# Supplementary material for: Transcriptome-wide identification of the RNA-binding landscape of the chromatin-associated protein PARP1 reveals functions in RNA biogenesis
Source: Cell Discov. 2017 Nov 28;3:17043–. doi: 10.1038/celldisc.2017.43 (PMC5787697; doi:10.1038/celldisc.2017.43)
Supplement: Supplementary Data 1 [file celldisc201743-s2.zip]

Archive with 13 entries (8 files):
- Supplemental_Data1/
- Supplemental_Data1/PARCLiP/
- Supplemental_Data1/PARCLiP/COMBINED_PARalyzer.bed.gz
- Supplemental_Data1/PARCLiP/COMBINED_PARalyzer.results.gz
- Supplemental_Data1/RNASeq/
- Supplemental_Data1/RNASeq/ASEs/
- Supplemental_Data1/RNASeq/ASEs/A3SS.MATS.ReadsOnTargetAndJunctionCounts.txt
- Supplemental_Data1/RNASeq/ASEs/A5SS.MATS.ReadsOnTargetAndJunctionCounts.txt
- Supplemental_Data1/RNASeq/ASEs/MXE.MATS.ReadsOnTargetAndJunctionCounts.txt
- Supplemental_Data1/RNASeq/ASEs/RI.MATS.ReadsOnTargetAndJunctionCounts.txt
- Supplemental_Data1/RNASeq/ASEs/SE.MATS.ReadsOnTargetAndJunctionCounts.txt
- Supplemental_Data1/RNASeq/DEGs/
- Supplemental_Data1/RNASeq/DEGs/PARP_Knockdown_VS_CONTROL_ALL_SAMPLES_2AND3.txt
