# Supplementary material for: Transcriptome-wide identification of the RNA-binding landscape of the chromatin-associated protein PARP1 reveals functions in RNA biogenesis
Source: Cell Discov. 2017 Nov 28;3:17043–. doi: 10.1038/celldisc.2017.43 (PMC5787697; doi:10.1038/celldisc.2017.43)
Supplement: Supplementary Data 1 [file celldisc201743-s2.zip › Supplemental_Data1/RNASeq/ASEs/A3SS.MATS.ReadsOnTargetAndJunctionCounts.txt]

ID	GeneID	geneSymbol	chr	strand	longExonStart_0base	longExonEnd	shortES	shortEE	flankingES	flankingEE	ID	IC_SAMPLE_1	SC_SAMPLE_1	IC_SAMPLE_2	SC_SAMPLE_2	IncFormLen	SkipFormLen	PValue	FDR	IncLevel1	IncLevel2	IncLevelDifference
2965	ENSG00000085224	ATRX	chrX	-	77688817	77688927	77688817	77688924	77696576	77696704	2965	0,0,0	3,1,2	3,4,1	0,0,1	77	74	2.15605311382e-13	9.74751612758e-10	0.0,0.0,0.0	1.0,1.0,0.49	-0.83
2572	ENSG00000124357	NAGK	chr2	+	71075554	71076701	71076603	71076701	71072640	71073594	2572	81,38,26	0,0,0	58,42,26	5,2,2	1123	74	1.69391245475e-09	3.82908910396e-06	1.0,1.0,1.0	0.433,0.581,0.461	0.508
7711	ENSG00000104529	EEF1D	chr8	-	143586728	143586852	143586728	143586849	143593892	143594071	7711	6,2,1	0,1,0	1,0,0	1,1,2	77	74	1.63278311316e-07	0.000246060415153	1.0,0.658,1.0	0.49,0.0,0.0	0.723
6240	ENSG00000178038	ALS2CL	chr3	-	46671487	46671768	46671487	46671584	46671883	46672033	6240	1,1,1	1,1,1	1,1,3	0,0,0	258	74	1.29608912625e-06	0.00117192378796	0.223,0.223,0.223	1.0,1.0,1.0	-0.777
6259	ENSG00000185619	PCGF3	chr4	+	733883	735027	734930	735027	733671	733789	6259	133,170,224	7,4,8	109,156,181	0,1,1	1121	74	1.21972551248e-06	0.00117192378796	0.556,0.737,0.649	1.0,0.911,0.923	-0.297
400	ENSG00000101639	CEP192	chr18	+	13057584	13059312	13059081	13059312	13055779	13056698	400	19,5,5	1,0,4	19,9,10	0,0,0	1571	74	3.41317900887e-06	0.00257183038318	0.472,1.0,0.056	1.0,1.0,1.0	-0.491
5970	ENSG00000160410	SHKBP1	chr19	+	40578096	40578212	40578122	40578212	40577556	40577630	5970	0,1,1	1,1,2	0,3,2	1,0,0	100	74	7.03326461038e-06	0.00454248418622	0.0,0.425,0.27	0.0,1.0,1.0	-0.435
4568	ENSG00000178999	AURKB	chr17	-	8207737	8207901	8207737	8207840	8210529	8210581	4568	1,0,8	1,8,1	3,1,4	0,0,1	135	74	9.76004472364e-06	0.00551564527445	0.354,0.0,0.814	1.0,1.0,0.687	-0.506
6069	ENSG00000196998	WDR45	chrX	-	49076644	49076753	49076644	49076750	49077642	49077747	6069	4,5,6	31,46,33	0,1,0	23,21,35	77	74	3.04137528579e-05	0.0126254459841	0.11,0.095,0.149	0.0,0.044,0.0	0.103
6981	ENSG00000221968	FADS3	chr11	-	61876358	61876963	61876358	61876455	61877510	61877587	6981	251,228,256	6,0,6	174,136,181	0,0,0	582	74	3.07188466766e-05	0.0126254459841	0.842,1.0,0.844	1.0,1.0,1.0	-0.105
7404	ENSG00000102878	HSF4	chr16	+	67167719	67167947	67167823	67167947	67167474	67167599	7404	9,8,9	1,0,1	2,2,4	1,2,3	178	74	2.75607506325e-05	0.0126254459841	0.789,1.0,0.789	0.454,0.294,0.357	0.491
5509	ENSG00000138161	CUZD1	chr10	-	122836830	122837048	122836830	122836899	122837403	122837554	5509	5,3,10	0,0,1	3,5,6	2,0,5	223	74	3.60185055818e-05	0.0127833759234	1.0,1.0,0.768	0.332,1.0,0.285	0.384
7253	ENSG00000125089	SH3TC1	chr4	+	8232407	8233513	8233362	8233513	8231975	8232156	7253	20,10,24	7,6,0	20,8,21	1,0,0	1029	74	3.67582143339e-05	0.0127833759234	0.17,0.107,1.0	0.59,1.0,1.0	-0.438
1418	ENSG00000185359	HGS	chr17	+	81695785	81695999	81695938	81695999	81695163	81695223	1418	166,83,131	8,2,5	76,62,94	1,0,0	227	74	4.39616279486e-05	0.0141964657111	0.871,0.931,0.895	0.961,1.0,1.0	-0.088
2269	ENSG00000152457	DCLRE1C	chr10	-	14942113	14942435	14942113	14942240	14945104	14945189	2269	1,1,1	2,0,1	1,0,4	0,1,0	269	74	5.69810195664e-05	0.0171740792973	0.121,1.0,0.216	1.0,0.0,1.0	-0.221
6338	ENSG00000165905	GYLTL1B	chr11	+	45926038	45926347	45926221	45926347	45924784	45924889	6338	8,5,4	3,3,0	5,4,10	0,1,0	257	74	6.4514959713e-05	0.0182295083039	0.434,0.324,1.0	1.0,0.535,1.0	-0.259
5670	ENSG00000114867	EIF4G1	chr3	+	184317716	184317816	184317746	184317816	184317320	184317497	5670	93,15,21	9,1,1	58,23,23	0,0,0	104	74	7.97149294691e-05	0.0211994821253	0.88,0.914,0.937	1.0,1.0,1.0	-0.09
7792	ENSG00000073350	LLGL2	chr17	+	75574870	75575207	75574873	75575207	75574609	75574668	7792	3,4,3	5,5,1	0,0,1	2,2,1	77	74	8.54840592472e-05	0.0214707462143	0.366,0.435,0.742	0.0,0.0,0.49	0.351
778	ENSG00000182504	CEP97	chr3	+	101728813	101728937	101728835	101728937	101727382	101727541	778	0,1,0	15,4,2	1,7,1	7,9,6	96	74	0.000113496871049	0.0270062817901	0.0,0.162,0.0	0.099,0.375,0.114	-0.142
1653	ENSG00000184381	PLA2G6	chr22	-	38115526	38115849	38115526	38115681	38116074	38116211	1653	8,4,7	5,1,2	3,1,3	1,0,0	242	74	0.000132444090759	0.028513320682	0.329,0.55,0.517	0.478,1.0,1.0	-0.361
2237	ENSG00000131778	CHD1L	chr1	+	147254869	147254976	147254897	147254976	147252622	147252735	2237	56,21,16	2,0,0	37,23,16	9,3,0	102	74	0.00012720519689	0.028513320682	0.953,1.0,1.0	0.749,0.848,1.0	0.119
2910	ENSG00000169231	THBS3	chr1	-	155201956	155202047	155201956	155202034	155202260	155202401	2910	0,0,2	1,1,2	0,2,1	1,0,0	87	74	0.000144711749862	0.0285833147089	0.0,0.0,0.46	0.0,1.0,1.0	-0.513
6476	ENSG00000105705	SUGP1	chr19	-	19303723	19304043	19303723	19303912	19305848	19306076	6476	7,9,7	1,3,2	6,3,9	1,0,0	205	74	0.000145413899205	0.0285833147089	0.716,0.52,0.558	0.684,1.0,1.0	-0.297
4737	ENSG00000141959	PFKL	chr21	+	44325731	44326060	44325960	44326060	44325152	44325264	4737	10,6,17	97,72,48	1,0,3	60,26,44	303	74	0.000163918976935	0.0308782372801	0.025,0.02,0.08	0.004,0.0,0.016	0.035
4071	ENSG00000130305	NSUN5	chr7	-	73304229	73304408	73304229	73304404	73304746	73304862	4071	6,2,3	4,1,0	2,0,0	2,1,2	78	74	0.0001789579757	0.0323627603256	0.587,0.655,1.0	0.487,0.0,0.0	0.585
7830	ENSG00000092841	MYL6	chr12	+	56159586	56159730	56159622	56159730	56158683	56158711	7830	4183,4702,3311	477,490,356	4372,3423,3143	391,197,264	110	74	0.000194750936608	0.0338641917079	0.855,0.866,0.862	0.883,0.921,0.889	-0.037
6106	ENSG00000150967	ABCB9	chr12	-	122949787	122949918	122949787	122949904	122950450	122950565	6106	7,2,2	1,1,1	2,1,0	5,1,1	88	74	0.000212270262762	0.0355434762203	0.855,0.627,0.627	0.252,0.457,0.0	0.467
7325	ENSG00000126883	NUP214	chr9	+	131146128	131146304	131146161	131146304	131144279	131144754	7325	7,1,6	1,0,0	6,5,3	2,1,3	107	74	0.000231920426003	0.0374468659271	0.829,1.0,1.0	0.675,0.776,0.409	0.323
3347	ENSG00000185324	CDK10	chr16	+	89695594	89696354	89695728	89696354	89695292	89695345	3347	49,25,42	7,0,1	19,12,37	0,0,0	208	74	0.000250128313808	0.0376943368909	0.713,1.0,0.937	1.0,1.0,1.0	-0.117
5229	ENSG00000184009	ACTG1	chr17	-	81511187	81511803	81511187	81511626	81511902	81512142	5229	49,21,17	957,653,388	63,17,8	413,282,311	251	74	0.000246165575782	0.0376943368909	0.015,0.009,0.013	0.043,0.017,0.008	-0.01
5734	ENSG00000059122	FLYWCH1	chr16	+	2930409	2930880	2930412	2930880	2929612	2930010	5734	10,6,12	7,0,3	11,2,7	0,1,0	77	74	0.000259683685123	0.0378719335626	0.579,1.0,0.794	1.0,0.658,1.0	-0.095
5328	ENSG00000196323	ZBTB44	chr11	-	130238443	130238556	130238443	130238553	130239811	130239896	5328	4,3,1	6,1,2	6,3,2	0,1,1	77	74	0.000306677602347	0.0433277950066	0.391,0.742,0.325	1.0,0.742,0.658	-0.314
204	ENSG00000067066	SP100	chr2	+	230473323	230473440	230473383	230473440	230470014	230470098	204	3,3,3	0,1,1	5,1,0	3,1,2	134	74	0.000328977477882	0.0437443287501	1.0,0.624,0.624	0.479,0.356,0.0	0.471
862	ENSG00000113758	DBN1	chr5	-	177468107	177468220	177468107	177468217	177468843	177468899	862	44,46,33	3,0,1	41,25,24	7,2,6	77	74	0.000327809092901	0.0437443287501	0.934,1.0,0.969	0.849,0.923,0.794	0.112
158	ENSG00000087266	SH3BP2	chr4	+	2831922	2832412	2832330	2832412	2831570	2831679	158	4,5,7	1,1,3	2,2,6	1,0,0	482	74	0.000342377315757	0.0442253669868	0.38,0.434,0.264	0.235,1.0,1.0	-0.386
1219	ENSG00000130640	TUBGCP2	chr10	-	133299984	133300547	133299984	133300113	133302791	133302980	1219	0,0,1	18,7,8	5,2,5	6,6,10	508	74	0.00052706829843	0.0638456459378	0.0,0.0,0.018	0.108,0.046,0.068	-0.068
7472	ENSG00000077721	UBE2A	chrX	+	119574900	119574981	119574907	119574981	119574562	119574755	7472	10,8,3	3,3,1	3,3,6	1,0,0	81	74	0.000523670612676	0.0638456459378	0.753,0.709,0.733	0.733,1.0,1.0	-0.179
7560	ENSG00000076928	ARHGEF1	chr19	+	41892024	41892373	41892330	41892373	41888751	41888865	7560	16,6,6	2,1,2	3,2,3	0,1,0	380	74	0.000536636705516	0.0638456459378	0.609,0.539,0.369	1.0,0.28,1.0	-0.254
1909	ENSG00000160613	PCSK7	chr11	-	117208896	117209053	117208896	117209046	117218465	117218568	1909	15,10,1	4,2,1	19,5,5	1,0,0	81	74	0.000569604735548	0.0660303335747	0.774,0.82,0.477	0.946,1.0,1.0	-0.292
2017	ENSG00000167380	ZNF226	chr19	+	44170034	44170095	44170039	44170095	44165587	44165807	2017	11,19,9	4,2,1	11,21,11	0,0,0	79	74	0.000664928221147	0.0695827626687	0.72,0.899,0.894	1.0,1.0,1.0	-0.162
238	ENSG00000146067	FAM193B	chr5	-	177531952	177532200	177531952	177532131	177532442	177532641	238	30,42,29	3,4,3	26,34,29	1,1,0	143	74	0.000677204502858	0.0695827626687	0.838,0.845,0.833	0.931,0.946,1.0	-0.12
3018	ENSG00000172183	ISG20	chr15	+	88650234	88652310	88652109	88652310	88639342	88639594	3018	51,15,52	71,52,37	61,17,47	26,19,38	1949	74	0.000632658307378	0.0695827626687	0.027,0.011,0.051	0.082,0.033,0.045	-0.024
60	ENSG00000138031	ADCY3	chr2	-	24827901	24828161	24827901	24828023	24830708	24830825	60	89,45,34	6,5,4	52,36,42	0,2,1	212	74	0.000653945186441	0.0695827626687	0.838,0.759,0.748	1.0,0.863,0.936	-0.151
6105	ENSG00000150967	ABCB9	chr12	-	122948623	122948829	122948623	122948708	122949787	122949904	6105	24,3,7	4,1,1	13,5,3	0,1,0	195	74	0.000657113735283	0.0695827626687	0.695,0.532,0.727	1.0,0.655,1.0	-0.234
7813	ENSG00000068137	PLEKHH3	chr17	-	42672085	42672392	42672085	42672212	42673175	42673296	7813	8,24,25	1,2,3	7,10,15	0,0,1	254	74	0.000713625220361	0.0716955471389	0.7,0.778,0.708	1.0,1.0,0.814	-0.209
8054	ENSG00000062598	ELMO2	chr20	-	46394404	46394532	46394404	46394503	46398696	46398771	8054	5,0,0	2,1,1	2,2,1	0,0,1	103	74	0.000743050778911	0.0730289689447	0.642,0.0,0.0	1.0,1.0,0.418	-0.592
5063	ENSG00000161013	MGAT4B	chr5	-	179801553	179801694	179801553	179801692	179801783	179801969	5063	9,8,6	4,2,2	1,2,2	0,0,1	76	74	0.000762397245535	0.0733361265333	0.687,0.796,0.745	1.0,1.0,0.661	-0.144
4792	ENSG00000150760	DOCK1	chr10	+	127012231	127012374	127012294	127012374	127008731	127008804	4792	4,1,3	3,1,2	1,1,0	4,1,2	137	74	0.000799099912202	0.0752652229805	0.419,0.351,0.448	0.119,0.351,0.0	0.249
4322	ENSG00000166153	DEPDC4	chr12	-	100263496	100263893	100263496	100263692	100266919	100267079	4322	30,26,12	2,3,1	19,25,14	0,0,1	275	74	0.000846018688644	0.0780581732931	0.801,0.7,0.764	1.0,1.0,0.79	-0.175
3930	ENSG00000141644	MBD1	chr18	-	50273333	50273471	50273333	50273426	50273563	50273863	3930	10,8,4	4,1,1	5,3,4	0,1,0	119	74	0.000926373491357	0.0837626910885	0.609,0.833,0.713	1.0,0.651,1.0	-0.165
6242	ENSG00000178038	ALS2CL	chr3	-	46675617	46675976	46675617	46675686	46676244	46676402	6242	6,6,3	1,1,2	2,2,4	0,0,0	364	74	0.000970620187386	0.0843879589841	0.55,0.55,0.234	1.0,1.0,1.0	-0.555
74	ENSG00000023041	ZDHHC6	chr10	-	112443514	112443606	112443514	112443594	112445169	112445650	74	85,41,56	1,1,2	87,62,47	8,6,3	86	74	0.000966455213447	0.0843879589841	0.987,0.972,0.96	0.903,0.899,0.931	0.062
7264	ENSG00000145979	TBC1D7	chr6	-	13326786	13326963	13326786	13326906	13328295	13328531	7264	1,2,0	0,0,1	2,1,0	2,1,1	131	74	0.00103980361165	0.0886972099674	1.0,1.0,0.0	0.361,0.361,0.0	0.426
5326	ENSG00000196323	ZBTB44	chr11	-	130238443	130238607	130238443	130238553	130239811	130239896	5326	34,28,27	6,1,2	23,31,42	0,1,1	128	74	0.00109158487482	0.0913899114641	0.766,0.942,0.886	1.0,0.947,0.96	-0.104
1008	ENSG00000100417	PMM1	chr22	-	41583958	41584372	41583958	41584058	41584526	41584603	1008	73,113,69	1,0,0	53,79,70	0,3,4	388	74	0.00121300009898	0.0969767076847	0.933,1.0,1.0	1.0,0.834,0.769	0.11
1611	ENSG00000129219	PLD2	chr17	+	4818001	4818385	4818296	4818385	4817145	4817259	1611	21,8,11	1,0,0	7,9,5	2,1,1	369	74	0.00123121305542	0.0969767076847	0.808,1.0,1.0	0.412,0.643,0.501	0.417
2452	ENSG00000111653	ING4	chr12	-	6652661	6652770	6652661	6652767	6652944	6653050	2452	4,4,2	24,32,31	9,6,14	22,30,19	77	74	0.00121517502687	0.0969767076847	0.138,0.107,0.058	0.282,0.161,0.415	-0.185
4961	ENSG00000177674	AGTRAP	chr1	+	11745929	11746223	11746126	11746223	11745802	11745837	4961	17,18,16	0,2,0	11,17,7	2,2,2	271	74	0.00125372398509	0.0969767076847	1.0,0.711,1.0	0.6,0.699,0.489	0.308
7234	ENSG00000143847	PPFIA4	chr1	+	203056374	203056508	203056451	203056508	203056119	203056155	7234	18,10,25	5,1,4	6,10,16	1,0,1	151	74	0.00126556641305	0.0969767076847	0.638,0.831,0.754	0.746,1.0,0.887	-0.137
1395	ENSG00000242802	AP5Z1	chr7	+	4790213	4790591	4790458	4790591	4789831	4789929	1395	7,12,11	3,2,0	11,4,6	0,0,1	319	74	0.0013301358428	0.100225735755	0.351,0.582,1.0	1.0,1.0,0.582	-0.216
1749	ENSG00000100284	TOM1	chr22	+	35323495	35323630	35323518	35323630	35323027	35323177	1749	29,16,31	4,1,3	16,14,20	0,1,0	97	74	0.00142892375127	0.102806295391	0.847,0.924,0.887	1.0,0.914,1.0	-0.085
4238	ENSG00000244754	N4BP2L2	chr13	-	32442387	32444126	32442387	32442548	32517856	32518003	4238	256,349,614	1,3,1	379,372,459	4,5,9	1652	74	0.00143776182967	0.102806295391	0.92,0.839,0.965	0.809,0.769,0.696	0.15
4240	ENSG00000244754	N4BP2L2	chr13	-	32442387	32444124	32442387	32442548	32517856	32518003	4240	253,343,610	1,3,1	377,363,459	4,5,9	1650	74	0.00145534238111	0.102806295391	0.919,0.837,0.965	0.809,0.765,0.696	0.15
4962	ENSG00000177674	AGTRAP	chr1	+	11745987	11746223	11746126	11746223	11745802	11745837	4962	15,16,14	0,2,0	10,14,6	2,2,2	213	74	0.00139250145351	0.102806295391	1.0,0.735,1.0	0.635,0.709,0.51	0.294
2638	ENSG00000160408	ST6GALNAC6	chr9	-	127885321	127886788	127885321	127886784	127887483	127887591	2638	25,10,7	4,2,1	11,6,11	0,0,1	78	74	0.00171065498003	0.110483873782	0.856,0.826,0.869	1.0,1.0,0.913	-0.121
3292	ENSG00000149499	EML3	chr11	-	62602758	62602889	62602758	62602779	62603148	62603247	3292	9,20,15	3,1,4	10,7,12	1,1,0	184	74	0.00163884074447	0.110483873782	0.547,0.889,0.601	0.801,0.738,1.0	-0.167
5913	ENSG00000166783	KIAA0430	chr16	-	15622933	15623126	15622933	15623057	15624768	15624927	5913	13,4,4	0,0,3	6,5,2	4,4,2	143	74	0.00169011133525	0.110483873782	1.0,1.0,0.408	0.437,0.393,0.341	0.412
672	ENSG00000102710	SUPT20H	chr13	-	37022010	37022317	37022010	37022080	37024034	37024193	672	130,82,86	7,10,1	72,92,76	17,18,9	311	74	0.00159100609657	0.110483873782	0.815,0.661,0.953	0.502,0.549,0.668	0.237
705	ENSG00000123992	DNPEP	chr2	-	219386891	219386980	219386891	219386948	219387069	219387163	705	47,23,15	2,0,1	24,24,18	12,1,1	106	74	0.00164806299625	0.110483873782	0.943,1.0,0.913	0.583,0.944,0.926	0.134
752	ENSG00000197056	ZMYM1	chr1	+	35111771	35111912	35111775	35111912	35110293	35110447	752	11,1,4	0,1,1	8,4,4	4,2,2	78	74	0.00167190727162	0.110483873782	1.0,0.487,0.791	0.655,0.655,0.655	0.104
2260	ENSG00000121210	KIAA0922	chr4	+	153584834	153584931	153584837	153584931	153583563	153583672	2260	7,5,2	0,1,0	7,3,1	3,0,3	77	74	0.00181481286809	0.110875256441	1.0,0.828,1.0	0.692,1.0,0.243	0.298
5238	ENSG00000136527	TRA2B	chr3	-	185918364	185918438	185918364	185918435	185919436	185919496	5238	214,169,117	9,8,7	225,163,143	22,21,12	77	74	0.00178969822477	0.110875256441	0.958,0.953,0.941	0.908,0.882,0.92	0.047
6427	ENSG00000147421	HMBOX1	chr8	+	29048953	29049048	29048956	29049048	29047357	29047453	6427	4,3,5	4,0,3	4,4,3	1,1,0	77	74	0.00180101318831	0.110875256441	0.49,1.0,0.616	0.794,0.794,1.0	-0.161
7179	ENSG00000127616	SMARCA4	chr19	+	11041297	11041560	11041306	11041560	11034913	11035132	7179	9,4,6	11,6,3	2,1,1	6,4,9	83	74	0.00177754146973	0.110875256441	0.422,0.373,0.641	0.229,0.182,0.09	0.312
633	ENSG00000165097	KDM1B	chr6	+	18208128	18208206	18208131	18208206	18207397	18207529	633	6,2,0	18,8,10	0,2,0	14,14,6	77	74	0.00194245317901	0.11600210389	0.243,0.194,0.0	0.0,0.121,0.0	0.105
7224	ENSG00000177106	EPS8L2	chr11	+	710027	710486	710421	710486	709552	709608	7224	11,10,14	8,4,3	3,1,8	9,9,4	468	74	0.00195004642682	0.11600210389	0.179,0.283,0.425	0.05,0.017,0.24	0.193
3028	ENSG00000103528	SYT17	chr16	+	19224682	19224838	19224702	19224838	19223044	19223165	3028	28,37,30	0,1,0	21,30,39	1,5,2	94	74	0.00200426280599	0.117678859037	1.0,0.967,1.0	0.943,0.825,0.939	0.087
1742	ENSG00000102081	FMR1	chrX	+	147936503	147936613	147936509	147936613	147932684	147932763	1742	72,56,37	2,1,1	46,50,37	5,3,5	80	74	0.00211577487494	0.12263356679	0.971,0.981,0.972	0.895,0.939,0.873	0.072
5674	ENSG00000114867	EIF4G1	chr3	+	184316071	184316218	184316131	184316218	184315762	184315856	5674	4,2,2	14,1,1	2,0,0	9,2,2	134	74	0.00229807954606	0.126702653997	0.136,0.525,0.525	0.109,0.0,0.0	0.359
6042	ENSG00000159214	CCDC24	chr1	+	43993839	43993964	43993889	43993964	43992522	43992639	6042	11,5,5	7,1,0	7,6,7	1,1,0	124	74	0.00228272315818	0.126702653997	0.484,0.749,1.0	0.807,0.782,1.0	-0.119
6439	ENSG00000139990	DCAF5	chr14	-	69118138	69118278	69118138	69118275	69119193	69119230	6439	7,4,8	7,3,3	8,4,5	2,0,1	77	74	0.00228626358491	0.126702653997	0.49,0.562,0.719	0.794,1.0,0.828	-0.284
763	ENSG00000125503	PPP1R12C	chr19	-	55095444	55095603	55095444	55095600	55095866	55095940	763	9,4,3	4,1,1	1,0,3	4,2,3	77	74	0.00224086804887	0.126702653997	0.684,0.794,0.742	0.194,0.0,0.49	0.512
2909	ENSG00000169231	THBS3	chr1	-	155201956	155202114	155201956	155202034	155202260	155202401	2909	2,1,5	1,1,2	0,5,6	1,0,0	154	74	0.0024153311736	0.131562798022	0.49,0.325,0.546	0.0,1.0,1.0	-0.213
4008	ENSG00000068903	SIRT2	chr19	-	38893818	38893971	38893818	38893867	38898378	38898425	4008	2,1,0	2,0,1	0,3,2	2,0,0	178	74	0.00263922167511	0.13739870386	0.294,1.0,0.0	0.0,1.0,1.0	-0.235
6438	ENSG00000100567	PSMA3	chr14	+	58252118	58252242	58252123	58252242	58247749	58247832	6438	951,528,303	34,33,19	1356,513,389	31,20,11	79	74	0.00264403610613	0.13739870386	0.963,0.937,0.937	0.976,0.96,0.971	-0.023
6995	ENSG00000185499	MUC1	chr1	-	155192182	155192310	155192182	155192283	155192785	155192867	6995	12,7,3	8,3,2	3,4,2	11,5,7	101	74	0.00258071664892	0.13739870386	0.524,0.631,0.524	0.167,0.37,0.173	0.323
7441	ENSG00000178802	MPI	chr15	+	74890437	74890654	74890526	74890654	74890041	74890089	7441	4,1,1	2,0,0	2,0,4	1,1,2	163	74	0.00263629067915	0.13739870386	0.476,1.0,1.0	0.476,0.0,0.476	0.508
1669	ENSG00000158636	C11orf30	chr11	+	76459932	76460085	76459935	76460085	76458182	76458358	1669	5,2,4	5,3,5	2,12,6	0,4,1	77	74	0.00295756010117	0.150237406937	0.49,0.391,0.435	1.0,0.742,0.852	-0.426
6909	ENSG00000185917	SETD4	chr21	-	36058815	36058973	36058815	36058924	36060346	36060526	6909	1,1,1	1,2,1	1,2,2	2,0,0	123	74	0.00293524493444	0.150237406937	0.376,0.231,0.376	0.231,1.0,1.0	-0.416
3223	ENSG00000108523	RNF167	chr17	+	4940872	4940993	4940922	4940993	4940486	4940726	3223	29,16,21	4,3,0	11,12,9	0,0,1	124	74	0.00303917254982	0.150990099975	0.812,0.761,1.0	1.0,1.0,0.843	-0.09
56	ENSG00000213185	FAM24B	chr10	-	122850423	122850550	122850423	122850520	122855644	122855786	56	15,27,22	0,5,2	13,16,25	0,0,1	104	74	0.003006505102	0.150990099975	1.0,0.793,0.887	1.0,1.0,0.947	-0.089
8068	ENSG00000141867	BRD4	chr19	-	15268153	15268281	15268153	15268240	15268904	15269042	8068	2,1,2	2,0,1	0,1,0	1,0,1	115	74	0.00315054143161	0.154821715351	0.392,1.0,0.563	0.0,1.0,0.0	0.318
5954	ENSG00000126215	XRCC3	chr14	-	103711465	103711661	103711465	103711567	103715423	103715484	5954	0,1,1	1,3,0	3,0,2	0,2,0	168	74	0.00323239066285	0.157135894481	0.0,0.128,1.0	1.0,0.0,1.0	-0.291
177	ENSG00000175826	CTDNEP1	chr17	-	7247063	7247182	7247063	7247177	7247276	7247343	177	94,78,54	1,4,3	58,55,59	6,5,8	79	74	0.00339822146961	0.163439992171	0.989,0.948,0.944	0.901,0.912,0.874	0.065
2424	ENSG00000196150	ZNF250	chr8	-	144889932	144890074	144889932	144890059	144890307	144890403	2424	0,2,4	6,9,5	0,0,0	5,2,4	89	74	0.00349675339163	0.164788697484	0.0,0.156,0.399	0.0,0.0,0.0	0.185
5496	ENSG00000100722	ZC3H14	chr14	+	88577984	88578140	88577992	88578140	88575839	88575940	5496	55,27,29	9,8,3	45,35,42	5,1,1	82	74	0.00349916278665	0.164788697484	0.847,0.753,0.897	0.89,0.969,0.974	-0.112
3477	ENSG00000164253	WDR41	chr5	-	77453816	77453928	77453816	77453910	77459061	77459124	3477	77,95,92	1,6,8	78,141,90	2,1,2	92	74	0.00359568238333	0.165878367909	0.984,0.927,0.902	0.969,0.991,0.973	-0.04
7832	ENSG00000092841	MYL6	chr12	+	56159586	56160148	56159974	56160148	56158683	56158711	7832	6088,6353,4792	82,73,77	5913,4382,4397	146,59,84	462	74	0.0035897775172	0.165878367909	0.922,0.933,0.909	0.866,0.922,0.893	0.028
7895	ENSG00000166441	RPL27A	chr11	+	8683862	8684081	8684005	8684081	8683201	8683265	7895	17,28,36	379,588,583	10,19,26	122,133,313	217	74	0.00363509146119	0.166002510061	0.015,0.016,0.021	0.027,0.046,0.028	-0.016
4577	ENSG00000149474	CSRP2BP	chr20	+	18161819	18162239	18161822	18162239	18159083	18159265	4577	2,0,0	3,2,1	3,3,1	6,3,1	77	74	0.00368185968338	0.166456876286	0.391,0.0,0.0	0.325,0.49,0.49	-0.305
3034	ENSG00000115282	TTC31	chr2	+	74491943	74492055	74492003	74492055	74491480	74491666	3034	4,2,0	4,1,2	0,0,1	3,1,2	134	74	0.00383331924476	0.16990623829	0.356,0.525,0.0	0.0,0.0,0.216	0.222
5271	ENSG00000143748	NVL	chr1	-	224313049	224313155	224313049	224313151	224317693	224317793	5271	0,0,2	5,3,2	3,3,1	5,3,3	78	74	0.00381890603246	0.16990623829	0.0,0.0,0.487	0.363,0.487,0.24	-0.201
3307	ENSG00000114388	NPRL2	chr3	-	50349664	50349833	50349664	50349828	50349930	50350022	3307	35,21,23	1,2,0	27,23,21	4,4,2	79	74	0.00387839432144	0.170235152692	0.97,0.908,1.0	0.863,0.843,0.908	0.088
6420	ENSG00000100029	PES1	chr22	-	30580570	30580701	30580570	30580686	30581011	30581101	6420	44,19,22	5,3,0	17,8,17	1,0,0	89	74	0.00396734805197	0.172465197528	0.88,0.84,1.0	0.934,1.0,1.0	-0.071
3333	ENSG00000090674	MCOLN1	chr19	+	7530285	7530501	7530434	7530501	7529589	7529712	3333	49,13,29	7,1,2	14,6,15	1,1,0	223	74	0.00401331929736	0.172802062318	0.699,0.812,0.828	0.823,0.666,1.0	-0.05
2466	ENSG00000140451	PIF1	chr15	-	64815631	64816357	64815631	64815948	64816573	64816765	2466	182,227,227	4,6,3	109,173,192	0,2,1	483	74	0.00409587582423	0.173060323377	0.875,0.853,0.921	1.0,0.93,0.967	-0.083
7294	ENSG00000166510	CCDC68	chr18	-	54942674	54942803	54942674	54942799	54945387	54945477	7294	1,1,0	4,5,5	5,2,0	6,1,2	78	74	0.00406795850196	0.173060323377	0.192,0.159,0.0	0.442,0.655,0.0	-0.249
5763	ENSG00000168778	TCTN2	chr12	+	123673614	123673810	123673617	123673810	123672055	123672132	5763	3,1,1	2,0,3	1,1,2	0,1,0	77	74	0.00431976203049	0.180830038332	0.59,1.0,0.243	1.0,0.49,1.0	-0.219
39	ENSG00000140374	ETFA	chr15	-	76227712	76227918	76227712	76227897	76231332	76231398	39	3,1,2	0,0,0	3,1,1	1,0,4	95	74	0.0044647339691	0.185184057562	1.0,1.0,1.0	0.7,1.0,0.163	0.379
3573	ENSG00000065029	ZNF76	chr6	+	35292539	35292787	35292553	35292787	35291557	35291737	3573	5,3,6	11,0,5	0,1,2	5,3,3	88	74	0.00463136354973	0.190349041894	0.277,1.0,0.502	0.0,0.219,0.359	0.4
182	ENSG00000272752	STAG3L5P-PVRIG2P-PILRB	chr7	+	100352162	100352478	100352261	100352478	100351251	100351410	182	13,9,15	1,1,0	7,6,9	1,3,1	173	74	0.00472235315716	0.19130543272	0.848,0.794,1.0	0.75,0.461,0.794	0.212
6725	ENSG00000102543	CDADC1	chr13	+	49259345	49259523	49259485	49259523	49255838	49255913	6725	42,88,76	3,5,5	54,69,83	8,16,9	214	74	0.00473926309769	0.19130543272	0.829,0.859,0.84	0.7,0.599,0.761	0.156
7308	ENSG00000257923	CUX1	chr7	+	102178468	102178657	102178474	102178657	102170445	102170550	7308	10,4,5	8,1,0	4,4,7	1,1,0	80	74	0.0047868309118	0.191515597808	0.536,0.787,1.0	0.787,0.787,1.0	-0.084
1764	ENSG00000087365	SF3B2	chr11	+	66055534	66055585	66055537	66055585	66055075	66055315	1764	55,36,25	13,11,10	30,21,27	3,2,4	77	74	0.00502451418456	0.198932210421	0.803,0.759,0.706	0.906,0.91,0.866	-0.138
3437	ENSG00000188566	NDOR1	chr9	+	137216066	137216188	137216093	137216188	137215898	137216017	3437	2,2,3	21,9,10	1,0,0	8,4,8	101	74	0.00506551549186	0.198932210421	0.065,0.14,0.18	0.084,0.0,0.0	0.1
7808	ENSG00000165525	NEMF	chr14	-	49828615	49828807	49828615	49828787	49829053	49829262	7808	36,40,32	1,0,2	28,33,19	4,3,2	94	74	0.00510421066331	0.198932210421	0.966,1.0,0.926	0.846,0.896,0.882	0.089
1344	ENSG00000100612	DHRS7	chr14	-	60150064	60150187	60150064	60150117	60152938	60153178	1344	98,89,119	6,0,4	102,87,101	0,0,2	144	74	0.00563217012912	0.213445781442	0.894,1.0,0.939	1.0,1.0,0.963	-0.043
2015	ENSG00000167380	ZNF226	chr19	+	44165587	44165807	44165756	44165807	44165100	44165142	2015	17,53,26	0,1,5	21,53,27	0,1,0	243	74	0.00558159427189	0.213445781442	1.0,0.942,0.613	1.0,0.942,1.0	-0.129
2020	ENSG00000006634	DBF4	chr7	+	87900220	87900349	87900281	87900349	87897293	87897339	2020	64,90,109	1,2,0	34,82,76	2,4,3	135	74	0.00570105930979	0.213445781442	0.972,0.961,1.0	0.903,0.918,0.933	0.06
5138	ENSG00000134779	TPGS2	chr18	-	36786572	36787079	36786572	36786982	36798448	36798609	5138	45,71,48	2,2,3	33,46,49	1,0,0	171	74	0.00576345774016	0.213445781442	0.907,0.939,0.874	0.935,1.0,1.0	-0.072
5191	ENSG00000105726	ATP13A1	chr19	-	19653968	19654144	19653968	19654074	19654542	19654700	5191	71,32,31	4,1,2	41,27,24	0,1,0	144	74	0.00562540242229	0.213445781442	0.901,0.943,0.888	1.0,0.933,1.0	-0.067
547	ENSG00000125835	SNRPB	chr20	-	2461633	2461939	2461633	2461793	2462635	2462761	547	894,574,541	88,23,40	669,386,501	26,11,31	220	74	0.00580708496293	0.213445781442	0.774,0.894,0.82	0.896,0.922,0.845	-0.058
7477	ENSG00000132376	INPP5K	chr17	-	1513452	1513561	1513452	1513554	1513871	1513979	7477	16,5,3	0,1,0	8,3,3	1,3,1	81	74	0.00578158858006	0.213445781442	1.0,0.82,1.0	0.88,0.477,0.733	0.243
4528	ENSG00000102901	CENPT	chr16	-	67831753	67831890	67831753	67831840	67832011	67832108	4528	40,16,18	3,3,2	18,9,17	1,1,0	124	74	0.00588796324714	0.214673240648	0.888,0.761,0.843	0.915,0.843,1.0	-0.089
1403	ENSG00000144566	RAB5A	chr3	+	19975586	19975752	19975642	19975752	19950805	19951061	1403	32,43,33	2,5,2	27,47,48	2,0,1	130	74	0.00609403668441	0.218659840081	0.901,0.83,0.904	0.885,1.0,0.965	-0.072
3614	ENSG00000183258	DDX41	chr5	-	177516287	177516516	177516287	177516447	177516724	177516835	3614	9,4,15	4,3,2	1,7,3	0,0,2	143	74	0.00607110996257	0.218659840081	0.538,0.408,0.795	1.0,1.0,0.437	-0.232
4239	ENSG00000244754	N4BP2L2	chr13	-	32442387	32444126	32442387	32444124	32517856	32518003	4239	3,7,5	0,1,1	4,10,3	2,1,3	76	74	0.00637550618008	0.226957979844	1.0,0.872,0.83	0.661,0.907,0.493	0.214
7023	ENSG00000143774	GUK1	chr1	+	228146012	228146067	228146025	228146067	228145510	228145624	7023	8,6,15	107,122,130	1,2,4	69,50,90	87	74	0.00644627816326	0.227684559188	0.06,0.04,0.089	0.012,0.033,0.036	0.036
3711	ENSG00000197119	SLC25A29	chr14	-	100295625	100295993	100295625	100295697	100298841	100298885	3711	40,43,69	1,1,3	36,57,70	1,0,0	370	74	0.00669921541374	0.230044676152	0.889,0.896,0.821	0.878,1.0,1.0	-0.091
4975	ENSG00000140463	BBS4	chr15	+	72722788	72722847	72722793	72722847	72716777	72716850	4975	5,2,2	33,9,17	1,0,2	38,23,9	79	74	0.0066881117825	0.230044676152	0.124,0.172,0.099	0.024,0.0,0.172	0.066
5242	ENSG00000119402	FBXW2	chr9	-	120787768	120788278	120787768	120788186	120793148	120793257	5242	18,7,5	2,1,3	6,6,7	1,0,1	166	74	0.00669410954505	0.230044676152	0.8,0.757,0.426	0.728,1.0,0.757	-0.167
7025	ENSG00000132780	NASP	chr1	+	45616625	45616703	45616700	45616703	45616336	45616393	7025	465,408,294	10,8,6	332,358,293	3,2,3	149	74	0.00671663288034	0.230044676152	0.958,0.962,0.961	0.982,0.989,0.98	-0.023
1378	ENSG00000163626	COX18	chr4	-	73064777	73064902	73064777	73064899	73065249	73065413	1378	6,4,3	19,10,10	4,0,1	20,18,14	77	74	0.00685020419487	0.232855437331	0.233,0.278,0.224	0.161,0.0,0.064	0.17
4005	ENSG00000112531	QKI	chr6	+	163563419	163563719	163563443	163563719	163561981	163562069	4005	38,30,27	0,1,0	34,42,20	3,4,0	98	74	0.00717880314187	0.242204246301	1.0,0.958,1.0	0.895,0.888,1.0	0.058
1644	ENSG00000088205	DDX18	chr2	+	117824939	117825101	117824996	117825101	117824568	117824708	1644	126,88,53	4,4,3	163,108,65	3,0,1	131	74	0.0076339370496	0.247762948754	0.947,0.926,0.909	0.968,1.0,0.973	-0.053
1733	ENSG00000149923	PPP4C	chr16	+	30082745	30083567	30083393	30083567	30082483	30082534	1733	172,103,117	3,3,0	116,84,99	3,7,5	722	74	0.00767237620562	0.247762948754	0.855,0.779,1.0	0.799,0.552,0.67	0.204
3613	ENSG00000183258	DDX41	chr5	-	177515185	177515361	177515185	177515339	177515684	177515821	3613	1,2,2	3,0,2	2,1,3	1,1,0	96	74	0.00756496477019	0.247762948754	0.204,1.0,0.435	0.607,0.435,1.0	-0.134
5912	ENSG00000166783	KIAA0430	chr16	-	15622933	15623123	15622933	15623057	15624768	15624927	5912	14,5,7	0,0,3	7,15,5	4,4,2	140	74	0.00765996709185	0.247762948754	1.0,1.0,0.552	0.481,0.665,0.569	0.279
6355	ENSG00000169519	METTL15	chr11	+	28296752	28296931	28296796	28296931	28290205	28290397	6355	41,38,39	0,0,0	49,50,27	4,2,1	118	74	0.00750171883212	0.247762948754	1.0,1.0,1.0	0.885,0.94,0.944	0.077
7909	ENSG00000142046	TMEM91	chr19	+	41383560	41384083	41383714	41384083	41382771	41382921	7909	1,2,6	0,1,3	6,2,3	0,0,1	228	74	0.0076485259312	0.247762948754	1.0,0.394,0.394	1.0,1.0,0.493	-0.235
7822	ENSG00000176978	DPP7	chr9	-	137114242	137114382	137114242	137114378	137114462	137114576	7822	36,34,26	5,2,2	25,15,20	0,2,0	78	74	0.00784535775229	0.251552215589	0.872,0.942,0.925	1.0,0.877,1.0	-0.046
4125	ENSG00000080822	CLDND1	chr3	-	98521132	98521442	98521132	98521377	98521652	98521718	4125	47,87,71	3,7,2	44,105,75	1,1,2	139	74	0.00812258154369	0.258606979993	0.893,0.869,0.95	0.959,0.982,0.952	-0.06
4126	ENSG00000080822	CLDND1	chr3	-	98521132	98521437	98521132	98521377	98521652	98521718	4126	42,78,64	3,7,2	39,96,66	1,1,2	134	74	0.00840037171039	0.265580982536	0.885,0.86,0.946	0.956,0.981,0.948	-0.065
1637	ENSG00000205084	TMEM231	chr16	-	75545825	75546077	75545825	75545954	75555803	75555973	1637	1,2,2	1,1,0	2,2,0	1,0,1	197	74	0.00852932275101	0.265938401085	0.273,0.429,1.0	0.429,1.0,0.0	0.091
6121	ENSG00000003756	RBM5	chr3	+	50100531	50103166	50103082	50103166	50099981	50100051	6121	166,148,204	16,9,16	144,265,195	6,7,9	2625	74	0.00851309246028	0.265938401085	0.226,0.317,0.264	0.404,0.516,0.379	-0.164
6453	ENSG00000004975	DVL2	chr17	-	7229377	7229475	7229377	7229447	7229587	7229678	6453	2,1,4	19,13,8	0,1,0	10,2,6	102	74	0.00860206378315	0.266369386052	0.071,0.053,0.266	0.0,0.266,0.0	0.041
2085	ENSG00000114378	HYAL1	chr3	-	50302056	50302980	50302056	50302623	50303465	50303573	2085	329,102,134	5,3,3	232,81,138	2,1,0	431	74	0.00878245987275	0.266407066553	0.919,0.854,0.885	0.952,0.933,1.0	-0.076
2186	ENSG00000168066	SF1	chr11	-	64764605	64766155	64764605	64765518	64766899	64767079	2186	74,53,37	2,2,2	39,21,32	0,1,1	711	74	0.00889791352567	0.266407066553	0.794,0.734,0.658	1.0,0.686,0.769	-0.09
2444	ENSG00000135968	GCC2	chr2	+	108486434	108486648	108486510	108486648	108485830	108485908	2444	1,1,0	30,32,17	5,2,3	30,32,26	150	74	0.00889103917026	0.266407066553	0.016,0.015,0.0	0.076,0.03,0.054	-0.043
6726	ENSG00000257093	KIAA1147	chr7	-	141666286	141666425	141666286	141666386	141674066	141674220	6726	22,15,11	3,1,1	10,14,7	1,0,0	113	74	0.00884152026224	0.266407066553	0.828,0.908,0.878	0.868,1.0,1.0	-0.085
774	ENSG00000203666	EFCAB2	chr1	+	245086732	245086961	245086759	245086961	245083621	245083688	774	2,3,4	1,3,1	0,2,1	3,1,3	101	74	0.0088311655035	0.266407066553	0.594,0.423,0.746	0.0,0.594,0.196	0.324
1732	ENSG00000083454	P2RX5	chr17	-	3689491	3689630	3689491	3689627	3690069	3690150	1732	86,72,46	46,22,14	60,71,47	18,14,4	77	74	0.00897703808579	0.267007823591	0.642,0.759,0.759	0.762,0.83,0.919	-0.117
7090	ENSG00000136699	SMPD4	chr2	-	130173513	130173656	130173513	130173604	130174913	130175000	7090	37,17,25	1,0,1	32,20,28	2,4,1	126	74	0.00920406130053	0.271970987841	0.956,1.0,0.936	0.904,0.746,0.943	0.1
1361	ENSG00000132635	PCED1A	chr20	-	2838843	2839082	2838843	2838929	2839191	2839271	1361	54,32,37	3,0,1	46,25,29	7,1,3	227	74	0.00955770443735	0.278840384786	0.854,1.0,0.923	0.682,0.891,0.759	0.148
4036	ENSG00000136436	CALCOCO2	chr17	+	48841697	48841887	48841773	48841887	48831034	48831078	4036	39,42,25	2,3,1	18,34,29	0,1,0	150	74	0.00955988932576	0.278840384786	0.906,0.874,0.925	1.0,0.944,1.0	-0.08
5775	ENSG00000071537	SEL1L	chr14	-	81506073	81506241	81506073	81506178	81526732	81526964	5775	31,21,20	0,0,1	27,35,20	2,4,0	137	74	0.00968291067294	0.280618199695	1.0,1.0,0.915	0.879,0.825,1.0	0.07
5922	ENSG00000205726	ITSN1	chr21	+	33750142	33750322	33750253	33750322	33735043	33735204	5922	66,22,22	0,1,0	40,47,22	4,2,0	185	74	0.00981280314691	0.282571229472	1.0,0.898,1.0	0.8,0.904,1.0	0.065
1221	ENSG00000033011	ALG1	chr16	+	5075387	5075536	5075397	5075536	5073152	5073256	1221	40,10,7	3,2,1	33,12,18	1,0,0	84	74	0.0112632842352	0.322286759667	0.922,0.815,0.86	0.967,1.0,1.0	-0.123
1695	ENSG00000243364	EFNA4	chr1	+	155068998	155069538	155069018	155069538	155067371	155067440	1695	5,4,9	5,1,0	7,8,4	0,1,1	94	74	0.0118016865819	0.326963716505	0.44,0.759,1.0	1.0,0.863,0.759	-0.141
5352	ENSG00000135912	TTLL4	chr2	+	218754133	218754693	218754230	218754693	218753583	218753669	5352	53,34,36	3,2,1	34,35,28	0,0,0	171	74	0.011894481365	0.326963716505	0.884,0.88,0.94	1.0,1.0,1.0	-0.099
6651	ENSG00000197111	PCBP2	chr12	+	53468776	53468832	53468779	53468832	53467220	53467293	6651	286,837,783	11,31,17	219,764,765	0,15,16	77	74	0.0115621587458	0.326963716505	0.962,0.963,0.978	1.0,0.98,0.979	-0.019
671	ENSG00000102710	SUPT20H	chr13	-	37022010	37023044	37022010	37022080	37024034	37024193	671	127,91,87	7,10,1	80,107,78	17,18,9	1038	74	0.0117315747966	0.326963716505	0.564,0.393,0.861	0.251,0.298,0.382	0.296
8096	ENSG00000066629	EML1	chr14	+	99865513	99865646	99865517	99865646	99850852	99851035	8096	9,5,4	2,1,2	5,3,4	0,0,1	78	74	0.0116373813416	0.326963716505	0.81,0.826,0.655	1.0,1.0,0.791	-0.167
8105	ENSG00000113119	TMCO6	chr5	+	140642906	140643041	140642924	140643041	140642585	140642671	8105	0,2,1	26,12,12	5,1,2	19,12,6	92	74	0.0119329823542	0.326963716505	0.0,0.118,0.063	0.175,0.063,0.211	-0.089
955	ENSG00000187742	SECISBP2	chr9	+	89357284	89357565	89357410	89357565	89350631	89350852	955	1,1,3	58,49,35	2,8,5	40,58,44	200	74	0.0118247878207	0.326963716505	0.006,0.007,0.031	0.018,0.049,0.04	-0.021
7855	ENSG00000134744	ZCCHC11	chr1	-	52436754	52436978	52436754	52436975	52438219	52438335	7855	12,10,7	4,0,1	1,5,11	2,5,4	77	74	0.0127298873382	0.346697714795	0.742,1.0,0.871	0.325,0.49,0.725	0.358
3084	ENSG00000105821	DNAJC2	chr7	-	103323597	103323663	103323597	103323625	103324481	103324562	3084	16,16,17	0,1,2	19,21,13	3,2,4	112	74	0.012828106179	0.347280646918	1.0,0.914,0.849	0.807,0.874,0.682	0.133
5765	ENSG00000100429	HDAC10	chr22	-	50249327	50249516	50249327	50249454	50249634	50249703	5765	11,1,8	5,4,12	2,2,1	8,5,7	136	74	0.0131049409708	0.348514341935	0.545,0.12,0.266	0.12,0.179,0.072	0.187
5984	ENSG00000134042	MRO	chr18	-	50806703	50806850	50806703	50806786	50809301	50809404	5984	2,1,3	3,0,1	1,1,1	0,0,0	138	74	0.0129703417351	0.348514341935	0.263,1.0,0.617	1.0,1.0,1.0	-0.373
6149	ENSG00000125885	MCM8	chr20	+	5967829	5968025	5967877	5968025	5967435	5967587	6149	22,11,14	8,10,5	25,32,14	0,6,5	122	74	0.0130663959744	0.348514341935	0.625,0.4,0.629	1.0,0.764,0.629	-0.246
5113	ENSG00000131503	ANKHD1	chr5	+	140486957	140487060	140487005	140487060	140485588	140485732	5113	48,13,14	4,2,2	31,35,27	1,2,0	122	74	0.0136349565585	0.358590072296	0.879,0.798,0.809	0.95,0.914,1.0	-0.126
7036	ENSG00000204410	MSH5	chr6	+	31761184	31761262	31761187	31761262	31760689	31760839	7036	4,4,4	11,10,20	0,0,4	15,10,14	77	74	0.013721761227	0.358590072296	0.259,0.278,0.161	0.0,0.0,0.215	0.161
735	ENSG00000110697	PITPNM1	chr11	-	67496177	67496348	67496177	67496345	67497230	67497436	735	4,2,3	2,3,1	0,0,2	1,1,0	77	74	0.0136569016104	0.358590072296	0.658,0.391,0.742	0.0,0.0,1.0	0.264
1246	ENSG00000135473	PAN2	chr12	-	56324036	56324185	56324036	56324182	56324293	56324493	1246	10,12,26	5,8,14	7,14,11	1,5,1	77	74	0.0143142068	0.369707705825	0.658,0.59,0.641	0.871,0.729,0.914	-0.208
1249	ENSG00000115317	HTRA2	chr2	+	74531566	74531702	74531596	74531702	74531338	74531371	1249	11,5,18	157,101,85	0,7,8	120,110,81	104	74	0.0146144009406	0.369707705825	0.047,0.034,0.131	0.0,0.043,0.066	0.034
3187	ENSG00000120008	WDR11	chr10	+	120905875	120906855	120906775	120906855	120905318	120905416	3187	149,160,163	0,0,3	129,162,130	0,2,5	974	74	0.0148425673077	0.369707705825	1.0,1.0,0.805	1.0,0.86,0.664	0.094
3495	ENSG00000026950	BTN3A1	chr6	+	26405371	26405648	26405541	26405648	26402236	26402412	3495	97,40,22	0,2,2	75,82,42	7,3,4	244	74	0.0144137960378	0.369707705825	1.0,0.858,0.769	0.765,0.892,0.761	0.07
3640	ENSG00000108039	XPNPEP1	chr10	-	109873366	109873577	109873366	109873427	109875527	109875599	3640	9,7,15	132,111,132	2,7,4	125,111,96	224	74	0.0147984537973	0.369707705825	0.022,0.02,0.036	0.005,0.02,0.014	0.013
440	ENSG00000140534	TICRR	chr15	+	89584285	89584527	89584288	89584527	89582685	89582965	440	6,1,3	7,2,9	3,5,9	0,5,3	77	74	0.0148510666339	0.369707705825	0.452,0.325,0.243	1.0,0.49,0.742	-0.404
5325	ENSG00000071189	SNX13	chr7	-	17821508	17821681	17821508	17821648	17826021	17826091	5325	3,2,0	20,16,14	6,13,2	36,22,22	107	74	0.014883167985	0.369707705825	0.094,0.08,0.0	0.103,0.29,0.059	-0.093
5671	ENSG00000114867	EIF4G1	chr3	+	184317716	184317816	184317749	184317816	184317320	184317497	5671	93,15,21	10,1,2	58,23,23	1,0,3	107	74	0.0148285482978	0.369707705825	0.865,0.912,0.879	0.976,1.0,0.841	-0.054
6006	ENSG00000135945	REV1	chr2	-	99406324	99406490	99406324	99406431	99408028	99408131	6006	27,34,39	0,1,0	28,44,30	3,1,2	133	74	0.0144832982941	0.369707705825	1.0,0.95,1.0	0.839,0.961,0.893	0.086
5240	ENSG00000103496	STX4	chr16	+	31034203	31034325	31034225	31034325	31034012	31034114	5240	0,2,3	5,4,3	0,0,1	4,4,4	96	74	0.0150988973832	0.373017022237	0.0,0.278,0.435	0.0,0.0,0.162	0.184
6319	ENSG00000164466	SFXN1	chr5	+	175509031	175509202	175509060	175509202	175492094	175492267	6319	187,92,82	11,0,2	98,111,100	1,3,0	103	74	0.0153199054997	0.37642006937	0.924,1.0,0.967	0.986,0.964,1.0	-0.02
2070	ENSG00000171469	ZNF561	chr19	-	9617620	9617768	9617620	9617758	9618090	9618179	2070	2,1,0	7,5,4	6,2,1	4,6,6	84	74	0.015530798578	0.378421223145	0.201,0.15,0.0	0.569,0.227,0.128	-0.191
4078	ENSG00000079616	KIF22	chr16	+	29804575	29805026	29804813	29805026	29803997	29804065	4078	67,103,90	126,164,132	59,96,92	86,82,114	312	74	0.0155687563603	0.378421223145	0.112,0.13,0.139	0.14,0.217,0.161	-0.046
2681	ENSG00000127957	PMS2P3	chr7	-	75514644	75514784	75514644	75514779	75515717	75515828	2681	12,6,7	5,1,1	10,10,16	0,0,3	79	74	0.0159300439885	0.380285991843	0.692,0.849,0.868	1.0,1.0,0.833	-0.141
2727	ENSG00000100802	C14orf93	chr14	-	22999053	22999402	22999053	22999156	23000958	23001037	2727	27,9,13	6,0,0	13,16,13	2,0,0	320	74	0.0158371201651	0.380285991843	0.51,1.0,1.0	0.6,1.0,1.0	-0.03
3142	ENSG00000230453	ANKRD18B	chr9	+	33543181	33543255	33543184	33543255	33541146	33541227	3142	1,0,5	4,6,5	0,1,1	3,6,3	77	74	0.0159819372816	0.380285991843	0.194,0.0,0.49	0.0,0.138,0.243	0.101
432	ENSG00000162923	WDR26	chr1	-	224424517	224424719	224424517	224424654	224431524	224431581	432	4,1,0	43,15,7	4,8,2	38,22,9	139	74	0.015844208059	0.380285991843	0.047,0.034,0.0	0.053,0.162,0.106	-0.08
6907	ENSG00000151338	MIPOL1	chr14	+	37266937	37267169	37266950	37267169	37247828	37247907	6907	23,12,20	0,1,0	24,23,14	4,0,2	87	74	0.0161323100361	0.381854312425	1.0,0.911,1.0	0.836,1.0,0.856	0.073
2918	ENSG00000205133	TRIQK	chr8	-	92891988	92892074	92891988	92892066	92954405	92954564	2918	23,33,23	2,0,0	18,40,25	3,2,2	82	74	0.0163615697446	0.384186776883	0.912,1.0,1.0	0.844,0.948,0.919	0.067
295	ENSG00000155256	ZFYVE27	chr10	+	97751375	97751462	97751390	97751462	97750330	97750470	295	11,8,6	52,16,15	13,17,7	23,9,13	89	74	0.0164008068875	0.384186776883	0.15,0.294,0.25	0.32,0.611,0.309	-0.182
4144	ENSG00000143537	ADAM15	chr1	+	155055701	155055852	155055786	155055852	155054313	155054506	4144	4,6,11	1,1,1	5,8,11	4,3,3	159	74	0.0166347502485	0.387658277698	0.651,0.736,0.837	0.368,0.554,0.631	0.224
1738	ENSG00000160058	BSDC1	chr1	-	32383829	32384048	32383829	32383997	32386778	32386895	1738	7,6,8	23,12,9	1,4,3	20,13,11	125	74	0.016975939707	0.393580632899	0.153,0.228,0.345	0.029,0.154,0.139	0.135
877	ENSG00000104047	DTWD1	chr15	+	49630955	49631058	49631000	49631058	49625112	49625431	877	0,1,1	5,2,2	3,1,1	4,3,1	119	74	0.0173948926037	0.401236272762	0.0,0.237,0.237	0.318,0.172,0.383	-0.133
5964	ENSG00000145349	CAMK2D	chr4	-	113509637	113509675	113509637	113509672	113513327	113513370	5964	12,10,15	0,0,0	6,10,6	3,1,1	77	74	0.0175763286344	0.403363359168	1.0,1.0,1.0	0.658,0.906,0.852	0.195
1284	ENSG00000013573	DDX11	chr12	+	31103316	31103395	31103321	31103395	31102935	31103020	1284	1,0,1	8,7,4	2,2,1	3,3,10	79	74	0.0178692135401	0.408013709166	0.105,0.0,0.19	0.384,0.384,0.086	-0.186
4630	ENSG00000015171	ZMYND11	chr10	+	240055	240111	240058	240111	239437	239525	4630	30,12,3	6,0,0	29,9,8	0,0,0	77	74	0.017992497855	0.408764235188	0.828,1.0,1.0	1.0,1.0,1.0	-0.057
1400	ENSG00000154429	CCSAP	chr1	-	229326737	229327558	229326737	229327006	229342098	229342513	1400	0,2,2	2,3,1	1,2,1	1,0,0	626	74	0.0182904262219	0.409361470046	0.0,0.073,0.191	0.106,1.0,1.0	-0.614
2041	ENSG00000135164	DMTF1	chr7	+	87188038	87188301	87188091	87188301	87185828	87185980	2041	4,1,4	38,28,31	0,1,2	34,55,36	127	74	0.0181729071222	0.409361470046	0.058,0.02,0.07	0.0,0.01,0.031	0.036
7591	ENSG00000129484	PARP2	chr14	+	20354808	20354947	20354834	20354947	20354084	20354247	7591	54,139,90	5,1,1	48,89,91	6,4,5	100	74	0.0182616620332	0.409361470046	0.889,0.99,0.985	0.855,0.943,0.931	0.045
3312	ENSG00000179532	DNHD1	chr11	+	6566894	6567860	6566924	6567860	6565694	6566765	3312	7,4,7	2,2,1	2,2,6	0,0,2	104	74	0.0189349131227	0.418834382909	0.713,0.587,0.833	1.0,1.0,0.681	-0.183
7581	ENSG00000143353	LYPLAL1	chr1	+	219193081	219193251	219193129	219193251	219179146	219179246	7581	68,51,50	4,1,0	85,59,63	9,2,4	122	74	0.0188898844428	0.418834382909	0.912,0.969,1.0	0.851,0.947,0.905	0.059
881	ENSG00000211455	STK38L	chr12	+	27315217	27315350	27315288	27315350	27315014	27315117	881	3,0,12	46,85,79	0,6,0	56,93,74	145	74	0.0189916055068	0.418834382909	0.032,0.0,0.072	0.0,0.032,0.0	0.024
4898	ENSG00000217930	PAM16	chr16	-	4341367	4341672	4341367	4341504	4343206	4343291	4898	24,30,24	7,4,6	18,17,27	1,1,3	242	74	0.0190943980647	0.419057153643	0.512,0.696,0.55	0.846,0.839,0.733	-0.22
3382	ENSG00000139436	GIT2	chr12	-	109965525	109965577	109965525	109965574	109967457	109967503	3382	8,9,0	2,3,3	6,4,4	0,2,1	77	74	0.0192181696181	0.419735965427	0.794,0.742,0.0	1.0,0.658,0.794	-0.305
1286	ENSG00000013573	DDX11	chr12	+	31089402	31090094	31089885	31090094	31089043	31089151	1286	120,71,163	3,1,5	67,101,115	1,0,2	557	74	0.0193718718168	0.420618257298	0.842,0.904,0.812	0.899,1.0,0.884	-0.075
4141	ENSG00000143537	ADAM15	chr1	+	155052516	155052777	155052670	155052777	155051315	155051465	4141	4,0,0	6,4,1	2,2,2	1,1,0	228	74	0.0194446396318	0.420618257298	0.178,0.0,0.0	0.394,0.394,1.0	-0.537
121	ENSG00000134802	SLC43A3	chr11	-	57425988	57426389	57425988	57426352	57426587	57426652	121	68,34,34	163,68,57	44,50,43	88,52,40	111	74	0.0196896123638	0.423889226175	0.218,0.25,0.285	0.25,0.391,0.417	-0.102
3434	ENSG00000114626	ABTB1	chr3	+	127674344	127674418	127674390	127674418	127672957	127673081	3434	2,1,2	6,3,3	0,0,0	1,1,2	120	74	0.0201079512487	0.428811545261	0.171,0.171,0.291	0.0,0.0,0.0	0.211
3511	ENSG00000140983	RHOT2	chr16	+	670248	670357	670265	670357	670122	670175	3511	34,19,13	15,7,8	23,8,23	4,4,1	91	74	0.0200503018959	0.428811545261	0.648,0.688,0.569	0.824,0.619,0.949	-0.162
5789	ENSG00000129667	RHBDF2	chr17	-	76479732	76479941	76479732	76479854	76481374	76481545	5789	9,3,4	10,5,4	7,8,3	2,2,2	161	74	0.0204640052755	0.434355717608	0.293,0.216,0.315	0.617,0.648,0.408	-0.283
2566	ENSG00000092531	SNAP23	chr15	+	42513173	42513447	42513335	42513447	42512954	42512996	2566	2,0,3	0,1,2	1,2,4	0,3,0	236	74	0.0207194087718	0.437721715221	1.0,0.0,0.32	1.0,0.173,1.0	-0.284
1946	ENSG00000205352	PRR13	chr12	+	53443390	53443773	53443540	53443773	53442694	53442733	1946	156,132,114	17,23,10	99,95,109	6,6,8	224	74	0.0209670878789	0.439301559902	0.752,0.655,0.79	0.845,0.84,0.818	-0.102
2884	ENSG00000163584	RPL22L1	chr3	-	170868297	170868390	170868297	170868387	170870158	170870195	2884	70,110,31	5,4,3	80,53,49	1,2,1	77	74	0.0209885284094	0.439301559902	0.931,0.964,0.909	0.987,0.962,0.979	-0.041
2845	ENSG00000140465	CYP1A1	chr15	-	74721590	74722069	74721590	74721717	74722272	74722341	2845	1,11,10	12,29,30	4,15,21	5,31,28	426	74	0.0215763787696	0.447804216176	0.014,0.062,0.055	0.122,0.078,0.115	-0.061
6672	ENSG00000138778	CENPE	chr4	-	103138350	103138452	103138350	103138449	103140255	103140414	6672	18,18,13	9,3,0	20,16,8	12,17,2	77	74	0.0215928597935	0.447804216176	0.658,0.852,1.0	0.616,0.475,0.794	0.208
651	ENSG00000133265	HSPBP1	chr19	-	55279398	55279705	55279398	55279702	55280034	55280108	651	3,2,0	12,6,5	1,0,0	10,5,2	77	74	0.0217618980566	0.449249046182	0.194,0.243,0.0	0.088,0.0,0.0	0.116
4191	ENSG00000228630	HOTAIR	chr12	-	53965963	53966083	53965963	53966059	53966275	53966377	4191	1,0,2	5,2,1	3,0,6	2,1,1	98	74	0.0221164060351	0.454492144021	0.131,0.0,0.602	0.531,0.0,0.819	-0.206
3261	ENSG00000054654	SYNE2	chr14	+	64224995	64225045	64224998	64225045	64224460	64224547	3261	6,3,9	0,6,5	2,0,2	2,3,4	77	74	0.0223236445393	0.456675099376	1.0,0.325,0.634	0.49,0.0,0.325	0.381
3332	ENSG00000168256	NKIRAS2	chr17	+	42022564	42022640	42022569	42022640	42022398	42022472	3332	6,1,5	5,3,1	9,9,3	1,3,0	79	74	0.0225017652781	0.457234090146	0.529,0.238,0.824	0.894,0.738,1.0	-0.347
3549	ENSG00000163939	PBRM1	chr3	-	52587352	52587510	52587352	52587435	52589069	52589255	3549	30,5,17	1,1,0	12,17,14	1,2,2	149	74	0.0225532408986	0.457234090146	0.937,0.713,1.0	0.856,0.808,0.777	0.07
6743	ENSG00000106992	AK1	chr9	-	127868320	127868512	127868320	127868475	127871822	127871939	6743	401,273,264	4,4,6	246,154,231	5,5,11	111	74	0.0226876334891	0.457905316983	0.985,0.978,0.967	0.97,0.954,0.933	0.024
3417	ENSG00000162736	NCSTN	chr1	+	160351221	160351372	160351287	160351372	160350104	160350250	3417	399,164,143	13,6,3	323,209,150	8,1,1	140	74	0.0231929420532	0.465612726774	0.942,0.935,0.962	0.955,0.991,0.988	-0.032
5739	ENSG00000204231	RXRB	chr6	-	33195362	33195466	33195362	33195454	33195569	33195702	5739	57,50,27	94,70,58	24,24,24	60,66,60	86	74	0.0232754868947	0.465612726774	0.343,0.381,0.286	0.256,0.238,0.256	0.087
5268	ENSG00000076382	SPAG5	chr17	-	28591981	28593066	28591981	28592474	28598509	28598635	5268	775,565,547	37,25,17	511,682,576	13,12,21	666	74	0.0239359784591	0.47671611724	0.699,0.715,0.781	0.814,0.863,0.753	-0.078
3688	ENSG00000185753	CXorf38	chrX	-	40639008	40640320	40639008	40639128	40647006	40647141	3688	8,7,4	3,6,6	6,9,11	1,1,0	1266	74	0.0242353960191	0.480562392116	0.135,0.064,0.038	0.26,0.345,1.0	-0.456
3038	ENSG00000204220	PFDN6	chr6	+	33289769	33289920	33289774	33289920	33289596	33289628	3038	9,4,5	1,0,4	5,2,3	0,0,1	79	74	0.0247514864501	0.488652708476	0.894,1.0,0.539	1.0,1.0,0.738	-0.102
276	ENSG00000167508	MVD	chr16	-	88656104	88656561	88656104	88656304	88657435	88657582	276	4,51,67	1,2,3	6,19,41	1,0,1	331	74	0.0249562523467	0.49055311678	0.472,0.851,0.833	0.573,1.0,0.902	-0.106
1608	ENSG00000143416	SELENBP1	chr1	-	151365767	151366453	151365767	151365846	151366721	151366904	1608	246,128,110	3,2,4	150,87,102	0,3,0	681	74	0.0254575184496	0.498240003942	0.899,0.874,0.749	1.0,0.759,1.0	-0.079
2610	ENSG00000013375	PGM3	chr6	-	83188613	83188798	83188613	83188794	83190808	83191014	2610	54,51,33	2,3,5	57,67,37	2,1,1	78	74	0.0260346593842	0.505161781442	0.962,0.942,0.862	0.964,0.985,0.972	-0.052
7187	ENSG00000131370	SH3BP5	chr3	-	15304102	15304299	15304102	15304231	15330503	15330566	7187	20,17,12	91,39,24	11,10,6	82,46,23	142	74	0.0259292768787	0.505161781442	0.103,0.185,0.207	0.065,0.102,0.12	0.069
2606	ENSG00000156504	FAM122B	chrX	-	134769566	134772283	134769566	134771354	134781820	134781917	2606	421,441,519	4,2,3	367,464,386	4,8,6	1003	74	0.0265138757231	0.51226167583	0.886,0.942,0.927	0.871,0.811,0.826	0.082
4308	ENSG00000136271	DDX56	chr7	-	44572889	44573050	44572889	44573046	44573582	44573664	4308	60,13,15	8,2,6	39,11,16	3,1,1	78	74	0.026752653982	0.512494697681	0.877,0.86,0.703	0.925,0.913,0.938	-0.112
585	ENSG00000106610	STAG3L4	chr7	+	67308576	67309139	67308934	67309139	67305986	67306083	585	4,0,4	8,9,8	8,4,4	5,9,3	432	74	0.0267152190377	0.512494697681	0.079,0.0,0.079	0.215,0.071,0.186	-0.105
4891	ENSG00000041357	PSMA4	chr15	+	78542482	78542645	78542575	78542645	78542176	78542219	4891	4068,2308,1689	310,199,151	5584,2687,1949	376,180,126	167	74	0.0269627139584	0.514321988922	0.853,0.837,0.832	0.868,0.869,0.873	-0.029
6062	ENSG00000196998	WDR45	chrX	-	49076644	49076753	49076644	49076750	49077836	49077911	6062	2,1,1	21,6,7	0,0,1	4,6,6	77	74	0.0270755658844	0.514321988922	0.084,0.138,0.121	0.0,0.0,0.138	0.068
498	ENSG00000162419	GMEB1	chr1	+	28690073	28690186	28690103	28690186	28683582	28683740	498	3,2,0	9,2,2	6,4,1	5,2,1	104	74	0.0276891919987	0.523777560779	0.192,0.416,0.0	0.461,0.587,0.416	-0.285
3850	ENSG00000071564	TCF3	chr19	-	1619315	1619474	1619315	1619471	1619779	1619853	3850	10,9,7	2,1,1	4,4,2	0,0,0	77	74	0.0279692486695	0.526870721812	0.828,0.896,0.871	1.0,1.0,1.0	-0.135
308	ENSG00000025423	HSD17B6	chr12	+	56763197	56763414	56763203	56763414	56752452	56752581	308	3,9,4	1,0,1	1,5,1	2,0,2	80	74	0.0282616686407	0.52797935506	0.735,1.0,0.787	0.316,1.0,0.316	0.297
5855	ENSG00000140400	MAN2C1	chr15	-	75359327	75359438	75359327	75359425	75359619	75359775	5855	3,1,3	2,4,0	0,1,4	1,1,0	87	74	0.0281707733149	0.52797935506	0.561,0.175,1.0	0.0,0.46,1.0	0.092
8030	ENSG00000132254	ARFIP2	chr11	-	6479139	6479357	6479139	6479258	6479971	6480068	8030	8,10,19	187,106,156	8,17,25	117,106,133	173	74	0.028636779671	0.532785518077	0.018,0.039,0.05	0.028,0.064,0.074	-0.02
1502	ENSG00000102316	MAGED2	chrX	+	54809721	54810213	54810117	54810213	54809302	54809376	1502	1262,873,921	3,4,6	910,835,1025	8,5,11	470	74	0.0294386502309	0.540695152604	0.985,0.972,0.96	0.947,0.963,0.936	0.024
1869	ENSG00000141198	TOM1L1	chr17	+	54912665	54912815	54912686	54912815	54905488	54905567	1869	67,36,36	1,0,1	50,49,32	6,1,0	95	74	0.0295195371584	0.540695152604	0.981,1.0,0.966	0.867,0.974,1.0	0.035
485	ENSG00000258315	C17orf49	chr17	+	7017256	7017520	7017260	7017520	7016494	7016685	485	9,7,12	2,4,4	13,16,14	1,0,4	78	74	0.029448362711	0.540695152604	0.81,0.624,0.74	0.925,1.0,0.769	-0.173
6473	ENSG00000105705	SUGP1	chr19	-	19302264	19302443	19302264	19302388	19303347	19303448	6473	3,4,5	27,9,5	1,3,1	27,7,12	129	74	0.0295403014141	0.540695152604	0.06,0.203,0.365	0.021,0.197,0.046	0.121
1067	ENSG00000149179	C11orf49	chr11	+	47155155	47155261	47155175	47155261	47137644	47137729	1067	2,1,4	42,19,12	0,0,2	27,23,15	94	74	0.0300843305892	0.54843249433	0.036,0.04,0.208	0.0,0.0,0.095	0.063
1568	ENSG00000166411	IDH3A	chr15	+	78156907	78157631	78157547	78157631	78155212	78155275	1568	12,6,12	125,65,56	7,21,21	116,62,57	714	74	0.0305007069998	0.551984704483	0.01,0.009,0.022	0.006,0.034,0.037	-0.012
6373	ENSG00000122218	COPA	chr1	-	160305432	160305598	160305432	160305571	160305687	160305773	6373	25,14,5	337,104,102	13,10,6	281,212,123	101	74	0.0306454679994	0.551984704483	0.052,0.09,0.035	0.033,0.033,0.035	0.025
736	ENSG00000099804	CDC34	chr19	+	541338	542092	541342	542092	537012	537147	736	168,122,129	5,2,6	96,67,102	2,1,0	78	74	0.0305375616341	0.551984704483	0.97,0.983,0.953	0.979,0.985,1.0	-0.019
1161	ENSG00000004897	CDC27	chr17	-	47154671	47154864	47154671	47154786	47156912	47157124	1161	7,11,13	46,18,20	1,11,8	61,31,23	152	74	0.0321595111138	0.574676481207	0.069,0.229,0.24	0.008,0.147,0.145	0.079
7185	ENSG00000240303	ACAD11	chr3	-	132578795	132579056	132578795	132578881	132579491	132579558	7185	5,3,5	30,30,29	2,8,13	16,25,30	249	74	0.0320511321979	0.574676481207	0.047,0.029,0.049	0.036,0.087,0.114	-0.037
623	ENSG00000226232	RP11-419C5.2	chr16	-	69982349	69982545	69982349	69982494	69982657	69982757	623	1,3,6	2,10,12	1,2,1	3,13,10	125	74	0.0323869306798	0.57646186458	0.228,0.151,0.228	0.165,0.083,0.056	0.101
5215	ENSG00000172466	ZNF24	chr18	-	35332226	35339073	35332226	35337770	35339828	35339976	5215	13,15,22	44,49,102	11,54,27	36,101,87	1377	74	0.0325408322485	0.5769298141	0.016,0.016,0.011	0.016,0.028,0.016	-0.006
5849	ENSG00000204580	DDR1	chr6	+	30888907	30889010	30888936	30889010	30888687	30888814	5849	235,151,255	2,5,1	110,164,232	5,4,6	103	74	0.033435721851	0.59048007222	0.988,0.956,0.995	0.94,0.967,0.965	0.022
1799	ENSG00000132300	PTCD3	chr2	+	86133177	86133436	86133345	86133436	86132317	86132424	1799	101,89,111	0,0,0	96,110,79	1,3,2	242	74	0.0340155037702	0.593760975078	1.0,1.0,1.0	0.967,0.918,0.924	0.064
2898	ENSG00000155229	MMS19	chr10	-	97477346	97477416	97477346	97477404	97477854	97477929	2898	67,28,19	9,4,4	47,36,20	18,15,2	86	74	0.0339571228129	0.593760975078	0.865,0.858,0.803	0.692,0.674,0.896	0.088
2984	ENSG00000280670	CCDC163P	chr1	-	45495417	45495545	45495417	45495473	45496555	45496623	2984	4,4,2	3,0,1	1,1,3	1,0,0	146	74	0.0340062004704	0.593760975078	0.403,1.0,0.503	0.336,1.0,1.0	-0.143
5735	ENSG00000105223	PLD3	chr19	+	40366383	40366510	40366418	40366510	40365717	40365930	5735	9,4,5	30,10,11	8,8,11	13,12,9	109	74	0.0343733655951	0.594545448729	0.169,0.214,0.236	0.295,0.312,0.453	-0.147
7310	ENSG00000133731	IMPA1	chr8	-	81680649	81680783	81680649	81680779	81681497	81681584	7310	95,53,47	115,100,69	139,107,64	161,99,70	78	74	0.0342413743942	0.594545448729	0.439,0.335,0.393	0.45,0.506,0.464	-0.084
7345	ENSG00000154957	ZNF18	chr17	-	11983296	11983407	11983296	11983404	11984112	11984197	7345	1,4,2	0,5,1	2,0,1	1,1,0	77	74	0.0344549673893	0.594545448729	1.0,0.435,0.658	0.658,0.0,1.0	0.145
1248	ENSG00000182134	TDRKH	chr1	-	151779102	151779242	151779102	151779207	151780050	151780140	1248	17,12,8	2,0,1	5,21,8	2,4,1	109	74	0.0352572976344	0.596997163315	0.852,1.0,0.845	0.629,0.781,0.845	0.147
2899	ENSG00000155229	MMS19	chr10	-	97459361	97459526	97459361	97459505	97459658	97459741	2899	57,38,33	5,8,6	34,29,39	4,1,2	95	74	0.0352317760481	0.596997163315	0.899,0.787,0.811	0.869,0.958,0.938	-0.089
2925	ENSG00000135637	CCDC142	chr2	-	74480955	74481086	74480955	74481065	74481222	74481372	2925	4,4,5	5,0,0	6,1,4	0,0,0	95	74	0.0351876643689	0.596997163315	0.384,1.0,1.0	1.0,1.0,1.0	-0.205
6401	ENSG00000065000	AP3D1	chr19	-	2108686	2108876	2108686	2108766	2109085	2109207	6401	4,8,2	64,38,47	2,1,2	50,42,30	184	74	0.0348405167444	0.596997163315	0.025,0.078,0.017	0.016,0.009,0.026	0.023
7721	ENSG00000203875	SNHG5	chr6	-	85677794	85677899	85677794	85677875	85677953	85678032	7721	4,2,3	205,364,177	10,14,0	266,365,222	98	74	0.0349240588426	0.596997163315	0.015,0.004,0.013	0.028,0.028,0.0	-0.008
1516	ENSG00000160753	RUSC1	chr1	+	155325566	155325672	155325600	155325672	155325315	155325490	1516	7,15,6	2,1,2	4,5,4	2,4,2	108	74	0.0357698562101	0.603416119126	0.706,0.911,0.673	0.578,0.461,0.578	0.224
1404	ENSG00000144566	RAB5A	chr3	+	19975600	19975752	19975642	19975752	19950805	19951061	1404	87,123,99	2,5,2	74,111,108	2,0,1	116	74	0.0360241602072	0.605005239708	0.965,0.94,0.969	0.959,1.0,0.986	-0.024
2143	ENSG00000064601	CTSA	chr20	+	45894822	45894901	45894832	45894901	45894649	45894741	2143	277,227,272	9,2,7	193,177,218	2,0,4	84	74	0.0361316997835	0.605005239708	0.964,0.99,0.972	0.988,1.0,0.98	-0.014
4877	ENSG00000101247	NDUFAF5	chr20	+	13801485	13801683	13801507	13801683	13798460	13798500	4877	99,49,59	7,5,3	113,62,68	17,6,10	96	74	0.0363635026231	0.606639835273	0.916,0.883,0.938	0.837,0.888,0.84	0.057
3120	ENSG00000161513	FDXR	chr17	-	74866783	74866879	74866783	74866876	74872035	74872107	3120	11,2,1	26,13,13	0,2,2	20,9,7	77	74	0.0375551363589	0.624216071612	0.289,0.129,0.069	0.0,0.176,0.215	0.032
4552	ENSG00000242114	MTFP1	chr22	+	30427121	30427403	30427239	30427403	30426716	30426844	4552	15,18,11	4,1,0	16,10,12	0,2,0	192	74	0.037703752498	0.624390714445	0.591,0.874,1.0	1.0,0.658,1.0	-0.064
1129	ENSG00000100342	APOL1	chr22	+	36254897	36254999	36254936	36254999	36253132	36253219	1129	4,0,1	8,2,2	2,0,0	5,4,3	113	74	0.0380227763648	0.627375810019	0.247,0.0,0.247	0.208,0.0,0.0	0.095
6772	ENSG00000104835	SARS2	chr19	-	38921526	38921667	38921526	38921596	38922237	38922267	6772	23,2,3	5,0,0	5,5,4	2,0,1	145	74	0.038633226828	0.635130249052	0.701,1.0,1.0	0.561,1.0,0.671	0.156
1782	ENSG00000175455	CCDC14	chr3	-	123913724	123915718	123913724	123915132	123931101	123931234	1782	323,385,474	1,5,2	264,463,393	2,0,1	660	74	0.0391737016695	0.639365722916	0.973,0.896,0.964	0.937,1.0,0.978	-0.027
4893	ENSG00000242110	AMACR	chr5	-	33998640	33998827	33998640	33998782	34004573	34004734	4893	46,34,23	1,0,0	67,41,18	3,2,1	119	74	0.0391720315701	0.639365722916	0.966,1.0,1.0	0.933,0.927,0.918	0.063
1356	ENSG00000164896	FASTK	chr7	-	151078561	151078701	151078561	151078699	151078922	151079021	1356	10,0,1	2,5,0	1,1,1	2,0,0	76	74	0.0396483888103	0.644447651857	0.83,0.0,1.0	0.327,1.0,1.0	-0.166
2434	ENSG00000204356	NELFE	chr6	-	31954554	31954877	31954554	31954802	31955058	31955096	2434	140,129,88	6,2,1	114,81,79	0,1,2	149	74	0.0398234011873	0.644447651857	0.921,0.97,0.978	1.0,0.976,0.951	-0.019
6656	ENSG00000103381	CPPED1	chr16	-	12663486	12665115	12663486	12665020	12781184	12781403	6656	8,8,4	1,1,2	10,8,5	0,0,0	169	74	0.0399127057111	0.644447651857	0.778,0.778,0.467	1.0,1.0,1.0	-0.326
1871	ENSG00000141198	TOM1L1	chr17	+	54903707	54903792	54903712	54903792	54900852	54900923	1871	29,16,8	3,0,0	18,12,7	4,1,1	79	74	0.040721371769	0.650978163356	0.901,1.0,1.0	0.808,0.918,0.868	0.102
2008	ENSG00000176225	RTTN	chr18	-	70003803	70004236	70003803	70004168	70005197	70005267	2008	101,134,109	1,4,5	73,154,110	1,3,0	142	74	0.0411811003583	0.650978163356	0.981,0.946,0.919	0.974,0.964,1.0	-0.031
4355	ENSG00000110057	UNC93B1	chr11	-	67999172	67999375	67999172	67999305	67999518	67999680	4355	2,2,2	22,6,5	0,0,0	11,9,6	144	74	0.0410890949844	0.650978163356	0.045,0.146,0.171	0.0,0.0,0.0	0.121
6637	ENSG00000109685	WHSC1	chr4	+	1952751	1953524	1953323	1953524	1952104	1952231	6637	10,24,28	9,5,4	7,18,11	0,0,5	646	74	0.0409166284758	0.650978163356	0.113,0.355,0.445	1.0,1.0,0.201	-0.429
949	ENSG00000104517	UBR5	chr8	-	102265099	102265278	102265099	102265275	102266946	102267007	949	42,84,68	6,17,19	46,63,62	5,8,8	77	74	0.0408962261094	0.650978163356	0.871,0.826,0.775	0.898,0.883,0.882	-0.064
981	ENSG00000075413	MARK3	chr14	+	103468032	103468186	103468080	103468186	103467078	103467191	981	73,74,57	7,4,7	61,60,73	3,2,3	122	74	0.0408187733245	0.650978163356	0.863,0.918,0.832	0.925,0.948,0.937	-0.066
4242	ENSG00000082397	EPB41L3	chr18	-	5419710	5419931	5419710	5419877	5423377	5423553	4242	3,4,6	3,0,1	6,1,8	0,0,0	128	74	0.041419913076	0.652471871138	0.366,1.0,0.776	1.0,1.0,1.0	-0.286
4076	ENSG00000275066	SYNRG	chr17	-	37541971	37542565	37541971	37542430	37553114	37554059	4076	25,22,21	2,1,4	13,25,28	0,2,1	209	74	0.042118743883	0.66117653158	0.816,0.886,0.65	1.0,0.816,0.908	-0.124
7074	ENSG00000110888	CAPRIN2	chr12	-	30719078	30720915	30719078	30719225	30723258	30723314	7074	44,13,33	5,3,5	30,21,20	4,13,7	1764	74	0.042280712289	0.661422492244	0.27,0.154,0.217	0.239,0.063,0.107	0.077
6814	ENSG00000172493	AFF1	chr4	+	87134470	87134694	87134473	87134694	87132270	87132408	6814	10,4,4	0,0,0	5,5,3	1,2,1	77	74	0.0426794194205	0.665357431724	1.0,1.0,1.0	0.828,0.706,0.742	0.241
2933	ENSG00000162641	AKNAD1	chr1	-	108823056	108823271	108823056	108823244	108823369	108823477	2933	7,2,1	1,0,1	2,3,0	3,0,1	101	74	0.0430531719284	0.66784226743	0.837,1.0,0.423	0.328,1.0,0.0	0.311
5851	ENSG00000127311	HELB	chr12	+	66324906	66325126	66324982	66325126	66323982	66324211	5851	1,0,2	5,1,1	2,4,1	2,3,2	150	74	0.0431342495221	0.66784226743	0.09,0.0,0.497	0.33,0.397,0.198	-0.113
4907	ENSG00000166681	NGFRAP1	chrX	+	103377462	103378077	103377509	103378077	103377027	103377106	4907	125,161,110	186,253,206	136,100,89	122,132,136	121	74	0.0434638056407	0.670648004442	0.291,0.28,0.246	0.405,0.317,0.286	-0.064
1241	ENSG00000079150	FKBP7	chr2	-	178469651	178469785	178469651	178469782	178473028	178473142	1241	6,5,2	5,3,0	7,2,5	1,2,0	77	74	0.0441521424584	0.67665029171	0.536,0.616,1.0	0.871,0.49,1.0	-0.07
509	ENSG00000100241	SBF1	chr22	-	50467531	50467693	50467531	50467690	50467785	50467923	509	4,2,2	14,6,6	0,1,2	5,8,4	77	74	0.0440840896084	0.67665029171	0.215,0.243,0.243	0.0,0.107,0.325	0.09
125	ENSG00000164164	OTUD4	chr4	-	145155568	145155686	145155568	145155683	145155935	145155996	125	7,10,7	0,1,3	4,8,5	2,4,2	77	74	0.0443584820756	0.67751586981	1.0,0.906,0.692	0.658,0.658,0.706	0.192
1423	ENSG00000072134	EPN2	chr17	+	19313104	19313279	19313125	19313279	19312051	19312144	1423	18,4,5	1,1,0	9,13,13	2,0,3	95	74	0.0445786529696	0.678586161871	0.933,0.757,1.0	0.778,1.0,0.771	0.047
99	ENSG00000182944	EWSR1	chr22	+	29291561	29291599	29291564	29291599	29288605	29288786	99	8,3,3	8,5,3	3,2,1	4,0,0	77	74	0.0447708614021	0.679225048318	0.49,0.366,0.49	0.419,1.0,1.0	-0.358
2839	ENSG00000111799	COL12A1	chr6	-	75084325	75086557	75084325	75085365	75087576	75087747	2839	387,502,450	3,5,6	327,518,412	2,1,3	1266	74	0.0450202836345	0.680724756895	0.883,0.854,0.814	0.905,0.968,0.889	-0.07
4501	ENSG00000272897	RP1-309K20.6	chr20	-	35673600	35673684	35673600	35673616	35674349	35674400	4501	116,54,52	5,1,2	89,61,44	2,0,1	142	74	0.045449804122	0.684928548119	0.924,0.966,0.931	0.959,1.0,0.958	-0.032
2344	ENSG00000176623	RMDN1	chr8	-	86474819	86474953	86474819	86474914	86477293	86477324	2344	131,146,94	27,20,13	183,109,103	47,25,22	113	74	0.045829661589	0.688358471907	0.761,0.827,0.826	0.718,0.741,0.754	0.067
1866	ENSG00000119599	DCAF4	chr14	+	72954160	72954262	72954163	72954262	72951797	72951877	1866	4,3,1	1,2,1	3,1,0	2,3,1	77	74	0.0461044308193	0.689800609088	0.794,0.59,0.49	0.59,0.243,0.0	0.347
4844	ENSG00000134644	PUM1	chr1	-	30980061	30980166	30980061	30980163	30981311	30981405	4844	4,0,1	20,8,4	3,3,2	7,6,3	77	74	0.0462308304697	0.689800609088	0.161,0.0,0.194	0.292,0.325,0.391	-0.218
734	ENSG00000102103	PQBP1	chrX	+	48902232	48902795	48902731	48902795	48901929	48902042	734	662,577,529	7,5,5	487,385,387	2,2,2	573	74	0.0467375634515	0.695067514356	0.924,0.937,0.932	0.969,0.961,0.962	-0.033
1297	ENSG00000204628	GNB2L1	chr5	-	181236936	181237319	181236936	181237042	181237608	181237719	1297	178,303,325	1136,1890,1496	148,202,226	674,857,1125	351	74	0.0469828630459	0.695506816977	0.032,0.033,0.044	0.044,0.047,0.041	-0.008
35	ENSG00000099875	MKNK2	chr19	-	2037464	2039856	2037464	2037829	2040133	2040177	35	637,856,911	87,126,147	339,433,689	46,39,83	2101	74	0.0475957093536	0.695506816977	0.205,0.193,0.179	0.206,0.281,0.226	-0.045
5035	ENSG00000061938	TNK2	chr3	-	195870113	195870404	195870113	195870205	195872275	195872470	5035	1,3,1	10,6,7	1,1,6	2,2,3	273	74	0.0473178110471	0.695506816977	0.026,0.119,0.037	0.119,0.119,0.352	-0.136
6983	ENSG00000183765	CHEK2	chr22	-	28695126	28695242	28695126	28695209	28695709	28695873	6983	73,130,101	0,0,1	108,130,102	5,2,2	107	74	0.0476901378595	0.695506816977	1.0,1.0,0.986	0.937,0.978,0.972	0.033
6984	ENSG00000172530	BANP	chr16	+	87984059	87984259	87984083	87984259	87981035	87981127	6984	24,9,10	4,1,0	17,24,10	0,0,1	98	74	0.0475083873993	0.695506816977	0.819,0.872,1.0	1.0,1.0,0.883	-0.064
801	ENSG00000082269	FAM135A	chr6	+	70524342	70526698	70524930	70526698	70523966	70524121	801	22,15,7	0,0,4	17,17,15	4,4,2	662	74	0.0472168295763	0.695506816977	1.0,1.0,0.164	0.322,0.322,0.456	0.355
1100	ENSG00000142102	ATHL1	chr11	+	294266	294478	294320	294478	294098	294196	1100	12,18,5	0,0,0	6,9,2	0,2,2	128	74	0.0479194558658	0.696604051348	1.0,1.0,1.0	1.0,0.722,0.366	0.304
212	ENSG00000175931	UBE2O	chr17	-	76397798	76397891	76397798	76397888	76398254	76398383	212	2,0,0	32,8,8	3,1,1	15,14,12	77	74	0.0496731026022	0.719782361745	0.057,0.0,0.0	0.161,0.064,0.074	-0.081
6314	ENSG00000127054	CPSF3L	chr1	-	1320455	1320682	1320455	1320529	1320995	1321093	6314	4,5,4	35,3,13	1,1,2	18,6,6	227	74	0.0508554546983	0.732221371627	0.036,0.352,0.091	0.018,0.052,0.098	0.104
7046	ENSG00000140350	ANP32A	chr15	-	68787412	68787535	68787412	68787495	68787769	68787919	7046	577,606,406	8,9,6	443,422,337	4,2,3	114	74	0.0507551543442	0.732221371627	0.979,0.978,0.978	0.986,0.993,0.986	-0.01
1947	ENSG00000205352	PRR13	chr12	+	53443390	53443773	53443566	53443773	53442694	53442733	1947	156,132,114	10,15,2	99,95,109	4,2,4	250	74	0.05170646088	0.73742873703	0.822,0.723,0.944	0.88,0.934,0.89	-0.072
2312	ENSG00000141027	NCOR1	chr17	-	16126081	16126209	16126081	16126206	16137310	16137412	2312	11,1,3	9,0,2	5,5,3	9,14,6	77	74	0.0514136105905	0.73742873703	0.54,1.0,0.59	0.348,0.256,0.325	0.4
4581	ENSG00000157800	SLC37A3	chr7	-	140352061	140352181	140352061	140352146	140355667	140355764	4581	3,0,2	26,18,7	4,2,4	16,15,8	109	74	0.0515587979343	0.73742873703	0.073,0.0,0.162	0.145,0.083,0.253	-0.082
3723	ENSG00000239382	ALKBH6	chr19	-	36010737	36011077	36010737	36011045	36013020	36013089	3723	8,3,1	7,5,8	3,5,5	3,0,4	106	74	0.0519989676833	0.739268342441	0.444,0.295,0.08	0.411,1.0,0.466	-0.353
1287	ENSG00000013573	DDX11	chr12	+	31089839	31090094	31089885	31090094	31089043	31089151	1287	9,5,11	3,1,5	5,5,5	1,0,2	120	74	0.0551085061293	0.754016683269	0.649,0.755,0.576	0.755,1.0,0.607	-0.127
1628	ENSG00000094914	AAAS	chr12	-	53315334	53315486	53315334	53315426	53315726	53315782	1628	3,2,0	71,21,15	4,7,0	48,26,17	134	74	0.0541993187354	0.754016683269	0.023,0.05,0.0	0.044,0.129,0.0	-0.033
1719	ENSG00000110075	PPP6R3	chr11	+	68587926	68588024	68587944	68588024	68583042	68583129	1719	17,5,9	2,1,0	20,10,8	5,1,1	92	74	0.0548035704351	0.754016683269	0.872,0.801,1.0	0.763,0.889,0.865	0.052
2252	ENSG00000160917	CPSF4	chr7	+	99453965	99454136	99454043	99454136	99452367	99452440	2252	74,46,29	8,0,3	46,39,34	3,1,0	152	74	0.0548037456111	0.754016683269	0.818,1.0,0.825	0.882,0.95,1.0	-0.063
370	ENSG00000072849	DERL2	chr17	-	5480386	5480543	5480386	5480459	5481100	5481142	370	223,230,213	8,7,10	255,224,255	5,4,6	158	74	0.054302137793	0.754016683269	0.929,0.939,0.909	0.96,0.963,0.952	-0.033
4550	ENSG00000242114	MTFP1	chr22	+	30427170	30427403	30427239	30427403	30426716	30426844	4550	18,23,16	4,1,0	15,16,13	0,2,0	143	74	0.0546826551042	0.754016683269	0.7,0.922,1.0	1.0,0.805,1.0	-0.061
4598	ENSG00000167965	MLST8	chr16	+	2206483	2206659	2206496	2206659	2206357	2206409	4598	6,1,1	74,49,33	0,2,0	50,29,35	87	74	0.0543613213855	0.754016683269	0.065,0.017,0.025	0.0,0.055,0.0	0.017
4772	ENSG00000095574	IKZF5	chr10	-	122998492	122998671	122998492	122998658	123007025	123007176	4772	16,14,15	1,2,1	16,16,9	0,0,1	87	74	0.0552044950591	0.754016683269	0.932,0.856,0.927	1.0,1.0,0.884	-0.056
5062	ENSG00000079387	SENP1	chr12	-	48046355	48046451	48046355	48046448	48046977	48047062	5062	27,41,39	0,3,4	29,57,42	1,2,0	77	74	0.0546402409077	0.754016683269	1.0,0.929,0.904	0.965,0.965,1.0	-0.032
5972	ENSG00000160410	SHKBP1	chr19	+	40582350	40582466	40582425	40582466	40580745	40580936	5972	36,18,21	1,2,2	15,10,13	0,0,0	149	74	0.0549042504386	0.754016683269	0.947,0.817,0.839	1.0,1.0,1.0	-0.132
6175	ENSG00000177830	CHID1	chr11	-	870418	870499	870418	870489	883147	883303	6175	55,53,49	3,2,2	21,25,47	1,0,0	84	74	0.0544414397515	0.754016683269	0.942,0.959,0.956	0.949,1.0,1.0	-0.031
7130	ENSG00000185100	ADSSL1	chr14	+	104739654	104739816	104739749	104739816	104739327	104739378	7130	6,1,8	6,5,6	3,1,3	4,8,11	169	74	0.0535106945463	0.754016683269	0.305,0.081,0.369	0.247,0.052,0.107	0.116
7999	ENSG00000175166	PSMD2	chr3	+	184301793	184302071	184301846	184302071	184301536	184301658	7999	1,1,4	227,67,49	6,4,2	136,48,52	127	74	0.0550119897722	0.754016683269	0.003,0.009,0.045	0.025,0.046,0.022	-0.012
5157	ENSG00000122966	CIT	chr12	-	119718698	119718861	119718698	119718816	119720477	119720585	5157	15,7,8	4,1,5	0,5,4	1,4,4	119	74	0.0555592847652	0.756576886818	0.7,0.813,0.499	0.0,0.437,0.383	0.397
5489	ENSG00000100722	ZC3H14	chr14	+	88609678	88609803	88609711	88609803	88609266	88609403	5489	1,4,3	32,42,24	1,1,1	36,32,13	107	74	0.0557590343639	0.757016799877	0.021,0.062,0.08	0.019,0.021,0.051	0.024
255	ENSG00000011243	AKAP8L	chr19	-	15403474	15403715	15403474	15403555	15404009	15404042	255	208,128,102	4,3,0	139,119,122	0,0,2	234	74	0.0560551594084	0.757382932833	0.943,0.931,1.0	1.0,1.0,0.951	-0.026
3972	ENSG00000137100	DCTN3	chr9	-	34614041	34614198	34614041	34614101	34614709	34614768	3972	5,7,4	144,115,93	8,10,3	105,67,62	171	74	0.0561210534172	0.757382932833	0.015,0.026,0.018	0.032,0.061,0.021	-0.018
4088	ENSG00000167550	RHEBL1	chr12	-	49069034	49069174	49069034	49069106	49069733	49070025	4088	21,30,33	9,16,13	16,34,30	7,2,8	142	74	0.056680443509	0.75956703523	0.549,0.494,0.569	0.544,0.899,0.662	-0.164
7749	ENSG00000125967	NECAB3	chr20	-	33670683	33670792	33670683	33670760	33672397	33672422	7749	26,7,4	2,0,1	26,1,6	6,2,0	106	74	0.0567869183605	0.75956703523	0.901,1.0,0.736	0.752,0.259,1.0	0.209
846	ENSG00000136451	VEZF1	chr17	-	57980602	57980804	57980602	57980786	57981872	57981936	846	7,4,5	27,34,16	7,10,8	18,25,18	92	74	0.0565918198258	0.75956703523	0.173,0.086,0.201	0.238,0.243,0.263	-0.095
1704	ENSG00000188313	PLSCR1	chr3	-	146521832	146522053	146521832	146521981	146525604	146525647	1704	107,91,82	7,3,8	100,110,76	3,4,2	146	74	0.0570703581855	0.761106458279	0.886,0.939,0.839	0.944,0.933,0.951	-0.055
5013	ENSG00000117616	RSRP1	chr1	-	25243549	25244224	25243549	25243633	25244453	25244498	5013	411,385,425	3,1,2	601,485,405	8,2,5	665	74	0.0574140421859	0.763437896243	0.938,0.977,0.959	0.893,0.964,0.9	0.039
476	ENSG00000142731	PLK4	chr4	+	127883261	127883357	127883265	127883357	127881830	127881926	476	11,12,19	3,0,2	10,17,12	0,1,0	78	74	0.0577599910298	0.765785687524	0.777,1.0,0.9	1.0,0.942,1.0	-0.088
7467	ENSG00000112739	PRPF4B	chr6	+	4061654	4062299	4062212	4062299	4061014	4061147	7467	237,344,452	3,4,9	323,387,335	0,5,3	632	74	0.0582015691514	0.769383900975	0.902,0.91,0.855	1.0,0.901,0.929	-0.054
1422	ENSG00000072134	EPN2	chr17	+	19313104	19313279	19313122	19313279	19312051	19312144	1422	18,4,5	6,1,5	9,13,13	7,0,0	92	74	0.0588639674745	0.775871711231	0.707,0.763,0.446	0.508,1.0,1.0	-0.197
8017	ENSG00000183963	SMTN	chr22	+	31095851	31096897	31096732	31096897	31095533	31095609	8017	28,82,148	37,44,43	16,100,120	12,21,40	955	74	0.0590587723298	0.776176481695	0.055,0.126,0.211	0.094,0.27,0.189	-0.054
1760	ENSG00000198837	DENND4B	chr1	-	153932203	153932440	153932203	153932255	153932641	153932777	1760	23,22,22	1,5,4	12,8,16	2,1,0	259	74	0.0598310377123	0.776196717446	0.868,0.557,0.611	0.632,0.696,1.0	-0.097
1949	ENSG00000205352	PRR13	chr12	+	53443486	53443773	53443540	53443773	53442694	53442733	1949	35,27,12	17,23,10	17,19,18	6,6,8	128	74	0.0597028301029	0.776196717446	0.543,0.404,0.41	0.621,0.647,0.565	-0.159
27	ENSG00000143036	SLC44A3	chr1	+	94867330	94867417	94867333	94867417	94864742	94864899	27	5,2,2	2,2,2	15,0,0	5,3,3	77	74	0.0597197002688	0.776196717446	0.706,0.49,0.49	0.742,0.0,0.0	0.315
5598	ENSG00000028203	VEZT	chr12	+	95274741	95274889	95274745	95274889	95270038	95270188	5598	98,67,66	1,1,3	130,74,57	2,6,4	78	74	0.0593304300101	0.776196717446	0.989,0.985,0.954	0.984,0.921,0.931	0.031
583	ENSG00000095787	WAC	chr10	+	28616172	28616362	28616175	28616362	28614566	28614685	583	119,128,119	57,66,53	95,128,110	21,44,51	77	74	0.0599187468234	0.776196717446	0.667,0.651,0.683	0.813,0.737,0.675	-0.075
7927	ENSG00000117523	PRRC2C	chr1	+	171512994	171513172	171513000	171513172	171512031	171512200	7927	30,7,6	6,1,1	14,31,9	3,0,1	80	74	0.0601024826416	0.77635235435	0.822,0.866,0.847	0.812,1.0,0.893	-0.057
2789	ENSG00000115211	EIF2B4	chr2	-	27369005	27369212	27369005	27369209	27369413	27369549	2789	58,34,26	56,38,25	38,37,27	29,22,18	77	74	0.0604100267422	0.77810179744	0.499,0.462,0.5	0.557,0.618,0.59	-0.101
5034	ENSG00000061938	TNK2	chr3	-	195870113	195870378	195870113	195870205	195872275	195872470	5034	2,2,1	10,6,7	1,1,6	2,2,3	247	74	0.0614207999224	0.782206863237	0.057,0.091,0.041	0.13,0.13,0.375	-0.149
7112	ENSG00000167985	SDHAF2	chr11	+	61438244	61438342	61438294	61438342	61438003	61438113	7112	2,3,1	0,0,0	0,1,2	3,0,0	124	74	0.0613334388842	0.782206863237	1.0,1.0,1.0	0.0,1.0,1.0	0.333
7425	ENSG00000149743	TRPT1	chr11	-	64224099	64224210	64224099	64224162	64224284	64224341	7425	31,32,15	7,12,10	16,23,20	2,5,4	122	74	0.0610487240681	0.782206863237	0.729,0.618,0.476	0.829,0.736,0.752	-0.165
933	ENSG00000012963	UBR7	chr14	+	93210647	93210708	93210674	93210708	93209823	93209957	933	16,5,2	0,2,0	12,15,9	3,0,2	101	74	0.0611794432964	0.782206863237	1.0,0.647,1.0	0.746,1.0,0.767	0.045
1708	ENSG00000205758	CRYZL1	chr21	-	33599149	33599285	33599149	33599248	33602233	33602345	1708	6,4,5	57,34,19	9,12,13	75,41,27	111	74	0.0618784030361	0.782454169347	0.066,0.073,0.149	0.074,0.163,0.243	-0.064
2360	ENSG00000006125	AP2B1	chr17	+	35608141	35608387	35608255	35608387	35605704	35605840	2360	330,113,77	3,3,1	219,186,82	8,4,2	188	74	0.0619396912813	0.782454169347	0.977,0.937,0.968	0.915,0.948,0.942	0.026
5512	ENSG00000115762	PLEKHB2	chr2	+	131140166	131140275	131140169	131140275	131132901	131132991	5512	39,43,27	3,5,1	21,22,21	2,1,0	77	74	0.0621863437707	0.782454169347	0.926,0.892,0.963	0.91,0.955,1.0	-0.028
6253	ENSG00000173153	ESRRA	chr11	+	64314740	64314911	64314743	64314911	64314238	64314367	6253	11,11,16	4,7,5	10,6,10	2,1,2	77	74	0.0623566251558	0.782454169347	0.725,0.602,0.755	0.828,0.852,0.828	-0.142
7266	ENSG00000145979	TBC1D7	chr6	-	13326786	13326963	13326786	13326906	13328455	13328531	7266	1,3,0	1,1,2	1,1,1	0,1,1	131	74	0.0624786452409	0.782454169347	0.361,0.629,0.0	1.0,0.361,0.361	-0.244
7950	ENSG00000138835	RGS3	chr9	+	113482952	113483117	113483058	113483117	113479490	113479541	7950	0,0,1	2,5,5	1,0,4	4,7,1	180	74	0.0624027291274	0.782454169347	0.0,0.0,0.076	0.093,0.0,0.622	-0.213
6115	ENSG00000090661	CERS4	chr19	+	8251043	8251249	8251075	8251249	8210705	8210862	6115	4,2,4	5,2,5	1,1,2	9,4,1	106	74	0.0626599375535	0.782556844418	0.358,0.411,0.358	0.072,0.149,0.583	0.108
2624	ENSG00000169714	CNBP	chr3	-	129171078	129171280	129171078	129171277	129171445	129171538	2624	111,240,200	357,700,529	117,250,215	288,576,508	77	74	0.0636021823196	0.792136270708	0.23,0.248,0.267	0.281,0.294,0.289	-0.04
159	ENSG00000269190	FBXO17	chr19	-	38946471	38946605	38946471	38946567	38948566	38948678	159	2,5,3	16,11,13	1,0,2	4,5,8	112	74	0.0651826183152	0.796461128116	0.076,0.231,0.132	0.142,0.0,0.142	0.052
1713	ENSG00000154114	TBCEL	chr11	+	121053550	121053732	121053629	121053732	121047527	121047667	1713	9,4,6	0,1,0	7,5,8	2,2,0	153	74	0.0645292027569	0.796461128116	1.0,0.659,1.0	0.629,0.547,1.0	0.161
5311	ENSG00000125457	MIF4GD	chr17	-	75269346	75269469	75269346	75269448	75270113	75270245	5311	15,6,2	5,3,4	9,5,8	3,1,1	95	74	0.0644579313928	0.796461128116	0.7,0.609,0.28	0.7,0.796,0.862	-0.256
5493	ENSG00000100722	ZC3H14	chr14	+	88609678	88609803	88609714	88609803	88609266	88609403	5493	1,4,3	33,17,19	1,1,1	32,15,14	110	74	0.0649547774937	0.796461128116	0.02,0.137,0.096	0.021,0.043,0.046	0.048
7049	ENSG00000083838	ZNF446	chr19	+	58479642	58480019	58479929	58480019	58478086	58478181	7049	3,7,4	0,1,0	4,1,5	1,0,2	361	74	0.065016189767	0.796461128116	1.0,0.589,1.0	0.451,1.0,0.339	0.266
7854	ENSG00000134744	ZCCHC11	chr1	-	52436754	52436975	52436754	52436963	52438219	52438335	7854	4,1,2	29,22,13	2,6,5	22,13,15	86	74	0.0647234473702	0.796461128116	0.106,0.038,0.117	0.073,0.284,0.223	-0.106
8021	ENSG00000143418	CERS2	chr1	-	150968082	150968201	150968082	150968174	150968394	150968512	8021	191,118,121	8,1,1	98,96,126	2,0,0	101	74	0.0644878285028	0.796461128116	0.946,0.989,0.989	0.973,1.0,1.0	-0.016
7114	ENSG00000157881	PANK4	chr1	-	2510677	2510782	2510677	2510748	2511337	2511387	7114	31,35,31	6,1,2	20,32,28	7,5,4	108	74	0.0656414049917	0.799905099643	0.78,0.96,0.914	0.662,0.814,0.827	0.117
1134	ENSG00000105583	WDR83OS	chr19	-	12668519	12668617	12668519	12668611	12669127	12669233	1134	251,235,159	22,26,13	136,105,133	20,14,19	80	74	0.0692474156414	0.801219344065	0.913,0.893,0.919	0.863,0.874,0.866	0.041
1372	ENSG00000005448	WDR54	chr2	+	74425074	74425237	74425096	74425237	74423854	74423982	1372	21,13,14	2,1,1	12,11,15	0,0,0	96	74	0.0670279517978	0.801219344065	0.89,0.909,0.915	1.0,1.0,1.0	-0.095
2090	ENSG00000137824	RMDN3	chr15	-	40751425	40751670	40751425	40751569	40751985	40752178	2090	3,3,1	4,2,0	0,0,2	4,3,0	175	74	0.0697086374582	0.801219344065	0.241,0.388,1.0	0.0,0.0,1.0	0.21
2228	ENSG00000171703	TCEA2	chr20	+	64070488	64070635	64070491	64070635	64070259	64070414	2228	30,31,30	2,0,0	15,15,19	3,1,1	77	74	0.0676031671582	0.801219344065	0.935,1.0,1.0	0.828,0.935,0.948	0.075
2314	ENSG00000141027	NCOR1	chr17	-	16101249	16101805	16101249	16101757	16108785	16108912	2314	40,6,9	5,0,0	21,11,10	0,0,0	122	74	0.0682167310951	0.801219344065	0.829,1.0,1.0	1.0,1.0,1.0	-0.057
2700	ENSG00000240344	PPIL3	chr2	-	200882341	200882435	200882341	200882382	200885697	200885772	2700	194,196,115	18,32,17	259,228,160	27,21,11	127	74	0.0665454613559	0.801219344065	0.863,0.781,0.798	0.848,0.864,0.894	-0.055
2787	ENSG00000115211	EIF2B4	chr2	-	27368024	27368139	27368024	27368113	27368371	27368463	2787	101,68,49	2,1,2	63,45,49	3,3,3	100	74	0.0685265341676	0.801219344065	0.974,0.981,0.948	0.94,0.917,0.924	0.041
3169	ENSG00000140320	BAHD1	chr15	+	40461911	40462294	40461914	40462294	40458450	40459896	3169	9,2,1	2,0,1	4,1,4	2,1,2	77	74	0.0661368615031	0.801219344065	0.812,1.0,0.49	0.658,0.49,0.658	0.165
3408	ENSG00000206527	HACD2	chr3	-	123528385	123528474	123528385	123528436	123567761	123567780	3408	69,37,30	4,2,3	62,57,34	3,11,6	112	74	0.0696856686412	0.801219344065	0.919,0.924,0.869	0.932,0.774,0.789	0.072
4117	ENSG00000103855	CD276	chr15	+	73702254	73702593	73702379	73702593	73699585	73699718	4117	68,19,14	3,1,1	26,9,10	1,0,1	199	74	0.0689147718053	0.801219344065	0.894,0.876,0.839	0.906,1.0,0.788	-0.028
4143	ENSG00000143537	ADAM15	chr1	+	155055701	155055852	155055789	155055852	155054313	155054506	4143	4,6,11	349,175,131	5,8,12	191,122,113	162	74	0.0666799851279	0.801219344065	0.005,0.015,0.037	0.012,0.029,0.046	-0.01
4854	ENSG00000198157	HMGN5	chrX	-	81118729	81118780	81118729	81118759	81119787	81119817	4854	2,9,5	108,122,64	4,5,1	155,140,80	95	74	0.0688983664914	0.801219344065	0.014,0.054,0.057	0.02,0.027,0.01	0.023
5061	ENSG00000146707	POMZP3	chr7	-	76618182	76618615	76618182	76618300	76625521	76625683	5061	4,3,3	4,4,6	2,2,2	6,10,8	389	74	0.0697988621052	0.801219344065	0.16,0.125,0.087	0.06,0.037,0.045	0.077
5155	ENSG00000131408	NR1H2	chr19	+	50379091	50379181	50379133	50379181	50378521	50378796	5155	10,10,16	0,0,1	8,15,17	1,1,1	116	74	0.0687416636496	0.801219344065	1.0,1.0,0.911	0.836,0.905,0.916	0.085
5347	ENSG00000105576	TNPO2	chr19	-	12705681	12705830	12705681	12705768	12706195	12706367	5347	4,1,8	53,30,25	4,1,0	34,27,23	136	74	0.0695010895233	0.801219344065	0.039,0.018,0.148	0.06,0.02,0.0	0.042
560	ENSG00000133226	SRRM1	chr1	+	24661309	24661396	24661312	24661396	24660718	24660799	560	26,33,33	11,12,2	16,35,25	10,12,16	77	74	0.0675848869278	0.801219344065	0.694,0.725,0.941	0.606,0.737,0.6	0.139
6018	ENSG00000064012	CASP8	chr2	+	201266460	201266791	201266486	201266791	201234015	201234112	6018	7,6,3	1,0,2	9,11,4	3,3,2	100	74	0.0679709807531	0.801219344065	0.838,1.0,0.526	0.689,0.731,0.597	0.116
7002	ENSG00000105698	USF2	chr19	+	35278945	35279074	35278969	35279074	35278697	35278792	7002	366,339,372	14,14,14	247,219,309	3,7,9	98	74	0.0663618182137	0.801219344065	0.952,0.948,0.953	0.984,0.959,0.963	-0.018
7797	ENSG00000113407	TARS	chr5	+	33454944	33455066	33454981	33455066	33448540	33448731	7797	96,100,114	9,7,11	101,92,88	7,20,14	111	74	0.0669917250122	0.801219344065	0.877,0.905,0.874	0.906,0.754,0.807	0.063
7835	ENSG00000235706	DICER1-AS1	chr14	+	95179498	95179925	95179503	95179925	95158875	95159035	7835	6,9,6	7,4,4	3,8,6	1,2,2	79	74	0.0698253531435	0.801219344065	0.445,0.678,0.584	0.738,0.789,0.738	-0.186
8087	ENSG00000159147	DONSON	chr21	-	33584589	33584768	33584589	33584726	33585977	33586181	8087	182,212,192	6,8,3	153,238,189	7,15,7	116	74	0.0680206812234	0.801219344065	0.951,0.944,0.976	0.933,0.91,0.945	0.028
843	ENSG00000066136	NFYC	chr1	+	40762887	40763046	40762989	40763046	40758120	40758294	843	72,46,33	3,2,2	33,15,18	6,1,2	176	74	0.0675747214521	0.801219344065	0.91,0.906,0.874	0.698,0.863,0.791	0.113
920	ENSG00000140264	SERF2	chr15	+	43798868	43799107	43798943	43799107	43792974	43793083	920	1,10,6	0,1,3	3,5,8	0,0,0	149	74	0.0692168944238	0.801219344065	1.0,0.832,0.498	1.0,1.0,1.0	-0.223
4719	ENSG00000138386	NAB1	chr2	+	190685475	190685638	190685478	190685638	190683737	190683827	4719	81,93,122	48,51,43	85,140,134	34,49,42	77	74	0.0701416016312	0.802810584746	0.619,0.637,0.732	0.706,0.733,0.754	-0.068
3771	ENSG00000100099	HPS4	chr22	-	26470718	26470922	26470718	26470813	26472301	26472418	3771	9,2,1	18,10,4	6,6,9	9,10,8	183	74	0.0708626912594	0.804950319557	0.168,0.075,0.092	0.212,0.195,0.313	-0.128
4034	ENSG00000105173	CCNE1	chr19	+	29812968	29813037	29812977	29813037	29812688	29812776	4034	6,8,5	1,1,1	4,6,8	0,0,0	83	74	0.0708569744551	0.804950319557	0.843,0.877,0.817	1.0,1.0,1.0	-0.154
4736	ENSG00000141959	PFKL	chr21	+	44313912	44316339	44316243	44316339	44313637	44313682	4736	40,22,20	1,1,1	18,9,15	0,0,0	2405	74	0.070799406907	0.804950319557	0.552,0.404,0.381	1.0,1.0,1.0	-0.554
2369	ENSG00000077942	FBLN1	chr22	+	45535199	45535337	45535255	45535337	45533760	45533898	2369	514,423,413	2,4,6	281,365,395	8,5,5	130	74	0.0716550695525	0.806167232183	0.993,0.984,0.975	0.952,0.977,0.978	0.015
3663	ENSG00000159348	CYB5R1	chr1	-	202965886	202966109	202965886	202965993	202966527	202966600	3663	8,5,2	64,28,17	12,11,5	74,24,18	190	74	0.0717992256145	0.806167232183	0.046,0.065,0.044	0.059,0.151,0.098	-0.051
3859	ENSG00000126088	UROD	chr1	+	45013574	45013791	45013593	45013791	45013135	45013215	3859	2,3,3	10,5,6	3,5,3	2,2,6	93	74	0.0715822481518	0.806167232183	0.137,0.323,0.285	0.544,0.665,0.285	-0.25
4118	ENSG00000103855	CD276	chr15	+	73708338	73708473	73708362	73708473	73704175	73704472	4118	22,11,13	5,5,3	6,8,13	2,0,2	98	74	0.0718614011435	0.806167232183	0.769,0.624,0.766	0.694,1.0,0.831	-0.122
6210	ENSG00000155636	RBM45	chr2	+	178121173	178121359	178121179	178121359	178120286	178120409	6210	1,0,1	11,6,2	3,2,0	19,8,4	80	74	0.0716002307952	0.806167232183	0.078,0.0,0.316	0.127,0.188,0.0	0.026
1986	ENSG00000123473	STIL	chr1	-	47262902	47263116	47262902	47263113	47269634	47269866	1986	4,6,5	3,11,14	2,8,2	8,23,21	77	74	0.0724403002364	0.808648388565	0.562,0.344,0.256	0.194,0.251,0.084	0.211
2760	ENSG00000163374	YY1AP1	chr1	-	155672559	155672731	155672559	155672727	155675009	155675096	2760	94,59,36	2,1,5	60,60,48	2,0,1	78	74	0.0723726103623	0.808648388565	0.978,0.982,0.872	0.966,1.0,0.979	-0.038
3253	ENSG00000173559	NABP1	chr2	+	191683289	191683804	191683728	191683804	191682491	191682595	3253	6,7,2	5,3,4	4,4,1	4,14,2	513	74	0.0731453991745	0.814289343688	0.148,0.252,0.067	0.126,0.04,0.067	0.078
7750	ENSG00000125967	NECAB3	chr20	-	33670683	33670781	33670683	33670760	33672397	33672422	7750	15,4,3	2,0,1	18,1,6	6,2,0	95	74	0.0733058533247	0.814289343688	0.854,1.0,0.7	0.7,0.28,1.0	0.191
4348	ENSG00000099330	OCEL1	chr19	+	17228802	17229219	17229008	17229219	17228255	17228309	4348	146,232,281	25,18,20	97,154,242	14,4,8	280	74	0.0748685396896	0.815616067317	0.607,0.773,0.788	0.647,0.911,0.889	-0.093
4383	ENSG00000184432	COPB2	chr3	-	139378040	139378189	139378040	139378126	139379046	139379173	4383	333,295,157	18,25,12	220,345,190	19,30,26	137	74	0.0743024165732	0.815616067317	0.909,0.864,0.876	0.862,0.861,0.798	0.043
4745	ENSG00000105220	GPI	chr19	+	34368582	34368702	34368648	34368702	34366782	34366851	4745	527,264,277	4,0,1	218,158,229	5,2,3	140	74	0.0742561160267	0.815616067317	0.986,1.0,0.993	0.958,0.977,0.976	0.023
5529	ENSG00000161960	EIF4A1	chr17	+	7578119	7578244	7578226	7578244	7577826	7577916	5529	2128,3132,1981	32,56,40	1703,2200,1745	43,52,36	181	74	0.074482964744	0.815616067317	0.965,0.958,0.953	0.942,0.945,0.952	0.012
5629	ENSG00000175197	DDIT3	chr12	-	57517268	57517595	57517268	57517542	57517705	57517753	5629	13,119,127	2,8,10	34,107,100	2,16,15	127	74	0.0743490769277	0.815616067317	0.791,0.897,0.881	0.908,0.796,0.795	0.023
7230	ENSG00000113851	CRBN	chr3	-	3175162	3175269	3175162	3175266	3179620	3179710	7230	44,24,22	5,4,0	48,35,20	2,1,1	77	74	0.0746140412515	0.815616067317	0.894,0.852,1.0	0.958,0.971,0.951	-0.045
7514	ENSG00000134138	MEIS2	chr15	-	36895150	36895261	36895150	36895240	36896627	36896686	7514	12,7,8	12,5,5	4,6,6	9,7,11	95	74	0.0737110449117	0.815616067317	0.438,0.522,0.555	0.257,0.4,0.298	0.187
7566	ENSG00000086848	ALG9	chr11	-	111838248	111838399	111838248	111838378	111840654	111840809	7566	8,6,3	5,1,9	3,3,3	5,6,10	95	74	0.0747324022638	0.815616067317	0.555,0.824,0.206	0.319,0.28,0.189	0.266
2153	ENSG00000082438	COBLL1	chr2	-	164694268	164695836	164694268	164695833	164699404	164699499	2153	2,3,1	2,2,0	1,2,0	1,2,1	77	74	0.0762955005527	0.817823050321	0.49,0.59,1.0	0.49,0.49,0.0	0.367
3004	ENSG00000087502	ERGIC2	chr12	-	29341733	29341816	29341733	29341761	29343119	29343282	3004	826,798,723	19,9,20	1119,901,765	31,28,21	129	74	0.0758480762662	0.817823050321	0.961,0.981,0.954	0.954,0.949,0.954	0.013
355	ENSG00000137814	HAUS2	chr15	+	42561269	42561402	42561274	42561402	42560781	42560870	355	10,9,11	4,3,0	9,9,10	8,6,2	79	74	0.0755185779161	0.817823050321	0.701,0.738,1.0	0.513,0.584,0.824	0.173
3883	ENSG00000114480	GBE1	chr3	-	81646391	81646504	81646391	81646482	81648855	81648991	3883	0,4,2	93,86,103	1,6,6	67,112,117	96	74	0.0765103558622	0.817823050321	0.0,0.035,0.015	0.011,0.04,0.038	-0.013
4758	ENSG00000100105	PATZ1	chr22	-	31328786	31328924	31328786	31328859	31335691	31335863	4758	2,2,1	0,1,0	5,0,3	0,3,0	139	74	0.0761561275163	0.817823050321	1.0,0.516,1.0	1.0,0.0,1.0	0.172
5153	ENSG00000131408	NR1H2	chr19	+	50379001	50379181	50379133	50379181	50378521	50378796	5153	23,34,26	0,0,1	22,26,48	1,1,1	206	74	0.0765182814169	0.817823050321	1.0,1.0,0.903	0.888,0.903,0.945	0.056
5589	ENSG00000119777	TMEM214	chr2	+	27037789	27037892	27037814	27037892	27037560	27037702	5589	0,0,7	7,4,1	1,2,4	2,2,2	99	74	0.0758164028461	0.817823050321	0.0,0.0,0.84	0.272,0.428,0.599	-0.153
6352	ENSG00000077254	USP33	chr1	-	77740876	77740939	77740876	77740934	77741375	77741429	6352	68,34,30	7,0,0	61,61,29	2,1,0	79	74	0.0762864089455	0.817823050321	0.901,1.0,1.0	0.966,0.983,1.0	-0.016
3246	ENSG00000157895	C12orf43	chr12	-	121005002	121005093	121005002	121005060	121006320	121006394	3246	27,2,2	4,1,0	17,3,5	1,0,1	107	74	0.0769129052927	0.82010199252	0.824,0.58,1.0	0.922,1.0,0.776	-0.098
2105	ENSG00000204387	C6orf48	chr6	+	31836294	31836517	31836298	31836517	31835410	31835451	2105	3,1,3	7,21,16	2,0,1	6,9,16	78	74	0.0773259935378	0.822566627728	0.289,0.043,0.151	0.24,0.0,0.056	0.062
2433	ENSG00000204356	NELFE	chr6	-	31954554	31954892	31954554	31954802	31955058	31955096	2433	242,179,140	6,2,1	170,138,127	0,1,2	164	74	0.0779645694487	0.827412719431	0.948,0.976,0.984	1.0,0.984,0.966	-0.014
3816	ENSG00000089157	RPLP0	chr12	-	120198553	120198770	120198553	120198631	120198853	120199000	3816	6284,7246,5670	27,28,33	4639,5174,5266	31,32,31	213	74	0.080184205934	0.835672625446	0.988,0.989,0.984	0.981,0.983,0.983	0.005
4006	ENSG00000112531	QKI	chr6	+	163565945	163566795	163566720	163566795	163563419	163563719	4006	9,10,12	21,19,10	6,11,6	30,25,12	849	74	0.0801397269811	0.835672625446	0.036,0.044,0.095	0.017,0.037,0.042	0.026
5010	ENSG00000114107	CEP70	chr3	-	138572858	138572984	138572858	138572932	138591853	138591956	5010	51,75,67	17,16,9	61,112,52	42,24,18	126	74	0.0798970204525	0.835672625446	0.638,0.734,0.814	0.46,0.733,0.629	0.121
5544	ENSG00000108599	AKAP10	chr17	-	19962839	19963022	19962839	19962991	19968413	19968461	5544	36,36,33	3,2,0	44,46,54	4,2,7	105	74	0.0802216145639	0.835672625446	0.894,0.927,1.0	0.886,0.942,0.845	0.049
6642	ENSG00000169718	DUS1L	chr17	-	82064125	82064234	82064125	82064201	82064822	82065069	6642	106,76,73	11,11,2	49,32,49	3,2,2	107	74	0.0798353934685	0.835672625446	0.87,0.827,0.962	0.919,0.917,0.944	-0.04
6706	ENSG00000169062	UPF3A	chr13	+	114286258	114286400	114286301	114286400	114282836	114282943	6706	3,3,3	25,10,11	2,1,1	20,18,9	117	74	0.0793012552502	0.835672625446	0.071,0.159,0.147	0.059,0.034,0.066	0.073
7289	ENSG00000239672	NME1	chr17	+	51161097	51161272	51161159	51161272	51155650	51155780	7289	6,6,6	4,6,4	9,7,7	9,1,0	136	74	0.0791807080016	0.835672625446	0.449,0.352,0.449	0.352,0.792,1.0	-0.298
7852	ENSG00000116497	S100PBP	chr1	+	32827992	32828081	32827995	32828081	32826097	32826930	7852	26,17,36	16,39,28	25,41,25	10,26,16	77	74	0.0799614475143	0.835672625446	0.61,0.295,0.553	0.706,0.602,0.6	-0.15
1301	ENSG00000204628	GNB2L1	chr5	-	181242173	181242345	181242173	181242213	181243691	181243903	1301	2372,2797,2071	41,36,23	1635,1959,1831	14,19,22	206	74	0.0813790717952	0.838548412211	0.954,0.965,0.97	0.977,0.974,0.968	-0.01
1504	ENSG00000117360	PRPF3	chr1	+	150344375	150344547	150344433	150344547	150344161	150344261	1504	1,5,5	127,129,145	6,3,9	103,115,126	132	74	0.0812604869906	0.838548412211	0.004,0.021,0.019	0.032,0.014,0.039	-0.014
1773	ENSG00000151503	NCAPD3	chr11	-	134168468	134168602	134168468	134168528	134168916	134169054	1773	145,115,131	0,0,0	118,157,113	0,4,4	148	74	0.0807494469096	0.838548412211	1.0,1.0,1.0	1.0,0.952,0.934	0.038
3802	ENSG00000146733	PSPH	chr7	-	56033960	56034154	56033960	56034106	56051137	56051604	3802	40,20,15	2,2,1	24,21,11	2,0,0	122	74	0.0819815081171	0.838548412211	0.924,0.858,0.901	0.879,1.0,1.0	-0.065
4174	ENSG00000138698	RAP1GDS1	chr4	+	98293404	98293515	98293407	98293515	98261485	98261569	4174	2,1,1	3,3,1	0,1,0	3,0,4	77	74	0.0817366342469	0.838548412211	0.391,0.243,0.49	0.0,1.0,0.0	0.041
5265	ENSG00000101199	ARFGAP1	chr20	+	63286365	63286442	63286371	63286442	63285653	63285713	5265	34,48,30	6,7,6	33,30,36	2,4,3	80	74	0.0812254370017	0.838548412211	0.84,0.864,0.822	0.939,0.874,0.917	-0.068
5531	ENSG00000161960	EIF4A1	chr17	+	7578164	7578244	7578226	7578244	7577826	7577916	5531	3429,4961,3069	32,56,40	2717,3521,2738	43,52,36	136	74	0.0817966784005	0.838548412211	0.983,0.98,0.977	0.972,0.974,0.976	0.006
839	ENSG00000096384	HSP90AB1	chr6	+	44248616	44248776	44248629	44248776	44247086	44247195	839	2,7,0	300,288,88	8,9,1	298,260,128	87	74	0.0814269638384	0.838548412211	0.006,0.02,0.0	0.022,0.029,0.007	-0.011
324	ENSG00000013441	CLK1	chr2	-	200859679	200859747	200859679	200859746	200861237	200861466	324	1,14,9	265,302,145	7,4,4	252,362,166	75	74	0.082759401667	0.8407983257	0.004,0.044,0.058	0.027,0.011,0.023	0.015
5285	ENSG00000104774	MAN2B1	chr19	-	12658427	12658510	12658427	12658507	12661259	12661376	5285	73,31,35	8,9,8	38,47,52	5,3,6	77	74	0.0824154450473	0.8407983257	0.898,0.768,0.808	0.88,0.938,0.893	-0.079
960	ENSG00000137074	APTX	chr9	-	32987543	32987846	32987543	32987731	32989758	32989895	960	125,76,61	14,20,20	98,60,68	11,7,11	189	74	0.0826320900352	0.8407983257	0.778,0.598,0.544	0.777,0.77,0.708	-0.112
5228	ENSG00000105419	MEIS3	chr19	-	47407351	47407566	47407351	47407428	47409098	47409247	5228	1,1,1	7,4,3	1,0,0	2,1,1	212	74	0.0834230013712	0.842469852313	0.047,0.08,0.104	0.149,0.0,0.0	0.027
5543	ENSG00000108599	AKAP10	chr17	-	19962839	19963022	19962839	19962966	19968413	19968461	5543	54,42,40	1,0,3	56,59,72	5,2,3	130	74	0.0834049710471	0.842469852313	0.968,1.0,0.884	0.864,0.944,0.932	0.037
6084	ENSG00000130177	CDC16	chr13	+	114236798	114236896	114236801	114236896	114236644	114236699	6084	12,9,4	4,0,1	11,6,6	4,0,0	77	74	0.083669312915	0.842469852313	0.742,1.0,0.794	0.725,1.0,1.0	-0.063
6416	ENSG00000071054	MAP4K4	chr2	+	101859642	101859864	101859735	101859864	101858995	101859082	6416	53,15,20	11,5,2	34,17,20	3,2,2	167	74	0.0835427576055	0.842469852313	0.681,0.571,0.816	0.834,0.79,0.816	-0.124
3205	ENSG00000121644	DESI2	chr1	+	244691878	244692020	244691883	244692020	244686596	244686669	3205	15,24,31	10,7,9	1,25,16	4,13,14	79	74	0.0843412524865	0.847348449981	0.584,0.763,0.763	0.19,0.643,0.517	0.253
3915	ENSG00000100038	TOP3B	chr22	-	21962746	21963020	21962746	21962893	21963922	21964028	3915	1,2,2	5,9,12	0,0,0	3,5,8	201	74	0.0853495845962	0.855577543147	0.069,0.076,0.058	0.0,0.0,0.0	0.068
2156	ENSG00000121940	CLCC1	chr1	-	108943835	108944057	108943835	108943907	108947610	108947718	2156	102,53,59	4,1,1	114,83,57	2,1,0	224	74	0.0863279607766	0.86347059883	0.894,0.946,0.951	0.95,0.965,1.0	-0.041
7244	ENSG00000172765	TMCC1	chr3	-	129827802	129828508	129827802	129828077	129832773	129832826	7244	25,25,14	0,1,0	23,36,17	1,1,1	505	74	0.0868538826854	0.866813253026	1.0,0.786,1.0	0.771,0.841,0.714	0.153
1296	ENSG00000013573	DDX11	chr12	+	31102935	31103020	31102974	31103020	31102426	31102527	1296	4,7,6	3,0,1	3,3,8	2,3,3	113	74	0.0873752089253	0.868183119893	0.466,1.0,0.797	0.496,0.396,0.636	0.245
926	ENSG00000135365	PHF21A	chr11	-	45945839	45946098	45945839	45946003	45948885	45948946	926	13,7,14	38,32,42	4,6,9	21,36,47	169	74	0.0872498781609	0.868183119893	0.13,0.087,0.127	0.077,0.068,0.077	0.041
5081	ENSG00000048991	R3HDM1	chr2	+	135651729	135652032	135651732	135652032	135645378	135645527	5081	5,4,4	15,3,5	8,7,4	4,5,4	77	74	0.0883358878665	0.875803835624	0.243,0.562,0.435	0.658,0.574,0.49	-0.161
2273	ENSG00000076944	STXBP2	chr19	+	7640730	7640809	7640739	7640809	7639730	7639807	2273	84,44,42	5,2,0	44,42,55	2,7,3	83	74	0.0898839078721	0.888297088397	0.937,0.951,1.0	0.951,0.843,0.942	0.051
4254	ENSG00000135297	MTO1	chr6	+	73482028	73482244	73482039	73482244	73480674	73480805	4254	9,8,1	40,43,47	3,2,2	19,35,41	85	74	0.0899973229859	0.888297088397	0.164,0.139,0.018	0.121,0.047,0.041	0.037
5280	ENSG00000135390	ATP5G2	chr12	-	53669870	53670114	53669870	53669948	53672575	53672645	5280	34,104,103	428,705,377	26,90,104	317,382,373	240	74	0.0901854376408	0.888297088397	0.024,0.044,0.078	0.025,0.068,0.079	-0.009
3964	ENSG00000140391	TSPAN3	chr15	-	77055788	77055863	77055788	77055829	77056063	77056255	3964	95,151,151	1,3,1	177,210,172	2,8,3	108	74	0.0908525771589	0.892062896468	0.985,0.972,0.99	0.984,0.947,0.975	0.014
536	ENSG00000100564	PIGH	chr14	-	67592634	67592718	67592634	67592715	67593742	67593952	536	21,13,21	5,1,3	26,34,15	1,2,2	77	74	0.0909623966538	0.892062896468	0.801,0.926,0.871	0.962,0.942,0.878	-0.061
1934	ENSG00000111271	ACAD10	chr12	+	111749010	111749203	111749172	111749203	111748316	111748475	1934	4,3,0	7,5,9	0,1,2	4,13,10	236	74	0.0921850282789	0.898456936919	0.152,0.158,0.0	0.0,0.024,0.059	0.076
4720	ENSG00000092931	MFSD11	chr17	+	76741968	76742048	76742018	76742048	76740956	76741064	4720	29,13,17	1,1,1	25,15,10	1,0,0	124	74	0.0920472799726	0.898456936919	0.945,0.886,0.91	0.937,1.0,1.0	-0.065
4824	ENSG00000090097	PCBP4	chr3	-	51960525	51960642	51960525	51960637	51960865	51960898	4824	7,6,8	6,0,2	2,6,7	2,0,1	79	74	0.0922105770251	0.898456936919	0.522,1.0,0.789	0.484,1.0,0.868	-0.014
842	ENSG00000066136	NFYC	chr1	+	40770396	40771603	40770708	40771603	40769355	40769415	842	38,16,17	76,44,30	18,6,13	49,31,35	386	74	0.0924722835605	0.899069234359	0.087,0.065,0.098	0.066,0.036,0.066	0.027
1455	ENSG00000105393	BABAM1	chr19	+	17275776	17275825	17275800	17275825	17274106	17274185	1455	1,0,1	77,55,41	4,2,1	47,35,29	98	74	0.0929987144663	0.902247184769	0.01,0.0,0.018	0.06,0.041,0.025	-0.033
2108	ENSG00000091073	DTX2	chr7	+	76476942	76477178	76477113	76477178	76463544	76463709	2108	5,2,2	3,0,0	3,2,3	1,1,1	245	74	0.0936823769175	0.906933674612	0.335,1.0,1.0	0.475,0.377,0.475	0.336
5477	ENSG00000123562	MORF4L2	chrX	-	103678498	103678651	103678498	103678600	103684680	103684729	5477	464,466,559	49,5,8	428,601,542	48,23,16	125	74	0.0939453070556	0.907535754697	0.849,0.982,0.976	0.841,0.939,0.953	0.025
191	ENSG00000185686	PRAME	chr22	-	22556811	22556977	22556811	22556930	22557544	22557580	191	7,6,7	13,4,5	6,10,11	8,2,2	121	74	0.0944216506106	0.910192499809	0.248,0.478,0.461	0.314,0.754,0.771	-0.217
7680	ENSG00000103037	SETD6	chr16	+	58518050	58518231	58518180	58518231	58516807	58516928	7680	142,60,64	3,4,6	177,76,61	5,3,0	204	74	0.0949515304283	0.913352912907	0.945,0.845,0.795	0.928,0.902,1.0	-0.082
6238	ENSG00000197586	ENTPD6	chr20	+	25207075	25207397	25207078	25207397	25206521	25206590	6238	3,2,1	3,1,0	6,1,2	2,0,0	77	74	0.0956867257854	0.916463938517	0.49,0.658,1.0	0.742,1.0,1.0	-0.198
7921	ENSG00000120071	KANSL1	chr17	-	46034160	46034285	46034160	46034282	46038537	46038686	7921	3,7,5	0,0,2	3,3,7	2,1,1	77	74	0.095883088458	0.916463938517	1.0,1.0,0.706	0.59,0.742,0.871	0.168
8044	ENSG00000163001	CFAP36	chr2	+	55543937	55544074	55544024	55544074	55537482	55537585	8044	890,836,900	12,11,7	924,919,862	21,14,11	161	74	0.0955613585874	0.916463938517	0.972,0.972,0.983	0.953,0.968,0.973	0.011
7743	ENSG00000182196	ARL6IP4	chr12	+	122981570	122981879	122981594	122981879	122981128	122981299	7743	17,12,25	92,73,85	11,14,23	51,40,55	98	74	0.0963448199068	0.918934453162	0.122,0.11,0.182	0.14,0.209,0.24	-0.058
1807	ENSG00000126768	TIMM17B	chrX	-	48895351	48895501	48895351	48895454	48896758	48896858	1807	60,66,54	6,3,1	38,63,45	1,2,1	121	74	0.0965751987611	0.919192575998	0.859,0.931,0.971	0.959,0.951,0.965	-0.038
1471	ENSG00000008838	MED24	chr17	-	40019784	40020010	40019784	40019933	40020272	40020353	1471	2,3,5	32,21,13	2,6,3	10,9,9	151	74	0.0976887423024	0.92767286557	0.03,0.065,0.159	0.089,0.246,0.14	-0.074
6032	ENSG00000197008	ZNF138	chr7	+	64815571	64815653	64815575	64815653	64814917	64815044	6032	3,4,0	8,4,6	10,5,2	9,2,6	78	74	0.0980039289995	0.92767286557	0.262,0.487,0.0	0.513,0.703,0.24	-0.236
6484	ENSG00000170776	AKAP13	chr15	+	85710578	85710645	85710581	85710645	85708018	85708086	6484	19,2,4	3,0,2	10,7,10	0,0,4	77	74	0.0980817584036	0.92767286557	0.859,1.0,0.658	1.0,1.0,0.706	-0.063
6732	ENSG00000145730	PAM	chr5	+	103028181	103028238	103028184	103028238	103025133	103025334	6732	50,81,102	83,127,151	47,93,91	71,106,102	77	74	0.100526106358	0.948806945396	0.367,0.38,0.394	0.389,0.457,0.462	-0.056
6840	ENSG00000269556	TMEM185A	chrX	-	149608626	149608834	149608626	149608829	149611286	149611463	6840	12,23,16	0,1,4	17,12,17	0,1,0	79	74	0.100752203928	0.948959820747	1.0,0.956,0.789	1.0,0.918,1.0	-0.058
3577	ENSG00000004059	ARF5	chr7	+	127590962	127591088	127590968	127591088	127590065	127590137	3577	476,300,313	12,5,13	371,241,258	5,1,9	80	74	0.10106233962	0.949901948902	0.973,0.982,0.957	0.986,0.996,0.964	-0.011
6056	ENSG00000168488	ATXN2L	chr16	+	28836727	28837237	28836750	28837237	28835932	28836122	6056	8,28,15	1,2,4	4,7,18	0,2,1	97	74	0.101433537806	0.951412913736	0.859,0.914,0.741	1.0,0.728,0.932	-0.049
1944	ENSG00000104522	TSTA3	chr8	-	143616105	143616440	143616105	143616220	143616566	143616723	1944	28,35,51	229,73,119	18,19,38	179,79,104	294	74	0.102475046832	0.953270960345	0.03,0.108,0.097	0.025,0.057,0.084	0.023
2036	ENSG00000069702	TGFBR3	chr1	-	91712242	91712542	91712242	91712296	91716235	91716394	2036	86,71,54	0,0,2	71,103,49	3,1,1	320	74	0.102389745743	0.953270960345	1.0,1.0,0.862	0.846,0.96,0.919	0.046
2224	ENSG00000124508	BTN2A2	chr6	+	26385014	26385362	26385142	26385362	26383791	26383915	2224	23,10,15	1,0,2	19,11,7	1,3,1	202	74	0.102115890903	0.953270960345	0.894,1.0,0.733	0.874,0.573,0.719	0.154
6811	ENSG00000100461	RBM23	chr14	-	22902186	22904190	22902186	22902382	22904260	22904326	6811	8,5,8	26,21,12	11,13,7	25,16,9	1882	74	0.101872401236	0.953270960345	0.012,0.009,0.026	0.017,0.031,0.03	-0.01
558	ENSG00000170004	CHD3	chr17	+	7907890	7908019	7907893	7908019	7907600	7907702	558	8,8,0	20,27,15	1,1,3	7,13,20	77	74	0.103122946606	0.95732821685	0.278,0.222,0.0	0.121,0.069,0.126	0.061
1744	ENSG00000102081	FMR1	chrX	+	147944868	147945051	147944904	147945051	147943130	147943326	1744	49,47,29	11,7,3	31,47,38	12,15,6	110	74	0.103463966327	0.958525802796	0.75,0.819,0.867	0.635,0.678,0.81	0.104
8007	ENSG00000161642	ZNF385A	chr12	-	54371472	54371715	54371472	54371642	54373972	54374135	8007	60,85,118	4,9,3	33,59,114	1,1,5	147	74	0.103932961249	0.960901672406	0.883,0.826,0.952	0.943,0.967,0.92	-0.056
7180	ENSG00000159593	NAE1	chr16	-	66823226	66823306	66823226	66823262	66823528	66823600	7180	83,44,20	41,10,14	124,62,30	37,14,7	118	74	0.104292021153	0.962253525781	0.559,0.734,0.473	0.678,0.735,0.729	-0.125
8061	ENSG00000145247	OCIAD2	chr4	-	48897803	48897857	48897803	48897835	48899828	48899925	8061	96,93,48	2,3,3	98,95,58	2,1,1	96	74	0.104580770839	0.962952474467	0.974,0.96,0.925	0.974,0.987,0.978	-0.027
7738	ENSG00000111011	RSRC2	chr12	-	122518838	122519051	122518838	122519029	122521384	122521428	7738	5,10,9	121,253,202	1,10,2	114,232,169	96	74	0.106448615784	0.978158926747	0.031,0.03,0.033	0.007,0.032,0.009	0.015
2502	ENSG00000160789	LMNA	chr1	+	156135860	156136121	156135900	156136121	156135186	156135312	2502	3,4,2	64,47,55	0,1,1	9,5,37	114	74	0.107019049158	0.98075603653	0.03,0.052,0.023	0.0,0.115,0.017	-0.009
3193	ENSG00000020922	MRE11A	chr11	-	94445809	94445893	94445809	94445890	94447218	94447438	3193	91,92,66	9,11,6	111,95,58	19,16,7	77	74	0.107797980548	0.98075603653	0.907,0.889,0.914	0.849,0.851,0.888	0.041
3565	ENSG00000137760	ALKBH8	chr11	-	107553846	107553978	107553846	107553973	107556765	107557003	3565	6,4,3	0,2,0	7,4,0	5,0,1	79	74	0.107594360988	0.98075603653	1.0,0.652,1.0	0.567,1.0,0.0	0.362
6761	ENSG00000163904	SENP2	chr3	+	185598957	185599024	185598991	185599024	185598411	185598545	6761	42,15,8	0,1,0	31,25,15	2,1,2	108	74	0.107470837795	0.98075603653	1.0,0.911,1.0	0.914,0.945,0.837	0.072
8069	ENSG00000165792	METTL17	chr14	+	20996784	20997030	20996811	20997030	20996526	20996711	8069	48,35,38	2,1,3	12,20,37	2,0,0	101	74	0.107815914655	0.98075603653	0.946,0.962,0.903	0.815,1.0,1.0	-0.001
8073	ENSG00000138614	VWA9	chr15	-	65593427	65593572	65593427	65593569	65595732	65595825	8073	28,23,20	0,0,0	24,28,28	1,2,2	77	74	0.110115077933	0.999659171356	1.0,1.0,1.0	0.958,0.931,0.931	0.06
5114	ENSG00000169738	DCXR	chr17	-	82036190	82036448	82036190	82036308	82036543	82036643	5114	78,93,80	0,4,3	43,41,68	3,0,0	214	74	0.110367864267	0.999946120944	1.0,0.889,0.902	0.832,1.0,1.0	-0.014
1005	ENSG00000050748	MAPK9	chr5	-	180233593	180236531	180233593	180236526	180238331	180238403	1005	20,31,10	66,45,60	18,12,17	59,65,55	79	74	0.349541387366	1.0	0.221,0.392,0.135	0.222,0.147,0.225	0.051
1007	ENSG00000248712	CCDC153	chr11	-	119193150	119193885	119193150	119193243	119194922	119194994	1007	3,4,13	0,2,0	1,1,5	1,0,0	716	74	0.420214752201	1.0	1.0,0.171,1.0	0.094,1.0,1.0	0.026
1009	ENSG00000166004	CEP295	chr11	+	93729610	93729781	93729613	93729781	93729433	93729530	1009	21,22,15	46,87,96	17,24,19	51,77,92	77	74	0.852302438612	1.0	0.305,0.196,0.131	0.243,0.23,0.166	-0.002
100	ENSG00000182944	EWSR1	chr22	+	29273737	29273864	29273740	29273864	29272379	29272431	100	9,2,0	275,71,88	3,7,1	199,104,103	77	74	0.895905426986	1.0	0.03,0.026,0.0	0.014,0.061,0.009	-0.009
1011	ENSG00000261740	RP11-345J4.5	chr16	-	29446801	29447026	29446801	29446922	29454015	29454113	1011	95,79,62	93,54,28	104,56,87	97,46,47	178	74	0.7224286433	1.0	0.298,0.378,0.479	0.308,0.336,0.435	0.025
1012	ENSG00000074935	TUBE1	chr6	-	112075936	112076171	112075936	112076112	112076321	112076509	1012	3,4,4	77,50,42	3,8,6	90,72,57	133	74	0.537415639319	1.0	0.021,0.043,0.05	0.018,0.058,0.055	-0.006
1015	ENSG00000256269	HMBS	chr11	+	119089682	119090067	119089989	119090067	119089216	119089272	1015	108,45,47	0,0,0	81,70,41	0,0,1	381	74	1	1.0	1.0,1.0,1.0	1.0,1.0,0.888	0.037
1016	ENSG00000089006	SNX5	chr20	-	17953995	17954231	17953995	17954117	17955364	17955475	1016	18,16,25	84,87,74	33,19,19	87,115,71	188	74	0.688215582916	1.0	0.078,0.068,0.117	0.13,0.061,0.095	-0.008
1017	ENSG00000089006	SNX5	chr20	-	17953995	17954223	17953995	17954117	17955364	17955475	1017	16,20,35	84,87,74	33,11,26	87,115,71	180	74	0.609863319394	1.0	0.073,0.086,0.163	0.135,0.038,0.131	0.006
1018	ENSG00000089006	SNX5	chr20	-	17953995	17954231	17953995	17954223	17955364	17955475	1018	5,2,2	3,6,12	10,10,1	10,2,8	82	74	0.281000731212	1.0	0.601,0.231,0.131	0.474,0.819,0.101	-0.144
1020	ENSG00000059691	GATB	chr4	-	151701328	151701518	151701328	151701456	151703850	151703895	1020	170,85,59	10,6,6	131,80,62	11,6,6	136	74	0.583177024616	1.0	0.902,0.885,0.843	0.866,0.879,0.849	0.012
1025	ENSG00000008294	SPAG9	chr17	-	50989676	50989872	50989676	50989827	50990449	50990668	1025	139,125,98	12,6,4	88,132,89	7,3,6	119	74	0.590525206922	1.0	0.878,0.928,0.938	0.887,0.965,0.902	-0.003
1028	ENSG00000140443	IGF1R	chr15	+	98929557	98929660	98929560	98929660	98924524	98924684	1028	27,8,14	19,4,11	14,15,15	9,7,7	77	74	0.402716389485	1.0	0.577,0.658,0.55	0.599,0.673,0.673	-0.053
1029	ENSG00000185246	PRPF39	chr14	+	45110548	45110817	45110602	45110817	45110093	45110220	1029	41,54,71	0,0,1	42,65,54	0,0,0	128	74	1	1.0	1.0,1.0,0.976	1.0,1.0,1.0	-0.008
102	ENSG00000169554	ZEB2	chr2	-	144424795	144424867	144424795	144424864	144429768	144430026	102	6,1,4	0,0,0	4,3,4	0,0,1	77	74	1	1.0	1.0,1.0,1.0	1.0,1.0,0.794	0.069
1034	ENSG00000158793	NIT1	chr1	+	161119492	161119612	161119508	161119612	161119133	161119388	1034	1,0,0	37,30,20	0,2,2	34,17,22	90	74	0.508630638808	1.0	0.022,0.0,0.0	0.0,0.088,0.07	-0.045
1035	ENSG00000205423	CNEP1R1	chr16	+	50034101	50034156	50034106	50034156	50033396	50033506	1035	8,14,14	0,0,1	12,11,14	0,1,0	79	74	1	1.0	1.0,1.0,0.929	1.0,0.912,1.0	0.006
1036	ENSG00000140750	ARHGAP17	chr16	-	24968660	24968772	24968660	24968768	24970506	24970580	1036	12,4,4	2,0,0	4,4,4	0,0,0	78	74	1	1.0	0.851,1.0,1.0	1.0,1.0,1.0	-0.05
103	ENSG00000166548	TK2	chr16	-	66513730	66513862	66513730	66513811	66517135	66517215	103	2,0,0	25,11,17	0,0,0	4,16,16	125	74	1	1.0	0.045,0.0,0.0	0.0,0.0,0.0	0.015
1045	ENSG00000127586	CHTF18	chr16	+	790006	790269	790176	790269	789546	789715	1045	0,0,0	1,0,1	0,1,0	1,0,1	244	74	1	1.0	0.0,NA,0.0	0.0,1.0,0.0	-0.333
1046	ENSG00000182173	TSEN54	chr17	+	75521704	75522333	75522006	75522333	75521408	75521510	1046	219,82,95	2,0,0	137,63,100	0,0,0	376	74	1	1.0	0.956,1.0,1.0	1.0,1.0,1.0	-0.015
1047	ENSG00000182173	TSEN54	chr17	+	75521354	75521510	75521408	75521510	75518994	75519047	1047	4,3,7	154,80,67	3,3,2	143,65,59	128	74	0.22714378475	1.0	0.015,0.021,0.057	0.012,0.026,0.019	0.012
1048	ENSG00000182173	TSEN54	chr17	+	75518994	75519047	75519002	75519047	75517556	75517655	1048	99,56,48	5,2,2	114,49,34	9,1,2	82	74	0.471980334371	1.0	0.947,0.962,0.956	0.92,0.978,0.939	0.009
1053	ENSG00000100151	PICK1	chr22	+	38073772	38074451	38074306	38074451	38072999	38073092	1053	67,49,66	0,1,2	30,31,52	0,0,0	608	74	0.747993650452	1.0	1.0,0.856,0.801	1.0,1.0,1.0	-0.114
1055	ENSG00000140332	TLE3	chr15	-	70054437	70054685	70054437	70054680	70055048	70055298	1055	21,19,23	0,1,0	8,6,6	0,0,0	79	74	1	1.0	1.0,0.947,1.0	1.0,1.0,1.0	-0.018
1057	ENSG00000108654	DDX5	chr17	-	64504676	64504880	64504676	64504842	64506075	64506289	1057	3,0,1	150,121,97	2,0,0	130,48,72	112	74	1	1.0	0.013,0.0,0.007	0.01,0.0,0.0	0.003
1064	ENSG00000078487	ZCWPW1	chr7	-	100415974	100416097	100415974	100416094	100419110	100419189	1064	3,0,0	0,0,0	2,0,0	1,0,0	77	74	1	1.0	1.0,NA,NA	0.658,NA,NA	0.342
1065	ENSG00000078487	ZCWPW1	chr7	-	100419629	100419883	100419629	100419813	100420621	100420678	1065	12,3,0	3,0,0	16,7,2	2,0,0	144	74	1	1.0	0.673,1.0,NA	0.804,1.0,1.0	-0.098
1066	ENSG00000078487	ZCWPW1	chr7	-	100415974	100416097	100415974	100416094	100416304	100416456	1066	11,1,1	1,0,2	10,5,3	0,0,0	77	74	0.513203034963	1.0	0.914,1.0,0.325	1.0,1.0,1.0	-0.254
1068	ENSG00000134291	TMEM106C	chr12	+	47968132	47968488	47968255	47968488	47967207	47967261	1068	2173,2815,2578	15,14,23	2137,3226,2623	11,10,28	197	74	0.620566290527	1.0	0.982,0.987,0.977	0.986,0.992,0.972	-0.001
1074	ENSG00000156976	EIF4A2	chr3	+	186787478	186787584	186787494	186787584	186787126	186787264	1074	19,55,26	1196,3526,2010	25,52,26	1155,3425,1807	90	74	0.597533510586	1.0	0.013,0.013,0.011	0.017,0.012,0.012	-0.001
1075	ENSG00000156976	EIF4A2	chr3	+	186784428	186784477	186784431	186784477	186783576	186783639	1075	35,98,32	131,501,171	47,79,39	128,376,164	77	74	0.197939175293	1.0	0.204,0.158,0.152	0.261,0.168,0.186	-0.034
1077	ENSG00000141295	SCRN2	chr17	-	47838530	47838719	47838530	47838696	47838790	47839006	1077	1,1,0	5,1,4	0,0,0	2,0,0	97	74	1	1.0	0.132,0.433,0.0	0.0,NA,NA	0.188
1078	ENSG00000141295	SCRN2	chr17	-	47839443	47839858	47839443	47839643	47840190	47840372	1078	15,10,15	14,13,11	10,14,6	6,3,4	289	74	0.11063522572	1.0	0.215,0.165,0.259	0.299,0.544,0.277	-0.16
1080	ENSG00000113389	NPR3	chr5	+	32784795	32784883	32784798	32784883	32782892	32783028	1080	15,11,19	14,20,25	7,18,9	17,29,18	77	74	0.225286672031	1.0	0.507,0.346,0.422	0.284,0.374,0.325	0.097
1082	ENSG00000096070	BRPF3	chr6	+	36210200	36210528	36210215	36210528	36209786	36209915	1082	0,0,0	6,3,1	0,1,0	2,3,6	89	74	1	1.0	0.0,0.0,0.0	0.0,0.217,0.0	-0.072
1083	ENSG00000123200	ZC3H13	chr13	-	45965279	45965432	45965279	45965429	45967503	45968028	1083	10,11,10	7,9,15	12,8,13	6,8,4	77	74	0.161811326701	1.0	0.579,0.54,0.391	0.658,0.49,0.757	-0.132
1085	ENSG00000213672	NCKIPSD	chr3	-	48678876	48679183	48678876	48678969	48679376	48679457	1085	37,31,45	2,0,2	24,26,37	0,0,0	288	74	0.258660371229	1.0	0.826,1.0,0.853	1.0,1.0,1.0	-0.107
1086	ENSG00000213672	NCKIPSD	chr3	-	48682044	48682156	48682044	48682135	48682347	48682552	1086	16,7,16	3,2,3	9,4,16	2,1,1	95	74	0.213086000819	1.0	0.806,0.732,0.806	0.778,0.757,0.926	-0.039
1087	ENSG00000149636	DSN1	chr20	-	36770872	36771193	36770872	36770977	36771424	36771473	1087	278,260,171	0,1,0	321,274,191	0,0,0	290	74	1	1.0	1.0,0.985,1.0	1.0,1.0,1.0	-0.005
1088	ENSG00000134313	KIDINS220	chr2	-	8812394	8812496	8812394	8812493	8813236	8813335	1088	2,0,0	0,1,1	1,0,0	3,2,0	77	74	1	1.0	1.0,0.0,0.0	0.243,0.0,NA	0.212
1097	ENSG00000075151	EIF4G3	chr1	-	20950002	20950111	20950002	20950108	20969473	20969596	1097	13,1,2	16,2,5	14,3,0	3,4,7	77	74	0.926333532575	1.0	0.438,0.325,0.278	0.818,0.419,0.0	-0.065
109	ENSG00000028528	SNX1	chr15	+	64129872	64130029	64129915	64130029	64127730	64127806	109	5,1,4	166,61,41	2,3,6	122,61,45	117	74	0.577531770639	1.0	0.019,0.01,0.058	0.01,0.03,0.078	-0.01
1103	ENSG00000134986	NREP	chr5	-	111755769	111755926	111755769	111755830	111757135	111757179	1103	1,0,0	11,7,3	0,0,0	5,6,3	170	74	1	1.0	0.038,0.0,0.0	0.0,0.0,0.0	0.013
1104	ENSG00000166483	WEE1	chr11	+	9586448	9586619	9586497	9586619	9585441	9585527	1104	98,179,164	1,3,1	67,132,102	1,1,0	123	74	0.583692680721	1.0	0.983,0.973,0.99	0.976,0.988,1.0	-0.006
1106	ENSG00000130635	COL5A1	chr9	+	134829975	134830176	134830107	134830176	134825791	134825904	1106	27,13,23	0,1,0	13,21,24	0,0,0	206	74	1	1.0	1.0,0.824,1.0	1.0,1.0,1.0	-0.059
1109	ENSG00000204351	SKIV2L	chr6	+	31968622	31968796	31968685	31968796	31968327	31968538	1109	3,2,4	73,45,48	3,3,2	47,19,27	137	74	0.538759689302	1.0	0.022,0.023,0.043	0.033,0.079,0.038	-0.021
110	ENSG00000028528	SNX1	chr15	+	64118116	64118244	64118202	64118244	64112572	64112684	110	283,86,78	1,0,0	241,120,81	0,0,2	160	74	1	1.0	0.992,1.0,1.0	1.0,1.0,0.949	0.014
1110	ENSG00000204351	SKIV2L	chr6	+	31961195	31961386	31961340	31961386	31961040	31961094	1110	228,68,68	1,0,1	144,79,61	3,0,0	219	74	0.515473303185	1.0	0.987,1.0,0.958	0.942,1.0,1.0	0.001
1112	ENSG00000204843	DCTN1	chr2	-	74366243	74366620	74366243	74366375	74366782	74366932	1112	227,81,55	0,0,2	100,42,58	1,0,0	319	74	1	1.0	1.0,1.0,0.864	0.959,1.0,1.0	-0.032
1113	ENSG00000180257	ZNF816	chr19	-	52952750	52952877	52952750	52952860	52956026	52956104	1113	8,5,6	1,1,1	13,3,2	4,0,0	91	74	0.187447164973	1.0	0.867,0.803,0.83	0.725,1.0,1.0	-0.075
1114	ENSG00000155275	TRMT44	chr4	+	8449668	8449888	8449697	8449888	8446475	8446590	1114	10,4,0	3,2,0	6,4,2	1,3,1	103	74	1	1.0	0.705,0.59,NA	0.812,0.489,0.59	0.017
1115	ENSG00000241878	PISD	chr22	-	31620552	31620713	31620552	31620599	31620995	31621142	1115	59,51,59	4,3,2	31,46,37	4,3,1	188	74	0.918770946241	1.0	0.853,0.87,0.921	0.753,0.858,0.936	0.032
1117	ENSG00000150433	TMEM218	chr11	-	125102131	125102351	125102131	125102317	125102636	125102809	1117	2,2,0	4,0,0	1,0,2	4,3,1	108	74	1	1.0	0.255,1.0,NA	0.146,0.0,0.578	0.386
1118	ENSG00000150433	TMEM218	chr11	-	125102131	125102351	125102131	125102317	125102733	125102809	1118	0,2,0	3,1,4	0,4,0	2,1,0	108	74	1	1.0	0.0,0.578,0.0	0.0,0.733,NA	-0.174
111	ENSG00000121022	COPS5	chr8	-	67062105	67062259	67062105	67062180	67069099	67069203	111	5,5,2	0,0,1	7,8,3	0,0,0	153	74	1	1.0	1.0,1.0,0.492	1.0,1.0,1.0	-0.169
1121	ENSG00000109971	HSPA8	chr11	-	123060115	123060268	123060115	123060211	123060592	123060798	1121	3103,2887,1391	23,24,10	4143,3878,1651	31,34,6	131	74	0.826003176864	1.0	0.987,0.985,0.987	0.987,0.985,0.994	-0.002
1122	ENSG00000109971	HSPA8	chr11	-	123060592	123060798	123060592	123060675	123061119	123061329	1122	4709,4357,2039	100,117,44	6379,5562,2277	133,159,58	197	74	0.632033119242	1.0	0.946,0.933,0.946	0.947,0.929,0.936	0.004
112	ENSG00000121022	COPS5	chr8	-	67043081	67045960	67043081	67043317	67051229	67051341	112	749,1105,1088	3,3,6	1037,1049,909	7,0,4	2717	74	0.930522188255	1.0	0.872,0.909,0.832	0.801,1.0,0.861	-0.016
1136	ENSG00000137411	VARS2	chr6	+	30920088	30920216	30920094	30920216	30919757	30919848	1136	10,8,5	1,0,0	6,4,10	0,0,0	80	74	1	1.0	0.902,1.0,1.0	1.0,1.0,1.0	-0.033
1137	ENSG00000137411	VARS2	chr6	+	30922381	30922554	30922449	30922554	30922115	30922241	1137	2,0,1	12,5,8	0,0,0	11,3,10	142	74	0.280919395979	1.0	0.08,0.0,0.061	0.0,0.0,0.0	0.047
1138	ENSG00000089127	OAS1	chr12	+	112911050	112911235	112911097	112911235	112908535	112908824	1138	89,34,24	0,0,2	101,35,20	2,0,0	121	74	1	1.0	1.0,1.0,0.88	0.969,1.0,1.0	-0.03
113	ENSG00000173230	GOLGB1	chr3	-	121719645	121719768	121719645	121719753	121722261	121722378	113	7,1,12	4,0,1	6,6,7	0,2,2	89	74	0.805335872961	1.0	0.593,1.0,0.909	1.0,0.714,0.744	0.015
1140	ENSG00000166582	CENPV	chr17	-	16348615	16349333	16348615	16348685	16349930	16350029	1140	440,377,295	63,40,12	353,323,267	53,41,22	722	74	0.336231964613	1.0	0.417,0.491,0.716	0.406,0.447,0.554	0.072
1141	ENSG00000111642	CHD4	chr12	-	6602375	6602497	6602375	6602488	6606273	6606451	1141	29,9,9	7,2,0	8,16,5	7,3,0	83	74	0.495781085507	1.0	0.787,0.8,1.0	0.505,0.826,1.0	0.085
1142	ENSG00000111642	CHD4	chr12	-	6600216	6600395	6600216	6600356	6600533	6600669	1142	90,38,12	54,7,6	54,46,22	23,21,8	113	74	0.900932852367	1.0	0.522,0.78,0.567	0.606,0.589,0.643	0.01
1143	ENSG00000111642	CHD4	chr12	-	6583197	6583378	6583197	6583375	6587383	6587559	1143	163,152,102	16,7,8	122,155,126	13,10,7	77	74	0.959242083993	1.0	0.907,0.954,0.925	0.9,0.937,0.945	0.001
1144	ENSG00000111642	CHD4	chr12	-	6601959	6602175	6601959	6602154	6602375	6602497	1144	46,14,11	59,23,18	34,16,14	31,42,12	95	74	0.773679533484	1.0	0.378,0.322,0.323	0.461,0.229,0.476	-0.048
1147	ENSG00000162231	NXF1	chr11	-	62796286	62796345	62796286	62796342	62796459	62796567	1147	32,37,21	0,1,2	21,14,28	0,0,0	77	74	0.752657952742	1.0	1.0,0.973,0.91	1.0,1.0,1.0	-0.039
1148	ENSG00000162231	NXF1	chr11	-	62794257	62794440	62794257	62794398	62794934	62795007	1148	44,37,47	1,2,1	37,37,39	0,1,2	116	74	0.554603090497	1.0	0.966,0.922,0.968	1.0,0.959,0.926	-0.01
114	ENSG00000058272	PPP1R12A	chr12	-	79806165	79806333	79806165	79806297	79807225	79807330	114	24,7,10	3,0,1	24,23,19	0,1,0	110	74	0.25234880506	1.0	0.843,1.0,0.871	1.0,0.939,1.0	-0.075
1150	ENSG00000178971	CTC1	chr17	-	8229890	8229968	8229890	8229922	8230293	8230468	1150	9,0,0	0,1,0	7,0,3	0,2,0	120	74	1	1.0	1.0,0.0,NA	1.0,0.0,1.0	-0.167
1153	ENSG00000153560	UBP1	chr3	-	33409448	33409601	33409448	33409587	33411580	33411687	1153	132,33,55	1,1,6	94,57,65	1,2,9	88	74	0.343252707045	1.0	0.991,0.965,0.885	0.988,0.96,0.859	0.011
1155	ENSG00000119705	SLIRP	chr14	+	77717495	77717598	77717501	77717598	77715771	77715879	1155	3602,2568,2312	111,93,56	4228,2504,2628	151,77,71	80	74	0.802230861079	1.0	0.968,0.962,0.974	0.963,0.968,0.972	0.0
1156	ENSG00000004897	CDC27	chr17	-	47141852	47142025	47141852	47142022	47142228	47142436	1156	45,12,26	43,22,25	45,28,25	59,29,19	77	74	0.839070841166	1.0	0.501,0.344,0.5	0.423,0.481,0.558	-0.039
1157	ENSG00000004897	CDC27	chr17	-	47122443	47122600	47122443	47122536	47129392	47129521	1157	96,73,101	0,0,1	91,83,88	0,0,0	138	74	1	1.0	1.0,1.0,0.982	1.0,1.0,1.0	-0.006
1158	ENSG00000004897	CDC27	chr17	-	47151805	47151936	47151805	47151918	47154671	47154786	1158	8,1,0	69,22,23	6,6,2	48,42,27	92	74	0.315086474273	1.0	0.085,0.035,0.0	0.091,0.103,0.056	-0.043
1159	ENSG00000004897	CDC27	chr17	-	47122443	47122600	47122443	47122536	47123885	47123960	1159	170,86,112	17,14,8	151,94,94	8,14,10	138	74	0.673307628366	1.0	0.843,0.767,0.882	0.91,0.783,0.834	-0.012
115	ENSG00000058272	PPP1R12A	chr12	-	79778549	79779351	79778549	79778600	79781814	79781862	115	2,7,14	33,46,67	2,12,8	24,60,52	825	74	0.984913559712	1.0	0.005,0.013,0.018	0.007,0.018,0.014	-0.001
1160	ENSG00000004897	CDC27	chr17	-	47156912	47157124	47156912	47156983	47157229	47157384	1160	172,64,85	0,1,0	152,100,74	2,1,0	215	74	0.741038580042	1.0	1.0,0.957,1.0	0.963,0.972,1.0	0.007
1162	ENSG00000120662	MTRF1	chr13	-	41257672	41257797	41257672	41257796	41260492	41260915	1162	0,0,1	1,1,2	1,4,0	1,2,0	75	74	1	1.0	0.0,0.0,0.33	0.497,0.664,NA	-0.471
1164	ENSG00000167767	KRT80	chr12	-	52168995	52171557	52168995	52171522	52171657	52171713	1164	4,0,0	3,0,0	2,0,0	4,0,0	109	74	1	1.0	0.475,NA,NA	0.253,NA,NA	0.222
1169	ENSG00000058600	POLR3E	chr16	+	22332059	22332185	22332122	22332185	22328509	22328587	1169	69,51,28	0,1,0	50,62,44	2,2,0	137	74	0.458828757445	1.0	1.0,0.965,1.0	0.931,0.944,1.0	0.03
1170	ENSG00000058600	POLR3E	chr16	+	22313619	22313727	22313657	22313727	22309427	22309510	1170	54,15,7	0,1,0	29,17,20	0,0,0	112	74	1	1.0	1.0,0.908,1.0	1.0,1.0,1.0	-0.031
1171	ENSG00000058600	POLR3E	chr16	+	22308924	22309040	22308974	22309040	22308147	22308225	1171	84,33,20	3,1,0	42,27,25	1,0,0	124	74	0.368188856079	1.0	0.944,0.952,1.0	0.962,1.0,1.0	-0.022
1175	ENSG00000260238	PMF1-BGLAP	chr1	+	156236287	156236483	156236348	156236483	156233627	156233728	1175	185,214,237	0,0,0	141,135,175	2,1,0	135	74	1	1.0	1.0,1.0,1.0	0.975,0.987,1.0	0.013
1176	ENSG00000106638	TBL2	chr7	-	73573937	73574122	73573937	73574055	73574382	73574513	1176	122,61,62	0,1,1	91,72,60	0,2,0	141	74	1	1.0	1.0,0.97,0.97	1.0,0.95,1.0	-0.003
1177	ENSG00000106638	TBL2	chr7	-	73574382	73574571	73574382	73574513	73578419	73578576	1177	0,0,2	2,0,1	1,3,3	3,0,0	132	74	1	1.0	0.0,NA,0.529	0.157,1.0,1.0	-0.454
1178	ENSG00000041802	LSG1	chr3	-	194648680	194648804	194648680	194648753	194650880	194651024	1178	61,35,23	1,0,0	59,32,25	1,0,0	125	74	1	1.0	0.973,1.0,1.0	0.972,1.0,1.0	0.0
1180	ENSG00000005206	SPPL2B	chr19	+	2339823	2339966	2339826	2339966	2339068	2339208	1180	10,4,5	2,1,0	5,1,7	0,0,0	77	74	0.796164276966	1.0	0.828,0.794,1.0	1.0,1.0,1.0	-0.126
1181	ENSG00000005206	SPPL2B	chr19	+	2338751	2338841	2338813	2338841	2337442	2337625	1181	7,5,3	0,1,0	6,4,4	1,0,0	136	74	1	1.0	1.0,0.731,1.0	0.766,1.0,1.0	-0.012
1182	ENSG00000161202	DVL3	chr3	+	184166825	184166975	184166876	184166975	184166605	184166673	1182	50,8,15	1,0,0	21,12,21	0,0,0	125	74	1	1.0	0.967,1.0,1.0	1.0,1.0,1.0	-0.011
1183	ENSG00000161202	DVL3	chr3	+	184164477	184164601	184164491	184164601	184164266	184164388	1183	0,0,0	21,6,9	1,0,0	8,4,5	88	74	1	1.0	0.0,0.0,0.0	0.095,0.0,0.0	-0.032
1187	ENSG00000160767	FAM189B	chr1	-	155250275	155250929	155250275	155250821	155251094	155251164	1187	0,4,1	41,31,27	0,0,1	18,12,19	182	74	0.545542829881	1.0	0.0,0.05,0.015	0.0,0.0,0.021	0.015
1188	ENSG00000160767	FAM189B	chr1	-	155251732	155251908	155251732	155251905	155253624	155253732	1188	4,1,2	27,12,16	2,4,2	15,13,13	77	74	0.493211022289	1.0	0.125,0.074,0.107	0.114,0.228,0.129	-0.055
1189	ENSG00000122643	NT5C3A	chr7	-	33029628	33029714	33029628	33029709	33035933	33035988	1189	1,1,0	0,0,0	2,0,0	1,0,0	79	74	1	1.0	1.0,1.0,NA	0.652,NA,NA	0.348
1190	ENSG00000152422	XRCC4	chr5	+	83353124	83353711	83353130	83353711	83258529	83258677	1190	58,39,27	27,31,16	53,47,35	31,24,24	80	74	0.932344612364	1.0	0.665,0.538,0.61	0.613,0.644,0.574	-0.006
1191	ENSG00000065057	NTHL1	chr16	-	2040132	2040241	2040132	2040238	2043566	2043726	1191	2,0,0	22,23,9	1,0,0	10,4,9	77	74	1	1.0	0.08,0.0,0.0	0.088,0.0,0.0	-0.003
1195	ENSG00000157916	RER1	chr1	+	2402096	2402342	2402206	2402342	2400856	2400935	1195	2,5,0	159,131,99	2,2,2	131,110,119	184	74	1	1.0	0.005,0.015,0.0	0.006,0.007,0.007	0.0
1196	ENSG00000141524	TMC6	chr17	-	78113547	78113624	78113547	78113621	78122604	78122749	1196	1,4,7	8,3,4	1,0,7	1,0,0	77	74	1	1.0	0.107,0.562,0.627	0.49,NA,1.0	-0.313
119	ENSG00000134802	SLC43A3	chr11	-	57426587	57426750	57426587	57426652	57427061	57427121	119	33,22,22	7,0,0	18,18,14	2,0,1	172	74	0.169978690936	1.0	0.67,1.0,1.0	0.795,1.0,0.858	0.006
11	ENSG00000131375	CAPN7	chr3	+	15250930	15251023	15250974	15251023	15247326	15247457	11	135,149,131	0,0,0	129,172,139	1,0,0	118	74	1	1.0	1.0,1.0,1.0	0.988,1.0,1.0	0.004
120	ENSG00000134802	SLC43A3	chr11	-	57426587	57426750	57426587	57426652	57426885	57427043	120	30,22,23	2,1,0	19,19,14	0,1,0	172	74	0.527093046982	1.0	0.866,0.904,1.0	1.0,0.891,1.0	-0.04
1218	ENSG00000214941	ZSWIM7	chr17	-	15986799	15986892	15986799	15986886	15987265	15987368	1218	4,13,3	0,0,0	9,13,6	0,0,1	80	74	1	1.0	1.0,1.0,1.0	1.0,1.0,0.847	0.051
1220	ENSG00000130640	TUBGCP2	chr10	-	133283077	133283221	133283077	133283184	133283881	133284002	1220	67,45,37	3,0,2	54,31,40	0,0,1	111	74	0.174679655014	1.0	0.937,1.0,0.925	1.0,1.0,0.964	-0.034
1222	ENSG00000137842	TMEM62	chr15	+	43149028	43149151	43149107	43149151	43148754	43148879	1222	79,34,29	0,1,0	89,53,52	0,0,1	153	74	1	1.0	1.0,0.943,1.0	1.0,1.0,0.962	-0.006
1223	ENSG00000177054	ZDHHC13	chr11	+	19166301	19170568	19170410	19170568	19165051	19165145	1223	26,22,28	0,1,0	47,28,21	0,1,0	4183	74	1	1.0	1.0,0.28,1.0	1.0,0.331,1.0	-0.017
1226	ENSG00000125912	NCLN	chr19	+	3205831	3206026	3205938	3206026	3204572	3204751	1226	1,2,1	10,1,3	0,1,0	5,0,3	181	74	0.478362650255	1.0	0.039,0.45,0.12	0.0,1.0,0.0	-0.13
1227	ENSG00000125912	NCLN	chr19	+	3206261	3206425	3206264	3206425	3206151	3206190	1227	19,6,4	26,10,10	14,7,4	16,3,10	77	74	0.451640664356	1.0	0.413,0.366,0.278	0.457,0.692,0.278	-0.123
1229	ENSG00000138443	ABI2	chr2	+	203395655	203395780	203395658	203395780	203391045	203391143	1229	0,3,1	0,0,0	2,1,0	1,0,0	77	74	1	1.0	NA,1.0,1.0	0.658,1.0,NA	0.171
1230	ENSG00000138443	ABI2	chr2	+	203366876	203367044	203366880	203367044	203328238	203328631	1230	21,19,15	2,1,1	17,45,31	1,3,0	78	74	0.707526500484	1.0	0.909,0.947,0.934	0.942,0.934,1.0	-0.029
1231	ENSG00000138443	ABI2	chr2	+	203395655	203395780	203395658	203395780	203394699	203394846	1231	37,24,29	5,7,2	20,20,24	4,4,4	77	74	0.836573811339	1.0	0.877,0.767,0.933	0.828,0.828,0.852	0.023
1234	ENSG00000241404	EGFL8	chr6	+	32167086	32167257	32167146	32167257	32166909	32167005	1234	8,7,7	0,1,0	7,7,6	0,0,0	134	74	1	1.0	1.0,0.794,1.0	1.0,1.0,1.0	-0.069
1235	ENSG00000140853	NLRC5	chr16	+	57059408	57059532	57059466	57059532	57058971	57059061	1235	3,1,2	18,5,2	1,0,1	10,1,5	132	74	1	1.0	0.085,0.101,0.359	0.053,0.0,0.101	0.13
1236	ENSG00000140853	NLRC5	chr16	+	57055432	57055519	57055435	57055519	57055031	57055094	1236	10,1,1	10,0,1	4,2,1	2,1,2	77	74	0.908568051228	1.0	0.49,1.0,0.49	0.658,0.658,0.325	0.113
1237	ENSG00000140853	NLRC5	chr16	+	57061859	57062003	57061861	57062003	57061617	57061701	1237	0,0,2	1,1,0	0,1,2	0,0,2	76	74	1	1.0	0.0,0.0,1.0	NA,1.0,0.493	-0.413
1240	ENSG00000079150	FKBP7	chr2	-	178469651	178469785	178469651	178469782	178477061	178477213	1240	29,29,40	8,8,6	33,36,37	11,11,13	77	74	0.189990001398	1.0	0.777,0.777,0.865	0.742,0.759,0.732	0.062
1243	ENSG00000136861	CDK5RAP2	chr9	-	120460571	120460747	120460571	120460667	120467859	120467997	1243	0,0,1	10,2,2	0,0,0	11,4,3	154	74	1	1.0	0.0,0.0,0.194	0.0,0.0,0.0	0.065
1244	ENSG00000136861	CDK5RAP2	chr9	-	120470110	120470220	120470110	120470217	120471747	120471878	1244	7,2,1	1,2,1	10,9,3	5,5,0	77	74	0.526421562652	1.0	0.871,0.49,0.49	0.658,0.634,1.0	-0.147
1245	ENSG00000162004	CCDC78	chr16	-	722921	723022	722921	723018	723094	723161	1245	2,4,0	1,0,0	0,1,3	0,0,0	78	74	1	1.0	0.655,1.0,NA	NA,1.0,1.0	-0.172
1247	ENSG00000182134	TDRKH	chr1	-	151779950	151780140	151779950	151780128	151781480	151781587	1247	48,30,9	2,0,0	26,28,15	0,0,1	86	74	1	1.0	0.954,1.0,1.0	1.0,1.0,0.928	0.009
124	ENSG00000134802	SLC43A3	chr11	-	57425540	57425709	57425540	57425670	57425988	57426389	124	27,7,6	164,65,74	22,8,12	118,70,50	113	74	0.246499713878	1.0	0.097,0.066,0.05	0.109,0.07,0.136	-0.034
1250	ENSG00000170734	POLH	chr6	+	43613659	43615660	43613730	43615660	43610553	43610723	1250	37,35,28	1,2,1	18,34,22	1,1,0	145	74	1	1.0	0.95,0.899,0.935	0.902,0.946,1.0	-0.021
1258	ENSG00000068438	FTSJ1	chrX	+	48482402	48482506	48482408	48482506	48481631	48481715	1258	67,22,32	30,15,14	46,23,28	19,6,8	80	74	0.147966950447	1.0	0.674,0.576,0.679	0.691,0.78,0.764	-0.102
1259	ENSG00000068438	FTSJ1	chrX	+	48482402	48482506	48482419	48482506	48481631	48481715	1259	77,33,35	0,1,0	56,28,33	0,0,0	91	74	1	1.0	1.0,0.964,1.0	1.0,1.0,1.0	-0.012
1260	ENSG00000068438	FTSJ1	chrX	+	48482408	48482506	48482419	48482506	48481631	48481715	1260	40,26,17	0,1,0	29,11,13	0,0,0	85	74	1	1.0	1.0,0.958,1.0	1.0,1.0,1.0	-0.014
1261	ENSG00000090857	PDPR	chr16	+	70142470	70142686	70142552	70142686	70142233	70142389	1261	2,0,0	9,2,1	0,1,0	3,3,0	156	74	1	1.0	0.095,0.0,0.0	0.0,0.137,NA	-0.037
1262	ENSG00000167526	RPL13	chr16	+	89561226	89561751	89561595	89561751	89560939	89561063	1262	173,181,184	12,24,26	132,93,137	3,8,22	443	74	0.326278971843	1.0	0.707,0.557,0.542	0.88,0.66,0.51	-0.081
1263	ENSG00000166478	ZNF143	chr11	+	9474549	9474633	9474552	9474633	9473940	9474024	1263	20,21,22	14,16,19	15,28,24	7,21,14	77	74	0.427692079607	1.0	0.579,0.558,0.527	0.673,0.562,0.622	-0.064
126	ENSG00000015153	YAF2	chr12	-	42210547	42210680	42210547	42210619	42237598	42237724	126	2,0,9	2,0,1	4,3,3	1,0,1	135	74	1	1.0	0.354,NA,0.831	0.687,1.0,0.622	-0.177
1272	ENSG00000154920	EME1	chr17	+	50378594	50378681	50378599	50378681	50376065	50376193	1272	14,12,12	0,0,1	6,4,3	0,0,1	79	74	1	1.0	1.0,1.0,0.918	1.0,1.0,0.738	0.06
1273	ENSG00000154920	EME1	chr17	+	50379067	50379224	50379106	50379224	50378773	50378895	1273	4,5,7	41,31,18	3,14,6	27,37,18	113	74	0.241283844014	1.0	0.06,0.096,0.203	0.068,0.199,0.179	-0.029
1274	ENSG00000135452	TSPAN31	chr12	+	57746588	57746720	57746592	57746720	57746175	57746256	1274	14,21,19	7,2,7	20,23,22	7,9,4	78	74	0.890030505615	1.0	0.655,0.909,0.72	0.731,0.708,0.839	0.002
1275	ENSG00000166250	CLMP	chr11	-	123074701	123074850	123074701	123074843	123083084	123083207	1275	4,8,9	96,62,58	6,6,1	72,53,63	81	74	0.276604566495	1.0	0.037,0.105,0.124	0.071,0.094,0.014	0.029
1276	ENSG00000166250	CLMP	chr11	-	123074701	123074850	123074701	123074816	123083084	123083207	1276	73,56,53	0,0,0	61,58,35	1,1,0	108	74	1	1.0	1.0,1.0,1.0	0.977,0.975,1.0	0.016
1277	ENSG00000166250	CLMP	chr11	-	123074701	123074843	123074701	123074816	123083084	123083207	1277	165,110,102	0,0,0	127,105,97	1,1,0	101	74	1	1.0	1.0,1.0,1.0	0.989,0.987,1.0	0.008
1278	ENSG00000204525	HLA-C	chr6	-	31269492	31269543	31269492	31269525	31269965	31270085	1278	1,0,1	102,113,119	0,0,1	42,50,100	92	74	1	1.0	0.008,0.0,0.007	0.0,0.0,0.008	0.002
127	ENSG00000102854	MSLN	chr16	+	766643	766810	766667	766810	766334	766490	127	0,1,3	98,126,125	1,7,1	63,64,107	98	74	0.151385351875	1.0	0.0,0.006,0.018	0.012,0.076,0.007	-0.024
1280	ENSG00000140859	KIFC3	chr16	-	57771542	57771686	57771542	57771665	57772222	57772288	1280	100,94,66	1,0,0	71,55,53	0,0,0	95	74	1	1.0	0.987,1.0,1.0	1.0,1.0,1.0	-0.004
1283	ENSG00000197223	C1D	chr2	-	68045987	68046410	68045987	68046043	68047172	68047319	1283	105,116,72	1,4,10	124,93,73	1,5,5	441	74	0.611509842205	1.0	0.946,0.83,0.547	0.954,0.757,0.71	-0.033
1285	ENSG00000013573	DDX11	chr12	+	31089402	31090094	31089839	31090094	31089043	31089151	1285	111,66,152	0,0,0	62,97,110	0,1,0	511	74	1	1.0	1.0,1.0,1.0	1.0,0.934,1.0	0.022
1288	ENSG00000013573	DDX11	chr12	+	31089839	31090094	31089885	31090094	31089402	31089490	1288	9,5,12	13,1,9	5,5,5	4,6,5	120	74	0.63599085932	1.0	0.299,0.755,0.451	0.435,0.339,0.381	0.117
1289	ENSG00000013573	DDX11	chr12	+	31089885	31090094	31089890	31090094	31089402	31089490	1289	13,1,9	0,0,4	4,6,5	0,0,2	79	74	0.807491270771	1.0	1.0,1.0,0.678	1.0,1.0,0.701	-0.008
128	ENSG00000182325	FBXL6	chr8	-	144356299	144356549	144356299	144356531	144356599	144356713	128	0,0,0	6,4,7	1,0,0	4,0,1	92	74	1	1.0	0.0,0.0,0.0	0.167,NA,0.0	-0.084
1290	ENSG00000013573	DDX11	chr12	+	31089839	31090094	31089890	31090094	31089402	31089490	1290	9,5,12	0,0,4	5,5,5	0,0,2	125	74	0.705990988924	1.0	1.0,1.0,0.64	1.0,1.0,0.597	0.014
1291	ENSG00000013573	DDX11	chr12	+	31101026	31101130	31101044	31101130	31100634	31100707	1291	12,6,9	1,2,5	7,1,10	1,2,1	92	74	0.529624304358	1.0	0.906,0.707,0.591	0.849,0.287,0.889	0.06
1292	ENSG00000013573	DDX11	chr12	+	31100998	31101130	31101026	31101130	31100634	31100707	1292	1,2,4	11,5,8	1,2,3	5,1,8	102	74	0.773818186695	1.0	0.062,0.225,0.266	0.127,0.592,0.214	-0.127
1293	ENSG00000013573	DDX11	chr12	+	31100998	31101130	31101044	31101130	31100634	31100707	1293	2,3,5	1,2,5	3,2,5	1,2,1	120	74	0.256558328456	1.0	0.552,0.481,0.381	0.649,0.381,0.755	-0.124
1295	ENSG00000013573	DDX11	chr12	+	31100559	31100707	31100634	31100707	31097884	31097997	1295	6,1,9	15,6,9	7,3,4	9,2,10	149	74	0.663490304085	1.0	0.166,0.076,0.332	0.279,0.427,0.166	-0.099
129	ENSG00000163382	APOA1BP	chr1	+	156593407	156593555	156593463	156593555	156592556	156592670	129	897,633,491	33,28,27	690,531,490	28,17,13	130	74	0.149644698941	1.0	0.939,0.928,0.912	0.933,0.947,0.955	-0.019
1300	ENSG00000204628	GNB2L1	chr5	-	181241491	181241639	181241491	181241563	181242169	181242345	1300	1231,1547,1238	0,0,0	790,973,950	1,1,0	150	74	1	1.0	1.0,1.0,1.0	0.997,0.998,1.0	0.002
130	ENSG00000000457	SCYL3	chr1	-	169868927	169869128	169868927	169869039	169870254	169870357	130	5,9,6	7,9,8	4,11,6	7,4,12	163	74	0.90783409724	1.0	0.245,0.312,0.254	0.206,0.555,0.185	-0.045
1316	ENSG00000141002	TCF25	chr16	+	89895037	89895137	89895082	89895137	89893727	89893858	1316	115,12,9	6,0,3	62,9,16	6,1,0	119	74	0.991050179198	1.0	0.923,1.0,0.651	0.865,0.848,1.0	-0.046
131	ENSG00000101294	HM13	chr20	+	31548964	31549114	31549028	31549114	31544946	31545035	131	10,2,5	228,93,108	9,3,2	219,96,141	138	74	0.488350629585	1.0	0.023,0.011,0.024	0.022,0.016,0.008	0.004
1321	ENSG00000237298	TTN-AS1	chr2	+	178537360	178537691	178537603	178537691	178535731	178535828	1321	0,0,0	3,0,0	1,0,0	6,2,1	317	74	1	1.0	0.0,NA,NA	0.037,0.0,0.0	-0.012
1322	ENSG00000237298	TTN-AS1	chr2	+	178600475	178600667	178600557	178600667	178599593	178599750	1322	1,0,1	1,0,0	1,1,1	0,0,0	156	74	1	1.0	0.322,NA,1.0	1.0,1.0,1.0	-0.339
1323	ENSG00000130985	UBA1	chrX	+	47205947	47206113	47206077	47206113	47203540	47203696	1323	1098,490,425	2,1,0	718,499,470	1,0,1	204	74	1	1.0	0.995,0.994,1.0	0.996,1.0,0.994	-0.0
1328	ENSG00000119682	AREL1	chr14	-	74669946	74670142	74669946	74670126	74670761	74670871	1328	0,0,1	20,5,3	0,2,0	11,4,2	90	74	1	1.0	0.0,0.0,0.215	0.0,0.291,0.0	-0.025
1329	ENSG00000040633	PHF23	chr17	-	7235929	7236767	7235929	7236566	7237384	7237477	1329	298,152,200	16,3,3	271,149,166	9,1,3	275	74	0.204211035148	1.0	0.834,0.932,0.947	0.89,0.976,0.937	-0.03
132	ENSG00000187741	FANCA	chr16	-	89810928	89811071	89810928	89811057	89814519	89814613	132	16,13,13	0,1,0	14,15,16	0,0,1	88	74	1	1.0	1.0,0.916,1.0	1.0,1.0,0.931	-0.005
1331	ENSG00000139626	ITGB7	chr12	-	53191322	53191731	53191322	53191636	53191858	53192019	1331	1,0,0	0,2,0	0,1,0	1,0,1	169	74	1	1.0	1.0,0.0,NA	0.0,1.0,0.0	0.167
1333	ENSG00000076108	BAZ2A	chr12	-	56609735	56609946	56609735	56609937	56610113	56610215	1333	32,13,16	0,0,1	21,26,23	0,0,0	83	74	1	1.0	1.0,1.0,0.934	1.0,1.0,1.0	-0.022
1334	ENSG00000076108	BAZ2A	chr12	-	56606246	56606395	56606246	56606312	56606632	56606733	1334	2,1,4	84,40,47	1,9,1	51,72,36	157	74	0.28623467707	1.0	0.011,0.012,0.039	0.009,0.056,0.013	-0.005
1335	ENSG00000076108	BAZ2A	chr12	-	56600942	56601098	56600942	56601086	56601179	56601402	1335	52,24,41	4,5,6	28,40,34	2,4,3	86	74	0.311281912125	1.0	0.918,0.805,0.855	0.923,0.896,0.907	-0.049
1336	ENSG00000076108	BAZ2A	chr12	-	56610408	56610539	56610408	56610517	56611572	56611633	1336	0,0,0	49,19,25	0,0,1	30,40,17	96	74	1	1.0	0.0,0.0,0.0	0.0,0.0,0.043	-0.014
133	ENSG00000067141	NEO1	chr15	+	73236286	73236506	73236346	73236506	73178306	73178427	133	5,3,4	0,0,1	7,7,8	1,0,0	134	74	1	1.0	1.0,1.0,0.688	0.794,1.0,1.0	-0.035
1340	ENSG00000162129	CLPB	chr11	-	72302303	72302373	72302303	72302348	72307198	72307254	1340	0,0,0	64,38,26	0,0,1	49,31,25	99	74	1	1.0	0.0,0.0,0.0	0.0,0.0,0.029	-0.01
1341	ENSG00000078747	ITCH	chr20	+	34393769	34393881	34393790	34393881	34369393	34369470	1341	7,2,1	23,7,6	4,1,1	11,17,11	95	74	0.196765476368	1.0	0.192,0.182,0.115	0.221,0.044,0.066	0.053
1342	ENSG00000078747	ITCH	chr20	+	34479629	34479789	34479694	34479789	34477771	34477860	1342	74,58,29	4,1,7	64,70,44	3,6,2	139	74	0.833700550898	1.0	0.908,0.969,0.688	0.919,0.861,0.921	-0.045
1346	ENSG00000061273	HDAC7	chr12	-	47797383	47797499	47797383	47797427	47798107	47798219	1346	51,24,27	1,0,0	26,21,28	0,0,1	146	74	1	1.0	0.963,1.0,1.0	1.0,1.0,0.934	0.01
1347	ENSG00000061273	HDAC7	chr12	-	47791870	47792669	47791870	47792004	47793368	47793588	1347	6,12,10	6,4,1	9,12,13	5,3,3	739	74	0.76380059162	1.0	0.091,0.231,0.5	0.153,0.286,0.303	0.027
134	ENSG00000067141	NEO1	chr15	+	73270009	73270233	73270057	73270233	73266315	73266411	134	0,0,0	11,4,5	0,1,0	4,2,4	122	74	1	1.0	0.0,0.0,0.0	0.0,0.233,0.0	-0.078
1350	ENSG00000121957	GPSM2	chr1	+	108885274	108885578	108885506	108885578	108876980	108877228	1350	120,143,81	0,0,0	119,192,81	1,1,1	306	74	0.480887484134	1.0	1.0,1.0,1.0	0.966,0.979,0.951	0.035
1357	ENSG00000164896	FASTK	chr7	-	151076912	151077236	151076912	151077027	151077309	151077401	1357	104,56,88	0,0,0	47,23,48	0,2,0	283	74	1	1.0	1.0,1.0,1.0	1.0,0.75,1.0	0.083
1358	ENSG00000174151	CYB561D1	chr1	+	109495678	109498855	109495755	109498855	109495142	109495180	1358	1,0,0	10,0,0	0,0,2	3,0,2	151	74	1	1.0	0.047,NA,NA	0.0,NA,0.329	-0.118
1359	ENSG00000166965	RCCD1	chr15	+	90960327	90960498	90960333	90960498	90959899	90959998	1359	68,43,45	1,2,0	43,36,37	0,1,4	80	74	0.321097002715	1.0	0.984,0.952,1.0	1.0,0.971,0.895	0.023
135	ENSG00000111231	GPN3	chr12	-	110453742	110453871	110453742	110453829	110455585	110455682	135	197,246,235	1,0,0	256,277,211	0,2,0	116	74	1	1.0	0.992,1.0,1.0	1.0,0.989,1.0	0.001
1362	ENSG00000047579	DTNBP1	chr6	-	15651312	15651408	15651312	15651363	15652086	15652140	1362	0,0,0	24,10,2	1,1,0	14,13,9	119	74	1	1.0	0.0,0.0,0.0	0.043,0.046,0.0	-0.03
1363	ENSG00000101773	RBBP8	chr18	+	22989220	22989318	22989271	22989318	22984885	22984990	1363	82,86,64	0,0,0	71,98,64	1,0,0	125	74	1	1.0	1.0,1.0,1.0	0.977,1.0,1.0	0.008
1364	ENSG00000101773	RBBP8	chr18	+	23001570	23001729	23001585	23001729	22997619	22997734	1364	3,4,0	118,172,160	0,0,0	111,166,139	89	74	0.900819969161	1.0	0.021,0.019,0.0	0.0,0.0,0.0	0.013
1373	ENSG00000005448	WDR54	chr2	+	74423190	74423385	74423318	74423385	74422869	74422932	1373	1,3,1	23,20,11	1,1,0	6,7,8	202	74	1	1.0	0.016,0.052,0.032	0.058,0.05,0.0	-0.003
1377	ENSG00000277791	PSMB3	chr17	+	38760430	38760608	38760507	38760608	38755882	38755990	1377	1680,1555,1377	1,2,5	1483,1263,1234	0,1,1	151	74	1	1.0	0.999,0.997,0.993	1.0,0.998,0.998	-0.002
137	ENSG00000054148	PHPT1	chr9	+	136850502	136850560	136850505	136850560	136850012	136850137	137	5,6,3	11,7,7	6,3,5	6,6,5	77	74	0.445163518075	1.0	0.304,0.452,0.292	0.49,0.325,0.49	-0.086
1381	ENSG00000164638	SLC29A4	chr7	+	5291692	5291821	5291729	5291821	5291123	5291237	1381	9,4,4	1,0,2	2,4,2	1,0,0	111	74	0.617855041243	1.0	0.857,1.0,0.571	0.571,1.0,1.0	-0.048
1383	ENSG00000107643	MAPK8	chr10	+	48434878	48439360	48434883	48439360	48431192	48431270	1383	20,22,18	8,13,18	23,14,16	15,10,15	79	74	0.60380591432	1.0	0.701,0.613,0.484	0.59,0.567,0.5	0.047
1389	ENSG00000165806	CASP7	chr10	+	113721000	113721168	113721031	113721168	113697493	113697603	1389	1,0,1	51,21,18	1,0,0	29,30,13	105	74	1	1.0	0.014,0.0,0.038	0.024,0.0,0.0	0.009
138	ENSG00000139405	RITA1	chr12	+	113186184	113186316	113186192	113186316	113185525	113186021	138	23,9,12	3,2,3	22,11,12	2,4,1	82	74	0.803569310897	1.0	0.874,0.802,0.783	0.908,0.713,0.915	-0.026
1391	ENSG00000171566	PLRG1	chr4	-	154537968	154538108	154537968	154538082	154539104	154539213	1391	144,117,89	0,0,1	155,115,54	0,0,0	100	74	1	1.0	1.0,1.0,0.985	1.0,1.0,1.0	-0.005
1393	ENSG00000185515	BRCC3	chrX	+	155073373	155073431	155073376	155073431	155072326	155072343	1393	4,1,2	38,22,18	3,2,1	29,22,8	77	74	0.856510142072	1.0	0.092,0.042,0.096	0.09,0.08,0.107	-0.016
1394	ENSG00000242802	AP5Z1	chr7	+	4790672	4790887	4790809	4790887	4790458	4790591	1394	18,10,8	0,0,0	11,2,4	1,0,0	211	74	1	1.0	1.0,1.0,1.0	0.794,1.0,1.0	0.069
139	ENSG00000125744	RTN2	chr19	-	45495094	45495214	45495094	45495139	45496791	45497055	139	0,4,4	0,0,1	0,2,0	1,0,0	149	74	1	1.0	NA,1.0,0.665	0.0,1.0,NA	0.333
1402	ENSG00000130731	C16orf13	chr16	-	634888	635063	634888	634956	635280	635340	1402	137,189,189	56,75,61	72,102,153	25,37,46	181	74	0.460065944333	1.0	0.5,0.507,0.559	0.541,0.53,0.576	-0.027
1405	ENSG00000144566	RAB5A	chr3	+	19975586	19975752	19975600	19975752	19950805	19951061	1405	0,0,0	55,80,66	1,0,0	48,64,60	88	74	1	1.0	0.0,0.0,0.0	0.017,0.0,0.0	-0.006
1406	ENSG00000108846	ABCC3	chr17	+	50659181	50659368	50659236	50659368	50658434	50658496	1406	0,1,3	8,7,0	3,1,1	11,9,5	129	74	0.430548143019	1.0	0.0,0.076,1.0	0.135,0.06,0.103	0.259
1407	ENSG00000100395	L3MBTL2	chr22	+	41213850	41214026	41213892	41214026	41209695	41209933	1407	0,0,2	6,2,4	0,0,0	7,1,3	116	74	1	1.0	0.0,0.0,0.242	0.0,0.0,0.0	0.081
1413	ENSG00000077463	SIRT6	chr19	-	4175027	4175151	4175027	4175111	4175679	4175760	1413	4,6,4	0,0,2	2,1,6	0,0,0	114	74	1	1.0	1.0,1.0,0.565	1.0,1.0,1.0	-0.145
1419	ENSG00000185359	HGS	chr17	+	81688703	81688827	81688751	81688827	81687002	81687095	1419	517,198,271	15,13,6	339,243,270	8,6,6	122	74	0.141741085808	1.0	0.954,0.902,0.965	0.963,0.961,0.965	-0.023
141	ENSG00000075426	FOSL2	chr2	+	28411878	28417312	28411929	28417312	28408758	28408866	141	1,2,2	67,47,74	1,0,1	26,28,47	125	74	1	1.0	0.009,0.025,0.016	0.022,0.0,0.012	0.005
1420	ENSG00000111452	ADGRD1	chr12	+	131137643	131138229	131138136	131138229	131136972	131137014	1420	9,3,5	2,1,1	0,4,6	2,1,0	567	74	0.374121585764	1.0	0.37,0.281,0.395	0.0,0.343,1.0	-0.099
1424	ENSG00000072134	EPN2	chr17	+	19313122	19313279	19313125	19313279	19312051	19312144	1424	6,1,5	1,1,0	7,0,0	2,0,3	77	74	1	1.0	0.852,0.49,1.0	0.771,NA,0.0	0.395
1425	ENSG00000072134	EPN2	chr17	+	19333955	19336715	19335404	19336715	19329560	19329647	1425	318,248,301	0,0,0	209,258,255	1,0,0	1523	74	1	1.0	1.0,1.0,1.0	0.91,1.0,1.0	0.03
1426	ENSG00000153827	TRIP12	chr2	-	229805729	229805883	229805729	229805802	229807707	229807864	1426	76,55,49	6,0,2	53,45,43	5,0,1	155	74	0.75957210495	1.0	0.858,1.0,0.921	0.835,1.0,0.954	-0.003
1427	ENSG00000153827	TRIP12	chr2	-	229830755	229830839	229830755	229830821	229836847	229836984	1427	24,9,7	3,1,0	18,10,7	1,2,0	92	74	0.382864478507	1.0	0.865,0.879,1.0	0.935,0.801,1.0	0.003
142	ENSG00000160271	RALGDS	chr9	-	133109625	133109721	133109625	133109685	133110295	133110489	142	9,0,3	10,6,11	6,3,3	3,6,7	110	74	0.276555707936	1.0	0.377,0.0,0.155	0.574,0.252,0.224	-0.173
1432	ENSG00000005801	ZNF195	chr11	-	3373576	3373675	3373576	3373656	3379037	3379139	1432	3,0,0	6,3,1	1,0,0	2,1,0	93	74	1	1.0	0.285,0.0,0.0	0.285,0.0,NA	-0.048
1433	ENSG00000254505	CHMP4A	chr14	-	24211410	24211592	24211410	24211512	24211679	24211829	1433	154,126,70	1,0,1	173,104,75	1,1,1	154	74	1	1.0	0.987,1.0,0.971	0.988,0.98,0.973	0.006
1435	ENSG00000011454	RABGAP1	chr9	+	122957010	122957209	122957148	122957209	122941019	122941093	1435	22,20,6	1,0,0	23,11,9	0,0,0	212	74	1	1.0	0.885,1.0,1.0	1.0,1.0,1.0	-0.038
1436	ENSG00000170364	SETMAR	chr3	+	4313646	4313761	4313666	4313761	4312897	4313229	1436	2,0,0	1,0,0	1,0,0	1,0,0	94	74	1	1.0	0.612,NA,NA	0.44,NA,NA	0.172
1440	ENSG00000178921	PFAS	chr17	+	8266500	8266898	8266752	8266898	8266233	8266353	1440	4,1,4	8,1,1	5,1,0	8,2,0	326	74	1	1.0	0.102,0.185,0.476	0.124,0.102,NA	0.141
1441	ENSG00000198898	CAPZA2	chr7	+	116910212	116910311	116910232	116910311	116906262	116906342	1441	15,6,4	724,450,247	4,5,2	822,440,346	94	74	0.477324826264	1.0	0.016,0.01,0.013	0.004,0.009,0.005	0.007
1442	ENSG00000104320	NBN	chr8	-	89980733	89980893	89980733	89980852	89981374	89981523	1442	58,29,24	1,2,0	51,46,31	0,1,2	115	74	1	1.0	0.974,0.903,1.0	1.0,0.967,0.909	0.0
1443	ENSG00000197841	ZNF181	chr19	+	34739522	34739621	34739525	34739621	34739147	34739268	1443	15,6,4	10,7,4	12,16,4	4,8,9	77	74	0.707107816211	1.0	0.59,0.452,0.49	0.742,0.658,0.299	-0.056
1446	ENSG00000133103	COG6	chr13	+	39659363	39659507	39659413	39659507	39655661	39655879	1446	11,7,4	0,0,0	5,10,3	1,0,0	124	74	1	1.0	1.0,1.0,1.0	0.749,1.0,1.0	0.084
1449	ENSG00000197114	ZGPAT	chr20	+	63734644	63734824	63734704	63734824	63733586	63733739	1449	3,0,1	11,3,2	0,0,0	2,0,3	134	74	1	1.0	0.131,0.0,0.216	0.0,NA,0.0	0.116
1450	ENSG00000123349	PFDN5	chr12	+	53296429	53297924	53297849	53297924	53295838	53295941	1450	331,284,318	21,40,28	375,271,288	26,22,26	1494	74	0.423379155618	1.0	0.438,0.26,0.36	0.417,0.379,0.354	-0.031
1451	ENSG00000123349	PFDN5	chr12	+	53298018	53298150	53298044	53298150	53297849	53297924	1451	14,26,19	5559,6697,5544	7,12,26	6264,5955,5547	100	74	1	1.0	0.002,0.003,0.003	0.001,0.001,0.003	0.001
1452	ENSG00000167645	YIF1B	chr19	-	38307427	38307752	38307427	38307521	38308791	38308849	1452	389,287,305	0,0,0	167,109,225	0,0,1	305	74	1	1.0	1.0,1.0,1.0	1.0,1.0,0.982	0.006
1453	ENSG00000105393	BABAM1	chr19	+	17268793	17269091	17268801	17269091	17267442	17267527	1453	50,32,20	0,1,0	44,11,16	1,1,1	82	74	0.364723974901	1.0	1.0,0.967,1.0	0.975,0.908,0.935	0.05
1454	ENSG00000105393	BABAM1	chr19	+	17275788	17275825	17275800	17275825	17274106	17274185	1454	2,0,0	77,55,41	1,0,1	47,35,29	86	74	1	1.0	0.022,0.0,0.0	0.018,0.0,0.029	-0.008
1456	ENSG00000105393	BABAM1	chr19	+	17275776	17275825	17275788	17275825	17274106	17274185	1456	0,0,1	1,0,0	3,2,0	0,0,0	86	74	1	1.0	0.0,NA,1.0	1.0,1.0,NA	-0.5
1457	ENSG00000125447	GGA3	chr17	-	75243062	75243258	75243062	75243166	75243446	75243570	1457	7,7,8	36,10,28	9,4,4	23,18,21	166	74	0.731532479795	1.0	0.08,0.238,0.113	0.149,0.09,0.078	0.038
1458	ENSG00000113597	TRAPPC13	chr5	+	65664233	65664384	65664236	65664384	65662049	65662150	1458	99,74,33	62,94,43	92,74,35	89,84,43	77	74	0.698546008796	1.0	0.605,0.431,0.424	0.498,0.458,0.439	0.022
1459	ENSG00000104093	DMXL2	chr15	-	51476588	51476719	51476588	51476716	51478270	51478347	1459	11,5,3	12,4,2	8,4,5	6,6,0	77	74	0.414540358139	1.0	0.468,0.546,0.59	0.562,0.391,1.0	-0.116
1460	ENSG00000197323	TRIM33	chr1	-	114397607	114397990	114397607	114397860	114399456	114399609	1460	38,18,21	20,14,13	36,27,18	10,9,12	204	74	0.160657088469	1.0	0.408,0.318,0.369	0.566,0.521,0.352	-0.115
1461	ENSG00000196155	PLEKHG4	chr16	+	67288475	67288604	67288488	67288604	67288166	67288400	1461	1,1,1	32,8,8	1,0,0	18,5,8	87	74	0.165079663254	1.0	0.026,0.096,0.096	0.045,0.0,0.0	0.058
1462	ENSG00000176209	SMIM19	chr8	+	42548374	42548780	42548655	42548780	42546468	42546606	1462	1,2,1	39,47,20	3,4,0	61,47,22	355	74	1	1.0	0.005,0.009,0.01	0.01,0.017,0.0	-0.001
1463	ENSG00000068097	HEATR6	chr17	-	60048263	60048388	60048263	60048369	60049579	60049702	1463	7,10,21	0,3,1	9,9,14	2,0,3	93	74	0.506278324648	1.0	1.0,0.726,0.944	0.782,1.0,0.788	0.033
1464	ENSG00000068097	HEATR6	chr17	-	60046024	60046229	60046024	60046099	60047308	60047405	1464	61,52,60	0,1,0	43,52,70	0,0,0	204	74	1	1.0	1.0,0.95,1.0	1.0,1.0,1.0	-0.017
1465	ENSG00000198668	CALM1	chr14	+	90404378	90404514	90404398	90404514	90403861	90403968	1465	357,325,274	22,19,8	304,218,240	14,17,18	94	74	0.311591976936	1.0	0.927,0.931,0.964	0.945,0.91,0.913	0.018
1468	ENSG00000159753	RLTPR	chr16	+	67656193	67656299	67656227	67656299	67656030	67656067	1468	0,0,0	26,21,14	3,0,1	10,11,26	108	74	0.703252871664	1.0	0.0,0.0,0.0	0.171,0.0,0.026	-0.066
1472	ENSG00000008838	MED24	chr17	-	40033344	40033771	40033344	40033456	40034915	40034972	1472	3,8,10	6,1,0	4,5,12	2,0,2	389	74	0.817529949005	1.0	0.087,0.603,1.0	0.276,1.0,0.533	-0.04
1473	ENSG00000008838	MED24	chr17	-	40028825	40029004	40028825	40028968	40029747	40029859	1473	5,0,0	35,16,10	1,0,2	22,11,9	110	74	0.334406685115	1.0	0.088,0.0,0.0	0.03,0.0,0.13	-0.024
1474	ENSG00000008838	MED24	chr17	-	40020272	40020482	40020272	40020353	40021954	40022054	1474	2,8,8	30,16,16	3,3,7	11,16,13	203	74	0.782218012885	1.0	0.024,0.154,0.154	0.09,0.064,0.164	0.005
1476	ENSG00000196507	TCEAL3	chrX	+	103609037	103609927	103609042	103609927	103608603	103608673	1476	1,0,2	0,1,1	0,0,1	0,0,0	79	74	1	1.0	1.0,0.0,0.652	NA,NA,1.0	-0.449
1477	ENSG00000101158	NELFCD	chr20	+	58993623	58994239	58994109	58994239	58993448	58993544	1477	480,349,370	0,1,0	405,301,340	0,0,0	560	74	1	1.0	1.0,0.979,1.0	1.0,1.0,1.0	-0.007
1479	ENSG00000143952	VPS54	chr2	-	63981645	63981887	63981645	63981851	63983863	63984019	1479	14,5,0	6,7,5	18,10,7	12,12,5	110	74	0.33435685973	1.0	0.611,0.325,0.0	0.502,0.359,0.485	-0.137
1480	ENSG00000124535	WRNIP1	chr6	+	2770119	2770361	2770194	2770361	2768690	2768882	1480	482,323,374	9,4,3	412,412,352	3,6,4	149	74	0.566832917263	1.0	0.964,0.976,0.984	0.986,0.972,0.978	-0.004
1483	ENSG00000100726	TELO2	chr16	+	1506224	1506329	1506237	1506329	1505409	1505601	1483	0,0,0	4,0,5	1,0,0	0,0,0	87	74	1	1.0	0.0,NA,0.0	1.0,NA,NA	-1.0
1488	ENSG00000167515	TRAPPC2L	chr16	+	88858618	88858791	88858641	88858791	88857085	88857183	1488	87,56,50	0,0,0	92,56,36	1,0,0	97	74	1	1.0	1.0,1.0,1.0	0.986,1.0,1.0	0.005
148	ENSG00000163702	IL17RC	chr3	+	9917863	9918075	9917922	9918075	9917712	9917734	148	1,0,0	9,1,1	0,1,0	1,2,2	133	74	1	1.0	0.058,0.0,0.0	0.0,0.218,0.0	-0.053
1490	ENSG00000232677	LINC00665	chr19	-	36322129	36322384	36322129	36322225	36330252	36330492	1490	1,0,1	13,6,5	1,6,1	8,3,4	233	74	1	1.0	0.024,0.0,0.06	0.038,0.388,0.074	-0.139
1491	ENSG00000197343	ZNF655	chr7	+	99562343	99562494	99562367	99562494	99561887	99561973	1491	0,0,0	3,2,1	2,2,0	4,1,0	98	74	1	1.0	0.0,0.0,0.0	0.274,0.602,NA	-0.438
1492	ENSG00000197343	ZNF655	chr7	+	99562348	99562494	99562367	99562494	99561887	99561973	1492	1,0,1	3,2,1	2,1,0	4,1,0	93	74	1	1.0	0.21,0.0,0.443	0.285,0.443,NA	-0.146
1493	ENSG00000197343	ZNF655	chr7	+	99562343	99562494	99562348	99562494	99561887	99561973	1493	0,0,0	1,0,1	1,2,0	1,1,0	79	74	1	1.0	0.0,NA,0.0	0.484,0.652,NA	-0.568
1494	ENSG00000197343	ZNF655	chr7	+	99563187	99563266	99563193	99563266	99560532	99560695	1494	0,0,0	0,0,1	1,0,0	0,0,0	80	74	1	1.0	NA,NA,0.0	1.0,NA,NA	-1.0
1495	ENSG00000197343	ZNF655	chr7	+	99561887	99562494	99562367	99562494	99560532	99560695	1495	14,3,4	8,0,0	12,3,9	6,0,1	554	74	0.367517992214	1.0	0.189,1.0,1.0	0.211,1.0,0.546	0.144
1496	ENSG00000197343	ZNF655	chr7	+	99561887	99562494	99562348	99562494	99560532	99560695	1496	14,3,4	0,0,0	11,3,9	1,0,0	535	74	1	1.0	1.0,1.0,1.0	0.603,1.0,1.0	0.132
1497	ENSG00000197343	ZNF655	chr7	+	99561887	99562494	99562343	99562494	99560532	99560695	1497	14,3,4	0,0,1	11,2,9	0,0,0	530	74	1	1.0	1.0,1.0,0.358	1.0,1.0,1.0	-0.214
1498	ENSG00000197343	ZNF655	chr7	+	99562348	99562494	99562367	99562494	99560532	99560695	1498	0,0,0	8,0,0	2,0,0	6,0,1	93	74	1	1.0	0.0,NA,NA	0.21,NA,0.0	-0.105
1499	ENSG00000197343	ZNF655	chr7	+	99562343	99562494	99562367	99562494	99560532	99560695	1499	0,0,1	8,0,0	1,1,0	6,0,1	98	74	1	1.0	0.0,NA,1.0	0.112,1.0,0.0	0.129
149	ENSG00000163702	IL17RC	chr3	+	9918499	9918609	9918534	9918609	9917922	9918075	149	3,1,0	1,0,0	2,0,1	0,0,0	109	74	1	1.0	0.671,1.0,NA	1.0,NA,1.0	-0.164
14	ENSG00000082898	XPO1	chr2	-	61483936	61485962	61483936	61484105	61488164	61488271	14	1063,889,951	0,0,1	1165,1120,958	1,0,0	1931	74	1	1.0	1.0,1.0,0.973	0.978,1.0,1.0	-0.002
1500	ENSG00000197343	ZNF655	chr7	+	99562343	99562494	99562348	99562494	99560532	99560695	1500	0,0,1	0,0,0	0,1,0	1,0,0	79	74	1	1.0	NA,NA,1.0	0.0,1.0,NA	0.5
1501	ENSG00000078618	NRD1	chr1	-	51792376	51792425	51792376	51792424	51794471	51794610	1501	0,0,0	128,106,150	0,0,1	113,131,132	75	74	1	1.0	0.0,0.0,0.0	0.0,0.0,0.007	-0.002
1503	ENSG00000073605	GSDMB	chr17	-	39906110	39906987	39906110	39906271	39908957	39909042	1503	10,23,16	0,1,0	6,21,21	0,0,1	790	74	1	1.0	1.0,0.683,1.0	1.0,1.0,0.663	0.007
1505	ENSG00000023697	DERA	chr12	+	15958187	15958335	15958239	15958335	15956935	15957033	1505	46,40,26	0,1,1	33,44,27	2,1,2	126	74	1	1.0	1.0,0.959,0.939	0.906,0.963,0.888	0.047
150	ENSG00000163702	IL17RC	chr3	+	9929848	9929897	9929851	9929897	9928579	9928630	150	2,0,0	28,7,13	0,1,2	16,9,10	77	74	1	1.0	0.064,0.0,0.0	0.0,0.096,0.161	-0.064
1510	ENSG00000064490	RFXANK	chr19	+	19196962	19197046	19196965	19197046	19193938	19194133	1510	24,10,3	41,20,16	11,4,5	26,13,11	77	74	0.717036114298	1.0	0.36,0.325,0.153	0.289,0.228,0.304	0.006
1512	ENSG00000160216	AGPAT3	chr21	+	43967868	43968115	43967945	43968115	43960631	43960779	1512	0,1,0	0,0,0	0,0,0	2,0,0	151	74	1	1.0	NA,1.0,NA	0.0,NA,NA	1.0
1513	ENSG00000160753	RUSC1	chr1	+	155326579	155327132	155326609	155327132	155325863	155325910	1513	93,77,79	2,4,2	61,59,69	3,1,2	104	74	0.82185918029	1.0	0.971,0.932,0.966	0.935,0.977,0.961	-0.001
1514	ENSG00000160753	RUSC1	chr1	+	155326609	155327132	155326897	155327132	155325863	155325910	1514	92,119,103	5,7,5	50,43,77	2,2,3	362	74	0.351636393627	1.0	0.79,0.777,0.808	0.836,0.815,0.84	-0.039
1515	ENSG00000160753	RUSC1	chr1	+	155326579	155327132	155326897	155327132	155325863	155325910	1515	183,192,180	5,7,5	108,101,144	2,2,3	392	74	0.175901728976	1.0	0.874,0.838,0.872	0.911,0.905,0.901	-0.044
1517	ENSG00000022840	RNF10	chr12	+	120563331	120563623	120563346	120563623	120562944	120563070	1517	8,6,8	79,50,59	9,4,8	55,57,55	89	74	0.868188093832	1.0	0.078,0.091,0.101	0.12,0.055,0.108	-0.004
1518	ENSG00000022840	RNF10	chr12	+	120563346	120563623	120563440	120563623	120562944	120563070	1518	168,143,125	5,2,4	108,119,129	4,2,0	168	74	0.259112722986	1.0	0.937,0.969,0.932	0.922,0.963,1.0	-0.016
1519	ENSG00000022840	RNF10	chr12	+	120563331	120563623	120563440	120563623	120562944	120563070	1519	97,99,74	5,2,4	62,66,82	4,2,0	183	74	0.287317835851	1.0	0.887,0.952,0.882	0.862,0.93,1.0	-0.024
151	ENSG00000103248	MTHFSD	chr16	-	86554644	86554751	86554644	86554748	86555168	86555235	151	0,0,0	1,0,0	1,0,0	2,0,1	77	74	1	1.0	0.0,NA,NA	0.325,NA,0.0	-0.163
1520	ENSG00000043514	TRIT1	chr1	-	39847985	39848097	39847985	39848091	39850118	39850261	1520	24,29,10	1,4,2	13,23,8	3,0,1	80	74	0.358581279118	1.0	0.957,0.87,0.822	0.8,1.0,0.881	-0.011
1521	ENSG00000070214	SLC44A1	chr9	+	105389032	105397346	105389903	105397346	105385421	105385502	1521	706,728,772	1,1,5	663,879,710	3,1,3	945	74	0.89642613813	1.0	0.982,0.983,0.924	0.945,0.986,0.949	0.003
1524	ENSG00000197345	MRPL21	chr11	-	68896514	68896838	68896514	68896678	68897926	68898012	1524	0,1,1	172,81,71	2,0,2	154,60,69	234	74	1	1.0	0.0,0.004,0.004	0.004,0.0,0.009	-0.002
1525	ENSG00000159023	EPB41	chr1	+	28987430	28987905	28987447	28987905	28887123	28887210	1525	0,0,0	0,0,3	1,0,0	0,1,0	91	74	1	1.0	NA,NA,0.0	1.0,0.0,NA	-0.5
1527	ENSG00000095906	NUBP2	chr16	+	1786536	1787831	1787676	1787831	1782931	1783036	1527	55,35,44	0,1,0	8,9,19	0,0,0	1214	74	1	1.0	1.0,0.681,1.0	1.0,1.0,1.0	-0.106
1528	ENSG00000095906	NUBP2	chr16	+	1786737	1786955	1786756	1786955	1786536	1786655	1528	0,1,0	32,19,10	0,0,0	10,6,15	93	74	1	1.0	0.0,0.04,0.0	0.0,0.0,0.0	0.013
1529	ENSG00000234127	TRIM26	chr6	-	30201034	30201138	30201034	30201083	30204655	30204765	1529	28,3,2	0,0,0	27,7,4	1,0,0	129	74	1	1.0	1.0,1.0,1.0	0.939,1.0,1.0	0.02
152	ENSG00000237765	FAM200B	chr4	+	15686931	15687148	15687000	15687148	15686235	15686462	152	7,20,21	11,14,16	8,25,27	12,15,20	143	74	0.813754622511	1.0	0.248,0.425,0.404	0.256,0.463,0.411	-0.018
1530	ENSG00000234127	TRIM26	chr6	-	30198665	30199264	30198665	30199153	30201034	30201138	1530	6,1,0	31,6,6	7,0,0	30,5,6	185	74	0.569331109462	1.0	0.072,0.063,0.0	0.085,0.0,0.0	0.017
1532	ENSG00000146918	NCAPG2	chr7	-	158655117	158655455	158655117	158655258	158656259	158656433	1532	73,94,47	1,0,0	50,66,68	0,0,0	271	74	1	1.0	0.952,1.0,1.0	1.0,1.0,1.0	-0.016
1536	ENSG00000197989	SNHG12	chr1	-	28579532	28579981	28579532	28579587	28580559	28580646	1536	586,933,707	0,1,0	615,695,586	0,0,0	468	74	1	1.0	1.0,0.993,1.0	1.0,1.0,1.0	-0.002
1538	ENSG00000103121	CMC2	chr16	-	80998284	80998473	80998284	80998354	81006733	81006894	1538	2,3,2	2,1,0	2,2,2	0,0,0	193	74	0.229636170828	1.0	0.277,0.535,1.0	1.0,1.0,1.0	-0.396
1539	ENSG00000108883	EFTUD2	chr17	-	44883092	44883158	44883092	44883128	44883648	44883724	1539	230,46,32	2,2,2	188,93,39	0,1,1	104	74	0.477073528167	1.0	0.988,0.942,0.919	1.0,0.985,0.965	-0.034
1541	ENSG00000130299	GTPBP3	chr19	+	17341043	17341322	17341106	17341322	17339433	17339599	1541	8,6,5	0,1,0	5,1,3	0,0,0	137	74	1	1.0	1.0,0.764,1.0	1.0,1.0,1.0	-0.079
1544	ENSG00000132906	CASP9	chr1	-	15506898	15507133	15506898	15507075	15507872	15507907	1544	0,0,3	17,11,4	1,0,1	23,11,4	132	74	0.703530120671	1.0	0.0,0.0,0.296	0.024,0.0,0.123	0.05
1545	ENSG00000127914	AKAP9	chr7	+	92102593	92102826	92102686	92102826	92100855	92101056	1545	36,38,42	1,0,1	21,39,28	1,0,0	167	74	1	1.0	0.941,1.0,0.949	0.903,1.0,1.0	-0.004
1546	ENSG00000137171	KLC4	chr6	+	43062916	43063147	43062982	43063147	43061310	43061593	1546	32,15,10	0,0,1	10,7,12	2,0,0	140	74	1	1.0	1.0,1.0,0.841	0.725,1.0,1.0	0.039
1547	ENSG00000137171	KLC4	chr6	+	43062885	43063147	43062916	43063147	43061310	43061593	1547	0,2,2	15,5,2	0,0,0	1,4,3	105	74	0.215922624201	1.0	0.0,0.22,0.413	0.0,0.0,0.0	0.211
1548	ENSG00000137171	KLC4	chr6	+	43062885	43063147	43062982	43063147	43061310	43061593	1548	17,12,10	0,0,1	9,3,9	2,0,0	171	74	1	1.0	1.0,1.0,0.812	0.661,1.0,1.0	0.05
1549	ENSG00000110583	NAA40	chr11	+	63946724	63947003	63946950	63947003	63945839	63945935	1549	7,1,3	4,3,0	3,1,1	1,5,0	300	74	0.380561304549	1.0	0.302,0.076,1.0	0.425,0.047,1.0	-0.031
1551	ENSG00000168000	BSCL2	chr11	-	62690786	62690873	62690786	62690867	62691074	62691141	1551	1,1,2	28,30,25	1,0,1	23,23,30	80	74	1	1.0	0.032,0.03,0.069	0.039,0.0,0.03	0.021
1553	ENSG00000116793	PHTF1	chr1	-	113726417	113726574	113726417	113726458	113738109	113738268	1553	60,33,17	9,4,1	39,28,25	3,10,5	190	74	0.309572114573	1.0	0.722,0.763,0.869	0.835,0.522,0.661	0.112
1558	ENSG00000175215	CTDSP2	chr12	-	57823903	57824089	57823903	57824005	57824226	57824319	1558	108,43,54	4,1,1	50,75,44	2,2,1	158	74	0.906713126406	1.0	0.927,0.953,0.962	0.921,0.946,0.954	0.007
1559	ENSG00000175215	CTDSP2	chr12	-	57826995	57827123	57826995	57827097	57827551	57827590	1559	1,2,1	41,22,15	1,2,0	29,34,21	100	74	1	1.0	0.018,0.063,0.047	0.025,0.042,0.0	0.02
155	ENSG00000198755	RPL10A	chr6	+	35468946	35469529	35469380	35469529	35468798	35468873	155	986,1704,1159	0,4,0	646,634,929	2,0,0	508	74	1	1.0	1.0,0.984,1.0	0.979,1.0,1.0	0.002
1563	ENSG00000205809	KLRC2	chr12	-	10433790	10433942	10433790	10433869	10434485	10434530	1563	1,0,0	0,0,0	0,0,1	1,0,0	147	74	1	1.0	1.0,NA,NA	0.0,NA,1.0	0.5
1564	ENSG00000166411	IDH3A	chr15	+	78163469	78163609	78163506	78163609	78162233	78162367	1564	0,1,5	183,100,112	0,1,0	120,73,87	111	74	1	1.0	0.0,0.007,0.029	0.0,0.009,0.0	0.009
1566	ENSG00000166411	IDH3A	chr15	+	78161580	78161768	78161685	78161768	78160091	78160206	1566	640,368,295	11,1,4	565,386,334	5,3,2	179	74	0.22185444341	1.0	0.96,0.993,0.968	0.979,0.982,0.986	-0.009
156	ENSG00000185813	PCYT2	chr17	-	81908875	81909321	81908875	81909037	81909513	81909602	156	4,3,0	12,5,1	1,2,4	5,2,2	358	74	0.450423637525	1.0	0.064,0.11,0.0	0.04,0.171,0.292	-0.11
1571	ENSG00000143575	HAX1	chr1	+	154275077	154275260	154275153	154275260	154274949	154275001	1571	18,13,9	693,482,449	12,16,15	711,564,471	150	74	0.958974080016	1.0	0.013,0.013,0.01	0.008,0.014,0.015	-0.0
1572	ENSG00000143575	HAX1	chr1	+	154275153	154275483	154275392	154275483	154274949	154275001	1572	1104,866,782	0,0,0	1146,920,798	0,0,1	313	74	1	1.0	1.0,1.0,1.0	1.0,1.0,0.995	0.002
1573	ENSG00000143575	HAX1	chr1	+	154273749	154273961	154273773	154273961	154273335	154273598	1573	7,17,9	615,409,356	9,15,17	523,363,343	98	74	0.182064700057	1.0	0.009,0.03,0.019	0.013,0.03,0.036	-0.007
1574	ENSG00000206140	TMEM191C	chr22	+	21468314	21468431	21468353	21468431	21468151	21468202	1574	0,0,1	0,0,0	0,0,0	2,0,1	113	74	1	1.0	NA,NA,1.0	0.0,NA,0.0	1.0
1576	ENSG00000109320	NFKB1	chr4	+	102533844	102533885	102533847	102533885	102529835	102529914	1576	9,1,2	14,4,3	5,3,2	5,4,2	77	74	0.32373237951	1.0	0.382,0.194,0.391	0.49,0.419,0.49	-0.144
1579	ENSG00000197912	SPG7	chr16	+	89548979	89549336	89549080	89549336	89548002	89548113	1579	2,4,8	0,0,1	3,2,5	0,1,0	175	74	1	1.0	1.0,1.0,0.772	1.0,0.458,1.0	0.105
157	ENSG00000214517	PPME1	chr11	+	74246033	74246205	74246075	74246205	74239132	74239256	157	1,0,0	192,78,110	1,0,1	152,141,116	116	74	1	1.0	0.003,0.0,0.0	0.004,0.0,0.005	-0.002
1580	ENSG00000135951	TSGA10	chr2	-	99109388	99109556	99109388	99109512	99110849	99110915	1580	3,0,1	0,0,0	0,1,0	0,0,1	118	74	1	1.0	1.0,NA,1.0	NA,1.0,0.0	0.5
1581	ENSG00000143493	INTS7	chr1	-	211946606	211946705	211946606	211946645	211952568	211952701	1581	87,33,29	0,0,0	77,39,33	2,1,0	134	74	0.393751522696	1.0	1.0,1.0,1.0	0.955,0.956,1.0	0.03
1582	ENSG00000143493	INTS7	chr1	-	211968512	211968707	211968512	211968603	211975165	211975372	1582	145,83,73	0,0,0	122,83,82	0,0,3	178	74	1	1.0	1.0,1.0,1.0	1.0,1.0,0.919	0.027
1583	ENSG00000064687	ABCA7	chr19	+	1057914	1058059	1057968	1058059	1057313	1057429	1583	70,42,39	3,1,3	30,31,34	2,1,1	128	74	0.542636651919	1.0	0.931,0.96,0.883	0.897,0.947,0.952	-0.007
1585	ENSG00000108819	PPP1R9B	chr17	-	50140092	50140359	50140092	50140228	50141268	50141373	1585	7,8,10	22,14,10	4,7,2	0,13,13	205	74	0.781877136911	1.0	0.103,0.171,0.265	1.0,0.163,0.053	-0.226
1586	ENSG00000197299	BLM	chr15	+	90759980	90760279	90760146	90760279	90754810	90754938	1586	0,0,1	19,2,6	1,0,2	4,7,11	240	74	0.69406600839	1.0	0.0,0.0,0.049	0.072,0.0,0.053	-0.025
1594	ENSG00000135049	AGTPBP1	chr9	-	85655142	85655320	85655142	85655200	85657434	85657643	1594	51,43,31	1,2,2	45,54,30	0,0,3	194	74	0.201786069554	1.0	0.951,0.891,0.855	1.0,1.0,0.792	-0.032
1596	ENSG00000099625	CBARP	chr19	-	1235000	1235342	1235000	1235145	1235500	1235565	1596	3,1,0	1,2,0	0,0,1	1,0,0	271	74	1	1.0	0.45,0.12,NA	0.0,NA,1.0	-0.215
1598	ENSG00000099625	CBARP	chr19	-	1235778	1235918	1235778	1235914	1235995	1236121	1598	0,1,0	0,1,0	0,0,4	0,0,0	78	74	1	1.0	NA,0.487,NA	NA,NA,1.0	-0.513
1605	ENSG00000140262	TCF12	chr15	+	57273029	57273262	57273032	57273262	57263111	57263274	1605	36,31,18	6,2,3	39,31,18	6,5,4	77	74	0.449336181375	1.0	0.852,0.937,0.852	0.862,0.856,0.812	0.037
1606	ENSG00000115758	ODC1	chr2	-	10444473	10444647	10444473	10444547	10444930	10445049	1606	463,184,94	2,0,0	450,184,99	1,0,0	174	74	1	1.0	0.99,1.0,1.0	0.995,1.0,1.0	-0.002
1609	ENSG00000143416	SELENBP1	chr1	-	151369441	151369554	151369441	151369506	151369712	151369769	1609	160,70,43	3,0,0	102,55,43	3,1,2	122	74	0.149608716709	1.0	0.97,1.0,1.0	0.954,0.971,0.929	0.039
160	ENSG00000100897	DCAF11	chr14	+	24116916	24117044	24116971	24117044	24115514	24115749	160	34,29,16	1,0,0	25,31,20	0,3,0	129	74	0.807937616107	1.0	0.951,1.0,1.0	1.0,0.856,1.0	0.032
1610	ENSG00000143416	SELENBP1	chr1	-	151369003	151369554	151369003	151369189	151369712	151369769	1610	200,99,67	0,0,0	109,63,61	1,0,0	439	74	1	1.0	1.0,1.0,1.0	0.948,1.0,1.0	0.017
1616	ENSG00000164062	APEH	chr3	+	49676055	49676515	49676377	49676515	49675890	49675966	1616	473,101,93	2,2,0	346,157,76	3,1,1	396	74	0.490010313245	1.0	0.978,0.904,1.0	0.956,0.967,0.934	0.008
1618	ENSG00000239665	RP11-295P9.3	chr10	+	13654183	13654427	13654352	13654427	13652407	13652489	1618	4,3,1	0,0,0	1,0,1	0,0,1	243	74	1	1.0	1.0,1.0,1.0	1.0,NA,0.233	0.383
1619	ENSG00000239665	RP11-295P9.3	chr10	+	13654183	13654427	13654352	13654427	13652845	13652882	1619	4,3,1	0,1,0	1,0,1	0,0,0	243	74	1	1.0	1.0,0.477,1.0	1.0,NA,1.0	-0.174
161	ENSG00000100897	DCAF11	chr14	+	24116971	24117044	24116987	24117044	24115381	24115749	161	3,0,3	2,2,0	3,6,0	1,3,1	90	74	0.951068216248	1.0	0.552,0.0,1.0	0.712,0.622,0.0	0.073
1620	ENSG00000239665	RP11-295P9.3	chr10	+	13648619	13648768	13648625	13648768	13648084	13648230	1620	1,0,0	1,1,0	0,1,1	1,1,2	80	74	1	1.0	0.481,0.0,NA	0.0,0.481,0.316	-0.025
1621	ENSG00000065268	WDR18	chr19	+	991954	992121	991994	992121	991226	991351	1621	12,5,1	0,0,0	5,1,1	1,0,0	114	74	1	1.0	1.0,1.0,1.0	0.764,1.0,1.0	0.079
1623	ENSG00000215021	PHB2	chr12	-	6968410	6968595	6968410	6968587	6970195	6970280	1623	35,21,12	0,2,0	39,41,17	0,0,0	82	74	1	1.0	1.0,0.905,1.0	1.0,1.0,1.0	-0.032
1624	ENSG00000215021	PHB2	chr12	-	6968410	6968708	6968410	6968595	6970195	6970280	1624	16,31,33	1,0,1	15,33,32	0,4,0	187	74	1	1.0	0.864,1.0,0.929	1.0,0.766,1.0	0.009
1625	ENSG00000215021	PHB2	chr12	-	6969955	6970068	6969955	6970063	6970195	6970280	1625	2,5,5	1,1,0	0,3,9	1,1,2	79	74	0.154991470822	1.0	0.652,0.824,1.0	0.0,0.738,0.808	0.31
1626	ENSG00000215021	PHB2	chr12	-	6968410	6968708	6968410	6968587	6970195	6970280	1626	50,52,44	0,2,0	54,70,49	0,0,0	195	74	1	1.0	1.0,0.908,1.0	1.0,1.0,1.0	-0.031
1627	ENSG00000213614	HEXA	chr15	-	72356524	72356650	72356524	72356617	72375719	72375993	1627	0,0,0	44,34,37	1,1,0	33,22,27	107	74	1	1.0	0.0,0.0,0.0	0.021,0.03,0.0	-0.017
162	ENSG00000100897	DCAF11	chr14	+	24116916	24117044	24116987	24117044	24115381	24115749	162	36,29,19	2,2,0	28,34,20	1,3,1	145	74	0.560317941206	1.0	0.902,0.881,1.0	0.935,0.853,0.911	0.028
1630	ENSG00000173511	VEGFB	chr11	+	64237419	64237655	64237520	64237655	64237186	64237222	1630	68,85,54	5,2,10	23,35,48	1,5,5	175	74	0.805991205404	1.0	0.852,0.947,0.695	0.907,0.747,0.802	0.013
1631	ENSG00000132600	PRMT7	chr16	+	68353394	68353566	68353491	68353566	68352247	68352409	1631	1,4,2	2,3,1	1,0,3	2,0,0	171	74	1	1.0	0.178,0.366,0.464	0.178,NA,1.0	-0.253
1634	ENSG00000198929	NOS1AP	chr1	+	162300632	162300706	162300647	162300706	162287343	162287436	1634	6,3,2	7,4,3	4,3,2	4,3,3	89	74	0.888639068226	1.0	0.416,0.384,0.357	0.454,0.454,0.357	-0.036
1636	ENSG00000144362	PHOSPHO2	chr2	+	169697864	169697982	169697892	169697982	169697360	169697531	1636	1,0,0	2,0,0	0,1,0	2,0,0	102	74	1	1.0	0.266,NA,NA	0.0,1.0,NA	-0.234
1638	ENSG00000135525	MAP7	chr6	-	136372500	136372649	136372500	136372625	136377754	136377868	1638	0,1,0	50,13,15	1,0,0	31,8,17	98	74	1	1.0	0.0,0.055,0.0	0.024,0.0,0.0	0.01
1639	ENSG00000062194	GPBP1	chr5	+	57249408	57249576	57249453	57249576	57247074	57247215	1639	176,243,289	16,29,54	192,295,228	30,37,23	119	74	0.66672073441	1.0	0.872,0.839,0.769	0.799,0.832,0.86	-0.004
163	ENSG00000100897	DCAF11	chr14	+	24116916	24117044	24116971	24117044	24115542	24115726	163	31,23,11	1,0,1	22,23,15	0,0,0	129	74	1	1.0	0.947,1.0,0.863	1.0,1.0,1.0	-0.063
1641	ENSG00000156873	PHKG2	chr16	+	30756354	30756520	30756366	30756520	30756181	30756272	1641	3,3,1	11,22,19	1,1,2	10,10,11	86	74	0.572321670584	1.0	0.19,0.105,0.043	0.079,0.079,0.135	0.015
1642	ENSG00000134243	SORT1	chr1	-	109345750	109345881	109345750	109345878	109347482	109347532	1642	17,12,16	17,11,8	24,17,19	12,17,9	77	74	0.521131650624	1.0	0.49,0.512,0.658	0.658,0.49,0.67	-0.053
1643	ENSG00000164054	SHISA5	chr3	-	48467875	48469186	48467875	48468217	48469360	48469573	1643	1056,963,789	4,3,0	604,516,751	0,4,4	1043	74	0.371426830945	1.0	0.949,0.958,1.0	1.0,0.902,0.93	0.025
1645	ENSG00000275835	TUBGCP5	chr15	-	23019218	23019380	23019218	23019334	23021958	23022161	1645	2,1,1	28,9,7	2,4,0	22,15,13	120	74	0.664605387675	1.0	0.042,0.064,0.081	0.053,0.141,0.0	-0.002
1646	ENSG00000275835	TUBGCP5	chr15	-	23027191	23027306	23027191	23027297	23030884	23031020	1646	46,5,4	0,0,0	26,17,10	0,0,1	83	74	1	1.0	1.0,1.0,1.0	1.0,1.0,0.899	0.034
1647	ENSG00000275835	TUBGCP5	chr15	-	23027191	23027309	23027191	23027306	23030884	23031020	1647	1,0,1	39,5,4	4,0,0	24,16,9	77	74	0.497176443198	1.0	0.024,0.0,0.194	0.138,0.0,0.0	0.027
1648	ENSG00000275835	TUBGCP5	chr15	-	23027191	23027309	23027191	23027297	23030884	23031020	1648	8,0,1	0,0,0	6,1,1	0,0,1	86	74	1	1.0	1.0,NA,1.0	1.0,1.0,0.462	0.179
1651	ENSG00000116698	SMG7	chr1	+	183517625	183517820	183517687	183517820	183515873	183515991	1651	15,3,4	24,4,6	6,12,3	15,21,12	136	74	0.338238330578	1.0	0.254,0.29,0.266	0.179,0.237,0.12	0.091
1658	ENSG00000151150	ANK3	chr10	-	60042671	60042759	60042671	60042756	60055657	60056036	1658	0,0,4	0,1,0	0,0,1	0,1,0	77	74	1	1.0	NA,0.0,1.0	NA,0.0,1.0	0.0
1659	ENSG00000180329	CCDC43	chr17	-	44680584	44680652	44680584	44680643	44682002	44682138	1659	1,0,0	46,45,38	0,1,1	46,55,36	83	74	1	1.0	0.019,0.0,0.0	0.0,0.016,0.024	-0.007
165	ENSG00000105669	COPE	chr19	-	18899872	18900006	18899872	18899947	18900380	18900449	165	1,0,0	129,152,128	0,0,0	78,65,102	133	74	1	1.0	0.004,0.0,0.0	0.0,0.0,0.0	0.001
1663	ENSG00000123737	EXOSC9	chr4	+	121813754	121814047	121813865	121814047	121811582	121811671	1663	11,13,30	2,6,1	20,20,20	3,2,5	185	74	0.888111819746	1.0	0.688,0.464,0.923	0.727,0.8,0.615	-0.022
1665	ENSG00000142864	SERBP1	chr1	-	67424199	67424322	67424199	67424277	67424887	67424959	1665	762,976,572	1327,887,479	819,891,535	1233,787,484	119	74	0.856790215727	1.0	0.263,0.406,0.426	0.292,0.413,0.407	-0.006
1666	ENSG00000142864	SERBP1	chr1	-	67424887	67424977	67424887	67424959	67425082	67425223	1666	613,543,321	547,442,231	646,487,303	450,309,247	92	74	0.164265593859	1.0	0.474,0.497,0.528	0.536,0.559,0.497	-0.031
1670	ENSG00000158636	C11orf30	chr11	+	76542167	76542367	76542215	76542367	76528267	76528466	1670	1,4,6	0,1,0	1,3,2	0,0,0	122	74	1	1.0	1.0,0.708,1.0	1.0,1.0,1.0	-0.097
1671	ENSG00000143436	MRPL9	chr1	-	151761961	151762025	151761961	151762010	151762104	151762155	1671	3,0,2	1,0,0	0,1,0	1,0,0	89	74	1	1.0	0.714,NA,1.0	0.0,1.0,NA	0.357
1672	ENSG00000143621	ILF2	chr1	-	153668452	153668576	153668452	153668557	153669835	153669878	1672	1,1,0	436,339,202	1,0,0	319,277,213	93	74	1	1.0	0.002,0.002,0.0	0.002,0.0,0.0	0.001
1673	ENSG00000168374	ARF4	chr3	-	57583897	57584032	57583897	57584007	57584383	57584464	1673	3,3,9	169,380,328	1,4,9	163,347,297	99	74	0.983197190692	1.0	0.013,0.006,0.02	0.005,0.009,0.022	0.001
1679	ENSG00000136051	KIAA1033	chr12	+	105121088	105121204	105121100	105121204	105120554	105120597	1679	2,1,1	33,18,7	6,2,0	29,22,10	86	74	0.250652944176	1.0	0.05,0.046,0.109	0.151,0.073,0.0	-0.006
167	ENSG00000257621	PSMA3-AS1	chr14	-	58273978	58274135	58273978	58274010	58291634	58291707	167	11,13,7	12,5,3	8,11,9	16,6,9	199	74	0.231974377972	1.0	0.254,0.492,0.465	0.157,0.405,0.271	0.126
1682	ENSG00000100124	ANKRD54	chr22	-	37833683	37833755	37833683	37833750	37838499	37838598	1682	22,13,14	0,0,0	13,6,12	1,2,0	79	74	0.773983361462	1.0	1.0,1.0,1.0	0.924,0.738,1.0	0.113
1683	ENSG00000100124	ANKRD54	chr22	-	37838499	37838598	37838499	37838593	37840186	37840234	1683	8,2,3	1,0,0	3,3,5	1,0,1	79	74	1	1.0	0.882,1.0,1.0	0.738,1.0,0.824	0.107
1685	ENSG00000143554	SLC27A3	chr1	+	153778462	153778553	153778505	153778553	153778160	153778355	1685	3,2,1	0,0,0	0,1,3	1,0,0	117	74	1	1.0	1.0,1.0,1.0	0.0,1.0,1.0	0.333
1686	ENSG00000143554	SLC27A3	chr1	+	153778686	153778885	153778845	153778885	153778462	153778553	1686	7,14,14	0,0,0	12,6,10	0,0,1	233	74	1	1.0	1.0,1.0,1.0	1.0,1.0,0.761	0.08
1687	ENSG00000143554	SLC27A3	chr1	+	153779825	153780157	153779930	153780157	153779342	153779473	1687	11,13,17	1,0,1	14,10,8	0,0,0	179	74	1	1.0	0.82,1.0,0.875	1.0,1.0,1.0	-0.102
1697	ENSG00000006712	PAF1	chr19	-	39389479	39389761	39389479	39389546	39390068	39390161	1697	159,76,92	0,1,0	152,116,90	0,0,0	289	74	1	1.0	1.0,0.951,1.0	1.0,1.0,1.0	-0.016
1698	ENSG00000175592	FOSL1	chr11	-	65894013	65894121	65894013	65894116	65896808	65897006	1698	6,3,3	0,1,1	0,1,4	0,0,0	79	74	1	1.0	1.0,0.738,0.738	NA,1.0,1.0	-0.175
169	ENSG00000168389	MFSD2A	chr1	+	39967627	39967916	39967803	39967916	39967085	39967169	169	7,2,8	0,0,0	3,6,6	2,0,0	250	74	0.535039948446	1.0	1.0,1.0,1.0	0.307,1.0,1.0	0.231
1700	ENSG00000196678	ERI2	chr16	-	20796343	20799067	20796343	20798211	20799262	20799351	1700	160,85,124	6,6,7	159,176,128	8,15,7	930	74	0.502331758352	1.0	0.68,0.53,0.585	0.613,0.483,0.593	0.035
1701	ENSG00000196678	ERI2	chr16	-	20803432	20803516	20803432	20803511	20803602	20803670	1701	20,16,12	4,1,3	27,19,18	6,5,0	79	74	0.851742798498	1.0	0.824,0.937,0.789	0.808,0.781,1.0	-0.013
1705	ENSG00000188313	PLSCR1	chr3	-	146521543	146522053	146521543	146521705	146525604	146525647	1705	205,205,177	0,0,0	181,210,170	1,0,0	422	74	1	1.0	1.0,1.0,1.0	0.969,1.0,1.0	0.01
1706	ENSG00000188313	PLSCR1	chr3	-	146521543	146522053	146521543	146521701	146525604	146525647	1706	205,205,178	6,5,6	181,210,170	3,8,3	426	74	0.651780417985	1.0	0.856,0.877,0.837	0.913,0.82,0.908	-0.024
1707	ENSG00000188313	PLSCR1	chr3	-	146521543	146521705	146521543	146521701	146525604	146525647	1707	0,0,1	6,5,6	1,0,0	3,8,3	78	74	1	1.0	0.0,0.0,0.137	0.24,0.0,0.0	-0.034
1709	ENSG00000205758	CRYZL1	chr21	-	33591161	33591228	33591161	33591207	33595730	33595836	1709	0,1,0	12,9,4	0,0,0	27,6,4	95	74	1	1.0	0.0,0.08,0.0	0.0,0.0,0.0	0.027
1710	ENSG00000205758	CRYZL1	chr21	-	33591161	33591211	33591161	33591207	33595730	33595836	1710	0,3,1	12,9,4	1,2,0	27,6,4	78	74	0.315785881259	1.0	0.0,0.24,0.192	0.034,0.24,0.0	0.053
1711	ENSG00000205758	CRYZL1	chr21	-	33591161	33591228	33591161	33591211	33595730	33595836	1711	0,1,0	0,3,1	0,0,0	1,2,0	91	74	1	1.0	NA,0.213,0.0	0.0,0.0,NA	0.106
1714	ENSG00000232645	LINC01431	chr20	-	23356593	23356969	23356593	23356825	23357050	23357137	1714	2,3,3	0,0,0	2,1,2	1,0,0	218	74	1	1.0	1.0,1.0,1.0	0.404,1.0,1.0	0.199
1715	ENSG00000110075	PPP6R3	chr11	+	68613065	68615252	68614631	68615252	68609903	68610023	1715	421,211,285	0,0,1	423,271,231	0,1,1	1640	74	1	1.0	1.0,1.0,0.928	1.0,0.924,0.912	0.031
1716	ENSG00000110075	PPP6R3	chr11	+	68587926	68588024	68587977	68588024	68575957	68576043	1716	44,12,18	2,0,0	35,36,15	2,0,1	125	74	1	1.0	0.929,1.0,1.0	0.912,1.0,0.899	0.039
1717	ENSG00000110075	PPP6R3	chr11	+	68587926	68588024	68587944	68588024	68575957	68576043	1717	17,3,6	2,0,0	20,15,8	0,0,0	92	74	1	1.0	0.872,1.0,1.0	1.0,1.0,1.0	-0.043
1718	ENSG00000110075	PPP6R3	chr11	+	68587944	68588024	68587977	68588024	68575957	68576043	1718	29,9,12	2,0,0	15,21,7	2,0,1	107	74	0.565085967938	1.0	0.909,1.0,1.0	0.838,1.0,0.829	0.081
1720	ENSG00000110075	PPP6R3	chr11	+	68587797	68588024	68587944	68588024	68583042	68583129	1720	7,0,4	2,1,0	8,4,6	5,1,1	221	74	0.989102344233	1.0	0.54,0.0,1.0	0.349,0.573,0.668	-0.017
1721	ENSG00000110075	PPP6R3	chr11	+	68587797	68588024	68587926	68588024	68583042	68583129	1721	2,0,1	12,5,6	0,2,3	12,8,5	203	74	0.773802034457	1.0	0.057,0.0,0.057	0.0,0.084,0.179	-0.05
1724	ENSG00000140650	PMM2	chr16	+	8811637	8811713	8811641	8811713	8811078	8811178	1724	69,26,22	0,1,0	68,28,22	0,0,0	78	74	1	1.0	1.0,0.961,1.0	1.0,1.0,1.0	-0.013
1728	ENSG00000164855	TMEM184A	chr7	-	1550304	1550395	1550304	1550379	1550816	1550982	1728	8,0,0	2,0,3	3,2,1	2,0,0	90	74	1	1.0	0.767,NA,0.0	0.552,1.0,1.0	-0.467
1729	ENSG00000050130	JKAMP	chr14	+	59486712	59486804	59486730	59486804	59484989	59485116	1729	27,13,17	4,2,1	44,30,14	4,0,1	92	74	0.18060640269	1.0	0.844,0.839,0.932	0.898,1.0,0.918	-0.067
1730	ENSG00000114982	KANSL3	chr2	-	96604778	96604863	96604778	96604857	96605319	96605511	1730	16,6,7	0,2,3	5,6,6	1,0,2	80	74	0.354275146635	1.0	1.0,0.735,0.683	0.822,1.0,0.735	-0.046
1731	ENSG00000114982	KANSL3	chr2	-	96631311	96631543	96631311	96631482	96636920	96637185	1731	18,3,3	8,2,0	3,3,4	1,1,1	135	74	0.893299352823	1.0	0.552,0.451,1.0	0.622,0.622,0.687	0.024
1734	ENSG00000149923	PPP4C	chr16	+	30081199	30081310	30081258	30081310	30076314	30076475	1734	2,0,1	28,11,10	2,2,0	17,1,14	133	74	0.406628950404	1.0	0.038,0.0,0.053	0.061,0.527,0.0	-0.166
1741	ENSG00000160058	BSDC1	chr1	-	32383829	32383997	32383829	32383939	32394079	32394140	1741	30,6,13	5,0,1	27,12,16	2,1,0	132	74	0.118685779424	1.0	0.771,1.0,0.879	0.883,0.871,1.0	-0.035
1743	ENSG00000102081	FMR1	chrX	+	147944868	147945051	147944943	147945051	147943130	147943326	1743	89,69,58	7,8,2	51,66,56	2,3,3	149	74	0.159193629763	1.0	0.863,0.811,0.935	0.927,0.916,0.903	-0.046
1745	ENSG00000102081	FMR1	chrX	+	147944904	147945051	147944943	147945051	147943130	147943326	1745	51,29,32	7,8,2	32,34,24	2,3,3	113	74	0.188082080724	1.0	0.827,0.704,0.913	0.913,0.881,0.84	-0.063
1746	ENSG00000100284	TOM1	chr22	+	35322998	35323177	35323027	35323177	35321958	35322037	1746	0,1,0	34,13,21	0,1,2	37,24,25	103	74	1	1.0	0.0,0.052,0.0	0.0,0.029,0.054	-0.01
1748	ENSG00000100284	TOM1	chr22	+	35333174	35333497	35333403	35333497	35332980	35333014	1748	5,3,9	14,14,13	1,3,9	11,8,14	303	74	0.885332507031	1.0	0.08,0.05,0.145	0.022,0.084,0.136	0.011
1752	ENSG00000104728	ARHGEF10	chr8	+	1864369	1864436	1864372	1864436	1859896	1860184	1752	5,5,1	2,0,0	0,0,0	0,1,0	77	74	1	1.0	0.706,1.0,1.0	NA,0.0,NA	0.902
1753	ENSG00000104728	ARHGEF10	chr8	+	1898432	1898525	1898435	1898525	1896332	1896449	1753	15,3,6	0,0,0	12,16,9	0,1,1	77	74	1	1.0	1.0,1.0,1.0	1.0,0.939,0.896	0.055
1756	ENSG00000187109	NAP1L1	chr12	-	76056032	76056161	76056032	76056158	76059797	76059878	1756	2596,3771,3024	54,97,64	2554,3191,2776	52,61,55	77	74	0.29142754129	1.0	0.979,0.974,0.978	0.979,0.98,0.98	-0.003
1757	ENSG00000144034	TPRKB	chr2	-	73734428	73734591	73734428	73734588	73737301	73737400	1757	16,18,9	1,4,5	26,11,18	7,4,6	77	74	0.476620859105	1.0	0.939,0.812,0.634	0.781,0.725,0.742	0.046
175	ENSG00000113719	ERGIC1	chr5	+	172914564	172914838	172914713	172914838	172909666	172909761	175	0,3,2	311,120,191	5,0,0	261,145,181	223	74	1	1.0	0.0,0.008,0.003	0.006,0.0,0.0	0.002
1761	ENSG00000100307	CBX7	chr22	-	39134400	39134752	39134400	39134473	39138635	39138702	1761	14,5,0	2,0,0	11,4,4	0,0,0	353	74	1	1.0	0.595,1.0,NA	1.0,1.0,1.0	-0.203
1762	ENSG00000087365	SF3B2	chr11	+	66067945	66068045	66067948	66068045	66063627	66063729	1762	578,597,678	4,8,3	342,497,599	3,2,1	77	74	1	1.0	0.993,0.986,0.995	0.991,0.996,0.998	-0.004
1763	ENSG00000087365	SF3B2	chr11	+	66057265	66057375	66057268	66057375	66056837	66056955	1763	37,36,27	1,3,2	18,22,31	0,2,1	77	74	0.191359781738	1.0	0.973,0.92,0.928	1.0,0.914,0.968	-0.02
1766	ENSG00000162298	SYVN1	chr11	-	65130001	65130175	65130001	65130172	65130250	65130379	1766	5,4,4	2,1,1	1,0,2	1,1,1	77	74	0.205891812271	1.0	0.706,0.794,0.794	0.49,0.0,0.658	0.382
176	ENSG00000124571	XPO5	chr6	-	43525838	43525954	43525838	43525921	43526684	43526747	176	1,0,2	132,67,66	1,5,0	90,87,87	107	74	0.748298114965	1.0	0.005,0.0,0.021	0.008,0.038,0.0	-0.007
1774	ENSG00000123240	OPTN	chr10	+	13110179	13110476	13110273	13110476	13109111	13109288	1774	1,1,4	64,66,48	2,4,4	61,65,48	168	74	0.225884563498	1.0	0.007,0.007,0.035	0.014,0.026,0.035	-0.009
1775	ENSG00000123240	OPTN	chr10	+	13109096	13109288	13109111	13109288	13108961	13109015	1775	2,0,0	3,0,0	0,0,0	0,3,1	89	74	1	1.0	0.357,NA,NA	NA,0.0,0.0	0.357
1776	ENSG00000123240	OPTN	chr10	+	13118887	13119040	13118905	13119040	13116266	13116340	1776	75,89,67	17,19,10	83,82,65	8,11,14	92	74	0.197602733885	1.0	0.78,0.79,0.843	0.893,0.857,0.789	-0.042
1777	ENSG00000214114	MYCBP	chr1	-	38866879	38867009	38866879	38866999	38873017	38873090	1777	1,0,0	5,4,3	0,0,0	7,3,4	84	74	1	1.0	0.15,0.0,0.0	0.0,0.0,0.0	0.05
1778	ENSG00000179361	ARID3B	chr15	+	74593134	74593236	74593137	74593236	74591559	74591814	1778	1,0,1	1,1,4	0,1,0	1,3,2	77	74	1	1.0	0.49,0.0,0.194	0.0,0.243,0.0	0.147
1780	ENSG00000049860	HEXB	chr5	+	74718796	74718971	74718908	74718971	74718290	74718363	1780	1422,2367,2631	14,16,29	1361,2185,2370	14,20,25	186	74	0.705075245255	1.0	0.976,0.983,0.973	0.975,0.978,0.974	0.002
1781	ENSG00000127870	RNF6	chr13	-	26218510	26218606	26218510	26218588	26219456	26219667	1781	41,49,30	5,1,2	33,52,34	3,2,0	92	74	0.287176453503	1.0	0.868,0.975,0.923	0.898,0.954,1.0	-0.029
1784	ENSG00000105011	ASF1B	chr19	-	14121531	14121708	14121531	14121677	14126121	14126237	1784	93,60,66	12,10,7	46,59,55	8,7,7	105	74	0.948727684126	1.0	0.845,0.809,0.869	0.802,0.856,0.847	0.006
178	ENSG00000085382	HACE1	chr6	-	104744159	104744230	104744159	104744173	104744511	104744610	178	12,16,12	0,1,1	6,9,17	0,0,0	131	74	1	1.0	1.0,0.9,0.871	1.0,1.0,1.0	-0.076
1790	ENSG00000169169	CPT1C	chr19	+	49713365	49713731	49713419	49713731	49712971	49713064	1790	0,0,0	25,30,19	1,0,0	19,18,27	128	74	1	1.0	0.0,0.0,0.0	0.03,0.0,0.0	-0.01
1792	ENSG00000116809	ZBTB17	chr1	-	15946153	15946316	15946153	15946294	15946934	15947123	1792	1,1,0	10,7,4	0,1,0	14,3,7	96	74	1	1.0	0.072,0.099,0.0	0.0,0.204,0.0	-0.011
1794	ENSG00000205302	SNX2	chr5	+	122799691	122799855	122799694	122799855	122795265	122795383	1794	273,212,148	23,16,10	341,269,181	19,15,13	77	74	0.263722374891	1.0	0.919,0.927,0.934	0.945,0.945,0.93	-0.013
1796	ENSG00000124222	STX16	chr20	+	58671153	58671297	58671163	58671297	58670511	58670603	1796	65,44,35	2,0,0	51,54,40	0,1,0	84	74	1	1.0	0.966,1.0,1.0	1.0,0.979,1.0	-0.004
1797	ENSG00000100601	ALKBH1	chr14	-	77675655	77675849	77675655	77675794	77679879	77679970	1797	45,38,25	2,2,0	35,34,29	2,4,1	129	74	0.174088428166	1.0	0.928,0.916,1.0	0.909,0.83,0.943	0.054
1798	ENSG00000132300	PTCD3	chr2	+	86110977	86111158	86111112	86111158	86108499	86108536	1798	0,0,0	46,42,25	0,0,1	26,36,34	209	74	1	1.0	0.0,0.0,0.0	0.0,0.0,0.01	-0.003
179	ENSG00000085382	HACE1	chr6	-	104777012	104777110	104777012	104777097	104777205	104777317	179	8,5,5	2,5,6	8,14,5	7,8,5	87	74	0.91781828489	1.0	0.773,0.46,0.415	0.493,0.598,0.46	0.032
1800	ENSG00000131143	COX4I1	chr16	+	85804936	85805104	85804940	85805104	85801204	85801278	1800	933,996,824	34,39,35	731,796,765	23,29,39	78	74	1	1.0	0.963,0.96,0.957	0.968,0.963,0.949	0.0
1802	ENSG00000178104	PDE4DIP	chr1	+	148992254	148993882	148993484	148993882	148991884	148991973	1802	29,33,47	0,0,1	34,60,50	0,0,0	1304	74	1	1.0	1.0,1.0,0.727	1.0,1.0,1.0	-0.091
1804	ENSG00000178104	PDE4DIP	chr1	+	149003610	149003730	149003613	149003730	149002849	149003042	1804	0,1,0	2,0,0	1,0,1	0,0,1	77	74	1	1.0	0.0,1.0,NA	1.0,NA,0.49	-0.245
1806	ENSG00000102225	CDK16	chrX	+	47227159	47227223	47227180	47227223	47226993	47227099	1806	3,4,2	120,137,123	2,3,4	69,63,77	95	74	0.318737517158	1.0	0.019,0.022,0.013	0.022,0.036,0.039	-0.014
1808	ENSG00000126768	TIMM17B	chrX	-	48895351	48895972	48895351	48895501	48896758	48896858	1808	4,9,9	48,54,39	4,13,8	29,55,34	545	74	0.366529930913	1.0	0.011,0.022,0.03	0.018,0.031,0.031	-0.006
1809	ENSG00000126768	TIMM17B	chrX	-	48895351	48895972	48895351	48895454	48896758	48896858	1809	16,21,24	6,3,1	13,21,19	1,2,1	592	74	0.20399629088	1.0	0.25,0.467,0.75	0.619,0.568,0.704	-0.141
180	ENSG00000189067	LITAF	chr16	-	11553532	11553748	11553532	11553689	11556510	11556735	180	0,0,0	66,71,68	0,1,1	59,53,64	133	74	1	1.0	0.0,0.0,0.0	0.0,0.01,0.009	-0.006
1811	ENSG00000007202	KIAA0100	chr17	-	28643163	28643659	28643163	28643311	28644057	28644187	1811	26,5,17	0,0,1	23,12,11	0,0,0	422	74	1	1.0	1.0,1.0,0.749	1.0,1.0,1.0	-0.084
1812	ENSG00000011198	ABHD5	chr3	+	43717670	43717857	43717765	43717857	43714946	43715058	1812	99,92,123	1,0,0	104,123,91	1,0,0	169	74	1	1.0	0.977,1.0,1.0	0.979,1.0,1.0	-0.001
1813	ENSG00000160932	LY6E	chr8	+	143021313	143021433	143021348	143021433	143020887	143020991	1813	663,409,442	11,4,9	430,278,361	10,1,3	109	74	0.451703933411	1.0	0.976,0.986,0.971	0.967,0.995,0.988	-0.006
1814	ENSG00000160932	LY6E	chr8	+	143020882	143020991	143020887	143020991	143020261	143020377	1814	12,6,4	1,8,2	5,10,4	8,1,3	79	74	0.716777898075	1.0	0.918,0.413,0.652	0.369,0.904,0.555	0.052
1815	ENSG00000160932	LY6E	chr8	+	143020882	143020991	143020887	143020991	143018832	143019119	1815	3,1,1	0,0,0	0,5,2	0,1,0	79	74	1	1.0	1.0,1.0,1.0	NA,0.824,1.0	0.088
181	ENSG00000272752	STAG3L5P-PVRIG2P-PILRB	chr7	+	100349730	100349887	100349798	100349887	100345864	100345968	181	30,24,26	1,0,3	24,24,34	0,1,0	142	74	0.292403523054	1.0	0.94,1.0,0.819	1.0,0.926,1.0	-0.056
1820	ENSG00000100211	CBY1	chr22	+	38670766	38670989	38670883	38670989	38668016	38668132	1820	14,10,8	77,37,16	15,5,13	54,27,12	191	74	0.2729759532	1.0	0.066,0.095,0.162	0.097,0.067,0.296	-0.046
1822	ENSG00000135597	REPS1	chr6	-	138917554	138917627	138917554	138917624	138920214	138920316	1822	12,3,1	4,2,2	14,4,0	4,3,1	77	74	0.870841817194	1.0	0.742,0.59,0.325	0.771,0.562,0.0	0.108
1823	ENSG00000135597	REPS1	chr6	-	138917554	138917646	138917554	138917627	138920214	138920316	1823	2,0,2	12,3,1	0,1,1	14,4,0	93	74	0.292652790919	1.0	0.117,0.0,0.614	0.0,0.166,1.0	-0.145
1824	ENSG00000135597	REPS1	chr6	-	138917554	138917646	138917554	138917624	138920214	138920316	1824	2,0,2	4,2,2	0,1,1	4,3,1	96	74	0.119059714481	1.0	0.278,0.0,0.435	0.0,0.204,0.435	0.025
1827	ENSG00000134470	IL15RA	chr10	-	5960366	5960567	5960366	5960468	5966144	5966339	1827	27,16,16	0,0,0	10,10,10	0,0,1	173	74	1	1.0	1.0,1.0,1.0	1.0,1.0,0.811	0.063
1829	ENSG00000141449	GREB1L	chr18	+	21383509	21383675	21383515	21383675	21366026	21366136	1829	3,2,1	0,0,0	0,3,2	1,0,0	80	74	1	1.0	1.0,1.0,1.0	0.0,1.0,1.0	0.333
1830	ENSG00000250722	SEPP1	chr5	-	42804655	42807108	42804655	42804773	42808150	42808366	1830	26,15,13	0,1,0	23,14,10	0,0,0	2409	74	1	1.0	1.0,0.315,1.0	1.0,1.0,1.0	-0.228
1831	ENSG00000179195	ZNF664	chr12	+	123988042	123988138	123988045	123988138	123973885	123974020	1831	17,4,8	5,4,6	6,3,5	1,3,1	77	74	0.268499655093	1.0	0.766,0.49,0.562	0.852,0.49,0.828	-0.117
1834	ENSG00000144674	GOLGA4	chr3	+	37294978	37295077	37294981	37295077	37289234	37289291	1834	32,27,30	0,0,2	42,59,42	1,0,0	77	74	1	1.0	1.0,1.0,0.935	0.976,1.0,1.0	-0.014
1838	ENSG00000140854	KATNB1	chr16	+	57755789	57755917	57755840	57755917	57755344	57755494	1838	7,5,2	7,3,2	4,0,2	1,2,3	125	74	0.401711803542	1.0	0.372,0.497,0.372	0.703,0.0,0.283	0.085
183	ENSG00000272752	STAG3L5P-PVRIG2P-PILRB	chr7	+	100358689	100359079	100358898	100359079	100358219	100358366	183	93,88,114	0,1,0	71,87,86	0,0,0	283	74	1	1.0	1.0,0.958,1.0	1.0,1.0,1.0	-0.014
1841	ENSG00000164024	METAP1	chr4	+	99034229	99034342	99034232	99034342	99028866	99028918	1841	19,22,8	0,0,1	16,15,21	0,0,0	77	74	1	1.0	1.0,1.0,0.885	1.0,1.0,1.0	-0.038
1844	ENSG00000197275	RAD54B	chr8	-	94399413	94399621	94399413	94399565	94400237	94400463	1844	98,83,89	2,5,4	131,152,109	11,6,5	130	74	0.272735587916	1.0	0.965,0.904,0.927	0.871,0.935,0.925	0.022
1846	ENSG00000213523	SRA1	chr5	-	140551060	140552184	140551060	140551169	140557146	140557446	1846	55,38,43	1,0,1	33,19,20	0,1,2	1089	74	0.411842830017	1.0	0.789,1.0,0.745	1.0,0.564,0.405	0.188
1848	ENSG00000104980	TIMM44	chr19	-	7934088	7934241	7934088	7934238	7935064	7935145	1848	4,3,3	106,64,65	3,1,5	79,49,67	77	74	0.941181965089	1.0	0.035,0.043,0.042	0.035,0.019,0.067	-0.0
1849	ENSG00000104980	TIMM44	chr19	-	7935064	7935253	7935064	7935145	7938026	7938197	1849	3,0,0	227,167,181	0,0,1	178,156,172	182	74	1	1.0	0.005,0.0,0.0	0.0,0.0,0.002	0.001
1852	ENSG00000182326	C1S	chr12	+	7067008	7067117	7067038	7067117	7066517	7066633	1852	1,0,4	352,276,226	0,0,0	318,318,236	104	74	1	1.0	0.002,0.0,0.012	0.0,0.0,0.0	0.005
1854	ENSG00000182326	C1S	chr12	+	7061751	7061917	7061838	7061917	7060675	7060877	1854	205,125,115	21,11,9	94,87,108	10,5,4	161	74	0.191161992762	1.0	0.818,0.839,0.855	0.812,0.889,0.925	-0.038
1855	ENSG00000112983	BRD8	chr5	-	138169221	138169358	138169221	138169349	138170344	138170409	1855	100,65,49	0,0,2	71,68,51	0,0,1	83	74	1	1.0	1.0,1.0,0.956	1.0,1.0,0.978	-0.007
1857	ENSG00000112983	BRD8	chr5	-	138166517	138166727	138166517	138166610	138167933	138168078	1857	131,85,68	7,8,7	79,93,81	3,6,5	191	74	0.278468717926	1.0	0.879,0.805,0.79	0.911,0.857,0.863	-0.052
1859	ENSG00000007264	MATK	chr19	-	3783125	3783297	3783125	3783219	3783813	3784033	1859	3,0,0	40,30,29	2,0,0	38,15,26	152	74	1	1.0	0.035,0.0,0.0	0.025,0.0,0.0	0.003
185	ENSG00000166200	COPS2	chr15	-	49137347	49137458	49137347	49137437	49139527	49139653	185	66,56,48	127,65,85	94,77,62	201,98,64	95	74	0.613055901018	1.0	0.288,0.402,0.305	0.267,0.38,0.43	-0.027
1860	ENSG00000007264	MATK	chr19	-	3778508	3778595	3778508	3778592	3778991	3779187	1860	57,53,44	0,0,1	36,19,28	0,0,0	77	74	1	1.0	1.0,1.0,0.977	1.0,1.0,1.0	-0.008
1861	ENSG00000250571	GLI4	chr8	+	143274703	143274802	143274719	143274802	143269357	143269520	1861	15,21,12	9,3,2	3,6,8	0,1,1	90	74	1	1.0	0.578,0.852,0.831	1.0,0.831,0.868	-0.146
1862	ENSG00000105619	TFPT	chr19	-	54108025	54108244	54108025	54108207	54108325	54108395	1862	17,16,16	2,1,0	10,8,9	0,0,2	111	74	0.581998927524	1.0	0.85,0.914,1.0	1.0,1.0,0.75	0.005
1863	ENSG00000113643	RARS	chr5	+	168502000	168502105	168502002	168502105	168500590	168500720	1863	194,269,179	0,1,0	212,278,143	0,0,0	76	74	1	1.0	1.0,0.996,1.0	1.0,1.0,1.0	-0.001
1865	ENSG00000170889	RPS9	chr19	+	54206552	54207647	54207397	54207647	54206275	54206462	1865	173,378,243	3618,3832,2641	93,208,217	2157,1564,2361	919	74	0.969774648352	1.0	0.004,0.008,0.007	0.003,0.011,0.007	-0.001
1867	ENSG00000119599	DCAF4	chr14	+	72945883	72946027	72945887	72946027	72942993	72943096	1867	13,1,2	0,2,1	7,1,3	1,0,1	78	74	0.497448687183	1.0	1.0,0.322,0.655	0.869,1.0,0.74	-0.211
1870	ENSG00000141198	TOM1L1	chr17	+	54949517	54949623	54949550	54949623	54947260	54947312	1870	109,97,53	5,4,2	105,98,59	5,5,1	107	74	0.973430638346	1.0	0.938,0.944,0.948	0.936,0.931,0.976	-0.004
1875	ENSG00000141480	ARRB2	chr17	+	4720549	4720640	4720585	4720640	4720392	4720472	1875	2,1,3	60,46,37	1,1,3	26,36,30	110	74	0.869446568327	1.0	0.022,0.014,0.052	0.025,0.018,0.063	-0.006
1876	ENSG00000167118	URM1	chr9	+	128377994	128378106	128378035	128378106	128371360	128371415	1876	4,4,0	20,7,3	6,2,1	16,9,9	115	74	0.797356374924	1.0	0.114,0.269,0.0	0.194,0.125,0.067	-0.001
1877	ENSG00000169951	ZNF764	chr16	-	30553763	30556110	30553763	30556107	30557732	30557846	1877	1,0,0	3,2,0	1,0,0	2,1,1	77	74	1	1.0	0.243,0.0,NA	0.325,0.0,0.0	0.013
1878	ENSG00000099797	TECR	chr19	+	14565065	14565290	14565201	14565290	14564948	14564992	1878	196,149,178	2,1,0	112,82,123	0,0,2	210	74	1	1.0	0.972,0.981,1.0	1.0,1.0,0.956	-0.001
1879	ENSG00000099797	TECR	chr19	+	14563173	14563257	14563205	14563257	14562524	14562575	1879	6,3,8	165,129,167	5,3,4	118,99,137	106	74	0.724246886886	1.0	0.025,0.016,0.032	0.029,0.021,0.02	0.001
1880	ENSG00000099797	TECR	chr19	+	14563140	14563257	14563205	14563257	14562524	14562575	1880	3,3,6	165,129,167	4,1,2	118,99,137	139	74	0.731288224671	1.0	0.01,0.012,0.019	0.018,0.005,0.008	0.003
1881	ENSG00000099797	TECR	chr19	+	14563140	14563257	14563173	14563257	14562524	14562575	1881	0,1,0	3,1,2	0,0,0	1,2,2	107	74	1	1.0	0.0,0.409,0.0	0.0,0.0,0.0	0.136
1882	ENSG00000099797	TECR	chr19	+	14563770	14563903	14563799	14563903	14563657	14563702	1882	0,0,0	193,118,135	0,0,1	105,63,146	103	74	1	1.0	0.0,0.0,0.0	0.0,0.0,0.005	-0.002
1883	ENSG00000099797	TECR	chr19	+	14563799	14563903	14563834	14563903	14563657	14563702	1883	227,144,163	0,0,0	121,70,171	0,0,1	109	74	1	1.0	1.0,1.0,1.0	1.0,1.0,0.991	0.003
1884	ENSG00000099797	TECR	chr19	+	14563770	14563903	14563834	14563903	14563657	14563702	1884	34,26,28	0,0,0	16,7,26	0,0,1	138	74	1	1.0	1.0,1.0,1.0	1.0,1.0,0.933	0.022
1885	ENSG00000196954	CASP4	chr11	-	104951895	104952063	104951895	104952005	104954746	104955001	1885	4,8,11	43,80,79	1,9,12	71,104,104	132	74	0.293711541935	1.0	0.05,0.053,0.072	0.008,0.046,0.061	0.02
1886	ENSG00000145715	RASA1	chr5	+	87389302	87389527	87389392	87389527	87386825	87386903	1886	0,2,1	29,35,24	0,0,0	44,40,30	164	74	1	1.0	0.0,0.025,0.018	0.0,0.0,0.0	0.014
1888	ENSG00000189362	NEMP2	chr2	-	190518951	190519183	190518951	190519022	190525262	190525378	1888	17,5,4	1,0,0	7,8,7	1,0,0	235	74	1	1.0	0.843,1.0,1.0	0.688,1.0,1.0	0.052
1889	ENSG00000168894	RNF181	chr2	+	85597103	85597581	85597444	85597581	85596821	85596931	1889	644,862,785	1,0,0	696,541,709	0,0,0	415	74	1	1.0	0.991,1.0,1.0	1.0,1.0,1.0	-0.003
188	ENSG00000185686	PRAME	chr22	-	22556811	22556930	22556811	22556909	22557544	22557580	188	18,6,6	7,3,1	13,4,2	3,3,2	95	74	0.763312199743	1.0	0.667,0.609,0.824	0.771,0.509,0.438	0.127
1890	ENSG00000168894	RNF181	chr2	+	85597103	85597581	85597444	85597581	85596518	85596649	1890	60,34,57	2,0,0	43,29,46	0,0,4	415	74	0.527952366336	1.0	0.843,1.0,1.0	1.0,1.0,0.672	0.057
1891	ENSG00000168894	RNF181	chr2	+	85596821	85596931	85596856	85596931	85596518	85596649	1891	849,948,781	54,59,49	788,631,662	52,43,51	109	74	0.454428597342	1.0	0.914,0.916,0.915	0.911,0.909,0.898	0.009
1892	ENSG00000168894	RNF181	chr2	+	85596952	85597178	85597103	85597178	85596518	85596649	1892	50,146,143	18,0,10	33,85,109	16,0,14	225	74	0.541828858523	1.0	0.477,1.0,0.825	0.404,1.0,0.719	0.06
189	ENSG00000185686	PRAME	chr22	-	22556811	22556977	22556811	22556909	22557544	22557580	189	12,8,8	7,3,1	11,12,11	3,3,2	142	74	0.437494112929	1.0	0.472,0.582,0.807	0.656,0.676,0.741	-0.071
1902	ENSG00000137500	CCDC90B	chr11	-	83274638	83274763	83274638	83274740	83280140	83280260	1902	0,0,0	24,17,10	1,0,0	61,21,23	97	74	1	1.0	0.0,0.0,0.0	0.012,0.0,0.0	-0.004
1903	ENSG00000137500	CCDC90B	chr11	-	83274638	83274763	83274638	83274740	83278725	83278829	1903	0,2,0	107,84,57	0,0,0	104,111,58	97	74	1	1.0	0.0,0.018,0.0	0.0,0.0,0.0	0.006
1904	ENSG00000137500	CCDC90B	chr11	-	83273646	83273738	83273646	83273700	83273950	83273992	1904	1,0,4	1,1,0	2,4,4	0,0,0	112	74	1	1.0	0.398,0.0,1.0	1.0,1.0,1.0	-0.534
1905	ENSG00000155561	NUP205	chr7	+	135614158	135614273	135614170	135614273	135607246	135607371	1905	71,25,18	14,7,1	24,40,26	12,9,7	86	74	0.157557094417	1.0	0.814,0.754,0.939	0.632,0.793,0.762	0.107
1906	ENSG00000155561	NUP205	chr7	+	135635563	135635657	135635580	135635657	135630343	135630470	1906	0,0,0	70,61,77	0,1,0	48,61,66	91	74	1	1.0	0.0,0.0,0.0	0.0,0.013,0.0	-0.004
190	ENSG00000185686	PRAME	chr22	-	22556811	22557086	22556811	22556909	22557544	22557580	190	16,30,16	7,3,1	17,26,28	3,3,2	251	74	0.465261562206	1.0	0.403,0.747,0.825	0.626,0.719,0.805	-0.058
1914	ENSG00000100031	GGT1	chr22	+	24610413	24610531	24610454	24610531	24610249	24610336	1914	23,20,13	6,1,6	14,23,15	1,2,4	115	74	0.243454396616	1.0	0.712,0.928,0.582	0.9,0.881,0.707	-0.089
1916	ENSG00000100031	GGT1	chr22	+	24610249	24610531	24610357	24610531	24609961	24610033	1916	21,17,19	5,0,2	10,17,16	1,3,3	182	74	0.607931043637	1.0	0.631,1.0,0.794	0.803,0.697,0.684	0.08
1917	ENSG00000100031	GGT1	chr22	+	24627409	24627619	24627431	24627619	24623779	24623916	1917	2,0,0	9,5,6	0,0,1	3,4,8	96	74	1	1.0	0.146,0.0,0.0	0.0,0.0,0.088	0.019
1918	ENSG00000100031	GGT1	chr22	+	24609961	24610033	24609964	24610033	24607953	24608023	1918	3,0,0	3,0,1	0,0,0	1,1,0	77	74	1	1.0	0.49,NA,0.0	0.0,0.0,NA	0.245
1919	ENSG00000100031	GGT1	chr22	+	24610249	24610531	24610357	24610531	24607953	24608023	1919	21,16,19	1,1,0	10,17,17	1,1,1	182	74	1	1.0	0.895,0.867,1.0	0.803,0.874,0.874	0.07
1920	ENSG00000112130	RNF8	chr6	+	37368377	37369218	37368483	37369218	37360445	37360574	1920	6,2,2	23,12,14	9,0,1	25,22,6	180	74	0.640577896641	1.0	0.097,0.064,0.055	0.129,0.0,0.064	0.008
1921	ENSG00000007392	LUC7L	chr16	-	188968	190135	188968	189339	190540	190570	1921	21,38,34	0,0,0	15,15,22	0,1,0	870	74	1	1.0	1.0,1.0,1.0	1.0,0.561,1.0	0.146
1922	ENSG00000023191	RNH1	chr11	-	502061	502249	502061	502181	504823	504996	1922	69,33,40	25,12,7	49,22,35	15,15,13	142	74	0.314346160002	1.0	0.59,0.589,0.749	0.63,0.433,0.584	0.094
1923	ENSG00000023191	RNH1	chr11	-	500483	500738	500483	500654	502061	502249	1923	2,0,0	34,19,19	0,1,2	18,8,7	158	74	0.920749021286	1.0	0.027,0.0,0.0	0.0,0.055,0.118	-0.049
1924	ENSG00000023191	RNH1	chr11	-	499828	499999	499828	499923	500483	500654	1924	34,14,18	1,0,0	1,4,9	0,0,0	150	74	1	1.0	0.944,1.0,1.0	1.0,1.0,1.0	-0.019
192	ENSG00000185686	PRAME	chr22	-	22556811	22557086	22556811	22556930	22557544	22557580	192	11,28,15	13,4,5	12,24,28	8,2,2	230	74	0.189162604461	1.0	0.214,0.693,0.491	0.326,0.794,0.818	-0.18
1931	ENSG00000105355	PLIN3	chr19	-	4852015	4852301	4852015	4852265	4859589	4859672	1931	205,92,114	8,3,5	82,36,109	5,2,2	110	74	0.827074918719	1.0	0.945,0.954,0.939	0.917,0.924,0.973	0.008
1933	ENSG00000072415	MPP5	chr14	+	67279017	67279537	67279249	67279537	67269700	67269783	1933	30,10,25	5,1,0	27,24,18	4,5,1	306	74	0.278556528685	1.0	0.592,0.707,1.0	0.62,0.537,0.813	0.11
1935	ENSG00000215301	DDX3X	chrX	+	41347311	41347451	41347314	41347451	41346858	41347012	1935	143,124,150	82,97,126	116,105,123	80,89,89	77	74	0.834193816796	1.0	0.626,0.551,0.534	0.582,0.531,0.57	0.009
1936	ENSG00000215301	DDX3X	chrX	+	41347639	41347915	41347859	41347915	41347311	41347451	1936	568,507,675	0,0,2	411,435,546	1,0,0	294	74	1	1.0	1.0,1.0,0.988	0.99,1.0,1.0	-0.001
1938	ENSG00000142330	CAPN10	chr2	+	240595933	240596521	240596318	240596521	240595023	240595304	1938	15,6,13	6,4,6	2,7,12	7,1,3	459	74	0.691162903407	1.0	0.287,0.195,0.259	0.044,0.53,0.392	-0.075
1939	ENSG00000092094	OSGEP	chr14	-	20449170	20449301	20449170	20449266	20451973	20452149	1939	0,2,5	15,10,11	2,1,1	20,8,6	109	74	0.632688086545	1.0	0.0,0.12,0.236	0.064,0.078,0.102	0.037
193	ENSG00000185686	PRAME	chr22	-	22556811	22557086	22556811	22556977	22557544	22557580	193	4,23,8	0,1,0	6,14,17	0,0,0	183	74	1	1.0	1.0,0.903,1.0	1.0,1.0,1.0	-0.032
1942	ENSG00000137207	YIPF3	chr6	-	43513068	43513200	43513068	43513098	43513358	43513451	1942	344,249,225	1,2,1	256,211,233	3,3,2	176	74	0.287634047205	1.0	0.993,0.981,0.99	0.973,0.967,0.98	0.015
1943	ENSG00000177311	ZBTB38	chr3	+	141438242	141438365	141438267	141438365	141403926	141404031	1943	2,0,0	2,0,0	1,1,0	2,0,1	99	74	1	1.0	0.428,NA,NA	0.272,1.0,0.0	0.004
1945	ENSG00000205352	PRR13	chr12	+	53443390	53443773	53443486	53443773	53442694	53442733	1945	156,132,114	35,27,12	99,95,109	17,19,18	170	74	0.936565742653	1.0	0.66,0.68,0.805	0.717,0.685,0.725	0.006
1948	ENSG00000205352	PRR13	chr12	+	53443390	53443773	53443678	53443773	53442694	53442733	1948	729,674,544	16,18,8	507,400,476	14,13,8	362	74	0.556991380305	1.0	0.903,0.884,0.933	0.881,0.863,0.924	0.017
1950	ENSG00000205352	PRR13	chr12	+	53443486	53443773	53443566	53443773	53442694	53442733	1950	35,27,12	10,15,2	17,19,18	4,2,4	154	74	0.125037167971	1.0	0.627,0.464,0.742	0.671,0.82,0.684	-0.114
1951	ENSG00000205352	PRR13	chr12	+	53443486	53443773	53443678	53443773	53442694	53442733	1951	608,569,442	16,18,8	425,324,385	14,13,8	266	74	0.525301856939	1.0	0.914,0.898,0.939	0.894,0.874,0.93	0.018
1952	ENSG00000205352	PRR13	chr12	+	53443540	53443773	53443566	53443773	53442694	53442733	1952	17,23,10	10,15,2	6,6,8	4,2,4	100	74	0.904341076261	1.0	0.557,0.532,0.787	0.526,0.689,0.597	0.021
1953	ENSG00000205352	PRR13	chr12	+	53443540	53443773	53443678	53443773	53442694	53442733	1953	590,565,440	16,18,8	414,311,375	14,13,8	212	74	0.485351877061	1.0	0.928,0.916,0.95	0.912,0.893,0.942	0.016
1954	ENSG00000205352	PRR13	chr12	+	53443566	53443773	53443678	53443773	53442694	53442733	1954	583,557,432	16,18,8	412,307,371	14,13,8	186	74	0.500889130039	1.0	0.935,0.925,0.956	0.921,0.904,0.949	0.014
1956	ENSG00000105325	FZR1	chr19	+	3532416	3532650	3532576	3532650	3531910	3532095	1956	15,9,14	0,1,0	2,4,5	0,0,0	234	74	1	1.0	1.0,0.74,1.0	1.0,1.0,1.0	-0.087
1963	ENSG00000009950	MLXIPL	chr7	-	73595841	73595969	73595841	73595912	73596152	73596266	1963	0,4,5	0,0,1	0,1,4	0,0,0	131	74	1	1.0	NA,1.0,0.739	NA,1.0,1.0	-0.131
1966	ENSG00000197798	FAM118B	chr11	+	126261424	126261484	126261427	126261484	126256566	126256852	1966	23,17,8	10,8,12	18,12,7	8,18,9	77	74	0.414123369904	1.0	0.689,0.671,0.391	0.684,0.391,0.428	0.083
1967	ENSG00000162910	MRPL55	chr1	-	228107976	228108137	228107976	228108084	228108234	228108318	1967	13,11,4	0,0,0	5,2,6	1,0,1	127	74	1	1.0	1.0,1.0,1.0	0.744,1.0,0.778	0.159
1968	ENSG00000162910	MRPL55	chr1	-	228108234	228108321	228108234	228108318	228108436	228108474	1968	6,3,2	44,38,41	3,4,4	29,28,33	77	74	0.552512567246	1.0	0.116,0.071,0.045	0.09,0.121,0.104	-0.028
1969	ENSG00000117859	OSBPL9	chr1	+	51760665	51760780	51760689	51760780	51756319	51756358	1969	0,0,0	50,29,24	1,0,0	36,48,24	98	74	1	1.0	0.0,0.0,0.0	0.021,0.0,0.0	-0.007
1970	ENSG00000183283	DAZAP2	chr12	+	51240870	51241116	51240898	51241116	51240342	51240461	1970	324,232,207	4,3,1	157,165,180	5,1,2	102	74	0.520650947187	1.0	0.983,0.982,0.993	0.958,0.992,0.985	0.008
1971	ENSG00000183283	DAZAP2	chr12	+	51240870	51241116	51240966	51241116	51240342	51240461	1971	569,431,393	10,9,12	283,309,333	5,9,8	170	74	0.917204968647	1.0	0.961,0.954,0.934	0.961,0.937,0.948	0.001
1972	ENSG00000183283	DAZAP2	chr12	+	51240898	51241116	51240966	51241116	51240342	51240461	1972	249,202,187	10,9,12	131,145,155	5,9,8	142	74	0.994532931365	1.0	0.928,0.921,0.89	0.932,0.894,0.91	0.001
1973	ENSG00000187098	MITF	chr3	+	69951811	69951886	69951829	69951886	69949050	69949168	1973	3,1,3	19,8,8	5,2,2	13,13,5	92	74	0.458002487825	1.0	0.113,0.091,0.232	0.236,0.11,0.243	-0.051
1974	ENSG00000178950	GAK	chr4	-	849891	850409	849891	850068	850935	851084	1974	3,3,2	53,52,30	0,1,1	53,43,25	415	74	1	1.0	0.01,0.01,0.012	0.0,0.004,0.007	0.007
1975	ENSG00000039523	FAM65A	chr16	+	67543347	67543469	67543350	67543469	67541866	67543264	1975	14,17,11	1,5,1	5,1,9	2,2,0	77	74	0.881537130793	1.0	0.931,0.766,0.914	0.706,0.325,1.0	0.193
1977	ENSG00000039523	FAM65A	chr16	+	67540551	67540704	67540578	67540704	67540457	67540501	1977	0,0,0	23,11,6	1,0,0	14,11,10	101	74	1	1.0	0.0,0.0,0.0	0.05,0.0,0.0	-0.017
1978	ENSG00000039523	FAM65A	chr16	+	67539845	67539899	67539849	67539899	67539727	67539751	1978	32,9,1	1,0,0	15,9,16	0,0,0	78	74	1	1.0	0.968,1.0,1.0	1.0,1.0,1.0	-0.011
1979	ENSG00000134759	ELP2	chr18	+	36167100	36167222	36167152	36167222	36159957	36160015	1979	74,110,93	0,0,2	67,89,90	0,0,0	126	74	1	1.0	1.0,1.0,0.965	1.0,1.0,1.0	-0.012
1980	ENSG00000134759	ELP2	chr18	+	36138269	36138426	36138294	36138426	36136306	36136377	1980	56,28,14	6,1,6	36,61,22	3,4,2	99	74	0.257027037179	1.0	0.875,0.954,0.636	0.9,0.919,0.892	-0.082
1981	ENSG00000134759	ELP2	chr18	+	36167100	36167222	36167152	36167222	36164474	36164667	1981	237,294,221	9,11,8	200,261,210	4,9,9	126	74	0.620862999705	1.0	0.939,0.94,0.942	0.967,0.945,0.932	-0.008
1982	ENSG00000197498	RPF2	chr6	+	110988987	110989065	110989027	110989065	110985005	110985138	1982	2,2,3	379,302,274	2,0,1	498,391,240	114	74	1	1.0	0.003,0.004,0.007	0.003,0.0,0.003	0.003
1984	ENSG00000130023	ERMARD	chr6	+	169755282	169755422	169755287	169755422	169753863	169754032	1984	16,2,1	0,1,0	13,5,1	0,0,0	79	74	1	1.0	1.0,0.652,1.0	1.0,1.0,1.0	-0.116
1987	ENSG00000123473	STIL	chr1	-	47262902	47263116	47262902	47263062	47269634	47269866	1987	21,25,28	4,1,0	17,38,24	0,2,2	128	74	0.859992941005	1.0	0.752,0.935,1.0	1.0,0.917,0.874	-0.035
1988	ENSG00000123473	STIL	chr1	-	47262902	47263113	47262902	47263062	47269634	47269866	1988	20,30,37	4,1,0	23,53,43	0,2,2	125	74	0.751182103161	1.0	0.747,0.947,1.0	1.0,0.94,0.927	-0.058
1989	ENSG00000140521	POLG	chr15	-	89323403	89323552	89323403	89323511	89323814	89323901	1989	2,0,0	57,44,33	0,0,2	32,29,41	115	74	1	1.0	0.022,0.0,0.0	0.0,0.0,0.03	-0.003
1992	ENSG00000118482	PHF3	chr6	+	63646526	63646795	63646618	63646795	63635835	63636150	1992	18,27,16	0,1,0	12,31,14	0,3,0	166	74	0.772194768434	1.0	1.0,0.923,1.0	1.0,0.822,1.0	0.034
1993	ENSG00000110719	TCIRG1	chr11	+	68044957	68045102	68045046	68045102	68044131	68044344	1993	5,0,4	2,0,0	1,0,2	0,0,1	163	74	1	1.0	0.532,NA,1.0	1.0,NA,0.476	0.028
1994	ENSG00000090539	CHRD	chr3	+	184381075	184381130	184381079	184381130	184380691	184380795	1994	0,0,1	0,0,1	0,0,1	0,0,0	78	74	1	1.0	NA,NA,0.487	NA,NA,1.0	-0.513
1995	ENSG00000090539	CHRD	chr3	+	184389366	184389829	184389369	184389829	184388892	184388995	1995	9,17,25	5,5,4	6,4,21	1,0,6	77	74	0.380440116373	1.0	0.634,0.766,0.857	0.852,1.0,0.771	-0.122
1996	ENSG00000090539	CHRD	chr3	+	184382855	184382938	184382884	184382938	184382633	184382774	1996	11,13,16	1,0,1	10,5,14	0,0,0	103	74	1	1.0	0.888,1.0,0.92	1.0,1.0,1.0	-0.064
1998	ENSG00000118363	SPCS2	chr11	+	74969610	74969699	74969639	74969699	74965033	74965117	1998	49,55,43	3,8,7	41,50,43	8,8,5	103	74	0.478035834187	1.0	0.921,0.832,0.815	0.786,0.818,0.861	0.034
1999	ENSG00000140319	SRP14	chr15	-	40037308	40037355	40037308	40037348	40038281	40038394	1999	10,7,10	1,4,0	16,0,6	0,3,0	81	74	0.645968304949	1.0	0.901,0.615,1.0	1.0,0.0,1.0	0.172
1	ENSG00000146263	MMS22L	chr6	-	97269901	97272881	97269901	97269992	97278848	97278898	1	14,9,8	0,0,1	11,8,5	0,0,0	2963	74	1	1.0	1.0,1.0,0.167	1.0,1.0,1.0	-0.278
2000	ENSG00000089685	BIRC5	chr17	+	78215965	78216781	78216663	78216781	78214679	78214789	2000	10,8,11	152,120,69	10,13,7	75,70,54	772	74	0.34955808973	1.0	0.006,0.006,0.015	0.013,0.017,0.012	-0.005
2001	ENSG00000131504	DIAPH1	chr5	-	141534334	141534442	141534334	141534433	141571925	141572040	2001	0,1,0	11,12,16	0,0,0	4,17,11	83	74	1	1.0	0.0,0.069,0.0	0.0,0.0,0.0	0.023
2003	ENSG00000267740	AC024592.12	chr19	-	5896452	5896650	5896452	5896575	5896904	5896997	2003	17,8,7	238,153,114	8,6,1	128,66,98	149	74	0.368506534062	1.0	0.034,0.025,0.03	0.03,0.043,0.005	0.004
2007	ENSG00000179750	APOBEC3B	chr22	+	38991331	38991626	38991406	38991626	38989456	38989610	2007	34,33,28	1,2,0	14,20,18	0,0,1	149	74	0.542640437369	1.0	0.944,0.891,1.0	1.0,1.0,0.899	-0.021
2009	ENSG00000176225	RTTN	chr18	-	70017406	70017674	70017406	70017643	70020614	70020817	2009	27,51,29	0,2,1	19,47,29	0,1,0	105	74	0.525665868548	1.0	1.0,0.947,0.953	1.0,0.971,1.0	-0.024
2010	ENSG00000176225	RTTN	chr18	-	70168854	70169067	70168854	70168973	70176674	70176845	2010	13,8,2	1,0,0	14,14,14	0,0,0	168	74	1	1.0	0.851,1.0,1.0	1.0,1.0,1.0	-0.05
2011	ENSG00000166197	NOLC1	chr10	+	102162110	102163866	102163770	102163866	102161832	102161925	2011	5198,4928,4313	1,1,1	4047,4475,4091	1,2,0	1734	74	1	1.0	0.996,0.995,0.995	0.994,0.99,1.0	0.001
2012	ENSG00000166197	NOLC1	chr10	+	102157185	102157328	102157188	102157328	102157018	102157074	2012	142,32,20	90,37,30	88,41,44	57,54,29	77	74	0.586237112549	1.0	0.603,0.454,0.391	0.597,0.422,0.593	-0.055
2013	ENSG00000049656	CLPTM1L	chr5	-	1330279	1330431	1330279	1330383	1331798	1331883	2013	8,2,3	751,333,344	3,0,1	586,359,327	122	74	1	1.0	0.006,0.004,0.005	0.003,0.0,0.002	0.003
2016	ENSG00000167380	ZNF226	chr19	+	44172087	44172214	44172091	44172214	44170034	44170095	2016	31,41,21	0,1,2	32,37,18	1,0,1	78	74	1	1.0	1.0,0.975,0.909	0.968,1.0,0.945	-0.01
2021	ENSG00000161618	ALDH16A1	chr19	+	49465737	49465905	49465780	49465905	49464631	49464762	2021	22,11,3	2,0,0	9,1,5	0,0,0	117	74	1	1.0	0.874,1.0,1.0	1.0,1.0,1.0	-0.042
2023	ENSG00000167491	GATAD2A	chr19	+	19501117	19501416	19501120	19501416	19498442	19498722	2023	20,9,7	0,1,0	9,7,9	0,0,2	77	74	1	1.0	1.0,0.896,1.0	1.0,1.0,0.812	0.028
2027	ENSG00000161010	C5orf45	chr5	-	179851242	179851424	179851242	179851337	179853377	179853437	2027	6,3,2	0,0,0	3,3,5	1,0,1	161	74	1	1.0	1.0,1.0,1.0	0.58,1.0,0.697	0.241
2028	ENSG00000120254	MTHFD1L	chr6	+	150887841	150887981	150887844	150887981	150885633	150885734	2028	39,46,50	41,71,28	30,50,43	32,54,40	77	74	0.891065005303	1.0	0.478,0.384,0.632	0.474,0.471,0.508	0.014
2029	ENSG00000147274	RBMX	chrX	-	136877914	136878086	136877914	136877964	136879016	136879123	2029	276,204,130	2,1,0	230,228,130	0,0,1	196	74	1	1.0	0.981,0.987,1.0	1.0,1.0,0.98	-0.004
2030	ENSG00000147274	RBMX	chrX	-	136872267	136875168	136872267	136872345	136875257	136875383	2030	2292,2159,1982	0,1,1	1805,2082,1827	0,0,0	2897	74	1	1.0	1.0,0.982,0.981	1.0,1.0,1.0	-0.012
2031	ENSG00000147274	RBMX	chrX	-	136879016	136879158	136879016	136879123	136879318	136879453	2031	2,0,1	176,137,69	0,1,1	144,130,82	109	74	1	1.0	0.008,0.0,0.01	0.0,0.005,0.008	0.002
2032	ENSG00000076513	ANKRD13A	chr12	+	110027704	110027766	110027707	110027766	110025741	110025823	2032	20,4,10	8,2,1	33,18,7	9,2,2	77	74	0.62644862341	1.0	0.706,0.658,0.906	0.779,0.896,0.771	-0.059
2034	ENSG00000108448	TRIM16L	chr17	+	18727524	18727758	18727621	18727758	18723769	18723831	2034	25,5,9	1,0,1	17,8,6	1,0,0	171	74	1	1.0	0.915,1.0,0.796	0.88,1.0,1.0	-0.056
2035	ENSG00000069702	TGFBR3	chr1	-	91719892	91720230	91719892	91720227	91721954	91722144	2035	14,10,6	3,4,4	4,8,4	4,6,1	77	74	0.324332468516	1.0	0.818,0.706,0.59	0.49,0.562,0.794	0.089
2037	ENSG00000135164	DMTF1	chr7	+	87182016	87182337	87182227	87182337	87181308	87181341	2037	26,11,26	36,17,23	19,24,27	29,25,27	285	74	0.847826758553	1.0	0.158,0.144,0.227	0.145,0.2,0.206	-0.007
2038	ENSG00000135164	DMTF1	chr7	+	87182016	87182337	87182055	87182337	87181308	87181341	2038	2,1,6	2,1,10	1,4,4	2,3,2	113	74	0.400127766968	1.0	0.396,0.396,0.282	0.247,0.466,0.567	-0.069
2039	ENSG00000135164	DMTF1	chr7	+	87182055	87182337	87182227	87182337	87181308	87181341	2039	26,11,30	36,17,23	20,23,25	29,25,27	246	74	0.923751640065	1.0	0.178,0.163,0.282	0.172,0.217,0.218	0.005
203	ENSG00000094631	HDAC6	chrX	+	48802870	48802999	48802919	48802999	48802662	48802785	203	38,32,35	0,0,0	30,28,27	0,1,0	123	74	1	1.0	1.0,1.0,1.0	1.0,0.944,1.0	0.019
2040	ENSG00000135164	DMTF1	chr7	+	87188091	87188301	87188197	87188301	87185828	87185980	2040	85,62,67	2,0,0	73,106,79	0,1,1	180	74	1	1.0	0.946,1.0,1.0	1.0,0.978,0.97	-0.001
2042	ENSG00000135164	DMTF1	chr7	+	87188038	87188301	87188197	87188301	87185828	87185980	2042	51,35,40	2,0,0	39,52,45	0,1,1	233	74	1	1.0	0.89,1.0,1.0	1.0,0.943,0.935	0.004
2045	ENSG00000175354	PTPN2	chr18	-	12817155	12817365	12817155	12817265	12825809	12825944	2045	94,136,129	0,1,0	83,130,103	0,2,0	174	74	1	1.0	1.0,0.983,1.0	1.0,0.965,1.0	0.006
2046	ENSG00000178381	ZFAND2A	chr7	-	1152906	1153241	1152906	1153224	1155452	1155584	2046	2,5,6	128,156,149	2,6,3	109,159,138	91	74	0.747081229029	1.0	0.013,0.025,0.032	0.015,0.03,0.017	0.003
2057	ENSG00000095066	HOOK2	chr19	-	12772612	12772702	12772612	12772680	12772779	12772912	2057	0,2,1	18,6,9	0,1,1	15,9,13	96	74	1	1.0	0.0,0.204,0.079	0.0,0.079,0.056	0.049
2059	ENSG00000070669	ASNS	chr7	-	97854579	97854754	97854579	97854680	97855352	97855459	2059	4,20,23	118,193,221	8,13,10	72,181,138	148	74	0.670506235228	1.0	0.017,0.049,0.049	0.053,0.035,0.035	-0.003
205	ENSG00000108175	ZMIZ1	chr10	+	79305532	79305601	79305535	79305601	79305163	79305231	205	4,4,6	0,0,1	4,2,9	0,2,1	77	74	0.74101916731	1.0	1.0,1.0,0.852	1.0,0.49,0.896	0.155
2062	ENSG00000188994	ZNF292	chr6	+	87233324	87233527	87233339	87233527	87218595	87218731	2062	23,15,40	1,0,0	7,21,30	0,0,1	89	74	1	1.0	0.95,1.0,1.0	1.0,1.0,0.961	-0.004
2065	ENSG00000073921	PICALM	chr11	-	85981871	85982003	85981871	85981988	85983865	85983973	2065	200,119,131	94,83,52	175,120,139	71,54,48	89	74	0.14340792793	1.0	0.639,0.544,0.677	0.672,0.649,0.707	-0.056
2066	ENSG00000073921	PICALM	chr11	-	85990249	85990399	85990249	85990378	85996825	85996929	2066	251,57,61	4,2,0	231,78,72	5,3,0	95	74	0.549650114244	1.0	0.98,0.957,1.0	0.973,0.953,1.0	0.004
2067	ENSG00000073921	PICALM	chr11	-	85981871	85982003	85981871	85981988	85996825	85996929	2067	15,15,27	0,1,6	19,22,17	0,0,8	89	74	0.890247916399	1.0	1.0,0.926,0.789	1.0,1.0,0.639	0.025
2071	ENSG00000171469	ZNF561	chr19	-	9617044	9617226	9617044	9617171	9618090	9618179	2071	3,6,3	20,19,7	9,4,5	24,32,12	129	74	0.850697429056	1.0	0.079,0.153,0.197	0.177,0.067,0.193	-0.003
2072	ENSG00000171469	ZNF561	chr19	-	9618090	9618179	9618090	9618166	9619431	9619582	2072	22,15,6	5,0,2	19,14,14	2,3,1	87	74	0.8070604353	1.0	0.789,1.0,0.718	0.89,0.799,0.923	-0.035
2076	ENSG00000128059	PPAT	chr4	-	56406494	56406701	56406494	56406618	56407649	56407716	2076	72,68,48	0,0,2	70,83,37	0,2,3	157	74	0.302636156462	1.0	1.0,1.0,0.919	1.0,0.951,0.853	0.038
2078	ENSG00000161526	SAP30BP	chr17	+	75705610	75706092	75706007	75706092	75704755	75704814	2078	4,2,3	128,101,67	3,1,1	116,83,65	471	74	1	1.0	0.005,0.003,0.007	0.004,0.002,0.002	0.002
2079	ENSG00000136840	ST6GALNAC4	chr9	-	127909950	127910528	127909950	127910058	127912267	127912680	2079	33,22,20	13,5,3	24,11,24	6,6,2	544	74	0.869192361302	1.0	0.257,0.374,0.476	0.352,0.2,0.62	-0.022
2082	ENSG00000164970	FAM219A	chr9	-	34398183	34401122	34398183	34401119	34401665	34401720	2082	6,4,5	1,3,0	9,7,3	3,0,2	77	74	0.759700903384	1.0	0.852,0.562,1.0	0.742,1.0,0.59	0.027
2083	ENSG00000078674	PCM1	chr8	+	17957536	17957775	17957539	17957775	17957263	17957421	2083	0,1,2	10,1,11	1,1,1	8,6,11	77	74	0.900016669878	1.0	0.0,0.49,0.149	0.107,0.138,0.08	0.105
2084	ENSG00000114378	HYAL1	chr3	-	50302056	50302980	50302056	50302205	50303465	50303573	2084	493,168,242	4,1,4	323,123,211	1,1,2	849	74	0.204678609016	1.0	0.915,0.936,0.841	0.966,0.915,0.902	-0.03
2086	ENSG00000114378	HYAL1	chr3	-	50302056	50302623	50302056	50302205	50303465	50303573	2086	169,69,111	4,1,4	93,43,73	1,1,2	492	74	0.314661800999	1.0	0.864,0.912,0.807	0.933,0.866,0.846	-0.021
208	ENSG00000171298	GAA	chr17	+	80112844	80113027	80112875	80113027	80112577	80112711	208	1,0,0	5,7,9	0,1,0	3,3,7	105	74	1	1.0	0.124,0.0,0.0	0.0,0.19,0.0	-0.022
2092	ENSG00000159210	SNF8	chr17	-	48931642	48931717	48931642	48931714	48933204	48933346	2092	127,129,72	18,13,5	92,72,53	16,4,10	77	74	0.451640767397	1.0	0.871,0.905,0.933	0.847,0.945,0.836	0.027
2095	ENSG00000155367	PPM1J	chr1	-	112712344	112712460	112712344	112712457	112712743	112713031	2095	0,0,0	2,7,6	1,0,0	3,4,4	77	74	1	1.0	0.0,0.0,0.0	0.243,0.0,0.0	-0.081
2096	ENSG00000155367	PPM1J	chr1	-	112711265	112711474	112711265	112711384	112711970	112712055	2096	1,0,0	8,14,7	1,0,3	5,11,12	164	74	0.359072873592	1.0	0.053,0.0,0.0	0.083,0.0,0.101	-0.044
2099	ENSG00000126773	PCNXL4	chr14	+	60118328	60118692	60118376	60118692	60115940	60116060	2099	18,13,8	0,0,0	11,20,12	1,0,0	122	74	1	1.0	1.0,1.0,1.0	0.87,1.0,1.0	0.043
2100	ENSG00000177380	PPFIA3	chr19	+	49150235	49151026	49150256	49151026	49150079	49150151	2100	27,32,26	0,1,0	16,15,18	0,0,0	95	74	1	1.0	1.0,0.961,1.0	1.0,1.0,1.0	-0.013
2103	ENSG00000172977	KAT5	chr11	+	65714494	65714743	65714659	65714743	65713773	65713848	2103	177,90,110	3,1,0	91,54,104	0,0,2	239	74	0.466966030237	1.0	0.948,0.965,1.0	1.0,1.0,0.942	-0.01
2106	ENSG00000204387	C6orf48	chr6	+	31836298	31836517	31836423	31836517	31835410	31835451	2106	22,54,43	59,218,111	20,24,30	44,142,94	199	74	0.403926643539	1.0	0.122,0.084,0.126	0.145,0.059,0.106	0.007
2107	ENSG00000204387	C6orf48	chr6	+	31836294	31836517	31836423	31836517	31835410	31835451	2107	18,34,30	59,218,111	16,15,15	44,142,94	203	74	0.205965029688	1.0	0.1,0.054,0.09	0.117,0.037,0.055	0.012
2109	ENSG00000172828	CES3	chr16	+	66972667	66972746	66972676	66972746	66972355	66972505	2109	2,2,0	0,0,0	1,2,1	0,1,0	83	74	1	1.0	1.0,1.0,NA	1.0,0.641,1.0	0.12
2115	ENSG00000111801	BTN3A3	chr6	+	26443366	26443442	26443381	26443442	26440471	26440648	2115	1,0,0	0,0,0	0,0,0	2,0,0	89	74	1	1.0	1.0,NA,NA	0.0,NA,NA	1.0
2116	ENSG00000111801	BTN3A3	chr6	+	26443956	26444304	26444010	26444304	26443569	26443659	2116	7,2,8	1,0,0	5,3,1	0,0,2	128	74	0.465414985295	1.0	0.802,1.0,1.0	1.0,1.0,0.224	0.193
2117	ENSG00000111801	BTN3A3	chr6	+	26443569	26443659	26443640	26443659	26443381	26443442	2117	1,0,2	2,0,2	1,1,0	1,0,1	145	74	1	1.0	0.203,NA,0.338	0.338,1.0,0.0	-0.175
2118	ENSG00000087263	OGFOD1	chr16	+	56458512	56458594	56458547	56458594	56453262	56453408	2118	0,1,1	75,38,16	1,2,0	83,32,19	109	74	1	1.0	0.0,0.018,0.041	0.008,0.041,0.0	0.003
2120	ENSG00000163539	CLASP2	chr3	-	33632291	33632374	33632291	33632371	33644756	33644903	2120	3,0,3	9,0,0	4,1,5	11,4,2	77	74	1	1.0	0.243,NA,1.0	0.259,0.194,0.706	0.235
2123	ENSG00000138802	SEC24B	chr4	+	109506327	109506512	109506330	109506512	109494614	109494856	2123	19,9,3	9,2,2	4,8,5	2,4,1	77	74	0.81387471678	1.0	0.67,0.812,0.59	0.658,0.658,0.828	-0.024
2124	ENSG00000145901	TNIP1	chr5	-	151032286	151032400	151032286	151032383	151033607	151033799	2124	1,1,2	10,3,9	2,1,1	10,4,7	91	74	0.636144713791	1.0	0.075,0.213,0.153	0.14,0.169,0.104	0.009
2125	ENSG00000145901	TNIP1	chr5	-	151030580	151030747	151030580	151030673	151032286	151032383	2125	218,246,277	12,11,5	149,176,222	6,10,10	148	74	0.475341693862	1.0	0.901,0.918,0.965	0.925,0.898,0.917	0.015
2128	ENSG00000158528	PPP1R9A	chr7	+	95269206	95269507	95269260	95269507	95268549	95268707	2128	9,4,12	0,0,1	5,11,4	0,0,0	128	74	1	1.0	1.0,1.0,0.874	1.0,1.0,1.0	-0.042
2130	ENSG00000100109	TFIP11	chr22	-	26511118	26511317	26511118	26511195	26512098	26512175	2130	0,2,0	1,0,1	0,2,4	2,0,1	196	74	0.173916263191	1.0	0.0,1.0,0.0	0.0,1.0,0.602	-0.201
2131	ENSG00000100109	TFIP11	chr22	-	26511118	26511195	26511118	26511153	26512098	26512175	2131	1,0,2	1,0,0	2,0,1	0,0,0	116	74	1	1.0	0.389,NA,1.0	1.0,NA,1.0	-0.305
2132	ENSG00000100109	TFIP11	chr22	-	26511118	26511317	26511118	26511153	26512098	26512175	2132	0,2,1	1,0,0	0,2,4	0,0,0	238	74	1	1.0	0.0,1.0,1.0	NA,1.0,1.0	-0.333
2137	ENSG00000179152	TCAIM	chr3	+	44367455	44367708	44367531	44367708	44361364	44361518	2137	66,64,52	44,38,25	73,58,73	40,34,17	150	74	0.244132559315	1.0	0.425,0.454,0.506	0.474,0.457,0.679	-0.075
2139	ENSG00000132004	FBXW9	chr19	-	12689961	12690200	12689961	12690110	12691165	12691257	2139	2,2,0	34,23,25	0,0,2	20,17,11	164	74	0.5873540707	1.0	0.026,0.038,0.0	0.0,0.0,0.076	-0.004
2144	ENSG00000064601	CTSA	chr20	+	45892272	45892484	45892397	45892484	45891915	45892027	2144	189,99,123	0,1,2	104,97,104	2,0,1	199	74	1	1.0	1.0,0.974,0.958	0.951,1.0,0.975	0.002
2146	ENSG00000196367	TRRAP	chr7	+	98910509	98910607	98910512	98910607	98910055	98910419	2146	4,0,6	0,0,0	1,7,2	1,1,1	77	74	1	1.0	1.0,NA,1.0	0.49,0.871,0.658	0.327
2147	ENSG00000196367	TRRAP	chr7	+	98993537	98993737	98993591	98993737	98992136	98992227	2147	14,11,20	2,4,2	13,13,14	2,1,3	128	74	0.694907765124	1.0	0.802,0.614,0.853	0.79,0.883,0.73	-0.045
2149	ENSG00000166037	CEP57	chr11	+	95812931	95813111	95812951	95813111	95799231	95799388	2149	122,116,96	10,14,22	109,181,109	18,29,25	94	74	0.21529371554	1.0	0.906,0.867,0.775	0.827,0.831,0.774	0.039
2150	ENSG00000166037	CEP57	chr11	+	95812903	95813111	95812931	95813111	95799231	95799388	2150	0,1,0	96,100,77	0,0,0	94,146,92	102	74	1	1.0	0.0,0.007,0.0	0.0,0.0,0.0	0.002
2151	ENSG00000166037	CEP57	chr11	+	95812903	95813111	95812951	95813111	95799231	95799388	2151	26,17,19	10,14,22	15,35,17	18,29,25	122	74	0.2363242179	1.0	0.612,0.424,0.344	0.336,0.423,0.292	0.11
2157	ENSG00000161939	RNASEK-C17orf49	chr17	+	7014144	7015156	7015061	7015156	7013665	7013742	2157	3880,3536,4043	0,1,0	2578,2573,3275	0,0,0	991	74	1	1.0	1.0,0.996,1.0	1.0,1.0,1.0	-0.001
2158	ENSG00000168710	AHCYL1	chr1	+	110012361	110012462	110012386	110012462	110011213	110011357	2158	347,172,87	1,0,0	183,216,106	3,3,1	99	74	0.620260552296	1.0	0.996,1.0,1.0	0.979,0.982,0.988	0.016
215	ENSG00000176444	CLK2	chr1	-	155268707	155268795	155268707	155268792	155269487	155269716	215	5,2,2	5,4,4	1,0,1	0,0,1	77	74	1	1.0	0.49,0.325,0.325	1.0,NA,0.49	-0.365
2160	ENSG00000103043	VAC14	chr16	-	70697138	70697257	70697138	70697173	70698636	70698811	2160	51,23,15	2,0,1	16,14,11	0,0,0	158	74	0.557548275041	1.0	0.923,1.0,0.875	1.0,1.0,1.0	-0.067
2165	ENSG00000099810	MTAP	chr9	+	21859285	21859425	21859302	21859425	21854630	21854870	2165	0,0,0	90,44,30	0,1,0	55,27,22	91	74	1	1.0	0.0,0.0,0.0	0.0,0.029,0.0	-0.01
216	ENSG00000176444	CLK2	chr1	-	155269487	155269716	155269487	155269713	155270807	155270977	216	23,12,10	13,6,4	7,3,5	4,3,1	77	74	0.817168577492	1.0	0.63,0.658,0.706	0.627,0.49,0.828	0.016
2178	ENSG00000137941	TTLL7	chr1	-	83917603	83917690	83917603	83917686	83919698	83919834	2178	5,4,3	1,2,0	5,5,3	0,2,1	78	74	0.602179536777	1.0	0.826,0.655,1.0	1.0,0.703,0.74	0.013
2179	ENSG00000137941	TTLL7	chr1	-	83906328	83906523	83906328	83906463	83907455	83907661	2179	0,0,0	1,1,3	2,1,0	3,2,2	134	74	0.768776118222	1.0	0.0,0.0,0.0	0.269,0.216,0.0	-0.162
217	ENSG00000167604	NFKBID	chr19	-	35896912	35897103	35896912	35897058	35897650	35897856	217	3,1,2	3,0,4	2,1,0	3,0,0	119	74	1	1.0	0.383,1.0,0.237	0.293,1.0,NA	-0.106
2181	ENSG00000173818	ENDOV	chr17	+	80422139	80422245	80422205	80422245	80415649	80415821	2181	0,3,0	7,4,2	0,0,0	4,1,3	140	74	0.662305386754	1.0	0.0,0.284,0.0	0.0,0.0,0.0	0.095
2182	ENSG00000173818	ENDOV	chr17	+	80425458	80425620	80425491	80425620	80425031	80425100	2182	0,0,1	22,24,12	0,0,1	18,16,16	107	74	1	1.0	0.0,0.0,0.054	0.0,0.0,0.041	0.004
2184	ENSG00000168066	SF1	chr11	-	64767191	64767251	64767191	64767246	64767570	64767844	2184	25,17,11	0,0,0	4,6,4	0,1,0	79	74	1	1.0	1.0,1.0,1.0	1.0,0.849,1.0	0.05
2185	ENSG00000168066	SF1	chr11	-	64767191	64767275	64767191	64767246	64767570	64767844	2185	4,2,1	0,0,0	0,1,1	0,1,0	103	74	1	1.0	1.0,1.0,1.0	NA,0.418,1.0	0.291
2187	ENSG00000074855	ANO8	chr19	-	17328161	17329541	17328161	17328983	17329756	17329831	2187	0,1,0	17,13,7	0,0,0	5,9,6	632	74	1	1.0	0.0,0.009,0.0	0.0,0.0,0.0	0.003
2188	ENSG00000079246	XRCC5	chr2	+	216117740	216117794	216117745	216117794	216116658	216116842	2188	0,0,0	308,268,160	0,1,0	335,323,161	79	74	1	1.0	0.0,0.0,0.0	0.0,0.003,0.0	-0.001
218	ENSG00000113916	BCL6	chr3	-	187731708	187731930	187731708	187731868	187733532	187733703	218	107,101,165	3,6,2	56,164,193	3,2,2	136	74	0.202401076491	1.0	0.951,0.902,0.978	0.91,0.978,0.981	-0.013
2191	ENSG00000186567	CEACAM19	chr19	+	44683433	44684359	44683436	44684359	44682566	44682620	2191	0,0,1	0,4,5	0,0,0	1,1,4	77	74	1	1.0	NA,0.0,0.161	0.0,0.0,0.0	0.081
2193	ENSG00000101624	CEP76	chr18	-	12698978	12699203	12698978	12699165	12699829	12699905	2193	62,69,45	5,11,2	63,68,32	4,15,5	112	74	0.289360973843	1.0	0.891,0.806,0.937	0.912,0.75,0.809	0.054
2194	ENSG00000101624	CEP76	chr18	-	12699829	12699905	12699829	12699900	12700957	12701113	2194	41,46,21	0,0,0	41,41,36	1,0,0	79	74	1	1.0	1.0,1.0,1.0	0.975,1.0,1.0	0.008
2197	ENSG00000076053	RBM7	chr11	+	114402827	114402915	114402831	114402915	114401697	114401860	2197	104,80,66	2,0,2	92,119,69	1,2,3	78	74	0.840849927758	1.0	0.98,1.0,0.969	0.989,0.983,0.956	0.007
2198	ENSG00000076053	RBM7	chr11	+	114405705	114405799	114405708	114405799	114402827	114402915	2198	89,79,53	56,38,30	85,104,46	55,52,39	77	74	0.509255793018	1.0	0.604,0.666,0.629	0.598,0.658,0.531	0.037
2199	ENSG00000168961	LGALS9	chr17	+	27640571	27640773	27640642	27640773	27638262	27638354	2199	0,1,5	0,0,0	0,2,1	1,0,0	145	74	1	1.0	NA,1.0,1.0	0.0,1.0,1.0	0.333
219	ENSG00000109736	MFSD10	chr4	-	2933105	2933209	2933105	2933177	2933566	2933663	219	51,43,20	4,4,3	42,25,35	3,4,0	106	74	0.410602643143	1.0	0.899,0.882,0.823	0.907,0.814,1.0	-0.039
2201	ENSG00000113231	PDE8B	chr5	+	77331345	77331459	77331401	77331459	77328997	77329057	2201	0,0,1	16,8,3	0,1,0	11,4,2	130	74	1	1.0	0.0,0.0,0.159	0.0,0.125,0.0	0.011
2205	ENSG00000088387	DOCK9	chr13	-	98845923	98846060	98845923	98845991	98848591	98848639	2205	22,15,8	2,2,0	12,14,8	1,2,2	143	74	0.389680758068	1.0	0.851,0.795,1.0	0.861,0.784,0.674	0.109
2206	ENSG00000088387	DOCK9	chr13	-	98886531	98886624	98886531	98886610	98888157	98888223	2206	14,6,2	1,0,2	9,8,2	0,1,0	88	74	0.695057253035	1.0	0.922,1.0,0.457	1.0,0.871,1.0	-0.164
2208	ENSG00000006704	GTF2IRD1	chr7	+	74555392	74555494	74555437	74555494	74555173	74555223	2208	13,5,8	34,22,23	12,4,8	13,16,23	119	74	0.416804153108	1.0	0.192,0.124,0.178	0.365,0.135,0.178	-0.061
2209	ENSG00000006704	GTF2IRD1	chr7	+	74515344	74515596	74515440	74515596	74512829	74512971	2209	0,0,1	21,7,9	0,0,1	8,4,8	170	74	1	1.0	0.0,0.0,0.046	0.0,0.0,0.052	-0.002
220	ENSG00000109736	MFSD10	chr4	-	2932350	2932512	2932350	2932409	2932599	2932758	220	45,25,23	0,0,1	15,10,23	0,1,2	177	74	0.756616161818	1.0	1.0,1.0,0.906	1.0,0.807,0.828	0.09
2210	ENSG00000088038	CNOT3	chr19	+	54145541	54145817	54145594	54145817	54144236	54144332	2210	1,0,0	3,6,6	0,0,0	3,1,7	127	74	1	1.0	0.163,0.0,0.0	0.0,0.0,0.0	0.054
2211	ENSG00000088038	CNOT3	chr19	+	54145541	54145817	54145597	54145817	54144236	54144332	2211	1,0,0	30,26,30	0,0,0	12,19,28	130	74	1	1.0	0.019,0.0,0.0	0.0,0.0,0.0	0.006
2212	ENSG00000088038	CNOT3	chr19	+	54145594	54145817	54145597	54145817	54144236	54144332	2212	3,6,6	30,26,30	3,1,7	12,19,28	77	74	0.850126820788	1.0	0.088,0.182,0.161	0.194,0.048,0.194	-0.002
2213	ENSG00000221926	TRIM16	chr17	-	15677175	15677280	15677175	15677277	15677574	15677721	2213	3,1,3	0,0,1	1,1,3	1,0,0	77	74	1	1.0	1.0,1.0,0.742	0.49,1.0,1.0	0.084
2215	ENSG00000221926	TRIM16	chr17	-	15682853	15682964	15682853	15682951	15683035	15683157	2215	2,1,0	5,5,4	0,0,0	16,9,6	87	74	0.872857417624	1.0	0.254,0.145,0.0	0.0,0.0,0.0	0.133
2217	ENSG00000162066	AMDHD2	chr16	+	2527560	2527615	2527572	2527615	2520983	2521123	2217	8,3,2	2,1,0	3,0,0	2,1,0	86	74	1	1.0	0.775,0.721,1.0	0.563,0.0,NA	0.55
2218	ENSG00000148444	COMMD3	chr10	+	22318271	22319018	22318958	22319018	22318104	22318168	2218	427,382,397	0,0,1	510,531,371	0,2,0	761	74	1	1.0	1.0,1.0,0.975	1.0,0.963,1.0	0.004
2219	ENSG00000148444	COMMD3	chr10	+	22318352	22318713	22318652	22318713	22318104	22318168	2219	70,86,121	3,4,4	97,123,110	2,5,6	374	74	0.77489687673	1.0	0.822,0.81,0.857	0.906,0.83,0.784	-0.01
2220	ENSG00000148444	COMMD3	chr10	+	22318271	22318713	22318352	22318713	22318104	22318168	2220	321,227,227	5,6,12	372,322,230	9,9,10	155	74	0.88522648055	1.0	0.968,0.948,0.9	0.952,0.945,0.917	0.001
2221	ENSG00000148444	COMMD3	chr10	+	22318271	22318713	22318652	22318713	22318104	22318168	2221	386,307,336	3,4,4	460,436,330	2,5,6	455	74	0.922722320481	1.0	0.954,0.926,0.932	0.974,0.934,0.899	0.002
2222	ENSG00000163605	PPP4R2	chr3	+	73064002	73064146	73064064	73064146	73063672	73063747	2222	105,88,88	3,0,2	112,113,89	1,0,2	136	74	0.956440558537	1.0	0.95,1.0,0.96	0.984,1.0,0.96	-0.011
2223	ENSG00000116337	AMPD2	chr1	+	109629795	109629916	109629799	109629916	109629326	109629490	2223	102,68,67	5,1,6	55,45,48	1,1,3	78	74	0.207520854312	1.0	0.951,0.985,0.914	0.981,0.977,0.938	-0.015
2225	ENSG00000124508	BTN2A2	chr6	+	26392374	26394874	26394297	26394874	26390802	26390829	2225	473,262,323	4,2,4	394,238,258	5,7,2	1997	74	0.25315978726	1.0	0.814,0.829,0.75	0.745,0.558,0.827	0.088
2226	ENSG00000158796	DEDD	chr1	-	161123074	161123221	161123074	161123174	161123838	161123946	2226	72,33,18	0,1,1	30,21,32	0,0,2	121	74	1	1.0	1.0,0.953,0.917	1.0,1.0,0.907	-0.012
2229	ENSG00000171703	TCEA2	chr20	+	64071857	64071941	64071869	64071941	64070488	64070635	2229	1,1,2	21,14,16	1,2,1	16,7,8	86	74	0.696574509441	1.0	0.039,0.058,0.097	0.051,0.197,0.097	-0.05
222	ENSG00000089486	CDIP1	chr16	-	4512790	4513064	4512790	4512947	4513695	4513851	222	10,12,10	1,0,0	3,2,6	0,0,0	191	74	1	1.0	0.795,1.0,1.0	1.0,1.0,1.0	-0.068
2230	ENSG00000178761	FAM219B	chr15	-	74904981	74905059	74904981	74905039	74905153	74905231	2230	9,7,16	2,1,2	6,15,14	1,4,0	94	74	0.475122485608	1.0	0.78,0.846,0.863	0.825,0.747,1.0	-0.028
2231	ENSG00000178761	FAM219B	chr15	-	74902603	74902786	74902603	74902783	74904663	74904712	2231	41,34,34	14,7,16	31,52,30	15,16,16	77	74	0.432557616389	1.0	0.738,0.824,0.671	0.665,0.757,0.643	0.056
2232	ENSG00000178761	FAM219B	chr15	-	74899991	74902063	74899991	74900137	74902603	74902786	2232	1255,1188,1404	9,2,16	978,1229,1161	3,9,8	2000	74	0.609420135694	1.0	0.838,0.956,0.765	0.923,0.835,0.843	-0.014
2233	ENSG00000137807	KIF23	chr15	+	69444789	69445041	69444810	69445041	69440767	69441079	2233	28,54,80	2,7,4	22,83,71	4,3,3	95	74	0.42804722625	1.0	0.916,0.857,0.94	0.811,0.956,0.949	-0.001
2234	ENSG00000137807	KIF23	chr15	+	69446282	69446364	69446285	69446364	69446008	69446091	2234	86,135,149	3,1,3	63,114,122	3,2,0	77	74	0.647071284736	1.0	0.965,0.992,0.979	0.953,0.982,1.0	0.0
2236	ENSG00000131778	CHD1L	chr1	+	147275353	147275468	147275405	147275468	147272170	147272281	2236	167,67,150	0,0,0	147,124,100	1,0,0	126	74	1	1.0	1.0,1.0,1.0	0.989,1.0,1.0	0.004
2238	ENSG00000198160	MIER1	chr1	+	66928886	66928963	66928889	66928963	66926141	66926242	2238	1,2,0	0,0,0	0,0,0	1,1,0	77	74	1	1.0	1.0,1.0,NA	0.0,0.0,NA	1.0
223	ENSG00000089486	CDIP1	chr16	-	4512790	4512998	4512790	4512947	4513695	4513851	223	1,2,2	1,0,0	0,0,1	0,0,0	125	74	1	1.0	0.372,1.0,1.0	NA,NA,1.0	-0.209
2240	ENSG00000139974	SLC38A6	chr14	+	61078809	61078927	61078829	61078927	61052040	61052135	2240	1,0,3	2,2,1	0,0,0	1,0,0	94	74	1	1.0	0.282,0.0,0.703	0.0,NA,NA	0.328
2241	ENSG00000070814	TCOF1	chr5	+	150387901	150388088	150387942	150388088	150379531	150379732	2241	32,25,20	0,0,1	19,13,26	0,0,0	115	74	1	1.0	1.0,1.0,0.928	1.0,1.0,1.0	-0.024
2242	ENSG00000070814	TCOF1	chr5	+	150392704	150392790	150392707	150392790	150391956	150392176	2242	32,13,13	11,3,4	11,7,14	4,3,0	77	74	0.284380720734	1.0	0.737,0.806,0.757	0.725,0.692,1.0	-0.039
2243	ENSG00000124207	CSE1L	chr20	+	49096175	49096952	49096348	49096952	49094731	49094963	2243	207,123,150	736,828,769	237,137,132	909,832,692	247	74	0.970327596959	1.0	0.078,0.043,0.055	0.072,0.047,0.054	0.001
2244	ENSG00000108559	NUP88	chr17	-	5386983	5387110	5386983	5387069	5387385	5387466	2244	299,251,223	0,1,2	294,248,202	0,1,0	115	74	1	1.0	1.0,0.994,0.986	1.0,0.994,1.0	-0.005
2245	ENSG00000108559	NUP88	chr17	-	5387778	5387952	5387778	5387904	5388801	5388960	2245	13,11,7	169,74,105	12,10,15	184,121,78	122	74	0.714894816942	1.0	0.045,0.083,0.039	0.038,0.048,0.104	-0.008
2246	ENSG00000121716	PILRB	chr7	+	100356393	100356883	100356749	100356883	100355142	100355240	2246	24,19,42	44,30,40	5,24,29	19,20,25	430	74	0.600733341801	1.0	0.086,0.098,0.153	0.043,0.171,0.166	-0.014
2247	ENSG00000121716	PILRB	chr7	+	100358689	100359008	100358932	100359008	100358219	100358366	2247	120,124,145	2,0,1	87,108,117	1,1,1	317	74	1	1.0	0.933,1.0,0.971	0.953,0.962,0.965	0.008
2248	ENSG00000121716	PILRB	chr7	+	100358219	100358366	100358263	100358366	100356749	100356883	2248	22,23,24	3,0,1	10,8,18	0,0,0	118	74	0.434464390824	1.0	0.821,1.0,0.938	1.0,1.0,1.0	-0.08
2249	ENSG00000121716	PILRB	chr7	+	100353372	100354012	100353894	100354012	100353209	100353270	2249	50,30,36	0,0,0	27,24,33	2,0,0	596	74	1	1.0	1.0,1.0,1.0	0.626,1.0,1.0	0.125
2250	ENSG00000185728	YTHDF3	chr8	+	63175330	63175416	63175336	63175416	63169386	63169411	2250	3,1,4	1,0,0	2,0,3	1,1,0	80	74	1	1.0	0.735,1.0,1.0	0.649,0.0,1.0	0.362
2251	ENSG00000160917	CPSF4	chr7	+	99453965	99454136	99454040	99454136	99452367	99452440	2251	74,45,29	11,2,4	45,39,34	5,3,3	149	74	0.686783677326	1.0	0.77,0.918,0.783	0.817,0.866,0.849	-0.02
2253	ENSG00000160917	CPSF4	chr7	+	99454040	99454136	99454043	99454136	99452367	99452440	2253	11,3,4	8,0,3	6,3,3	3,1,0	77	74	0.205357473512	1.0	0.569,1.0,0.562	0.658,0.742,1.0	-0.09
2254	ENSG00000084774	CAD	chr2	+	27236727	27236830	27236748	27236830	27236283	27236523	2254	0,0,1	12,7,10	0,0,0	9,3,5	95	74	1	1.0	0.0,0.0,0.072	0.0,0.0,0.0	0.024
2258	ENSG00000140199	SLC12A6	chr15	-	34238231	34238401	34238231	34238331	34238964	34239160	2258	13,17,13	1,0,0	7,4,19	1,0,1	144	74	1	1.0	0.87,1.0,1.0	0.782,1.0,0.907	0.06
225	ENSG00000116521	SCAMP3	chr1	-	155258825	155258954	155258825	155258892	155260329	155260450	225	191,157,127	2,0,1	133,111,129	1,0,1	136	74	1	1.0	0.981,1.0,0.986	0.986,1.0,0.986	-0.002
2265	ENSG00000080189	SLC35C2	chr20	-	46357622	46357773	46357622	46357702	46358386	46358763	2265	34,24,13	0,1,1	38,20,18	0,0,2	145	74	1	1.0	1.0,0.925,0.869	1.0,1.0,0.821	-0.009
2266	ENSG00000080189	SLC35C2	chr20	-	46355072	46355241	46355072	46355178	46355801	46355874	2266	42,15,15	2,1,1	31,12,9	3,0,0	137	74	0.544957726208	1.0	0.919,0.89,0.89	0.848,1.0,1.0	-0.05
2267	ENSG00000080189	SLC35C2	chr20	-	46355072	46355279	46355072	46355241	46355801	46355874	2267	2,2,2	31,8,10	3,1,2	22,7,6	112	74	0.69808556024	1.0	0.041,0.142,0.117	0.083,0.086,0.18	-0.016
2268	ENSG00000080189	SLC35C2	chr20	-	46355072	46355279	46355072	46355178	46355801	46355874	2268	13,9,7	2,1,1	12,6,5	3,0,0	175	74	0.337706362224	1.0	0.733,0.792,0.747	0.628,1.0,1.0	-0.119
2271	ENSG00000163913	IFT122	chr3	+	129507664	129507762	129507667	129507762	129506408	129506549	2271	1,1,1	8,4,7	2,1,2	5,1,4	77	74	0.162504176465	1.0	0.107,0.194,0.121	0.278,0.49,0.325	-0.224
2272	ENSG00000163913	IFT122	chr3	+	129463544	129463626	129463559	129463626	129451913	129451998	2272	0,0,1	2,4,0	0,0,0	1,3,1	89	74	1	1.0	0.0,0.0,1.0	0.0,0.0,0.0	0.333
2274	ENSG00000076944	STXBP2	chr19	+	7640697	7640809	7640739	7640809	7639730	7639807	2274	5,7,2	5,2,0	5,4,10	2,7,3	116	74	0.485675871949	1.0	0.389,0.691,1.0	0.615,0.267,0.68	0.173
2275	ENSG00000076944	STXBP2	chr19	+	7640697	7640809	7640730	7640809	7639730	7639807	2275	0,3,2	79,40,42	1,0,5	40,38,50	107	74	0.549221748398	1.0	0.0,0.049,0.032	0.017,0.0,0.065	-0.0
2276	ENSG00000076944	STXBP2	chr19	+	7646171	7646344	7646248	7646344	7645196	7645306	2276	0,2,1	19,15,21	0,0,0	5,8,10	151	74	0.835418319497	1.0	0.0,0.061,0.023	0.0,0.0,0.0	0.028
2278	ENSG00000139624	CERS5	chr12	-	50132961	50134068	50132961	50133064	50134545	50134702	2278	5,11,18	0,0,0	6,16,10	0,1,0	1078	74	1	1.0	1.0,1.0,1.0	1.0,0.523,1.0	0.159
227	ENSG00000159228	CBR1	chr21	+	36071814	36073166	36072445	36073166	36070949	36071057	227	8,6,10	397,198,197	14,4,5	366,194,177	705	74	1	1.0	0.002,0.003,0.005	0.004,0.002,0.003	0.0
2281	ENSG00000177189	RPS6KA3	chrX	-	20164898	20165060	20164898	20164961	20167588	20167747	2281	70,53,36	3,1,1	64,54,34	0,3,0	173	74	0.215195021801	1.0	0.909,0.958,0.939	1.0,0.885,1.0	-0.026
228	ENSG00000145425	RPS3A	chr4	+	151104176	151104286	151104184	151104286	151102870	151103079	228	21744,28440,20143	2,3,2	25468,25649,21481	2,6,4	82	74	1	1.0	1.0,1.0,1.0	1.0,1.0,1.0	0.0
2293	ENSG00000184708	EIF4ENIF1	chr22	-	31447425	31447568	31447425	31447565	31448152	31448232	2293	2,2,4	15,12,9	4,0,4	8,12,7	77	74	0.773225798342	1.0	0.114,0.138,0.299	0.325,0.0,0.354	-0.043
2294	ENSG00000184708	EIF4ENIF1	chr22	-	31449347	31449531	31449347	31449408	31450288	31450360	2294	44,39,20	2,1,0	34,30,32	1,0,0	197	74	0.541578979749	1.0	0.892,0.936,1.0	0.927,1.0,1.0	-0.033
2299	ENSG00000139197	PEX5	chr12	+	7203431	7203551	7203455	7203551	7202611	7202704	2299	144,78,67	17,6,9	107,100,56	11,11,5	98	74	0.772983005044	1.0	0.865,0.908,0.849	0.88,0.873,0.894	-0.008
22	ENSG00000185689	C6orf201	chr6	+	4124978	4126119	4125911	4126119	4121948	4122046	22	88,115,77	0,0,3	77,117,69	0,1,0	1007	74	0.543713255583	1.0	1.0,1.0,0.654	1.0,0.896,1.0	-0.081
2303	ENSG00000108509	CAMTA2	chr17	-	4982088	4982227	4982088	4982160	4982756	4982892	2303	2,2,0	8,2,1	2,2,2	6,6,2	141	74	0.444647044388	1.0	0.116,0.344,0.0	0.149,0.149,0.344	-0.061
2304	ENSG00000108509	CAMTA2	chr17	-	4982088	4982227	4982088	4982175	4982756	4982892	2304	2,2,0	0,1,1	2,2,2	0,1,0	126	74	1	1.0	1.0,0.54,0.0	1.0,0.54,1.0	-0.333
2305	ENSG00000108509	CAMTA2	chr17	-	4981677	4981831	4981677	4981742	4982756	4982892	2305	20,4,4	0,0,0	5,3,9	1,0,0	163	74	1	1.0	1.0,1.0,1.0	0.694,1.0,1.0	0.102
2306	ENSG00000108509	CAMTA2	chr17	-	4982088	4982175	4982088	4982160	4982756	4982892	2306	0,1,1	8,2,1	0,1,0	6,6,2	89	74	1	1.0	0.0,0.294,0.454	0.0,0.122,0.0	0.209
2307	ENSG00000075303	SLC25A40	chr7	-	87856291	87856389	87856291	87856351	87858630	87858751	2307	2,5,3	17,19,15	3,5,3	22,27,9	112	74	0.929107456164	1.0	0.072,0.148,0.117	0.083,0.109,0.18	-0.012
2308	ENSG00000138670	RASGEF1B	chr4	-	81448068	81448284	81448068	81448281	81456650	81456788	2308	0,0,0	2,0,2	0,1,0	1,0,2	77	74	1	1.0	0.0,NA,0.0	0.0,1.0,0.0	-0.333
2310	ENSG00000141027	NCOR1	chr17	-	16065484	16065694	16065484	16065691	16067893	16068121	2310	13,2,5	0,1,0	8,6,3	1,0,0	77	74	1	1.0	1.0,0.658,1.0	0.885,1.0,1.0	-0.076
2315	ENSG00000141027	NCOR1	chr17	-	16034764	16034944	16034764	16034941	16039432	16039654	2315	42,50,60	1,1,0	26,53,53	1,0,5	77	74	0.162875755719	1.0	0.976,0.98,1.0	0.962,1.0,0.911	0.028
2318	ENSG00000184908	CLCNKB	chr1	+	16055674	16055758	16055677	16055758	16055434	16055523	2318	0,0,0	1,0,0	1,0,0	1,0,0	77	74	1	1.0	0.0,NA,NA	0.49,NA,NA	-0.49
2321	ENSG00000172534	HCFC1	chrX	-	153952513	153953090	153952513	153952958	153953606	153953770	2321	12,3,10	2,1,1	5,2,7	1,1,1	206	74	0.875324648253	1.0	0.683,0.519,0.782	0.642,0.418,0.715	0.07
2322	ENSG00000164258	NDUFS4	chr5	+	53604723	53604895	53604806	53604895	53603451	53603530	2322	14,16,6	2,0,1	27,10,14	0,1,1	157	74	0.751176674607	1.0	0.767,1.0,0.739	1.0,0.825,0.868	-0.062
2325	ENSG00000159063	ALG8	chr11	-	78106806	78106946	78106806	78106912	78109441	78109581	2325	219,237,266	2,1,5	291,263,278	6,2,0	108	74	0.919509125001	1.0	0.987,0.994,0.973	0.971,0.989,1.0	-0.002
2326	ENSG00000159063	ALG8	chr11	-	78127357	78127439	78127357	78127436	78139493	78139622	2326	1,0,0	111,89,95	2,2,2	131,98,99	77	74	0.59517541418	1.0	0.009,0.0,0.0	0.014,0.019,0.019	-0.014
2328	ENSG00000164180	TMEM161B	chr5	-	88207028	88207180	88207028	88207142	88220562	88220719	2328	55,50,34	1,3,1	84,79,41	3,0,1	112	74	0.390598929014	1.0	0.973,0.917,0.957	0.949,1.0,0.964	-0.022
2330	ENSG00000137094	DNAJB5	chr9	+	34996264	34996866	34996394	34996866	34993199	34993444	2330	71,63,92	3,0,2	37,68,71	1,0,0	204	74	0.266926059175	1.0	0.896,1.0,0.943	0.931,1.0,1.0	-0.031
2332	ENSG00000178149	DALRD3	chr3	-	49015972	49016086	49015972	49016060	49016157	49016340	2332	34,32,30	21,16,24	21,29,28	10,22,17	100	74	0.959525011919	1.0	0.545,0.597,0.481	0.608,0.494,0.549	-0.009
2337	ENSG00000127989	MTERF1	chr7	-	91876877	91876978	91876877	91876926	91880054	91880113	2337	4,0,0	0,0,0	1,3,0	1,0,0	126	74	1	1.0	1.0,NA,NA	0.37,1.0,NA	0.315
2339	ENSG00000089159	PXN	chr12	-	120215102	120215417	120215102	120215273	120221622	120221758	2339	19,21,19	4,6,1	8,9,11	3,4,2	218	74	0.294031453979	1.0	0.617,0.543,0.866	0.475,0.433,0.651	0.156
2346	ENSG00000022976	ZNF839	chr14	+	102341322	102342367	102342102	102342367	102339093	102339223	2346	51,45,35	5,1,2	41,30,26	1,3,5	854	74	0.452776774987	1.0	0.469,0.796,0.603	0.78,0.464,0.311	0.104
2351	ENSG00000135913	USP37	chr2	-	218558497	218558717	218558497	218558677	218560819	218560883	2351	0,0,1	1,1,3	0,0,0	1,3,1	114	74	1	1.0	0.0,0.0,0.178	0.0,0.0,0.0	0.059
2352	ENSG00000265241	RBM8A	chr1	-	145926808	145926886	145926808	145926883	145927017	145927077	2352	76,101,45	12,17,5	57,47,49	6,7,9	77	74	0.797638311654	1.0	0.859,0.851,0.896	0.901,0.866,0.84	-0.0
2353	ENSG00000149547	EI24	chr11	+	125575250	125575408	125575262	125575408	125572457	125572569	2353	2,0,2	47,24,17	1,0,0	48,14,13	86	74	0.483076650075	1.0	0.035,0.0,0.092	0.018,0.0,0.0	0.036
2355	ENSG00000149547	EI24	chr11	+	125575262	125575408	125575304	125575408	125572457	125572569	2355	108,60,40	1,0,1	115,53,38	0,0,2	116	74	1	1.0	0.986,1.0,0.962	1.0,1.0,0.924	0.008
2357	ENSG00000149547	EI24	chr11	+	125575250	125575408	125575304	125575408	125572457	125572569	2357	63,36,25	1,0,1	68,39,25	0,0,2	128	74	1	1.0	0.973,1.0,0.935	1.0,1.0,0.878	0.01
2359	ENSG00000006125	AP2B1	chr17	+	35650529	35650789	35650602	35650789	35641876	35641975	2359	243,121,71	28,11,7	168,169,92	18,15,11	147	74	0.928344260841	1.0	0.814,0.847,0.836	0.825,0.85,0.808	0.005
2365	ENSG00000177156	TALDO1	chr11	+	758949	759057	759008	759057	755878	756002	2365	333,257,158	1,3,2	249,192,175	2,4,0	133	74	0.680860183678	1.0	0.995,0.979,0.978	0.986,0.964,1.0	0.001
2366	ENSG00000124279	FASTKD3	chr5	-	7861582	7861773	7861582	7861652	7862822	7862997	2366	22,26,29	22,12,17	29,19,26	21,29,23	195	74	0.17121792199	1.0	0.275,0.451,0.393	0.344,0.199,0.3	0.092
2371	ENSG00000160305	DIP2A	chr21	+	46511416	46511614	46511428	46511614	46509256	46509376	2371	20,14,9	1,0,0	18,16,13	0,0,0	86	74	1	1.0	0.945,1.0,1.0	1.0,1.0,1.0	-0.018
2375	ENSG00000136044	APPL2	chr12	-	105199372	105199531	105199372	105199524	105203702	105203785	2375	5,1,2	0,0,0	5,7,1	0,1,0	81	74	1	1.0	1.0,1.0,1.0	1.0,0.865,1.0	0.045
2376	ENSG00000136044	APPL2	chr12	-	105188272	105188447	105188272	105188396	105189771	105189824	2376	20,20,12	0,0,1	19,25,20	0,0,0	125	74	1	1.0	1.0,1.0,0.877	1.0,1.0,1.0	-0.041
2377	ENSG00000136044	APPL2	chr12	-	105207970	105208047	105207970	105208029	105208157	105208199	2377	0,1,0	12,5,8	0,0,0	9,5,3	92	74	1	1.0	0.0,0.139,0.0	0.0,0.0,0.0	0.046
237	ENSG00000130703	OSBPL2	chr20	+	62259980	62260125	62260016	62260125	62256056	62256221	237	31,38,30	1,2,2	24,38,17	1,1,2	110	74	0.701496782618	1.0	0.954,0.927,0.91	0.942,0.962,0.851	0.012
2380	ENSG00000136044	APPL2	chr12	-	105189771	105189889	105189771	105189824	105189990	105190155	2380	0,3,1	14,12,7	0,0,2	12,12,11	139	74	0.829875434317	1.0	0.0,0.117,0.071	0.0,0.0,0.088	0.033
2381	ENSG00000160209	PDXK	chr21	+	43743668	43743807	43743723	43743807	43741666	43741771	2381	5,5,3	392,246,205	1,4,1	346,255,206	129	74	1	1.0	0.007,0.012,0.008	0.002,0.009,0.003	0.004
2382	ENSG00000160209	PDXK	chr21	+	43755476	43755764	43755697	43755764	43753582	43753719	2382	0,0,1	137,111,97	0,0,0	99,54,90	295	74	1	1.0	0.0,0.0,0.003	0.0,0.0,0.0	0.001
2384	ENSG00000163482	STK36	chr2	+	218689858	218689956	218689885	218689956	218688696	218688876	2384	1,1,1	0,0,0	1,1,3	2,0,0	101	74	0.515573012348	1.0	1.0,1.0,1.0	0.268,1.0,1.0	0.244
2385	ENSG00000163482	STK36	chr2	+	218696526	218696601	218696589	218696601	218694524	218694635	2385	4,0,1	6,2,4	3,0,0	4,0,4	137	74	1	1.0	0.265,0.0,0.119	0.288,NA,0.0	-0.016
2386	ENSG00000163482	STK36	chr2	+	218673624	218673765	218673664	218673765	218672740	218672913	2386	6,0,1	1,0,0	11,3,1	0,0,0	114	74	1	1.0	0.796,NA,1.0	1.0,1.0,1.0	-0.102
2387	ENSG00000163482	STK36	chr2	+	218697853	218698001	218697902	218698001	218697462	218697610	2387	9,3,2	1,0,0	4,1,3	2,1,0	123	74	0.427716008556	1.0	0.844,1.0,1.0	0.546,0.376,1.0	0.307
2390	ENSG00000107959	PITRM1	chr10	-	3143388	3143731	3143388	3143501	3144291	3144366	2390	3,2,10	33,14,10	3,2,2	15,9,10	304	74	0.479062977892	1.0	0.022,0.034,0.196	0.046,0.051,0.046	0.036
2391	ENSG00000163479	SSR2	chr1	-	156014960	156015073	156014960	156015069	156018269	156018368	2391	5,3,2	1690,1290,1321	5,4,0	1647,1295,1384	78	74	1	1.0	0.003,0.002,0.001	0.003,0.003,0.0	0.0
2392	ENSG00000163479	SSR2	chr1	-	156011809	156012565	156011809	156011887	156014960	156015069	2392	9,4,10	1195,768,851	5,9,11	905,649,892	752	74	1	1.0	0.001,0.001,0.001	0.001,0.001,0.001	0.0
2396	ENSG00000198931	APRT	chr16	-	88809468	88809840	88809468	88809706	88810069	88810148	2396	426,326,245	77,36,50	213,111,217	32,19,33	208	74	0.808933166576	1.0	0.663,0.763,0.635	0.703,0.675,0.701	-0.006
2397	ENSG00000160584	SIK3	chr11	-	116857809	116858699	116857809	116858519	116859264	116859604	2397	12,0,5	0,0,0	11,6,6	0,0,1	254	74	1	1.0	1.0,NA,1.0	1.0,1.0,0.636	0.121
2398	ENSG00000160584	SIK3	chr11	-	116846382	116846553	116846382	116846457	116847475	116847608	2398	28,14,19	0,1,0	27,22,11	0,1,0	170	74	1	1.0	1.0,0.859,1.0	1.0,0.905,1.0	-0.015
2399	ENSG00000155254	MARVELD1	chr10	+	97715728	97715985	97715859	97715985	97715320	97715405	2399	235,185,143	5,2,6	156,216,156	11,4,4	205	74	0.215934109327	1.0	0.944,0.971,0.896	0.837,0.951,0.934	0.03
239	ENSG00000146067	FAM193B	chr5	-	177536357	177536745	177536357	177536486	177537872	177538107	239	25,26,32	1,0,1	16,10,18	0,0,0	333	74	1	1.0	0.847,1.0,0.877	1.0,1.0,1.0	-0.092
23	ENSG00000185689	C6orf201	chr6	+	4124959	4126119	4125911	4126119	4121948	4122046	23	88,115,77	0,0,3	77,117,69	0,1,0	1026	74	0.537389100828	1.0	1.0,1.0,0.649	1.0,0.894,1.0	-0.082
2400	ENSG00000198792	TMEM184B	chr22	-	38231243	38231399	38231243	38231334	38247769	38248019	2400	2,0,1	0,0,0	1,1,1	0,0,1	139	74	1	1.0	1.0,NA,1.0	1.0,1.0,0.347	0.218
2402	ENSG00000174233	ADCY6	chr12	-	48773468	48774098	48773468	48773647	48774401	48774518	2402	95,32,59	2,5,3	69,45,55	0,6,2	525	74	0.569686211058	1.0	0.87,0.474,0.735	1.0,0.514,0.795	-0.077
2404	ENSG00000120093	HOXB3	chr17	-	48552026	48552632	48552026	48552090	48555530	48555618	2404	5,4,3	0,1,0	3,1,3	0,0,0	616	74	1	1.0	1.0,0.325,1.0	1.0,1.0,1.0	-0.225
2405	ENSG00000120093	HOXB3	chr17	-	48552026	48552360	48552026	48552090	48555530	48555618	2405	2,0,1	0,1,0	2,1,3	0,0,0	344	74	1	1.0	1.0,0.0,1.0	1.0,1.0,1.0	-0.333
2406	ENSG00000092036	HAUS4	chr14	-	22947867	22948033	22947867	22948013	22950313	22950410	2406	0,3,0	114,171,97	1,2,4	111,175,132	94	74	1	1.0	0.0,0.014,0.0	0.007,0.009,0.023	-0.008
2407	ENSG00000237412	PRSS56	chr2	+	232523768	232523945	232523771	232523945	232523415	232523578	2407	126,75,113	101,51,91	32,19,54	29,12,63	77	74	0.326472812012	1.0	0.545,0.586,0.544	0.515,0.603,0.452	0.035
2408	ENSG00000189164	ZNF527	chr19	+	37380047	37380372	37380276	37380372	37379119	37379246	2408	1,0,1	4,1,3	1,1,0	5,0,1	303	74	1	1.0	0.058,0.0,0.075	0.047,1.0,0.0	-0.305
240	ENSG00000109113	RAB34	chr17	-	28715992	28716061	28715992	28716058	28717212	28717291	240	0,1,0	0,0,0	3,0,0	1,2,0	77	74	1	1.0	NA,1.0,NA	0.742,0.0,NA	0.629
2410	ENSG00000131115	ZNF227	chr19	+	44228445	44228572	44228486	44228572	44217790	44217852	2410	6,3,4	1,0,1	1,5,1	1,1,0	115	74	1	1.0	0.794,1.0,0.72	0.392,0.763,1.0	0.12
2413	ENSG00000166986	MARS	chr12	+	57489423	57489558	57489454	57489558	57489266	57489345	2413	163,54,44	4,0,1	106,79,44	3,3,3	105	74	0.116470568761	1.0	0.966,1.0,0.969	0.961,0.949,0.912	0.038
2414	ENSG00000166986	MARS	chr12	+	57512235	57512353	57512302	57512353	57512007	57512103	2414	399,223,211	2,4,7	273,257,197	2,2,6	141	74	0.663884223346	1.0	0.991,0.967,0.941	0.986,0.985,0.945	-0.006
2415	ENSG00000170037	CNTROB	chr17	+	7949081	7949157	7949084	7949157	7948486	7948619	2415	5,4,12	10,15,14	2,4,5	10,2,9	77	74	0.957364081351	1.0	0.325,0.204,0.452	0.161,0.658,0.348	-0.062
2416	ENSG00000170037	CNTROB	chr17	+	7936237	7936482	7936365	7936482	7934988	7935145	2416	15,22,33	21,15,12	6,17,27	9,9,22	202	74	0.665243563022	1.0	0.207,0.35,0.502	0.196,0.409,0.31	0.048
2419	ENSG00000029363	BCLAF1	chr6	-	136277864	136278776	136277864	136278770	136279762	136279876	2419	15,10,14	0,3,3	26,28,23	4,2,3	80	74	0.604310960069	1.0	1.0,0.755,0.812	0.857,0.928,0.876	-0.031
2420	ENSG00000029363	BCLAF1	chr6	-	136275842	136276508	136275842	136275989	136277864	136278770	2420	104,91,83	4,14,16	103,110,66	4,7,9	593	74	0.304948268837	1.0	0.764,0.448,0.393	0.763,0.662,0.478	-0.099
2421	ENSG00000029363	BCLAF1	chr6	-	136271994	136272079	136271994	136272076	136273081	136273187	2421	60,63,101	0,0,0	58,79,67	2,3,0	77	74	0.489146739515	1.0	1.0,1.0,1.0	0.965,0.962,1.0	0.024
2423	ENSG00000122952	ZWINT	chr10	-	56358555	56358724	56358555	56358687	56358804	56358947	2423	90,62,76	6,4,2	88,52,66	4,1,3	111	74	0.399582418143	1.0	0.909,0.912,0.962	0.936,0.972,0.936	-0.02
2425	ENSG00000100116	GCAT	chr22	+	37813276	37813609	37813462	37813609	37812886	37812988	2425	5,8,6	44,19,15	4,6,7	21,22,17	260	74	0.782493677537	1.0	0.031,0.107,0.102	0.051,0.072,0.105	0.004
2428	ENSG00000068885	IFT80	chr3	-	160381502	160381726	160381502	160381724	160384563	160384646	2428	0,0,0	9,7,2	2,0,1	9,4,3	76	74	0.863694759596	1.0	0.0,0.0,0.0	0.178,0.0,0.245	-0.141
2432	ENSG00000204356	NELFE	chr6	-	31954554	31954892	31954554	31954877	31955058	31955096	2432	130,79,66	28,29,14	83,74,64	27,17,16	89	74	0.857417070437	1.0	0.794,0.694,0.797	0.719,0.784,0.769	0.004
2435	ENSG00000176371	ZSCAN2	chr15	+	84622577	84622714	84622645	84622714	84620601	84620772	2435	4,6,4	0,1,0	6,3,6	1,0,0	142	74	1	1.0	1.0,0.758,1.0	0.758,1.0,1.0	0.0
2437	ENSG00000134283	PPHLN1	chr12	+	42445972	42446290	42445990	42446290	42442640	42442741	2437	24,7,5	14,3,9	18,10,6	5,3,9	92	74	0.452539209585	1.0	0.58,0.652,0.309	0.743,0.728,0.349	-0.093
2439	ENSG00000134283	PPHLN1	chr12	+	42374862	42375074	42374955	42375074	42355160	42355222	2439	403,221,247	1,10,10	406,234,221	3,8,5	167	74	0.443754375608	1.0	0.994,0.907,0.916	0.984,0.928,0.951	-0.015
2443	ENSG00000135968	GCC2	chr2	+	108481696	108481816	108481709	108481816	108475751	108475850	2443	17,14,16	2,3,2	17,19,16	3,6,1	87	74	0.773373838136	1.0	0.878,0.799,0.872	0.828,0.729,0.932	0.02
2445	ENSG00000176438	SYNE3	chr14	-	95436819	95436981	95436819	95436966	95439032	95439162	2445	1,1,1	2,1,4	0,3,1	0,1,2	89	74	1	1.0	0.294,0.454,0.172	NA,0.714,0.294	-0.197
2448	ENSG00000063241	ISOC2	chr19	-	55455259	55455378	55455259	55455330	55456348	55456489	2448	32,20,37	60,33,56	22,7,30	31,16,35	122	74	0.548168141617	1.0	0.244,0.269,0.286	0.301,0.21,0.342	-0.018
2449	ENSG00000063241	ISOC2	chr19	-	55455259	55455378	55455259	55455330	55455635	55455845	2449	15,10,13	15,16,8	10,8,13	5,6,9	122	74	0.246961996104	1.0	0.378,0.275,0.496	0.548,0.447,0.467	-0.104
2453	ENSG00000111653	ING4	chr12	-	6652270	6652418	6652270	6652309	6652661	6652767	2453	292,285,305	7,10,12	251,311,310	10,13,11	183	74	0.510287970385	1.0	0.944,0.92,0.911	0.91,0.906,0.919	0.013
2454	ENSG00000111653	ING4	chr12	-	6652661	6652770	6652661	6652767	6652935	6653050	2454	47,56,30	46,50,54	29,45,42	43,47,42	77	74	1	1.0	0.495,0.518,0.348	0.393,0.479,0.49	-0.0
2455	ENSG00000158104	HPD	chr12	-	121849686	121849938	121849686	121849790	121854702	121854792	2455	11,2,8	523,295,220	9,2,1	417,214,187	222	74	1	1.0	0.007,0.002,0.012	0.007,0.003,0.002	0.003
2456	ENSG00000242715	CCDC169	chr13	-	36283468	36283509	36283468	36283505	36283591	36283702	2456	5,5,1	0,0,1	16,8,1	0,1,0	78	74	1	1.0	1.0,1.0,0.487	1.0,0.884,1.0	-0.132
245	ENSG00000109113	RAB34	chr17	-	28717212	28717620	28717212	28717425	28718121	28718167	245	14,10,5	5,0,0	3,0,4	2,0,2	269	74	1	1.0	0.435,1.0,1.0	0.292,NA,0.355	0.488
2460	ENSG00000118181	RPS25	chr11	-	119017361	119017545	119017361	119017433	119017957	119018053	2460	25457,39753,33550	262,394,379	28477,33740,31044	314,383,349	186	74	0.499995414495	1.0	0.975,0.976,0.972	0.973,0.972,0.973	0.002
2467	ENSG00000140451	PIF1	chr15	-	64819846	64820019	64819846	64819986	64820981	64821088	2467	2,10,0	12,11,2	1,1,4	5,1,1	107	74	0.515233535381	1.0	0.103,0.386,0.0	0.122,0.409,0.734	-0.259
2469	ENSG00000148337	CIZ1	chr9	-	128180720	128180814	128180720	128180799	128185546	128185776	2469	32,21,14	6,2,2	17,12,12	3,0,1	89	74	0.131658966063	1.0	0.816,0.897,0.853	0.825,1.0,0.909	-0.056
246	ENSG00000109113	RAB34	chr17	-	28717212	28717647	28717212	28717425	28718121	28718167	246	20,19,10	5,0,0	6,0,7	2,0,2	296	74	1	1.0	0.5,1.0,1.0	0.429,NA,0.467	0.385
2470	ENSG00000106244	PDAP1	chr7	-	99403397	99403525	99403397	99403505	99404861	99404953	2470	2,1,0	184,156,97	0,1,0	115,78,90	94	74	1	1.0	0.008,0.005,0.0	0.0,0.01,0.0	0.001
2473	ENSG00000064651	SLC12A2	chr5	+	128184722	128184856	128184788	128184856	128184365	128184501	2473	0,0,0	8,8,18	0,1,0	11,5,8	140	74	1	1.0	0.0,0.0,0.0	0.0,0.096,0.0	-0.032
2475	ENSG00000132768	DPH2	chr1	+	43970905	43971189	43970965	43971189	43970595	43970708	2475	2,3,3	21,2,7	3,3,4	18,7,4	134	74	0.744411278836	1.0	0.05,0.453,0.191	0.084,0.191,0.356	0.021
2476	ENSG00000213930	GALT	chr9	+	34648047	34648171	34648114	34648171	34647656	34647961	2476	3,1,5	16,4,3	4,0,0	13,0,7	141	74	1	1.0	0.09,0.116,0.467	0.139,NA,0.0	0.155
2477	ENSG00000213930	GALT	chr9	+	34647491	34647567	34647540	34647567	34647088	34647258	2477	14,1,6	0,2,0	14,5,7	0,0,0	123	74	0.473282143023	1.0	1.0,0.231,1.0	1.0,1.0,1.0	-0.256
2478	ENSG00000213930	GALT	chr9	+	34647474	34647567	34647491	34647567	34647088	34647258	2478	3,0,0	6,0,0	0,0,0	7,3,2	91	74	1	1.0	0.289,NA,NA	0.0,0.0,0.0	0.289
247	ENSG00000109113	RAB34	chr17	-	28715194	28715276	28715194	28715214	28715455	28715507	247	451,405,266	2,11,10	367,338,254	4,4,9	136	74	0.64369341957	1.0	0.992,0.952,0.935	0.98,0.979,0.939	-0.006
2480	ENSG00000213930	GALT	chr9	+	34648047	34648171	34648114	34648171	34647088	34647258	2480	3,0,3	2,0,0	4,0,0	0,0,0	141	74	1	1.0	0.44,NA,1.0	1.0,NA,NA	-0.28
2481	ENSG00000213930	GALT	chr9	+	34647540	34648171	34648114	34648171	34647088	34647258	2481	32,5,8	2,0,0	20,8,17	0,0,0	648	74	1	1.0	0.646,1.0,1.0	1.0,1.0,1.0	-0.118
2482	ENSG00000213930	GALT	chr9	+	34647474	34647567	34647540	34647567	34647088	34647258	2482	11,1,6	0,2,0	7,2,5	0,0,0	140	74	0.447546118346	1.0	1.0,0.209,1.0	1.0,1.0,1.0	-0.264
2484	ENSG00000213930	GALT	chr9	+	34648091	34648171	34648114	34648171	34647831	34647961	2484	2,0,3	16,4,3	3,0,0	13,0,7	97	74	1	1.0	0.087,0.0,0.433	0.15,NA,0.0	0.098
2485	ENSG00000213930	GALT	chr9	+	34648047	34648171	34648091	34648171	34647831	34647961	2485	1,1,2	0,0,0	2,0,0	1,0,0	118	74	1	1.0	1.0,1.0,1.0	0.556,NA,NA	0.444
248	ENSG00000109113	RAB34	chr17	-	28715992	28716061	28715992	28716058	28716902	28716994	248	3,0,1	28,7,9	4,0,2	13,7,6	77	74	0.224553437893	1.0	0.093,0.0,0.096	0.228,0.0,0.243	-0.094
2492	ENSG00000255073	ZFP91-CNTF	chr11	+	58622740	58622866	58622765	58622866	58617195	58617568	2492	0,0,0	0,0,1	0,0,1	0,0,1	99	74	1	1.0	NA,NA,0.0	NA,NA,0.428	-0.428
2494	ENSG00000101473	ACOT8	chr20	-	45843526	45843772	45843526	45843721	45844262	45844420	2494	7,6,7	54,40,27	6,5,2	41,27,32	125	74	0.425814903989	1.0	0.071,0.082,0.133	0.08,0.099,0.036	0.024
2495	ENSG00000101473	ACOT8	chr20	-	45853922	45853984	45853922	45853979	45855158	45855292	2495	1,2,0	0,3,0	2,1,2	0,1,2	79	74	1	1.0	1.0,0.384,NA	1.0,0.484,0.484	0.036
2497	ENSG00000160211	G6PD	chrX	-	154534337	154534499	154534337	154534496	154535167	154535385	2497	2,0,0	36,18,9	2,0,0	24,8,12	77	74	1	1.0	0.051,0.0,0.0	0.074,0.0,0.0	-0.008
2498	ENSG00000160211	G6PD	chrX	-	154533575	154533807	154533575	154533669	154534034	154534160	2498	1,0,0	105,63,54	0,1,1	83,25,36	212	74	1	1.0	0.003,0.0,0.0	0.0,0.014,0.01	-0.007
2499	ENSG00000148019	CEP78	chr9	+	78251904	78252043	78251907	78252043	78248761	78248873	2499	6,3,2	36,20,12	6,3,0	39,20,18	77	74	0.530731719208	1.0	0.138,0.126,0.138	0.129,0.126,0.0	0.049
2501	ENSG00000104408	EIF3E	chr8	-	108239957	108240098	108239957	108240075	108241798	108241913	2501	13,31,15	1985,1844,1056	9,45,19	2670,2151,1298	97	74	0.701994996232	1.0	0.005,0.013,0.011	0.003,0.016,0.011	-0.0
2503	ENSG00000198408	MGEA5	chr10	-	101792838	101792943	101792838	101792901	101793912	101793998	2503	65,60,56	14,10,15	36,71,61	3,13,11	116	74	0.271054884022	1.0	0.748,0.793,0.704	0.884,0.777,0.78	-0.065
2504	ENSG00000065457	ADAT1	chr16	-	75618585	75618698	75618585	75618640	75620265	75620334	2504	1,0,0	9,1,0	1,0,0	10,3,1	132	74	1	1.0	0.059,0.0,NA	0.053,0.0,0.0	0.012
2508	ENSG00000167925	GHDC	chr17	-	42190184	42190359	42190184	42190270	42190623	42190757	2508	10,10,14	2,0,5	7,14,16	2,1,2	163	74	0.601545868081	1.0	0.694,1.0,0.56	0.614,0.864,0.784	-0.003
2509	ENSG00000167925	GHDC	chr17	-	42192905	42193101	42192905	42193027	42193316	42193594	2509	1,3,8	9,5,4	1,5,4	7,0,12	148	74	0.828123872322	1.0	0.053,0.231,0.5	0.067,1.0,0.143	-0.142
2511	ENSG00000067221	STOML1	chr15	-	73984658	73984871	73984658	73984868	73985317	73985513	2511	0,0,0	2,0,0	3,1,1	0,0,1	77	74	1	1.0	0.0,NA,NA	1.0,1.0,0.49	-0.83
2513	ENSG00000105701	FKBP8	chr19	-	18538215	18538436	18538215	18538433	18539370	18539459	2513	208,144,202	118,132,161	115,57,130	65,45,128	77	74	0.857956462757	1.0	0.629,0.512,0.547	0.63,0.549,0.494	0.005
2514	ENSG00000105701	FKBP8	chr19	-	18532663	18532814	18532663	18532795	18533269	18533347	2514	7,6,13	439,485,393	3,4,3	212,210,300	93	74	0.242527869001	1.0	0.013,0.01,0.026	0.011,0.015,0.008	0.005
2517	ENSG00000111142	METAP2	chr12	+	95485878	95485981	95485947	95485981	95483214	95483280	2517	371,494,193	2,1,1	402,548,222	2,0,1	143	74	1	1.0	0.99,0.996,0.99	0.99,1.0,0.991	-0.002
2518	ENSG00000111142	METAP2	chr12	+	95476070	95476178	95476142	95476178	95474151	95474330	2518	254,370,174	20,23,9	331,335,173	16,23,5	146	74	0.316414697117	1.0	0.866,0.891,0.907	0.913,0.881,0.946	-0.025
251	ENSG00000079459	FDFT1	chr8	+	11826023	11826215	11826078	11826215	11821749	11821878	251	682,1421,1393	0,2,4	521,1255,1324	0,1,2	129	74	1	1.0	1.0,0.998,0.995	1.0,0.999,0.997	-0.001
2520	ENSG00000157992	KRTCAP3	chr2	+	27444185	27444297	27444188	27444297	27443948	27444061	2520	0,5,9	0,0,2	0,6,5	0,0,0	77	74	1	1.0	NA,1.0,0.812	NA,1.0,1.0	-0.094
2521	ENSG00000144579	CTDSP1	chr2	+	218402110	218402215	218402113	218402215	218401563	218401712	2521	2,0,1	14,3,1	2,0,0	6,2,6	77	74	1	1.0	0.121,0.0,0.49	0.243,0.0,0.0	0.123
2523	ENSG00000076864	RAP1GAP	chr1	-	21597960	21598064	21597960	21598040	21598399	21598502	2523	8,8,3	5,0,0	5,2,4	2,0,1	98	74	0.652421745084	1.0	0.547,1.0,1.0	0.654,1.0,0.751	0.047
2524	ENSG00000076864	RAP1GAP	chr1	-	21597960	21598095	21597960	21598064	21598399	21598502	2524	1,0,0	6,6,3	0,0,0	4,1,1	105	74	1	1.0	0.105,0.0,0.0	0.0,0.0,0.0	0.035
2525	ENSG00000076864	RAP1GAP	chr1	-	21597960	21598095	21597960	21598040	21598399	21598502	2525	3,2,0	5,0,0	1,1,3	2,0,1	129	74	1	1.0	0.256,1.0,NA	0.223,1.0,0.632	0.01
2526	ENSG00000076864	RAP1GAP	chr1	-	21602803	21603912	21602803	21602913	21606065	21606197	2526	0,1,0	4,1,6	2,0,0	4,2,2	1073	74	1	1.0	0.0,0.065,0.0	0.033,0.0,0.0	0.011
2528	ENSG00000105443	CYTH2	chr19	+	48473721	48474017	48473904	48474017	48473297	48473378	2528	10,4,15	49,28,37	4,3,8	17,29,24	257	74	0.493973373109	1.0	0.056,0.04,0.105	0.063,0.029,0.088	0.007
2529	ENSG00000105443	CYTH2	chr19	+	48478065	48478145	48478068	48478145	48474837	48474949	2529	12,13,22	15,17,23	6,10,8	8,8,9	77	74	0.758694693509	1.0	0.435,0.424,0.479	0.419,0.546,0.461	-0.029
2530	ENSG00000171853	TRAPPC12	chr2	+	3477691	3477795	3477694	3477795	3465596	3465695	2530	0,1,1	42,20,22	0,0,0	43,15,28	77	74	1	1.0	0.0,0.046,0.042	0.0,0.0,0.0	0.029
2532	ENSG00000147894	C9orf72	chr9	-	27558490	27560299	27558490	27558607	27561584	27561649	2532	52,51,79	0,0,0	66,102,76	0,1,0	1766	74	1	1.0	1.0,1.0,1.0	1.0,0.81,1.0	0.063
2533	ENSG00000269313	MAGIX	chrX	+	49164862	49165090	49164907	49165090	49164706	49164789	2533	2,1,1	1,1,0	2,2,2	0,2,1	119	74	0.436387224122	1.0	0.554,0.383,1.0	1.0,0.383,0.554	0.0
2534	ENSG00000269313	MAGIX	chrX	+	49166073	49166632	49166088	49166632	49165189	49165361	2534	0,2,0	2,1,0	0,2,0	0,0,1	89	74	1	1.0	0.0,0.624,NA	NA,1.0,0.0	-0.188
2535	ENSG00000100731	PCNX	chr14	+	71012984	71013202	71012999	71013202	71011491	71011549	2535	27,4,3	5,0,2	16,15,7	6,8,1	89	74	0.187511188442	1.0	0.818,1.0,0.555	0.689,0.609,0.853	0.074
253	ENSG00000197448	GSTK1	chr7	+	143264547	143265092	143264991	143265092	143264085	143264167	253	576,417,378	1,1,1	523,383,345	1,3,1	518	74	0.523855987112	1.0	0.988,0.983,0.982	0.987,0.948,0.98	0.013
2541	ENSG00000243406	MRPS31P5	chr13	-	52169986	52170099	52169986	52170056	52171157	52171248	2541	4,0,2	0,0,1	3,2,3	0,0,0	117	74	1	1.0	1.0,NA,0.558	1.0,1.0,1.0	-0.221
2543	ENSG00000164985	PSIP1	chr9	-	15470635	15471311	15470635	15471231	15472631	15472750	2543	8,17,30	86,109,79	7,22,19	89,80,71	154	74	0.965111776065	1.0	0.043,0.07,0.154	0.036,0.117,0.114	0.0
2544	ENSG00000089041	P2RX7	chr12	+	121162270	121162520	121162423	121162520	121160901	121160974	2544	0,0,0	1,0,0	0,1,0	0,1,0	227	74	1	1.0	0.0,NA,NA	NA,0.246,NA	-0.246
2547	ENSG00000169727	GPS1	chr17	+	82055161	82055222	82055164	82055222	82054897	82054975	2547	133,57,54	37,10,16	63,35,40	16,3,13	77	74	0.580653069002	1.0	0.776,0.846,0.764	0.791,0.918,0.747	-0.023
2548	ENSG00000169727	GPS1	chr17	+	82054497	82054542	82054509	82054542	82053867	82054049	2548	14,6,4	33,8,10	6,5,7	11,5,6	86	74	0.22492151238	1.0	0.267,0.392,0.256	0.319,0.463,0.501	-0.123
2549	ENSG00000169727	GPS1	chr17	+	82056839	82057470	82057052	82057470	82056628	82056766	2549	225,150,143	1,1,0	103,54,86	0,0,0	287	74	1	1.0	0.983,0.975,1.0	1.0,1.0,1.0	-0.014
2558	ENSG00000129354	AP1M2	chr19	-	10572670	10573088	10572670	10572895	10574416	10574492	2558	291,535,442	1,4,2	216,310,338	1,1,2	267	74	0.702960215686	1.0	0.988,0.974,0.984	0.984,0.988,0.979	-0.002
2561	ENSG00000091640	SPAG7	chr17	-	4960021	4960190	4960021	4960111	4960458	4960547	2561	0,1,0	1,0,0	0,0,0	2,0,0	153	74	1	1.0	0.0,1.0,NA	0.0,NA,NA	0.5
2562	ENSG00000076604	TRAF4	chr17	+	28747821	28747947	28747842	28747947	28747212	28747264	2562	5,3,5	90,59,44	3,2,4	76,60,58	95	74	0.331648718442	1.0	0.041,0.038,0.081	0.03,0.025,0.051	0.018
2564	ENSG00000135506	OS9	chr12	+	57716088	57716193	57716091	57716193	57715759	57715970	2564	45,45,52	122,111,129	37,32,42	89,86,99	77	74	0.871552751949	1.0	0.262,0.28,0.279	0.285,0.263,0.29	-0.006
2565	ENSG00000092531	SNAP23	chr15	+	42513335	42513447	42513398	42513447	42512954	42512996	2565	0,4,7	110,74,78	2,4,1	70,99,104	137	74	0.257967882679	1.0	0.0,0.028,0.046	0.015,0.021,0.005	0.011
2567	ENSG00000092531	SNAP23	chr15	+	42513173	42513447	42513398	42513447	42512954	42512996	2567	2,3,8	110,74,78	3,3,5	70,99,104	299	74	0.953113303246	1.0	0.004,0.01,0.025	0.01,0.007,0.012	0.003
2568	ENSG00000012048	BRCA1	chr17	-	43076487	43076614	43076487	43076611	43082403	43082575	2568	29,17,4	23,10,3	34,20,6	10,18,12	77	74	0.878970873417	1.0	0.548,0.62,0.562	0.766,0.516,0.325	0.041
2569	ENSG00000012048	BRCA1	chr17	-	43099774	43099880	43099774	43099877	43104121	43104261	2569	34,5,5	10,5,3	20,17,10	8,7,2	77	74	0.59742825003	1.0	0.766,0.49,0.616	0.706,0.7,0.828	-0.121
2570	ENSG00000124357	NAGK	chr2	+	71077557	71077636	71077569	71077636	71076603	71076701	2570	41,20,12	1,0,0	25,14,23	0,0,0	86	74	1	1.0	0.972,1.0,1.0	1.0,1.0,1.0	-0.009
2571	ENSG00000124357	NAGK	chr2	+	71072825	71073594	71073481	71073594	71072640	71072751	2571	11,9,14	23,11,7	8,10,16	25,10,6	730	74	0.92812917141	1.0	0.046,0.077,0.169	0.031,0.092,0.213	-0.015
2573	ENSG00000124357	NAGK	chr2	+	71075554	71075642	71075561	71075642	71073481	71073594	2573	67,33,19	2,0,0	44,37,16	0,0,0	81	74	1	1.0	0.968,1.0,1.0	1.0,1.0,1.0	-0.011
2575	ENSG00000125354	SEPT6	chrX	-	119625334	119625396	119625334	119625379	119629317	119629508	2575	3,0,0	13,4,3	1,1,1	23,8,6	91	74	0.464339054823	1.0	0.158,0.0,0.0	0.034,0.092,0.119	-0.029
2576	ENSG00000174705	SH3PXD2B	chr5	-	172333498	172339916	172333498	172333769	172346135	172346261	2576	2170,991,1505	16,24,35	1171,1084,1446	5,22,24	6221	74	0.503507532746	1.0	0.617,0.329,0.338	0.736,0.37,0.417	-0.08
2577	ENSG00000102471	NDFIP2	chr13	+	79543557	79543682	79543617	79543682	79539681	79539775	2577	168,119,118	1,0,0	194,180,126	0,0,1	134	74	1	1.0	0.989,1.0,1.0	1.0,1.0,0.986	0.001
2579	ENSG00000185340	GAS2L1	chr22	+	29311461	29312785	29312142	29312785	29310826	29310998	2579	19,15,19	2,0,0	2,7,13	0,0,0	755	74	0.743187544367	1.0	0.482,1.0,1.0	1.0,1.0,1.0	-0.173
2580	ENSG00000164941	INTS8	chr8	+	94838462	94838618	94838493	94838618	94836523	94836631	2580	111,36,38	4,0,7	91,57,37	6,1,4	105	74	0.785528846679	1.0	0.951,1.0,0.793	0.914,0.976,0.867	-0.004
2581	ENSG00000164941	INTS8	chr8	+	94838462	94838618	94838493	94838618	94831991	94832174	2581	4,3,2	0,1,0	4,11,6	0,0,0	105	74	1	1.0	1.0,0.679,1.0	1.0,1.0,1.0	-0.107
2582	ENSG00000111358	GTF2H3	chr12	+	123652523	123652561	123652531	123652561	123650993	123651056	2582	0,2,0	44,22,14	1,1,0	39,29,15	82	74	1	1.0	0.0,0.076,0.0	0.023,0.03,0.0	0.008
2584	ENSG00000188529	SRSF10	chr1	-	23971572	23971626	23971572	23971623	23971849	23972012	2584	185,175,133	57,43,35	246,180,114	50,45,54	77	74	0.804704131786	1.0	0.757,0.796,0.785	0.825,0.794,0.67	0.016
2586	ENSG00000100867	DHRS2	chr14	+	23641665	23643219	23643151	23643219	23639793	23639895	2586	3,1,1	1,1,0	3,1,1	7,1,0	1560	74	0.726742819824	1.0	0.125,0.045,1.0	0.02,0.045,1.0	0.035
2589	ENSG00000083312	TNPO1	chr5	+	72851204	72851319	72851243	72851319	72848384	72848498	2589	0,0,0	132,48,61	1,0,0	133,92,52	113	74	1	1.0	0.0,0.0,0.0	0.005,0.0,0.0	-0.002
2590	ENSG00000083312	TNPO1	chr5	+	72851237	72851319	72851243	72851319	72848384	72848498	2590	7,0,1	132,48,61	5,2,1	133,92,52	80	74	0.940490128126	1.0	0.047,0.0,0.015	0.034,0.02,0.017	-0.003
2592	ENSG00000088179	PTPN4	chr2	+	119882096	119882149	119882131	119882149	119877463	119877542	2592	8,3,8	0,0,0	11,4,7	0,0,1	109	74	1	1.0	1.0,1.0,1.0	1.0,1.0,0.826	0.058
2593	ENSG00000088179	PTPN4	chr2	+	119877442	119877542	119877463	119877542	119877322	119877365	2593	4,0,1	31,31,17	3,2,0	26,35,21	95	74	0.974827878989	1.0	0.091,0.0,0.044	0.082,0.043,0.0	0.003
2594	ENSG00000233776	LINC01251	chr9	-	33732974	33733331	33732974	33733244	33738287	33738416	2594	0,1,2	0,0,0	0,1,1	0,1,0	161	74	1	1.0	NA,1.0,1.0	NA,0.315,1.0	0.343
2595	ENSG00000188243	COMMD6	chr13	-	75530310	75530408	75530310	75530405	75537663	75537675	2595	26,25,15	31,56,27	23,16,15	43,23,38	77	74	0.65264745841	1.0	0.446,0.3,0.348	0.34,0.401,0.275	0.026
2599	ENSG00000182985	CADM1	chr11	-	115169235	115176592	115169235	115169626	115178643	115178775	2599	264,168,319	0,0,1	272,183,274	0,0,0	7040	74	1	1.0	1.0,1.0,0.77	1.0,1.0,1.0	-0.077
2601	ENSG00000214078	CPNE1	chr20	-	35626566	35626826	35626566	35626803	35627279	35627413	2601	1,4,1	39,19,10	0,3,1	16,10,13	97	74	0.644052645292	1.0	0.019,0.138,0.071	0.0,0.186,0.055	-0.004
2603	ENSG00000214078	CPNE1	chr20	-	35658929	35659014	35658929	35658982	35664759	35664900	2603	1,1,1	0,1,0	6,3,2	0,1,0	106	74	1	1.0	1.0,0.411,1.0	1.0,0.677,1.0	-0.089
2604	ENSG00000214078	CPNE1	chr20	-	35632162	35632248	35632162	35632234	35632310	35632385	2604	0,0,0	78,28,26	0,0,1	54,24,19	88	74	1	1.0	0.0,0.0,0.0	0.0,0.0,0.042	-0.014
2607	ENSG00000156504	FAM122B	chrX	-	134785885	134785950	134785885	134785947	134787471	134787533	2607	53,24,35	75,53,59	51,34,30	35,74,40	77	74	0.299185344705	1.0	0.404,0.303,0.363	0.583,0.306,0.419	-0.079
2614	ENSG00000063046	EIF4B	chr12	+	53021715	53021860	53021805	53021860	53019909	53020026	2614	19,30,29	373,361,182	11,36,30	273,412,257	164	74	0.773755595155	1.0	0.022,0.036,0.067	0.018,0.038,0.05	0.006
2617	ENSG00000185787	MORF4L1	chr15	+	78884966	78885083	78884969	78885083	78880511	78880579	2617	32,6,4	2,1,0	34,9,6	4,2,0	77	74	0.153066641243	1.0	0.939,0.852,1.0	0.891,0.812,1.0	0.029
2618	ENSG00000103168	TAF1C	chr16	-	84183243	84183333	84183243	84183328	84183409	84183507	2618	6,5,2	1,1,0	6,1,2	1,1,0	79	74	1	1.0	0.849,0.824,1.0	0.849,0.484,1.0	0.113
2622	ENSG00000169714	CNBP	chr3	-	129171078	129171283	129171078	129171280	129171445	129171538	2622	5,7,9	108,235,194	4,8,4	116,243,209	77	74	0.314067606624	1.0	0.043,0.028,0.043	0.032,0.031,0.018	0.011
2623	ENSG00000169714	CNBP	chr3	-	129171078	129171283	129171078	129171277	129171445	129171538	2623	8,12,15	357,700,529	5,15,10	288,576,508	80	74	0.91436094673	1.0	0.02,0.016,0.026	0.016,0.024,0.018	0.001
2626	ENSG00000169714	CNBP	chr3	-	129171445	129171538	129171445	129171508	129171633	129171771	2626	195,522,381	1,0,0	210,521,377	1,1,2	104	74	1	1.0	0.993,1.0,1.0	0.993,0.997,0.993	0.003
2627	ENSG00000175787	ZNF169	chr9	+	94299447	94301454	94299814	94301454	94292973	94293069	2627	1,0,5	1,0,1	4,2,2	0,0,0	441	74	1	1.0	0.144,NA,0.456	1.0,1.0,1.0	-0.7
2629	ENSG00000154832	CXXC1	chr18	-	50283264	50283361	50283264	50283324	50283514	50283564	2629	104,99,163	2,5,3	43,82,107	2,1,2	111	74	0.37394881746	1.0	0.972,0.93,0.973	0.935,0.982,0.973	-0.005
262	ENSG00000135870	RC3H1	chr1	-	173943441	173943615	173943441	173943588	173946475	173946608	262	5,0,3	3,0,2	4,10,5	3,0,0	101	74	1	1.0	0.55,NA,0.524	0.494,1.0,1.0	-0.294
2631	ENSG00000135241	PNPLA8	chr7	-	108514435	108515574	108514435	108515447	108521475	108521521	2631	60,56,67	1,0,2	70,89,79	2,3,0	201	74	0.459754374137	1.0	0.957,1.0,0.925	0.928,0.916,1.0	0.013
2632	ENSG00000178719	GRINA	chr8	+	143991877	143992373	143992244	143992373	143991691	143991804	2632	674,502,463	0,0,0	430,370,424	1,0,0	441	74	1	1.0	1.0,1.0,1.0	0.986,1.0,1.0	0.005
2633	ENSG00000157796	WDR19	chr4	+	39232161	39232272	39232189	39232272	39231796	39231956	2633	19,6,17	0,1,0	10,22,5	0,0,0	102	74	1	1.0	1.0,0.813,1.0	1.0,1.0,1.0	-0.062
2639	ENSG00000160408	ST6GALNAC6	chr9	-	127894511	127894691	127894511	127894629	127896241	127896332	2639	35,16,33	1,0,0	26,17,10	1,0,0	136	74	1	1.0	0.95,1.0,1.0	0.934,1.0,1.0	0.005
2640	ENSG00000006025	OSBPL7	chr17	-	47814520	47814707	47814520	47814614	47815214	47815352	2640	0,2,0	3,2,1	0,0,0	2,0,0	167	74	1	1.0	0.0,0.307,0.0	0.0,NA,NA	0.102
2641	ENSG00000006025	OSBPL7	chr17	-	47808863	47808990	47808863	47808946	47809075	47809115	2641	2,2,0	2,1,0	1,1,6	0,0,2	118	74	1	1.0	0.385,0.556,NA	1.0,1.0,0.653	-0.414
2642	ENSG00000060339	CCAR1	chr10	+	68742375	68742569	68742427	68742569	68736875	68737048	2642	65,37,49	6,3,1	55,55,45	3,1,2	126	74	0.25393728962	1.0	0.864,0.879,0.966	0.915,0.97,0.93	-0.035
2643	ENSG00000126001	CEP250	chr20	+	35472049	35472151	35472052	35472151	35469889	35469986	2643	13,5,12	1,0,0	4,6,4	0,0,0	77	74	1	1.0	0.926,1.0,1.0	1.0,1.0,1.0	-0.025
2645	ENSG00000126460	PRRG2	chr19	+	49583374	49583717	49583541	49583717	49583206	49583304	2645	0,0,0	0,1,0	1,0,0	1,2,1	241	74	1	1.0	NA,0.0,NA	0.235,0.0,0.0	-0.078
2646	ENSG00000147454	SLC25A37	chr8	+	23568258	23568378	23568321	23568378	23566107	23566336	2646	45,36,35	4,4,4	31,45,49	1,1,5	137	74	0.139027691617	1.0	0.859,0.829,0.825	0.944,0.96,0.841	-0.077
2647	ENSG00000104756	KCTD9	chr8	-	25439605	25439792	25439605	25439664	25440576	25440673	2647	13,21,24	10,4,7	18,37,28	6,10,4	202	74	0.348009603797	1.0	0.323,0.658,0.557	0.524,0.575,0.719	-0.093
2649	ENSG00000139636	LMBR1L	chr12	-	49101249	49101323	49101249	49101263	49101471	49101549	2649	9,4,8	2,0,0	3,4,8	0,0,0	134	74	1	1.0	0.713,1.0,1.0	1.0,1.0,1.0	-0.096
2650	ENSG00000109775	UFSP2	chr4	-	185408270	185408435	185408270	185408390	185413725	185413872	2650	28,36,26	1,1,1	24,24,15	0,3,1	119	74	0.500219757676	1.0	0.946,0.957,0.942	1.0,0.833,0.903	0.036
2651	ENSG00000109775	UFSP2	chr4	-	185405779	185405959	185405779	185405856	185407935	185408060	2651	2,1,5	20,36,18	1,4,1	5,25,17	177	74	0.680547308639	1.0	0.04,0.011,0.104	0.077,0.063,0.024	-0.003
2652	ENSG00000109775	UFSP2	chr4	-	185415709	185415867	185415709	185415815	185418440	185418507	2652	39,25,8	0,1,0	32,35,12	0,0,0	126	74	1	1.0	1.0,0.936,1.0	1.0,1.0,1.0	-0.021
2653	ENSG00000137776	SLTM	chr15	-	58899468	58899937	58899468	58899883	58901259	58901287	2653	65,25,18	10,7,3	42,30,22	12,5,7	128	74	0.378977756652	1.0	0.79,0.674,0.776	0.669,0.776,0.645	0.05
2655	ENSG00000064042	LIMCH1	chr4	+	41676378	41676462	41676381	41676462	41671553	41671594	2655	5,6,6	92,59,44	4,9,7	62,62,58	77	74	0.511098062329	1.0	0.05,0.089,0.116	0.058,0.122,0.104	-0.01
2658	ENSG00000099821	POLRMT	chr19	-	618487	618586	618487	618582	618704	618760	2658	231,130,144	2,3,1	151,96,124	3,2,0	78	74	1	1.0	0.991,0.976,0.993	0.979,0.979,1.0	0.001
265	ENSG00000175575	PAAF1	chr11	+	73878778	73878819	73878782	73878819	73876996	73877068	265	0,2,1	0,1,2	0,1,1	0,1,0	78	74	1	1.0	NA,0.655,0.322	NA,0.487,1.0	-0.255
2660	ENSG00000102977	ACD	chr16	-	67657985	67658362	67657985	67658028	67658554	67658641	2660	108,148,108	1,0,0	40,53,86	0,0,0	408	74	1	1.0	0.951,1.0,1.0	1.0,1.0,1.0	-0.016
2661	ENSG00000102977	ACD	chr16	-	67657761	67657853	67657761	67657814	67657985	67658362	2661	28,41,30	2,0,3	18,25,23	2,1,0	113	74	0.32777990239	1.0	0.902,1.0,0.868	0.855,0.942,1.0	-0.009
2662	ENSG00000132026	RTBDN	chr19	-	12828868	12829028	12828868	12828953	12829810	12829997	2662	0,1,4	0,2,0	2,0,0	0,0,0	149	74	1	1.0	NA,0.199,1.0	1.0,NA,NA	-0.4
2663	ENSG00000132026	RTBDN	chr19	-	12828868	12828953	12828868	12828935	12829810	12829985	2663	1,3,1	1,1,0	1,0,0	1,0,0	92	74	1	1.0	0.446,0.707,1.0	0.446,NA,NA	0.272
2668	ENSG00000183207	RUVBL2	chr19	+	49004206	49004418	49004276	49004418	49003278	49003334	2668	6,3,8	42,24,23	6,6,4	18,10,24	144	74	0.288111191932	1.0	0.068,0.06,0.152	0.146,0.236,0.079	-0.06
2669	ENSG00000183207	RUVBL2	chr19	+	49004206	49004418	49004276	49004418	48999318	48999373	2669	1,1,1	0,0,0	1,1,1	0,0,1	144	74	1	1.0	1.0,1.0,1.0	1.0,1.0,0.339	0.22
2672	ENSG00000151276	MAGI1	chr3	-	65470282	65470487	65470282	65470484	65478591	65478798	2672	0,4,6	4,11,6	1,0,1	8,9,10	77	74	1	1.0	0.0,0.259,0.49	0.107,0.0,0.088	0.185
2673	ENSG00000151276	MAGI1	chr3	-	65375744	65375948	65375744	65375945	65379260	65379554	2673	0,0,0	1,0,0	0,1,0	0,0,0	77	74	1	1.0	0.0,NA,NA	NA,1.0,NA	-1.0
2675	ENSG00000177239	MAN1B1	chr9	+	137088868	137089005	137088952	137089005	137088074	137088183	2675	191,114,130	3,0,1	208,151,111	2,0,1	158	74	0.740825849453	1.0	0.968,1.0,0.984	0.98,1.0,0.981	-0.003
2677	ENSG00000124214	STAU1	chr20	-	49123091	49123235	49123091	49123229	49124374	49124587	2677	195,179,196	0,0,1	157,191,192	2,2,0	80	74	1	1.0	1.0,1.0,0.995	0.986,0.989,1.0	0.007
2678	ENSG00000124214	STAU1	chr20	-	49124374	49124605	49124374	49124587	49135832	49135931	2678	7,10,11	65,39,48	6,13,7	42,43,31	92	74	0.585640860213	1.0	0.08,0.171,0.156	0.103,0.196,0.154	-0.015
2679	ENSG00000138092	CENPO	chr2	+	24815496	24815756	24815597	24815756	24814375	24814493	2679	68,33,24	7,3,5	48,40,48	6,7,1	175	74	0.696263671875	1.0	0.804,0.823,0.67	0.772,0.707,0.953	-0.045
2680	ENSG00000197620	CXorf40A	chrX	+	149545601	149545883	149545767	149545883	149545367	149545500	2680	62,61,66	3,0,0	40,30,54	0,0,0	240	74	0.817862750883	1.0	0.864,1.0,1.0	1.0,1.0,1.0	-0.045
2683	ENSG00000271447	MMP28	chr17	-	35767751	35767919	35767751	35767889	35768229	35768379	2683	8,4,5	1,0,0	5,5,1	1,0,0	104	74	1	1.0	0.851,1.0,1.0	0.781,1.0,1.0	0.023
2684	ENSG00000145332	KLHL8	chr4	-	87185250	87185799	87185250	87185571	87195323	87195690	2684	36,29,14	1,1,1	34,29,15	1,4,1	302	74	0.124345352655	1.0	0.898,0.877,0.774	0.893,0.64,0.786	0.077
2685	ENSG00000104880	ARHGEF18	chr19	+	7467213	7467684	7467231	7467684	7467070	7467118	2685	6,7,3	2,1,0	7,3,4	1,2,1	92	74	0.310365434107	1.0	0.707,0.849,1.0	0.849,0.547,0.763	0.132
2693	ENSG00000196757	ZNF700	chr19	+	11947171	11947307	11947180	11947307	11925067	11925273	2693	0,1,0	6,7,3	0,0,1	7,4,7	83	74	1	1.0	0.0,0.113,0.0	0.0,0.0,0.113	0.0
2695	ENSG00000077380	DYNC1I2	chr2	+	171747775	171748411	171747778	171748411	171745801	171745927	2695	192,185,167	7,12,11	187,205,195	13,13,9	77	74	0.748923452346	1.0	0.963,0.937,0.936	0.933,0.938,0.954	0.004
2696	ENSG00000115368	WDR75	chr2	+	189449244	189450968	189450902	189450968	189448378	189448508	2696	23,27,42	149,77,47	37,42,42	195,117,64	1732	74	0.877521356274	1.0	0.007,0.015,0.037	0.008,0.015,0.027	0.003
2699	ENSG00000132849	INADL	chr1	+	62121180	62121295	62121185	62121295	62117131	62117218	2699	15,9,6	0,0,0	13,6,12	1,0,0	79	74	1	1.0	1.0,1.0,1.0	0.924,1.0,1.0	0.025
2701	ENSG00000240344	PPIL3	chr2	-	200885261	200885367	200885261	200885343	200885697	200885772	2701	43,41,24	2,4,0	21,35,49	0,2,4	98	74	0.960715517156	1.0	0.942,0.886,1.0	1.0,0.93,0.902	-0.001
2707	ENSG00000182552	RWDD4	chr4	-	183651217	183651327	183651217	183651323	183655880	183655961	2707	34,26,17	10,2,2	38,25,14	2,9,5	78	74	0.635406931857	1.0	0.763,0.925,0.89	0.947,0.725,0.727	0.06
2709	ENSG00000141551	CSNK1D	chr17	-	82252433	82252604	82252433	82252527	82253015	82253244	2709	126,190,153	4,0,0	79,140,113	3,1,3	151	74	0.119025392582	1.0	0.939,1.0,1.0	0.928,0.986,0.949	0.025
2712	ENSG00000146828	SLC12A9	chr7	+	100861011	100861262	100861137	100861262	100860149	100860232	2712	1,0,1	14,3,1	0,0,2	3,1,1	200	74	1	1.0	0.026,0.0,0.27	0.0,0.0,0.425	-0.043
2713	ENSG00000153339	TRAPPC8	chr18	-	31857539	31857982	31857539	31857720	31864626	31864781	2713	115,62,56	1,2,0	93,75,45	1,2,0	336	74	0.544860744497	1.0	0.962,0.872,1.0	0.953,0.892,1.0	-0.004
2714	ENSG00000147162	OGT	chrX	+	71544566	71548023	71547906	71548023	71537828	71538072	2714	789,405,961	5,12,11	661,951,910	5,17,19	3414	74	0.720183403301	1.0	0.774,0.422,0.654	0.741,0.548,0.509	0.017
2715	ENSG00000070018	LRP6	chr12	-	12131820	12132057	12131820	12131922	12135174	12135300	2715	53,16,31	9,4,4	36,54,32	7,7,1	209	74	0.400237186203	1.0	0.676,0.586,0.733	0.646,0.732,0.919	-0.101
2716	ENSG00000096063	SRPK1	chr6	-	35890894	35891041	35890894	35891013	35920467	35920528	2716	14,2,2	82,19,18	9,3,0	51,33,19	102	74	0.429093296088	1.0	0.11,0.071,0.075	0.113,0.062,0.0	0.027
2717	ENSG00000096063	SRPK1	chr6	-	35890894	35891041	35890894	35891013	35904878	35904974	2717	0,0,1	3,2,0	0,0,0	3,0,0	102	74	1	1.0	0.0,0.0,1.0	0.0,NA,NA	0.333
2718	ENSG00000109270	LAMTOR3	chr4	-	99885541	99885675	99885541	99885654	99887295	99887354	2718	172,139,134	8,7,5	204,183,159	9,4,8	95	74	0.685385341533	1.0	0.944,0.939,0.954	0.946,0.973,0.939	-0.007
2719	ENSG00000115464	USP34	chr2	-	61214059	61214694	61214059	61214278	61220309	61220457	2719	182,150,161	0,0,1	160,190,157	1,2,0	490	74	0.653222347448	1.0	1.0,1.0,0.96	0.96,0.935,1.0	0.022
271	ENSG00000137133	HINT2	chr9	-	35813265	35813367	35813265	35813338	35813444	35813549	271	2,2,2	220,139,120	4,2,0	192,115,141	103	74	1	1.0	0.006,0.01,0.012	0.015,0.012,0.0	0.0
2720	ENSG00000205702	CYP2D7	chr22	-	42141151	42141396	42141151	42141339	42141533	42141675	2720	0,1,0	0,0,0	0,0,0	0,1,0	131	74	1	1.0	NA,1.0,NA	NA,0.0,NA	1.0
2721	ENSG00000084623	EIF3I	chr1	+	32226148	32226320	32226170	32226320	32224409	32224475	2721	2,1,0	470,472,333	1,1,0	253,237,308	96	74	1	1.0	0.003,0.002,0.0	0.003,0.003,0.0	-0.0
2722	ENSG00000145734	BDP1	chr5	+	71541453	71541682	71541456	71541682	71539556	71539649	2722	3,3,4	1,2,0	10,4,2	1,0,1	77	74	0.617625688951	1.0	0.742,0.59,1.0	0.906,1.0,0.658	-0.077
2723	ENSG00000078070	MCCC1	chr3	-	183086692	183086788	183086692	183086784	183094558	183094605	2723	3,2,0	7,5,7	5,0,1	5,9,7	78	74	0.831221164388	1.0	0.289,0.275,0.0	0.487,0.0,0.119	-0.014
2728	ENSG00000027697	IFNGR1	chr6	-	137206135	137206308	137206135	137206206	137206962	137207077	2728	104,66,73	0,0,1	86,88,69	1,0,0	176	74	1	1.0	1.0,1.0,0.968	0.973,1.0,1.0	-0.002
2729	ENSG00000185624	P4HB	chr17	-	81855452	81855586	81855452	81855505	81859180	81859387	2729	1675,1039,1572	7,2,11	851,783,1329	1,2,7	155	74	1	1.0	0.991,0.996,0.986	0.998,0.995,0.989	-0.003
272	ENSG00000137133	HINT2	chr9	-	35813444	35813549	35813444	35813519	35813643	35813784	272	208,141,98	24,16,10	215,95,108	16,14,5	104	74	0.238726442923	1.0	0.86,0.862,0.875	0.905,0.828,0.939	-0.025
2731	ENSG00000114019	AMOTL2	chr3	-	134358539	134358719	134358539	134358716	134359282	134359503	2731	0,5,3	1,1,0	2,2,2	1,1,0	77	74	1	1.0	0.0,0.828,1.0	0.658,0.658,1.0	-0.163
2732	ENSG00000132305	IMMT	chr2	-	86170748	86170844	86170748	86170841	86171207	86171312	2732	121,90,42	26,21,7	87,77,62	23,22,17	77	74	0.250488385815	1.0	0.817,0.805,0.852	0.784,0.771,0.778	0.047
2733	ENSG00000132305	IMMT	chr2	-	86171207	86171345	86171207	86171312	86173649	86173761	2733	83,85,67	112,74,47	73,90,51	80,54,32	107	74	0.291505545409	1.0	0.339,0.443,0.496	0.387,0.535,0.524	-0.056
2734	ENSG00000132305	IMMT	chr2	-	86171207	86171381	86171207	86171312	86173649	86173761	2734	26,27,30	112,74,47	24,26,14	80,54,32	143	74	0.902835968482	1.0	0.107,0.159,0.248	0.134,0.199,0.185	-0.001
2737	ENSG00000117419	ERI3	chr1	-	44339044	44339322	44339044	44339316	44352849	44352925	2737	36,21,15	9,6,9	31,13,18	8,6,7	80	74	0.8969626153	1.0	0.787,0.764,0.607	0.782,0.667,0.704	0.002
2739	ENSG00000161912	ADCY10P1	chr6	+	41108948	41109904	41109712	41109904	41108304	41108509	2739	0,0,0	1,0,0	0,1,0	0,0,0	838	74	1	1.0	0.0,NA,NA	NA,1.0,NA	-1.0
2740	ENSG00000234545	FAM133B	chr7	-	92577654	92577717	92577654	92577676	92578149	92578182	2740	29,41,31	0,6,15	37,45,40	2,4,4	115	74	0.138210298284	1.0	1.0,0.815,0.571	0.923,0.879,0.865	-0.094
2741	ENSG00000162604	TM2D1	chr1	-	61686791	61686921	61686791	61686895	61694696	61694770	2741	77,57,56	10,19,12	90,73,62	12,17,11	100	74	0.494091344798	1.0	0.851,0.689,0.775	0.847,0.761,0.807	-0.033
2742	ENSG00000142541	RPL13A	chr19	+	49490231	49490576	49490474	49490576	49489849	49489922	2742	2323,3105,2321	1,0,0	1222,892,1875	1,0,0	317	74	1	1.0	0.998,1.0,1.0	0.997,1.0,1.0	0.0
2743	ENSG00000142541	RPL13A	chr19	+	49490126	49490297	49490231	49490297	49489849	49489922	2743	15,8,10	2292,3066,2288	14,3,3	1191,863,1846	179	74	1	1.0	0.003,0.001,0.002	0.005,0.001,0.001	-0.0
2745	ENSG00000149823	VPS51	chr11	+	65107186	65107727	65107580	65107727	65096997	65097127	2745	8,5,2	33,11,11	7,1,0	22,11,10	468	74	0.251392259142	1.0	0.037,0.067,0.028	0.048,0.014,0.0	0.023
2747	ENSG00000135722	FBXL8	chr16	+	67162847	67163852	67163511	67163852	67161734	67161937	2747	15,9,14	0,0,0	5,7,4	0,1,0	738	74	1	1.0	1.0,1.0,1.0	1.0,0.412,1.0	0.196
2748	ENSG00000010278	CD9	chr12	+	6235474	6235565	6235475	6235565	6235228	6235327	2748	0,0,0	667,838,978	0,0,1	600,630,829	75	74	1	1.0	0.0,0.0,0.0	0.0,0.0,0.001	-0.0
274	ENSG00000162236	STX5	chr11	-	62806896	62807666	62806896	62807628	62824165	62824287	274	1,1,1	48,29,31	1,0,1	41,27,28	112	74	1	1.0	0.014,0.022,0.021	0.016,0.0,0.023	0.006
2752	ENSG00000106628	POLD2	chr7	-	44115294	44115396	44115294	44115354	44115765	44115893	2752	630,414,366	18,10,4	504,308,279	4,8,9	116	74	0.57429438385	1.0	0.957,0.964,0.983	0.988,0.961,0.952	0.001
2753	ENSG00000106628	POLD2	chr7	-	44116114	44116272	44116114	44116209	44116429	44116510	2753	282,123,132	3,1,3	142,102,107	0,0,0	137	74	0.766498387308	1.0	0.981,0.985,0.96	1.0,1.0,1.0	-0.025
2754	ENSG00000129347	KRI1	chr19	-	10562728	10562837	10562728	10562821	10564928	10565034	2754	35,14,14	3,7,0	23,10,9	4,0,1	90	74	0.317344620348	1.0	0.906,0.622,1.0	0.825,1.0,0.881	-0.059
2755	ENSG00000117335	CD46	chr1	+	207785618	207785682	207785655	207785682	207785070	207785106	2755	1131,2167,1962	23,33,35	1206,2737,1861	29,55,38	111	74	0.225026691101	1.0	0.97,0.978,0.974	0.965,0.971,0.97	0.005
2756	ENSG00000117335	CD46	chr1	+	207785618	207785682	207785655	207785682	207783291	207783330	2756	457,831,770	1,1,0	444,962,668	0,0,0	111	74	1	1.0	0.997,0.998,1.0	1.0,1.0,1.0	-0.002
2757	ENSG00000093009	CDC45	chr22	+	19494473	19494602	19494506	19494602	19494326	19494382	2757	1,3,4	3,0,0	2,6,2	0,1,0	107	74	0.129668898691	1.0	0.187,1.0,1.0	1.0,0.806,1.0	-0.206
2758	ENSG00000174547	MRPL11	chr11	-	66437349	66437443	66437349	66437435	66438163	66438259	2758	430,399,278	53,43,38	458,338,290	61,59,22	82	74	0.686191056825	1.0	0.88,0.893,0.868	0.871,0.838,0.922	0.003
2759	ENSG00000141582	CBX4	chr17	-	79835645	79835712	79835645	79835696	79837836	79837902	2759	62,61,66	1,1,0	41,39,66	0,0,0	90	74	1	1.0	0.981,0.98,1.0	1.0,1.0,1.0	-0.013
2761	ENSG00000163374	YY1AP1	chr1	-	155668626	155668777	155668626	155668717	155670319	155670464	2761	121,104,76	14,2,3	90,124,88	15,5,5	134	74	0.374478792215	1.0	0.827,0.966,0.933	0.768,0.932,0.907	0.04
2763	ENSG00000162437	RAVER2	chr1	+	64804733	64804838	64804772	64804838	64802975	64803061	2763	6,4,4	33,30,28	1,6,12	35,38,38	113	74	0.881348976119	1.0	0.106,0.08,0.086	0.018,0.094,0.171	-0.004
2764	ENSG00000138834	MAPK8IP3	chr16	+	1743331	1743476	1743334	1743476	1729486	1729578	2764	2,0,0	2,0,3	1,1,1	0,0,1	77	74	1	1.0	0.49,NA,0.0	1.0,1.0,0.49	-0.585
2768	ENSG00000174669	SLC29A2	chr11	-	66366125	66366231	66366125	66366191	66366430	66366564	2768	25,16,20	9,1,6	19,12,17	3,4,6	114	74	0.970917604767	1.0	0.643,0.912,0.684	0.804,0.661,0.648	0.042
2771	ENSG00000165609	NUDT5	chr10	-	12170716	12170908	12170716	12170770	12172764	12172866	2771	193,303,221	1,0,0	234,253,196	0,0,0	212	74	1	1.0	0.985,1.0,1.0	1.0,1.0,1.0	-0.005
2772	ENSG00000154814	OXNAD1	chr3	+	16303407	16303592	16303410	16303592	16302639	16302748	2772	40,53,48	0,0,0	45,45,52	0,0,1	77	74	1	1.0	1.0,1.0,1.0	1.0,1.0,0.98	0.007
2773	ENSG00000154814	OXNAD1	chr3	+	16270928	16271071	16270944	16271071	16269125	16269275	2773	2,3,5	21,17,16	6,6,1	28,20,28	90	74	0.804913638638	1.0	0.073,0.127,0.204	0.15,0.198,0.029	0.009
2777	ENSG00000197070	ARRDC1	chr9	+	137613422	137613510	137613459	137613510	137612895	137613006	2777	0,3,2	15,4,11	1,2,4	6,6,11	111	74	0.362142111138	1.0	0.0,0.333,0.108	0.1,0.182,0.195	-0.012
2778	ENSG00000197070	ARRDC1	chr9	+	137613412	137613510	137613459	137613510	137612895	137613006	2778	2,3,3	15,4,11	1,2,5	6,6,11	121	74	0.802970374726	1.0	0.075,0.314,0.143	0.092,0.169,0.218	0.018
277	ENSG00000178075	GRAMD1C	chr3	+	113882751	113882832	113882777	113882832	113876164	113876260	277	13,5,5	0,0,0	10,8,4	2,0,0	100	74	1	1.0	1.0,1.0,1.0	0.787,1.0,1.0	0.071
2781	ENSG00000111581	NUP107	chr12	+	68696818	68696922	68696850	68696922	68691967	68692112	2781	66,81,43	0,0,0	76,103,59	0,0,1	106	74	1	1.0	1.0,1.0,1.0	1.0,1.0,0.976	0.008
2782	ENSG00000111581	NUP107	chr12	+	68690602	68690746	68690630	68690746	68689532	68689619	2782	0,0,1	90,81,47	0,2,0	85,108,52	102	74	1	1.0	0.0,0.0,0.015	0.0,0.013,0.0	0.001
2783	ENSG00000151726	ACSL1	chr4	-	184762406	184762523	184762406	184762493	184763166	184763255	2783	34,21,27	0,0,1	14,20,24	1,0,1	104	74	1	1.0	1.0,1.0,0.951	0.909,1.0,0.945	0.032
2784	ENSG00000087087	SRRT	chr7	+	100888041	100888143	100888053	100888143	100887702	100887859	2784	73,43,47	18,24,28	44,27,55	11,18,21	86	74	0.764634448973	1.0	0.777,0.607,0.591	0.775,0.563,0.693	-0.019
2785	ENSG00000087087	SRRT	chr7	+	100885212	100885370	100885215	100885370	100884922	100885040	2785	33,20,25	18,10,13	10,12,24	9,2,12	77	74	0.743217269119	1.0	0.638,0.658,0.649	0.516,0.852,0.658	-0.027
2786	ENSG00000087087	SRRT	chr7	+	100888256	100888383	100888277	100888383	100888041	100888143	2786	30,32,31	2,1,0	11,3,22	0,0,0	95	74	0.351516768966	1.0	0.921,0.961,1.0	1.0,1.0,1.0	-0.039
2788	ENSG00000115211	EIF2B4	chr2	-	27368024	27368139	27368024	27368113	27368653	27368733	2788	27,17,14	0,0,0	13,10,8	0,0,1	100	74	1	1.0	1.0,1.0,1.0	1.0,1.0,0.855	0.048
2793	ENSG00000171097	CCBL1	chr9	-	128845352	128845517	128845352	128845411	128846679	128846859	2793	1,0,3	16,8,5	1,2,1	16,6,6	180	74	0.476069816779	1.0	0.025,0.0,0.198	0.025,0.121,0.064	0.004
2794	ENSG00000171097	CCBL1	chr9	-	128835996	128836105	128835996	128836073	128836801	128836922	2794	6,0,3	22,27,31	3,0,3	22,24,24	106	74	0.616183070638	1.0	0.16,0.0,0.063	0.087,0.0,0.08	0.019
279	ENSG00000215068	AC025171.1	chr5	+	43044392	43045268	43044698	43045268	43042132	43043567	279	8,0,3	0,0,1	4,0,1	3,1,1	380	74	1	1.0	1.0,NA,0.369	0.206,0.0,0.163	0.561
280	ENSG00000184056	VPS33B	chr15	-	91016962	91017064	91016962	91017024	91017804	91017885	280	1,0,1	17,2,0	0,0,1	9,3,3	114	74	1	1.0	0.037,0.0,1.0	0.0,0.0,0.178	0.286
2818	ENSG00000111667	USP5	chr12	+	6863144	6863377	6863185	6863377	6862469	6862558	2818	12,5,6	140,80,75	6,5,7	93,64,65	115	74	0.909915524159	1.0	0.052,0.039,0.049	0.04,0.048,0.065	-0.004
2819	ENSG00000111667	USP5	chr12	+	6863144	6863377	6863185	6863377	6861442	6861617	2819	7,3,1	0,0,1	3,3,3	0,0,0	115	74	1	1.0	1.0,1.0,0.392	1.0,1.0,1.0	-0.203
281	ENSG00000110619	CARS	chr11	-	3001969	3002600	3001969	3002053	3005365	3005433	281	202,237,275	1,0,4	156,187,219	0,0,1	621	74	0.281019800825	1.0	0.96,1.0,0.891	1.0,1.0,0.963	-0.037
2820	ENSG00000185485	SDHAP1	chr3	-	195965428	195965577	195965428	195965542	195967513	195967644	2820	4,3,1	3,5,6	4,1,3	3,2,8	109	74	0.930213469285	1.0	0.475,0.289,0.102	0.475,0.253,0.203	-0.022
2821	ENSG00000185485	SDHAP1	chr3	-	195982161	195982352	195982161	195982310	195984111	195984276	2821	1,0,1	10,6,8	0,0,0	7,7,3	116	74	1	1.0	0.06,0.0,0.074	0.0,0.0,0.0	0.045
2824	ENSG00000147586	MRPS28	chr8	-	80002998	80003180	80002998	80003120	80028694	80028796	2824	324,215,182	0,1,0	292,170,175	0,0,0	134	74	1	1.0	1.0,0.992,1.0	1.0,1.0,1.0	-0.003
2825	ENSG00000137752	CASP1	chr11	-	105034207	105034474	105034207	105034388	105035106	105035147	2825	10,6,6	0,0,0	7,3,6	0,1,1	160	74	1	1.0	1.0,1.0,1.0	1.0,0.581,0.735	0.228
2826	ENSG00000035928	RFC1	chr4	-	39306591	39306704	39306591	39306701	39308635	39309032	2826	15,16,5	24,33,12	13,13,13	34,24,18	77	74	0.971808784688	1.0	0.375,0.318,0.286	0.269,0.342,0.41	-0.014
282	ENSG00000110619	CARS	chr11	-	3040895	3041031	3040895	3040984	3042164	3042256	282	13,4,4	54,16,21	7,6,3	24,20,30	121	74	0.782844700791	1.0	0.128,0.133,0.104	0.151,0.155,0.058	0.0
2831	ENSG00000119048	UBE2B	chr5	+	134388324	134388413	134388351	134388413	134380718	134380808	2831	91,73,97	2,3,0	90,85,70	1,0,0	101	74	0.493707840105	1.0	0.971,0.947,1.0	0.985,1.0,1.0	-0.022
2832	ENSG00000174177	CTU2	chr16	+	88712060	88712383	88712273	88712383	88711634	88711695	2832	4,0,0	41,31,17	1,2,1	29,33,22	287	74	1	1.0	0.025,0.0,0.0	0.009,0.015,0.012	-0.004
2833	ENSG00000168610	STAT3	chr17	-	42316788	42316901	42316788	42316851	42317181	42317224	2833	248,136,127	30,19,24	168,149,154	14,19,24	124	74	0.3821194314	1.0	0.831,0.81,0.759	0.877,0.824,0.793	-0.031
2835	ENSG00000133606	MKRN1	chr7	-	140455094	140455900	140455094	140455233	140456651	140456866	2835	95,141,89	0,1,2	48,99,67	0,1,0	741	74	0.936610963412	1.0	1.0,0.934,0.816	1.0,0.908,1.0	-0.053
2836	ENSG00000204438	GPANK1	chr6	-	31663852	31664580	31663852	31664577	31664840	31665003	2836	49,20,19	41,26,26	60,23,31	50,42,48	77	74	0.523356405218	1.0	0.535,0.425,0.413	0.536,0.345,0.383	0.036
2837	ENSG00000260916	CCPG1	chr15	-	55371792	55372044	55371792	55372030	55376948	55377150	2837	95,111,136	7,7,5	110,109,107	8,7,7	88	74	0.551677187654	1.0	0.919,0.93,0.958	0.92,0.929,0.928	0.01
2838	ENSG00000092020	PPP2R3C	chr14	-	35109818	35109931	35109818	35109847	35110524	35110629	2838	62,17,28	0,0,0	58,39,20	0,2,0	158	74	1	1.0	1.0,1.0,1.0	1.0,0.901,1.0	0.033
283	ENSG00000110619	CARS	chr11	-	3001969	3002174	3001969	3002053	3002540	3002600	283	16,38,54	174,174,168	12,25,31	95,123,130	195	74	0.658216494826	1.0	0.034,0.077,0.109	0.046,0.072,0.083	0.006
2840	ENSG00000197713	RPE	chr2	+	210019668	210019961	210019672	210019961	210017472	210017559	2840	128,116,96	3,4,3	154,133,111	3,2,2	78	74	0.260775337906	1.0	0.976,0.965,0.968	0.98,0.984,0.981	-0.012
2841	ENSG00000129680	MAP7D3	chrX	-	136231543	136232220	136231543	136232097	136236243	136236339	2841	64,54,44	1,0,0	56,53,38	0,0,0	197	74	1	1.0	0.96,1.0,1.0	1.0,1.0,1.0	-0.013
2843	ENSG00000128159	TUBGCP6	chr22	-	50222453	50222592	50222453	50222588	50224140	50224256	2843	4,2,2	0,0,1	3,0,0	0,0,0	78	74	1	1.0	1.0,1.0,0.655	1.0,NA,NA	-0.115
2847	ENSG00000174080	CTSF	chr11	-	66566290	66566404	66566290	66566401	66567245	66567321	2847	96,110,72	5,14,5	97,99,76	14,11,5	77	74	0.383547799407	1.0	0.949,0.883,0.933	0.869,0.896,0.936	0.021
2848	ENSG00000174080	CTSF	chr11	-	66565670	66565751	66565670	66565749	66565830	66565927	2848	50,41,49	1,0,1	28,39,32	0,0,0	76	74	1	1.0	0.98,1.0,0.979	1.0,1.0,1.0	-0.014
2849	ENSG00000174080	CTSF	chr11	-	66564087	66564648	66564087	66564146	66564741	66564806	2849	68,81,87	4,0,0	37,41,74	0,0,0	576	74	0.209126554351	1.0	0.686,1.0,1.0	1.0,1.0,1.0	-0.105
284	ENSG00000176842	IRX5	chr16	+	54933076	54934485	54933079	54934485	54932497	54932903	284	3,1,2	0,1,0	0,0,1	0,0,0	77	74	1	1.0	1.0,0.49,1.0	NA,NA,1.0	-0.17
2853	ENSG00000126254	RBM42	chr19	+	35633097	35633252	35633100	35633252	35631330	35631405	2853	2,1,1	0,0,1	3,0,3	0,0,0	77	74	1	1.0	1.0,1.0,0.49	1.0,NA,1.0	-0.17
2856	ENSG00000258289	CHURC1	chr14	+	64926006	64926080	64926009	64926080	64923990	64924126	2856	60,31,23	198,141,85	77,29,21	221,138,102	77	74	0.93695816179	1.0	0.226,0.174,0.206	0.251,0.168,0.165	0.007
2858	ENSG00000111912	NCOA7	chr6	+	125888938	125889981	125888971	125889981	125885158	125885343	2858	17,15,7	6,1,4	22,15,8	3,3,0	107	74	0.144109218685	1.0	0.662,0.912,0.548	0.835,0.776,1.0	-0.163
285	ENSG00000143842	SOX13	chr1	+	204121870	204121985	204121899	204121985	204117592	204117707	285	0,1,0	6,2,8	0,0,2	2,4,4	103	74	1	1.0	0.0,0.264,0.0	0.0,0.0,0.264	0.0
2861	ENSG00000188352	FOCAD	chr9	+	20764868	20765073	20764873	20765073	20758089	20758191	2861	10,5,1	0,0,1	15,10,3	0,0,0	79	74	1	1.0	1.0,1.0,0.484	1.0,1.0,1.0	-0.172
2864	ENSG00000126214	KLC1	chr14	+	103679308	103679518	103679383	103679518	103677414	103677523	2864	17,17,19	57,61,50	18,18,18	54,56,40	149	74	0.581204999611	1.0	0.129,0.122,0.159	0.142,0.138,0.183	-0.018
2872	ENSG00000100991	TRPC4AP	chr20	-	35021189	35021356	35021189	35021332	35035122	35035308	2872	51,16,13	9,10,5	38,9,28	12,8,7	98	74	0.696070370298	1.0	0.811,0.547,0.663	0.705,0.459,0.751	0.035
2873	ENSG00000142303	ADAMTS10	chr19	-	8589451	8589585	8589451	8589574	8589888	8589991	2873	3,2,0	1,2,0	3,8,1	0,0,0	85	74	1	1.0	0.723,0.465,NA	1.0,1.0,1.0	-0.406
2874	ENSG00000142303	ADAMTS10	chr19	-	8597233	8597322	8597233	8597317	8600927	8601145	2874	3,0,2	0,1,1	1,3,0	2,0,0	79	74	1	1.0	1.0,0.0,0.652	0.319,1.0,NA	-0.109
2875	ENSG00000136478	TEX2	chr17	-	64154841	64154967	64154841	64154961	64160800	64160933	2875	23,10,8	2,1,0	25,16,3	0,0,0	80	74	0.385728697429	1.0	0.914,0.902,1.0	1.0,1.0,1.0	-0.061
2876	ENSG00000136478	TEX2	chr17	-	64188167	64188436	64188167	64188415	64193558	64193889	2876	1,0,0	29,7,3	1,0,0	15,3,10	95	74	1	1.0	0.026,0.0,0.0	0.049,0.0,0.0	-0.008
2877	ENSG00000142507	PSMB6	chr17	+	4797681	4797811	4797716	4797811	4797437	4797569	2877	440,477,323	20,26,16	321,255,296	10,13,12	109	74	0.28550116098	1.0	0.937,0.926,0.932	0.956,0.93,0.944	-0.012
2878	ENSG00000134222	PSRC1	chr1	-	109280776	109281251	109280776	109281046	109281618	109282060	2878	146,223,252	0,0,4	91,121,188	0,0,2	279	74	0.515283154977	1.0	1.0,1.0,0.944	1.0,1.0,0.961	-0.006
2879	ENSG00000119718	EIF2B2	chr14	+	75005840	75005961	75005865	75005961	75004736	75004900	2879	0,0,0	82,67,62	1,0,0	82,98,62	99	74	1	1.0	0.0,0.0,0.0	0.009,0.0,0.0	-0.003
2880	ENSG00000119718	EIF2B2	chr14	+	75005840	75005961	75005896	75005961	75004736	75004900	2880	39,23,20	1,0,0	31,28,22	0,2,1	130	74	0.875049350824	1.0	0.957,1.0,1.0	1.0,0.889,0.926	0.047
2881	ENSG00000119718	EIF2B2	chr14	+	75005865	75005961	75005896	75005961	75004736	75004900	2881	121,90,82	1,0,0	112,126,84	0,2,1	105	74	1	1.0	0.988,1.0,1.0	1.0,0.978,0.983	0.009
2882	ENSG00000138767	CNOT6L	chr4	-	77774529	77774716	77774529	77774712	77776270	77776392	2882	8,3,2	0,0,0	5,8,3	0,1,0	78	74	1	1.0	1.0,1.0,1.0	1.0,0.884,1.0	0.039
2883	ENSG00000163584	RPL22L1	chr3	-	170868012	170868201	170868012	170868134	170868297	170868390	2883	1107,3444,2372	4004,2540,799	1090,2498,2322	5084,2272,1231	141	74	0.517408684701	1.0	0.127,0.416,0.609	0.101,0.366,0.497	0.063
2885	ENSG00000141968	VAV1	chr19	+	6829785	6829918	6829872	6829918	6828814	6828900	2885	36,27,24	1,0,1	27,16,24	1,0,1	161	74	1	1.0	0.943,1.0,0.917	0.925,1.0,0.917	0.006
2886	ENSG00000168538	TRAPPC11	chr4	+	183706786	183706940	183706806	183706940	183704978	183705070	2886	0,0,1	28,28,25	0,0,0	25,29,14	94	74	1	1.0	0.0,0.0,0.031	0.0,0.0,0.0	0.01
2889	ENSG00000213625	LEPROT	chr1	+	65429861	65430048	65429930	65430048	65425302	65425378	2889	154,105,100	1,1,0	132,116,87	1,1,1	143	74	1	1.0	0.988,0.982,1.0	0.986,0.984,0.978	0.007
2894	ENSG00000135678	CPM	chr12	-	68885791	68885889	68885791	68885885	68932677	68932840	2894	39,28,27	9,6,5	42,33,25	10,1,8	78	74	0.751710230304	1.0	0.804,0.816,0.837	0.799,0.969,0.748	-0.02
2895	ENSG00000142002	DPP9	chr19	-	4700215	4700277	4700215	4700273	4702026	4702155	2895	52,36,51	11,4,4	21,34,31	7,5,3	78	74	0.613788044507	1.0	0.818,0.895,0.924	0.74,0.866,0.907	0.041
2896	ENSG00000155229	MMS19	chr10	-	97466058	97466159	97466058	97466156	97466503	97466585	2896	55,18,14	9,6,3	34,27,17	13,7,7	77	74	0.134526923714	1.0	0.855,0.742,0.818	0.715,0.788,0.7	0.071
2897	ENSG00000155229	MMS19	chr10	-	97476834	97476963	97476834	97476919	97477346	97477416	2897	99,41,20	0,0,1	88,49,36	0,1,1	118	74	1	1.0	1.0,1.0,0.926	1.0,0.968,0.958	0.0
2900	ENSG00000155229	MMS19	chr10	-	97467504	97467603	97467504	97467583	97468251	97468406	2900	1,1,2	41,14,9	2,0,1	24,16,20	94	74	0.611457680134	1.0	0.019,0.053,0.149	0.062,0.0,0.038	0.04
2901	ENSG00000155229	MMS19	chr10	-	97470774	97470861	97470774	97470834	97476682	97476744	2901	104,43,33	1,0,0	81,56,35	0,0,0	101	74	1	1.0	0.987,1.0,1.0	1.0,1.0,1.0	-0.004
2903	ENSG00000198176	TFDP1	chr13	+	113637619	113637896	113637817	113637896	113636533	113636700	2903	10,8,12	81,31,12	5,7,7	36,17,25	272	74	0.750666749059	1.0	0.032,0.066,0.214	0.036,0.101,0.071	0.035
2904	ENSG00000160741	CRTC2	chr1	-	153952570	153952650	153952570	153952635	153952804	153952834	2904	16,36,51	58,33,37	16,37,38	29,34,31	89	74	0.583007593488	1.0	0.187,0.476,0.534	0.314,0.475,0.505	-0.032
2908	ENSG00000169231	THBS3	chr1	-	155198408	155198737	155198408	155198602	155199803	155199856	2908	0,0,1	12,12,8	1,1,2	9,7,9	209	74	0.220210001848	1.0	0.0,0.0,0.042	0.038,0.048,0.073	-0.039
290	ENSG00000117569	PTBP2	chr1	+	96813272	96814793	96813275	96814793	96813028	96813106	290	13,14,8	18,14,17	29,11,14	36,20,19	77	74	0.993517401144	1.0	0.41,0.49,0.311	0.436,0.346,0.415	0.005
2912	ENSG00000136235	GPNMB	chr7	+	23266480	23266615	23266516	23266615	23260455	23260773	2912	9,13,6	82,73,69	7,8,8	29,37,51	110	74	0.197025945177	1.0	0.069,0.107,0.055	0.14,0.127,0.095	-0.044
2917	ENSG00000205133	TRIQK	chr8	-	92916928	92917010	92916928	92917007	92954405	92954564	2917	32,60,32	25,28,17	48,62,40	24,54,31	77	74	0.335666036982	1.0	0.552,0.673,0.644	0.658,0.525,0.554	0.044
2919	ENSG00000205133	TRIQK	chr8	-	92916928	92917010	92916928	92917007	92921502	92921660	2919	10,8,2	2,9,4	5,7,5	4,5,2	77	74	0.769384358261	1.0	0.828,0.461,0.325	0.546,0.574,0.706	-0.071
291	ENSG00000117569	PTBP2	chr1	+	96804784	96804939	96804799	96804939	96785058	96785254	291	2,2,4	9,2,4	7,3,5	7,5,0	89	74	0.120918384575	1.0	0.156,0.454,0.454	0.454,0.333,1.0	-0.241
2920	ENSG00000205133	TRIQK	chr8	-	92885319	92886735	92885319	92886667	92891988	92892074	2920	114,145,87	13,22,12	112,199,115	15,25,16	142	74	0.92346354421	1.0	0.82,0.775,0.791	0.796,0.806,0.789	-0.002
2921	ENSG00000121753	ADGRB2	chr1	-	31728181	31728280	31728181	31728277	31728597	31728633	2921	11,17,5	2,4,5	4,12,9	1,11,5	77	74	0.253998532635	1.0	0.841,0.803,0.49	0.794,0.512,0.634	0.065
2923	ENSG00000135249	RINT1	chr7	+	105542407	105542649	105542491	105542649	105536564	105536612	2923	58,16,26	2,6,5	61,43,33	7,7,5	158	74	0.8276788935	1.0	0.931,0.555,0.709	0.803,0.742,0.756	-0.035
2924	ENSG00000124496	TRERF1	chr6	-	42232680	42232928	42232680	42232892	42236204	42236411	2924	2,1,2	3,0,3	4,1,4	1,1,2	110	74	0.243804367587	1.0	0.31,1.0,0.31	0.729,0.402,0.574	-0.028
2926	ENSG00000085276	MECOM	chr3	-	169115382	169116739	169115382	169115767	169121055	169121209	2926	23,8,13	1,0,0	35,18,12	0,0,0	1046	74	1	1.0	0.619,1.0,1.0	1.0,1.0,1.0	-0.127
2927	ENSG00000085276	MECOM	chr3	-	169121055	169121212	169121055	169121209	169122579	169122727	2927	0,1,0	1,0,0	0,0,0	0,1,2	77	74	1	1.0	0.0,1.0,NA	NA,0.0,0.0	0.5
2928	ENSG00000108848	LUC7L3	chr17	+	50749218	50749344	50749223	50749344	50746541	50746702	2928	10,15,11	4,1,3	11,11,6	1,1,3	79	74	0.493680465238	1.0	0.701,0.934,0.775	0.912,0.912,0.652	-0.022
292	ENSG00000122882	ECD	chr10	-	73156567	73156655	73156567	73156577	73160433	73160551	292	58,71,39	0,0,1	54,59,36	0,0,0	152	74	1	1.0	1.0,1.0,0.95	1.0,1.0,1.0	-0.017
2935	ENSG00000167291	TBC1D16	chr17	-	79950410	79950578	79950410	79950575	79951449	79951597	2935	4,2,0	4,1,1	6,5,5	2,2,3	77	74	0.298232203084	1.0	0.49,0.658,0.0	0.742,0.706,0.616	-0.305
2937	ENSG00000139218	SCAF11	chr12	-	45919130	45922194	45919130	45919309	45922462	45922582	2937	1570,1972,2035	24,9,26	1323,1899,1780	18,6,35	2959	74	0.951692397212	1.0	0.621,0.846,0.662	0.648,0.888,0.56	0.011
2938	ENSG00000068366	ACSL4	chrX	-	109683135	109683666	109683135	109683552	109696143	109696196	2938	4,3,3	1,0,0	1,4,1	0,0,0	188	74	1	1.0	0.612,1.0,1.0	1.0,1.0,1.0	-0.129
2939	ENSG00000068366	ACSL4	chrX	-	109683135	109683666	109683135	109683372	109696143	109696196	2939	20,26,14	4,4,4	31,28,18	6,4,9	368	74	0.631599335778	1.0	0.501,0.567,0.413	0.51,0.585,0.287	0.033
293	ENSG00000102317	RBM3	chrX	+	48575814	48576083	48575921	48576083	48575560	48575667	293	17,33,24	1,1,0	9,14,24	1,0,0	181	74	1	1.0	0.874,0.931,1.0	0.786,1.0,1.0	0.006
2940	ENSG00000068366	ACSL4	chrX	-	109683135	109683552	109683135	109683372	109696143	109696196	2940	17,23,11	4,4,4	30,24,17	6,4,9	254	74	0.78794175511	1.0	0.553,0.626,0.445	0.593,0.636,0.355	0.013
2945	ENSG00000048162	NOP16	chr5	-	176386839	176386943	176386839	176386909	176388234	176388343	2945	1,0,1	83,55,36	1,0,0	58,29,20	108	74	1	1.0	0.008,0.0,0.019	0.012,0.0,0.0	0.005
2946	ENSG00000048162	NOP16	chr5	-	176383945	176384374	176383945	176384283	176385220	176385327	2946	393,294,180	51,31,15	380,215,180	64,20,27	165	74	0.189623480221	1.0	0.776,0.81,0.843	0.727,0.828,0.749	0.042
2948	ENSG00000170264	FAM161A	chr2	-	61839420	61840581	61839420	61840525	61842121	61842360	2948	16,2,5	0,0,0	6,6,5	0,1,0	130	74	1	1.0	1.0,1.0,1.0	1.0,0.774,1.0	0.075
2949	ENSG00000174748	RPL15	chr3	+	23917836	23918031	23917849	23918031	23916803	23917173	2949	1,0,1	65,54,26	1,0,2	78,54,28	87	74	1	1.0	0.013,0.0,0.032	0.011,0.0,0.057	-0.008
294	ENSG00000139644	TMBIM6	chr12	+	49758351	49758480	49758382	49758480	49758226	49758275	294	0,0,0	1166,919,803	0,0,1	778,884,819	105	74	1	1.0	0.0,0.0,0.0	0.0,0.0,0.001	-0.0
2950	ENSG00000148660	CAMK2G	chr10	-	73819531	73819645	73819531	73819617	73821681	73821730	2950	5,2,0	0,0,0	2,1,1	1,0,0	102	74	1	1.0	1.0,1.0,NA	0.592,1.0,1.0	0.136
2951	ENSG00000025434	NR1H3	chr11	+	47261546	47262018	47261918	47262018	47261240	47261449	2951	87,55,38	3,0,0	45,32,55	1,0,0	446	74	0.740477562988	1.0	0.828,1.0,1.0	0.882,1.0,1.0	-0.018
2952	ENSG00000025434	NR1H3	chr11	+	47259785	47259979	47259790	47259979	47259179	47259259	2952	1,0,2	16,6,1	3,0,0	13,3,3	79	74	0.580385601963	1.0	0.055,0.0,0.652	0.178,0.0,0.0	0.176
2960	ENSG00000197603	C5orf42	chr5	-	37157669	37157868	37157669	37157814	37158223	37158345	2960	6,4,4	2,0,2	8,5,3	1,2,2	128	74	0.658615835731	1.0	0.634,1.0,0.536	0.822,0.591,0.464	0.098
2962	ENSG00000197603	C5orf42	chr5	-	37206196	37206425	37206196	37206296	37213558	37213622	2962	12,6,2	0,0,0	9,6,11	1,0,0	203	74	1	1.0	1.0,1.0,1.0	0.766,1.0,1.0	0.078
2964	ENSG00000085224	ATRX	chrX	-	77688817	77688927	77688817	77688924	77693823	77693937	2964	8,1,0	0,0,0	8,4,1	3,2,0	77	74	1	1.0	1.0,1.0,NA	0.719,0.658,1.0	0.208
2967	ENSG00000183137	CEP57L1	chr6	+	109159217	109159462	109159268	109159462	109159024	109159102	2967	4,9,18	67,90,76	3,10,10	51,98,76	125	74	0.353379077683	1.0	0.034,0.056,0.123	0.034,0.057,0.072	0.017
2969	ENSG00000183137	CEP57L1	chr6	+	109150117	109150239	109150165	109150239	109146757	109146937	2969	61,91,87	3,2,3	60,127,65	0,2,6	122	74	0.624068862111	1.0	0.925,0.965,0.946	1.0,0.975,0.868	-0.002
296	ENSG00000187531	SIRT7	chr17	-	81914293	81914702	81914293	81914530	81915439	81915512	296	49,24,29	3,0,1	20,11,20	0,0,0	246	74	0.290577115154	1.0	0.831,1.0,0.897	1.0,1.0,1.0	-0.091
2971	ENSG00000164808	SPIDR	chr8	+	47700402	47700490	47700407	47700490	47673800	47673941	2971	34,25,28	6,1,2	19,17,37	2,2,1	79	74	0.338615249286	1.0	0.841,0.959,0.929	0.899,0.888,0.972	-0.01
2972	ENSG00000163218	PGLYRP4	chr1	-	153345168	153345382	153345168	153345370	153346101	153346191	2972	2,0,1	1,0,0	1,2,0	0,0,0	86	74	1	1.0	0.632,NA,1.0	1.0,1.0,NA	-0.184
2978	ENSG00000106484	MEST	chr7	+	130498138	130498275	130498168	130498275	130497935	130498013	2978	39,26,26	0,1,0	27,22,18	0,0,0	104	74	1	1.0	1.0,0.949,1.0	1.0,1.0,1.0	-0.017
2979	ENSG00000155545	MIER3	chr5	-	56928766	56928861	56928766	56928858	56930663	56930745	2979	21,16,21	15,14,12	26,26,22	16,17,12	77	74	0.609941279477	1.0	0.574,0.523,0.627	0.61,0.595,0.638	-0.04
297	ENSG00000139546	TARBP2	chr12	+	53503712	53503808	53503729	53503808	53502014	53502184	297	9,5,1	0,2,0	11,4,2	0,1,0	91	74	1	1.0	1.0,0.67,1.0	1.0,0.765,1.0	-0.032
2981	ENSG00000167595	PROSER3	chr19	+	35762252	35762356	35762255	35762356	35762018	35762146	2981	2,2,0	2,0,1	2,0,0	0,0,1	77	74	1	1.0	0.49,1.0,0.0	1.0,NA,0.0	-0.003
2982	ENSG00000167595	PROSER3	chr19	+	35765033	35765176	35765066	35765176	35764853	35764936	2982	0,2,1	1,0,0	0,0,3	2,0,0	107	74	1	1.0	0.0,1.0,1.0	0.0,NA,1.0	0.167
298	ENSG00000139546	TARBP2	chr12	+	53503712	53503808	53503729	53503808	53503026	53503212	298	7,1,0	0,0,0	10,4,1	1,0,0	91	74	1	1.0	1.0,1.0,NA	0.89,1.0,1.0	0.037
2994	ENSG00000107104	KANK1	chr9	+	732377	734835	734747	734835	731157	731266	2994	195,111,142	0,0,1	120,168,147	0,0,0	2444	74	1	1.0	1.0,1.0,0.811	1.0,1.0,1.0	-0.063
2997	ENSG00000113761	ZNF346	chr5	+	177050702	177050936	177050750	177050936	177044388	177044533	2997	2,0,0	22,4,5	3,1,0	16,13,7	122	74	0.608148039875	1.0	0.052,0.0,0.0	0.102,0.045,0.0	-0.032
2999	ENSG00000105647	PIK3R2	chr19	+	18166110	18166302	18166159	18166302	18163262	18163388	2999	3,2,0	108,77,43	0,0,2	64,52,36	123	74	1	1.0	0.016,0.015,0.0	0.0,0.0,0.032	-0.0
299	ENSG00000139546	TARBP2	chr12	+	53503712	53503808	53503729	53503808	53503026	53503129	299	69,30,18	1,1,0	40,21,19	1,2,0	91	74	0.568062324871	1.0	0.982,0.961,1.0	0.97,0.895,1.0	0.026
2	ENSG00000166012	TAF1D	chr11	-	93733349	93733419	93733349	93733397	93734624	93734660	2	41,44,59	51,82,89	36,57,51	56,72,83	96	74	0.794763360989	1.0	0.383,0.293,0.338	0.331,0.379,0.321	-0.006
3002	ENSG00000154556	SORBS2	chr4	-	185684753	185684846	185684753	185684842	185690561	185690611	3002	11,1,1	0,0,0	7,5,0	1,1,0	78	74	1	1.0	1.0,1.0,1.0	0.869,0.826,NA	0.153
3003	ENSG00000154556	SORBS2	chr4	-	185678422	185678547	185678422	185678478	185678795	185678822	3003	103,24,35	28,9,11	67,44,41	17,9,10	143	74	0.354765734101	1.0	0.656,0.58,0.622	0.671,0.717,0.68	-0.07
3005	ENSG00000087502	ERGIC2	chr12	-	29345442	29345557	29345442	29345540	29349078	29349177	3005	2,0,2	385,314,320	2,2,0	497,398,321	91	74	1	1.0	0.004,0.0,0.005	0.003,0.004,0.0	0.001
3006	ENSG00000087502	ERGIC2	chr12	-	29370113	29370222	29370113	29370168	29371527	29371670	3006	901,662,508	4,0,2	1166,886,636	1,6,0	128	74	1	1.0	0.992,1.0,0.993	0.999,0.988,1.0	-0.001
3008	ENSG00000149806	FAU	chr11	-	65121499	65121644	65121499	65121539	65121738	65121821	3008	1132,1252,1303	4,15,4	571,384,905	2,0,4	179	74	0.311367413388	1.0	0.992,0.972,0.993	0.992,1.0,0.989	-0.008
3009	ENSG00000119801	YPEL5	chr2	+	30155814	30155910	30155849	30155910	30148244	30148541	3009	0,2,1	1,0,3	0,1,1	1,5,2	109	74	0.285394660601	1.0	0.0,1.0,0.185	0.0,0.12,0.253	0.271
300	ENSG00000139546	TARBP2	chr12	+	53504611	53504815	53504697	53504815	53504396	53504469	300	6,9,8	44,24,22	5,4,11	44,13,18	160	74	0.942415905136	1.0	0.059,0.148,0.144	0.05,0.125,0.22	-0.015
3010	ENSG00000271853	RP1-178F15.5	chr1	-	153631010	153631111	153631010	153631078	153632033	153632240	3010	5,1,3	1,3,0	9,6,8	3,2,2	107	74	0.674831345888	1.0	0.776,0.187,1.0	0.675,0.675,0.734	-0.04
3011	ENSG00000125944	HNRNPR	chr1	-	23318482	23318697	23318482	23318688	23321527	23321663	3011	39,28,23	247,228,180	38,18,14	260,202,126	83	74	0.410685904435	1.0	0.123,0.099,0.102	0.115,0.074,0.09	0.015
3012	ENSG00000088833	NSFL1C	chr20	-	1445665	1446149	1445665	1445830	1452492	1452630	3012	31,49,53	89,44,40	15,35,40	54,21,40	393	74	0.938176617277	1.0	0.062,0.173,0.2	0.05,0.239,0.158	-0.004
3013	ENSG00000088833	NSFL1C	chr20	-	1454966	1455132	1454966	1455037	1458199	1458274	3013	199,123,128	3,2,3	159,123,116	2,2,1	169	74	0.371907135178	1.0	0.967,0.964,0.949	0.972,0.964,0.981	-0.012
3014	ENSG00000088833	NSFL1C	chr20	-	1455713	1455870	1455713	1455719	1458199	1458274	3014	0,1,0	5,0,1	0,0,1	12,2,0	225	74	1	1.0	0.0,1.0,0.0	0.0,0.0,1.0	0.0
3015	ENSG00000130768	SMPDL3B	chr1	+	27948993	27949162	27949064	27949162	27945231	27945445	3015	1,0,0	26,21,10	0,0,0	16,16,15	145	74	1	1.0	0.019,0.0,0.0	0.0,0.0,0.0	0.006
3016	ENSG00000112742	TTK	chr6	+	80026377	80026514	80026380	80026514	80022323	80022472	3016	242,307,326	47,44,40	314,410,284	48,60,59	77	74	0.485355814045	1.0	0.832,0.87,0.887	0.863,0.868,0.822	0.012
3017	ENSG00000104859	CLASRP	chr19	+	45069943	45070104	45070021	45070104	45069201	45069248	3017	4,8,6	33,26,21	0,3,6	18,16,18	152	74	0.362412376428	1.0	0.056,0.13,0.122	0.0,0.084,0.14	0.028
3019	ENSG00000172183	ISG20	chr15	+	88650234	88652310	88652169	88652310	88639342	88639594	3019	195,107,149	6,5,4	134,70,125	10,1,0	2009	74	0.362402674071	1.0	0.545,0.441,0.578	0.33,0.721,1.0	-0.162
3020	ENSG00000172183	ISG20	chr15	+	88652109	88652310	88652169	88652310	88639342	88639594	3020	215,144,134	6,5,4	99,72,116	10,1,0	134	74	0.832918085569	1.0	0.952,0.941,0.949	0.845,0.975,1.0	0.007
3021	ENSG00000221988	PPT2	chr6	+	32155687	32155783	32155767	32155783	32154586	32154777	3021	101,67,66	0,0,0	88,74,62	1,0,1	154	74	1	1.0	1.0,1.0,1.0	0.977,1.0,0.968	0.018
3022	ENSG00000221988	PPT2	chr6	+	32155687	32155783	32155767	32155783	32155029	32155183	3022	155,100,104	0,0,3	116,91,96	1,2,1	154	74	0.825902017334	1.0	1.0,1.0,0.943	0.982,0.956,0.979	0.009
3027	ENSG00000236991	EDRF1-AS1	chr10	-	125749374	125749646	125749374	125749547	125750439	125750481	3027	3,2,4	1,0,2	4,3,2	1,0,2	173	74	0.941444192245	1.0	0.562,1.0,0.461	0.631,1.0,0.3	0.031
3029	ENSG00000108106	UBE2S	chr19	-	55404287	55404478	55404287	55404401	55406814	55406962	3029	165,236,209	17,15,12	85,129,166	4,12,9	151	74	0.622887610424	1.0	0.826,0.885,0.895	0.912,0.84,0.9	-0.015
3031	ENSG00000073792	IGF2BP2	chr3	-	185692698	185692780	185692698	185692762	185696611	185696663	3031	0,0,0	17,25,14	0,0,1	19,31,11	92	74	1	1.0	0.0,0.0,0.0	0.0,0.0,0.068	-0.023
3033	ENSG00000104738	MCM4	chr8	+	47962052	47962216	47962077	47962216	47961515	47961680	3033	102,22,27	1,0,1	61,28,26	0,0,0	99	74	1	1.0	0.987,1.0,0.953	1.0,1.0,1.0	-0.02
3037	ENSG00000115282	TTC31	chr2	+	74490024	74490473	74490243	74490473	74483321	74483410	3037	5,2,4	1,0,0	5,1,1	0,1,0	293	74	1	1.0	0.558,1.0,1.0	1.0,0.202,1.0	0.119
3039	ENSG00000160948	VPS28	chr8	-	144424945	144425051	144424945	144425000	144425682	144425772	3039	227,145,100	15,3,13	129,76,87	10,5,4	125	74	0.874531102708	1.0	0.9,0.966,0.82	0.884,0.9,0.928	-0.009
3040	ENSG00000073578	SDHA	chr5	+	256333	256679	256350	256679	254392	254506	3040	626,798,782	153,231,206	363,503,592	91,135,153	91	74	0.810931569536	1.0	0.769,0.737,0.755	0.764,0.752,0.759	-0.005
3041	ENSG00000073578	SDHA	chr5	+	254357	254506	254392	254506	240357	240476	3041	4,2,6	43,73,66	6,1,3	34,56,54	109	74	0.907427060587	1.0	0.059,0.018,0.058	0.107,0.012,0.036	-0.007
3043	ENSG00000117411	B4GALT2	chr1	+	43981688	43981924	43981732	43981924	43981108	43981473	3043	14,6,5	0,0,1	1,2,4	0,0,0	118	74	1	1.0	1.0,1.0,0.758	1.0,1.0,1.0	-0.081
3044	ENSG00000087191	PSMC5	chr17	+	63831019	63831226	63831035	63831226	63830808	63830935	3044	1,3,1	148,114,73	2,3,3	115,56,59	90	74	0.255208017046	1.0	0.006,0.021,0.011	0.014,0.042,0.04	-0.019
3045	ENSG00000087191	PSMC5	chr17	+	63827673	63827923	63827850	63827923	63827459	63827514	3045	4,2,2	1,0,0	2,1,1	0,0,0	251	74	1	1.0	0.541,1.0,1.0	1.0,1.0,1.0	-0.153
3048	ENSG00000132535	DLG4	chr17	-	7204007	7204067	7204007	7204058	7204198	7204252	3048	30,20,24	13,24,19	17,21,10	6,25,15	83	74	0.668309077318	1.0	0.673,0.426,0.53	0.716,0.428,0.373	0.037
3049	ENSG00000059588	TARBP1	chr1	-	234393361	234393486	234393361	234393476	234393645	234393837	3049	167,108,131	21,18,19	132,86,112	22,22,21	84	74	0.126808640723	1.0	0.875,0.841,0.859	0.841,0.775,0.825	0.045
3051	ENSG00000149292	TTC12	chr11	+	113334947	113335037	113334965	113335037	113329919	113329979	3051	0,0,0	9,4,2	1,0,0	5,2,6	92	74	1	1.0	0.0,0.0,0.0	0.139,0.0,0.0	-0.046
3052	ENSG00000115602	IL1RL1	chr2	+	102343035	102343177	102343077	102343177	102342222	102342294	3052	43,49,38	5,2,0	43,40,26	2,1,1	116	74	0.614637264443	1.0	0.846,0.94,1.0	0.932,0.962,0.943	-0.017
3058	ENSG00000181929	PRKAG1	chr12	-	49005461	49005592	49005461	49005543	49005742	49005852	3058	28,31,21	453,229,162	21,55,22	557,352,164	123	74	0.895120413012	1.0	0.036,0.075,0.072	0.022,0.086,0.075	0.0
3059	ENSG00000181929	PRKAG1	chr12	-	49005305	49005391	49005305	49005364	49005461	49005543	3059	2,2,1	384,215,108	3,2,2	420,384,143	101	74	1	1.0	0.004,0.007,0.007	0.005,0.004,0.01	-0.0
3060	ENSG00000181929	PRKAG1	chr12	-	49005742	49005881	49005742	49005852	49013061	49013110	3060	4,1,0	132,62,39	2,2,0	147,90,60	103	74	1	1.0	0.021,0.011,0.0	0.01,0.016,0.0	0.002
3064	ENSG00000131470	PSMC3IP	chr17	-	42573477	42573623	42573477	42573587	42574098	42574210	3064	84,149,126	1,2,2	47,105,118	0,0,0	110	74	0.524957007996	1.0	0.983,0.98,0.977	1.0,1.0,1.0	-0.02
3065	ENSG00000126746	ZNF384	chr12	-	6678126	6678460	6678126	6678343	6678945	6679183	3065	123,65,85	2,0,1	82,57,77	0,0,0	191	74	0.629722403218	1.0	0.96,1.0,0.971	1.0,1.0,1.0	-0.023
3066	ENSG00000126746	ZNF384	chr12	-	6679454	6679525	6679454	6679521	6688166	6688226	3066	27,17,15	5,0,3	21,29,13	4,1,3	78	74	0.787403494992	1.0	0.837,1.0,0.826	0.833,0.965,0.804	0.02
3067	ENSG00000241322	CDRT1	chr17	-	15594747	15594890	15594747	15594826	15596513	15596662	3067	1,0,0	0,0,1	0,0,0	2,0,0	138	74	1	1.0	1.0,NA,0.0	0.0,NA,NA	0.5
3068	ENSG00000186625	KATNA1	chr6	-	149601593	149601799	149601593	149601752	149603267	149603373	3068	3,0,1	63,68,68	0,0,1	47,66,60	121	74	1	1.0	0.028,0.0,0.009	0.0,0.0,0.01	0.009
3069	ENSG00000110660	SLC35F2	chr11	-	107790990	107792800	107790990	107792793	107803000	107803155	3069	40,20,24	3,2,7	20,36,25	5,2,6	81	74	0.773807462082	1.0	0.924,0.901,0.758	0.785,0.943,0.792	0.021
306	ENSG00000121900	TMEM54	chr1	-	32895554	32895743	32895554	32895644	32895909	32895969	306	24,11,19	0,2,0	7,5,7	2,0,0	173	74	1	1.0	1.0,0.702,1.0	0.6,1.0,1.0	0.034
3077	ENSG00000001084	GCLC	chr6	-	53516108	53516222	53516108	53516217	53520777	53520960	3077	34,14,18	1,0,0	11,28,18	1,1,0	79	74	1	1.0	0.97,1.0,1.0	0.912,0.963,1.0	0.032
3079	ENSG00000144524	COPS7B	chr2	+	231790921	231791173	231790950	231791173	231788554	231788732	3079	4,3,5	1,2,4	4,5,1	1,1,4	103	74	0.990019356969	1.0	0.742,0.519,0.473	0.742,0.782,0.152	0.019
3080	ENSG00000144524	COPS7B	chr2	+	231790921	231791173	231790946	231791173	231788554	231788732	3080	4,3,5	8,5,17	4,5,1	5,4,6	99	74	0.527991730607	1.0	0.272,0.31,0.18	0.374,0.483,0.111	-0.069
3081	ENSG00000144524	COPS7B	chr2	+	231790946	231791173	231790950	231791173	231788554	231788732	3081	8,5,17	1,2,4	5,4,6	1,1,4	78	74	0.585533576022	1.0	0.884,0.703,0.801	0.826,0.791,0.587	0.061
3086	ENSG00000163694	RBM47	chr4	-	40436440	40436885	40436440	40436647	40437770	40438924	3086	0,0,1	2,2,1	0,0,1	1,1,0	312	74	1	1.0	0.0,0.0,0.192	0.0,0.0,1.0	-0.269
3088	ENSG00000163701	IL17RE	chr3	+	9914474	9914599	9914547	9914599	9913955	9914024	3088	3,2,0	1,3,0	6,0,1	3,0,0	147	74	1	1.0	0.602,0.251,NA	0.502,NA,1.0	-0.325
3089	ENSG00000163701	IL17RE	chr3	+	9914401	9914599	9914474	9914599	9913955	9914024	3089	8,12,5	0,0,0	7,4,8	1,0,0	147	74	1	1.0	1.0,1.0,1.0	0.779,1.0,1.0	0.074
3090	ENSG00000163701	IL17RE	chr3	+	9914401	9914599	9914547	9914599	9913955	9914024	3090	11,14,5	1,3,0	12,4,9	3,0,0	220	74	0.348338388183	1.0	0.787,0.611,1.0	0.574,1.0,1.0	-0.059
3091	ENSG00000165861	ZFYVE1	chr14	-	72977926	72978044	72977926	72978002	72978136	72978234	3091	13,14,15	1,0,0	9,6,13	2,0,0	116	74	1	1.0	0.892,1.0,1.0	0.742,1.0,1.0	0.05
3092	ENSG00000127084	FGD3	chr9	+	93034540	93034681	93034543	93034681	93032768	93032873	3092	3,1,1	2,0,0	1,1,2	0,0,1	77	74	1	1.0	0.59,1.0,1.0	1.0,1.0,0.658	-0.023
3093	ENSG00000012822	CALCOCO1	chr12	-	53725086	53725266	53725086	53725263	53727403	53727452	3093	2,1,0	0,0,0	6,1,1	0,1,0	77	74	1	1.0	1.0,1.0,NA	1.0,0.49,1.0	0.17
3096	ENSG00000012822	CALCOCO1	chr12	-	53713099	53713206	53713099	53713203	53713700	53713900	3096	44,33,30	0,1,0	23,24,34	0,0,0	77	74	1	1.0	1.0,0.969,1.0	1.0,1.0,1.0	-0.01
3097	ENSG00000012822	CALCOCO1	chr12	-	53723592	53723783	53723592	53723762	53724644	53724747	3097	60,31,28	2,0,0	37,37,23	1,0,0	95	74	1	1.0	0.959,1.0,1.0	0.966,1.0,1.0	-0.002
3098	ENSG00000012822	CALCOCO1	chr12	-	53723592	53723762	53723592	53723684	53724644	53724747	3098	25,14,31	2,1,0	18,10,13	0,0,1	152	74	0.682188678518	1.0	0.859,0.872,1.0	1.0,1.0,0.864	-0.044
3099	ENSG00000012822	CALCOCO1	chr12	-	53723592	53723783	53723592	53723684	53724644	53724747	3099	83,45,59	2,1,0	54,47,36	0,0,1	173	74	0.511625520114	1.0	0.947,0.951,1.0	1.0,1.0,0.939	-0.014
30	ENSG00000115163	CENPA	chr2	+	26792501	26792833	26792755	26792833	26792130	26792240	30	10,9,18	54,74,66	9,12,14	34,76,43	328	74	0.523825611234	1.0	0.04,0.027,0.058	0.056,0.034,0.068	-0.011
3100	ENSG00000004766	VPS50	chr7	+	93349874	93350033	93349878	93350033	93348710	93348807	3100	93,70,50	10,1,3	153,95,37	9,4,5	78	74	0.776202097841	1.0	0.898,0.985,0.941	0.942,0.958,0.875	0.016
3101	ENSG00000004766	VPS50	chr7	+	93253859	93253931	93253862	93253931	93252652	93252775	3101	26,8,7	0,0,0	54,24,7	1,0,0	77	74	1	1.0	1.0,1.0,1.0	0.981,1.0,1.0	0.006
3102	ENSG00000198826	ARHGAP11A	chr15	+	32632978	32633108	32633062	32633108	32629594	32629762	3102	111,252,322	3,7,2	85,231,241	1,5,2	158	74	0.514568799274	1.0	0.945,0.944,0.987	0.975,0.956,0.983	-0.013
3103	ENSG00000110851	PRDM4	chr12	-	107744542	107744682	107744542	107744661	107746274	107746424	3103	2,0,1	14,11,5	0,2,1	3,7,7	95	74	0.728994813872	1.0	0.1,0.0,0.135	0.0,0.182,0.1	-0.016
3113	ENSG00000104164	BLOC1S6	chr15	+	45603099	45603187	45603103	45603187	45592134	45592276	3113	34,18,6	5,4,0	33,24,11	1,3,2	78	74	0.301010872838	1.0	0.866,0.81,1.0	0.969,0.884,0.839	-0.005
3115	ENSG00000151729	SLC25A4	chr4	+	185145354	185145899	185145758	185145899	185144763	185145250	3115	20,15,15	121,102,118	12,13,11	107,73,93	478	74	0.618515818547	1.0	0.025,0.022,0.019	0.017,0.027,0.018	0.001
3117	ENSG00000161513	FDXR	chr17	-	74864823	74864949	74864823	74864931	74865718	74865820	3117	0,0,3	39,26,24	0,0,1	16,13,19	92	74	0.871406354564	1.0	0.0,0.0,0.091	0.0,0.0,0.041	0.017
3119	ENSG00000161513	FDXR	chr17	-	74866445	74866568	74866445	74866544	74866783	74866876	3119	38,34,31	0,1,1	23,22,24	0,0,0	98	74	1	1.0	1.0,0.963,0.959	1.0,1.0,1.0	-0.026
311	ENSG00000157578	LCA5L	chr21	-	39429130	39429394	39429130	39429211	39435419	39435542	311	0,0,0	5,1,0	1,2,1	6,2,2	257	74	1	1.0	0.0,0.0,NA	0.046,0.224,0.126	-0.132
3121	ENSG00000161513	FDXR	chr17	-	74866783	74866898	74866783	74866879	74872035	74872133	3121	0,1,0	11,2,1	0,0,0	0,2,2	93	74	1	1.0	0.0,0.285,0.0	NA,0.0,0.0	0.095
3122	ENSG00000161513	FDXR	chr17	-	74866783	74867005	74866783	74866879	74872035	74872133	3122	2,4,0	11,2,1	1,0,1	0,2,2	200	74	0.197291057118	1.0	0.063,0.425,0.0	1.0,0.0,0.156	-0.223
3124	ENSG00000161513	FDXR	chr17	-	74866783	74866898	74866783	74866876	74872035	74872133	3124	0,1,0	26,13,13	0,0,0	20,9,7	96	74	1	1.0	0.0,0.056,0.0	0.0,0.0,0.0	0.019
3125	ENSG00000161513	FDXR	chr17	-	74866783	74867005	74866783	74866876	74872035	74872133	3125	2,4,0	26,13,13	1,0,1	20,9,7	203	74	0.220990999528	1.0	0.027,0.101,0.0	0.018,0.0,0.049	0.02
3127	ENSG00000100150	DEPDC5	chr22	+	31836971	31837155	31836998	31837155	31833914	31833980	3127	4,0,0	6,2,0	2,0,0	1,1,1	101	74	1	1.0	0.328,0.0,NA	0.594,0.0,0.0	-0.034
312	ENSG00000157578	LCA5L	chr21	-	39435419	39435573	39435419	39435542	39444134	39444201	312	4,0,0	0,0,0	2,0,1	2,0,0	105	74	1	1.0	1.0,NA,NA	0.413,NA,1.0	0.293
3133	ENSG00000115109	EPB41L5	chr2	+	120167876	120168007	120167879	120168007	120167465	120167507	3133	8,6,6	1,1,3	0,4,8	0,0,1	77	74	1	1.0	0.885,0.852,0.658	NA,1.0,0.885	-0.144
3138	ENSG00000111321	LTBR	chr12	+	6385021	6385147	6385036	6385147	6384587	6384684	3138	188,121,101	4,3,6	101,100,118	7,2,6	89	74	0.340165190049	1.0	0.975,0.971,0.933	0.923,0.977,0.942	0.012
3139	ENSG00000121310	ECHDC2	chr1	-	52905033	52906611	52905033	52905090	52907867	52907954	3139	23,12,25	3,3,3	16,20,12	1,0,2	1595	74	0.321124024803	1.0	0.262,0.157,0.279	0.426,1.0,0.218	-0.315
313	ENSG00000163930	BAP1	chr3	-	52402778	52402940	52402778	52402871	52403137	52403298	313	7,4,3	68,46,32	7,4,3	37,31,25	143	74	0.324012390631	1.0	0.051,0.043,0.046	0.089,0.063,0.058	-0.023
3140	ENSG00000121310	ECHDC2	chr1	-	52911722	52912021	52911722	52911790	52913894	52914095	3140	5,6,14	0,0,0	7,5,8	1,0,1	305	74	1	1.0	1.0,1.0,1.0	0.629,1.0,0.66	0.237
3141	ENSG00000101197	BIRC7	chr20	+	63239357	63239610	63239411	63239610	63239161	63239233	3141	1,2,0	0,0,0	1,0,2	0,0,1	128	74	1	1.0	1.0,1.0,NA	1.0,NA,0.536	0.232
3143	ENSG00000077150	NFKB2	chr10	+	102402251	102402524	102402254	102402524	102402047	102402159	3143	46,46,32	62,117,113	15,15,23	29,31,79	77	74	0.642824321192	1.0	0.416,0.274,0.214	0.332,0.317,0.219	0.012
3148	ENSG00000125755	SYMPK	chr19	-	45816481	45816614	45816481	45816577	45816797	45816974	3148	0,1,1	23,19,15	1,0,0	10,6,14	111	74	1	1.0	0.0,0.034,0.043	0.063,0.0,0.0	0.005
3149	ENSG00000175550	DRAP1	chr11	+	65920547	65920662	65920568	65920662	65920342	65920462	3149	1,2,2	54,44,67	1,0,3	16,14,37	95	74	0.91256457079	1.0	0.014,0.034,0.023	0.046,0.0,0.059	-0.011
314	ENSG00000163930	BAP1	chr3	-	52406252	52406376	52406252	52406322	52406828	52406907	314	48,24,13	2,2,1	18,8,16	5,0,2	128	74	0.221890536925	1.0	0.933,0.874,0.883	0.675,1.0,0.822	0.064
3159	ENSG00000125124	BBS2	chr16	-	56498436	56498696	56498436	56498568	56499777	56499907	3159	2,4,14	64,79,74	4,6,10	56,77,48	202	74	0.728578847515	1.0	0.011,0.018,0.065	0.025,0.028,0.071	-0.01
315	ENSG00000163930	BAP1	chr3	-	52406252	52406907	52406252	52406322	52407173	52407316	315	96,42,41	0,1,0	56,38,38	0,0,0	659	74	1	1.0	1.0,0.825,1.0	1.0,1.0,1.0	-0.058
3161	ENSG00000116455	WDR77	chr1	-	111442024	111442129	111442024	111442093	111442652	111442761	3161	8,1,0	188,66,39	4,1,2	116,53,35	110	74	0.738339514165	1.0	0.028,0.01,0.0	0.023,0.013,0.037	-0.012
3162	ENSG00000122034	GTF3A	chr13	+	27430532	27430621	27430537	27430621	27429869	27429966	3162	537,358,441	7,2,4	437,428,394	6,2,2	79	74	1	1.0	0.986,0.994,0.99	0.986,0.995,0.995	-0.002
316	ENSG00000111077	TNS2	chr12	+	53062375	53062453	53062379	53062453	53062152	53062245	316	7,2,0	0,0,0	2,1,3	0,1,0	78	74	1	1.0	1.0,1.0,NA	1.0,0.487,1.0	0.171
3170	ENSG00000140320	BAHD1	chr15	+	40465334	40465435	40465343	40465435	40464470	40464547	3170	15,3,11	23,17,14	9,8,4	14,9,14	83	74	0.859640538046	1.0	0.368,0.136,0.412	0.364,0.442,0.203	-0.031
3174	ENSG00000223482	NUTM2A-AS1	chr10	-	87238666	87238872	87238666	87238849	87246114	87246212	3174	5,2,1	9,9,7	3,4,1	9,6,2	97	74	0.586539309428	1.0	0.298,0.145,0.098	0.203,0.337,0.276	-0.092
3175	ENSG00000223482	NUTM2A-AS1	chr10	-	87238666	87238872	87238666	87238849	87288441	87288495	3175	1,5,1	4,4,4	3,3,5	5,5,4	97	74	0.434920644232	1.0	0.16,0.488,0.16	0.314,0.314,0.488	-0.103
3176	ENSG00000100023	PPIL2	chr22	+	21695393	21695496	21695397	21695496	21694936	21695070	3176	9,3,4	1,0,0	3,0,1	0,0,0	78	74	1	1.0	0.895,1.0,1.0	1.0,NA,1.0	-0.035
3179	ENSG00000125691	RPL23	chr17	-	38850080	38852732	38850080	38850214	38853021	38853105	3179	30903,43868,35670	0,0,0	36311,37237,35020	1,0,0	2592	74	1	1.0	1.0,1.0,1.0	0.999,1.0,1.0	0.0
3180	ENSG00000176700	SCAND2P	chr15	+	84638353	84638477	84638395	84638477	84637346	84637420	3180	6,0,0	3,3,2	3,1,0	5,1,3	116	74	0.889772740943	1.0	0.561,0.0,0.0	0.277,0.389,0.0	-0.035
3182	ENSG00000149273	RPS3	chr11	+	75404019	75404207	75404053	75404207	75402351	75402446	3182	4691,6043,4909	1,4,1	2687,2694,3809	8,0,2	108	74	1	1.0	1.0,0.999,1.0	0.996,1.0,0.999	0.001
3183	ENSG00000149273	RPS3	chr11	+	75402303	75402446	75402351	75402446	75401639	75401733	3183	3,1,1	3198,3950,2918	3,1,0	2683,3466,2854	122	74	1	1.0	0.001,0.0,0.0	0.001,0.0,0.0	0.0
3184	ENSG00000149273	RPS3	chr11	+	75404671	75404868	75404759	75404868	75401639	75401733	3184	3468,4848,4440	210,297,250	2125,2495,3445	143,151,239	162	74	0.316716208443	1.0	0.883,0.882,0.89	0.872,0.883,0.868	0.011
3185	ENSG00000085788	DDHD2	chr8	+	38234393	38234584	38234399	38234584	38232986	38233214	3185	38,16,5	1,0,1	23,28,12	1,1,2	80	74	0.498574171111	1.0	0.972,1.0,0.822	0.955,0.963,0.847	0.01
3188	ENSG00000120008	WDR11	chr10	+	120904645	120904811	120904649	120904811	120904046	120904142	3188	65,38,34	0,0,1	41,57,32	0,2,0	78	74	1	1.0	1.0,1.0,0.97	1.0,0.964,1.0	0.002
3189	ENSG00000169696	ASPSCR1	chr17	+	82012155	82012283	82012230	82012283	82011542	82011605	3189	5,3,5	69,43,33	3,5,7	26,23,49	149	74	0.210117856084	1.0	0.035,0.033,0.07	0.054,0.097,0.066	-0.026
3190	ENSG00000196419	XRCC6	chr22	+	41636112	41636251	41636235	41636251	41628117	41628230	3190	984,645,374	13,5,5	805,654,425	6,9,5	197	74	0.78927089631	1.0	0.966,0.98,0.966	0.981,0.965,0.97	-0.001
3191	ENSG00000130695	CEP85	chr1	+	26277132	26278807	26277135	26278807	26276534	26276760	3191	5,5,4	21,14,14	4,6,6	16,11,13	77	74	0.463079933311	1.0	0.186,0.256,0.215	0.194,0.344,0.307	-0.063
3195	ENSG00000172375	C2CD2L	chr11	+	119113851	119113988	119113854	119113988	119113610	119113712	3195	4,0,0	5,8,8	0,1,0	2,2,4	77	74	0.289612040299	1.0	0.435,0.0,0.0	0.0,0.325,0.0	0.037
3196	ENSG00000138459	SLC35A5	chr3	+	112581178	112581326	112581244	112581326	112580545	112580706	3196	22,21,36	1,1,0	26,21,17	0,2,0	140	74	1	1.0	0.921,0.917,1.0	1.0,0.847,1.0	-0.003
3198	ENSG00000151332	MBIP	chr14	-	36314690	36314936	36314690	36314915	36316692	36316812	3198	2,0,0	29,39,44	0,0,0	29,36,40	95	74	1	1.0	0.051,0.0,0.0	0.0,0.0,0.0	0.017
3206	ENSG00000196531	NACA	chr12	-	56714601	56714703	56714601	56714687	56724451	56724523	3206	3,4,6	2145,3380,2776	4,7,4	2197,2320,2258	90	74	1	1.0	0.001,0.001,0.002	0.001,0.002,0.001	0.0
3207	ENSG00000196531	NACA	chr12	-	56714601	56714687	56714601	56714675	56724451	56724523	3207	2649,4139,3513	376,566,490	2807,2986,2852	409,396,425	86	74	0.825882319643	1.0	0.858,0.863,0.861	0.855,0.866,0.852	0.003
3208	ENSG00000196531	NACA	chr12	-	56714601	56714703	56714601	56714675	56724451	56724523	3208	507,763,743	376,566,490	614,673,598	409,396,425	102	74	0.364605089985	1.0	0.495,0.494,0.524	0.521,0.552,0.505	-0.022
3209	ENSG00000196531	NACA	chr12	-	56724451	56724549	56724451	56724523	56725262	56725299	3209	27,53,45	163,303,166	19,31,25	133,137,137	100	74	0.612042203522	1.0	0.109,0.115,0.167	0.096,0.143,0.119	0.011
320	ENSG00000075702	WDR62	chr19	+	36102736	36102851	36102751	36102851	36102013	36102151	320	5,8,8	2,1,1	2,1,3	0,1,2	89	74	0.604601931045	1.0	0.675,0.869,0.869	1.0,0.454,0.555	0.135
3213	ENSG00000006744	ELAC2	chr17	-	13004988	13005110	13004988	13005101	13005752	13005825	3213	1,0,3	55,13,9	0,1,0	59,18,10	83	74	0.646272873708	1.0	0.016,0.0,0.229	0.0,0.047,0.0	0.066
3214	ENSG00000006744	ELAC2	chr17	-	13003478	13003574	13003478	13003499	13004988	13005101	3214	131,33,28	1,0,0	90,46,34	1,0,0	149	74	1	1.0	0.985,1.0,1.0	0.978,1.0,1.0	0.002
321	ENSG00000179820	MYADM	chr19	+	53869689	53869838	53869753	53869838	53867882	53867943	321	1,3,1	0,7,3	4,0,1	0,3,4	138	74	0.74826879251	1.0	1.0,0.187,0.152	1.0,0.0,0.118	0.074
3224	ENSG00000108840	HDAC5	chr17	-	44110728	44110803	44110728	44110800	44117493	44117704	3224	4,2,0	1,1,1	1,4,3	0,0,0	77	74	0.868271395494	1.0	0.794,0.658,0.0	1.0,1.0,1.0	-0.516
3230	ENSG00000122515	ZMIZ2	chr7	+	44756946	44757149	44756974	44757149	44756424	44756539	3230	11,4,2	2,0,0	4,2,3	1,0,0	102	74	1	1.0	0.8,1.0,1.0	0.744,1.0,1.0	0.019
3232	ENSG00000107159	CA9	chr9	+	35680752	35680834	35680758	35680834	35679184	35679342	3232	110,101,217	0,0,1	44,34,144	0,0,0	80	74	1	1.0	1.0,1.0,0.995	1.0,1.0,1.0	-0.002
3233	ENSG00000110172	CHORDC1	chr11	-	90210535	90214175	90210535	90210594	90215173	90215230	3233	339,310,247	0,0,0	391,384,257	0,1,0	3655	74	1	1.0	1.0,1.0,1.0	1.0,0.886,1.0	0.038
3234	ENSG00000110172	CHORDC1	chr11	-	90211214	90211335	90211214	90211318	90214017	90214175	3234	1,0,1	245,222,179	1,1,0	347,304,154	91	74	1	1.0	0.003,0.0,0.005	0.002,0.003,0.0	0.001
3236	ENSG00000175066	GK5	chr3	-	142177481	142177605	142177481	142177576	142181460	142181565	3236	1,0,0	10,11,18	0,1,0	18,11,12	103	74	1	1.0	0.067,0.0,0.0	0.0,0.061,0.0	0.002
3237	ENSG00000148459	PDSS1	chr10	+	26720134	26720359	26720217	26720359	26709637	26709768	3237	15,9,13	53,20,16	23,17,9	66,19,9	157	74	0.358813989224	1.0	0.118,0.175,0.277	0.141,0.297,0.32	-0.063
323	ENSG00000013441	CLK1	chr2	-	200856890	200857884	200856890	200856985	200857972	200858089	323	1619,2106,1382	2,0,0	1622,2381,1146	3,0,0	973	74	1	1.0	0.984,1.0,1.0	0.976,1.0,1.0	0.003
3242	ENSG00000085999	RAD54L	chr1	+	46261260	46261385	46261263	46261385	46260726	46261015	3242	18,27,10	2,0,0	12,22,23	0,0,1	77	74	1	1.0	0.896,1.0,1.0	1.0,1.0,0.957	-0.02
3247	ENSG00000182796	TMEM198B	chr12	+	55832958	55833541	55833446	55833541	55831256	55831349	3247	19,8,9	0,0,1	13,0,7	0,0,0	562	74	1	1.0	1.0,1.0,0.542	1.0,NA,1.0	-0.153
3249	ENSG00000130813	C19orf66	chr19	+	10091475	10091630	10091583	10091630	10091249	10091353	3249	2,1,4	0,0,2	3,3,12	0,2,0	182	74	0.924662846293	1.0	1.0,1.0,0.448	1.0,0.379,1.0	0.023
3250	ENSG00000130813	C19orf66	chr19	+	10089897	10090047	10089928	10090047	10089656	10089695	3250	103,46,49	1,0,1	64,38,78	0,0,0	105	74	1	1.0	0.986,1.0,0.972	1.0,1.0,1.0	-0.014
3251	ENSG00000005302	MSL3	chrX	+	11765466	11765729	11765521	11765729	11763779	11763938	3251	112,75,52	3,1,0	101,63,47	1,1,1	129	74	1	1.0	0.955,0.977,1.0	0.983,0.973,0.964	0.004
3252	ENSG00000173559	NABP1	chr2	+	191683289	191683804	191683728	191683804	191681945	191682017	3252	6,7,2	31,11,11	4,5,1	28,13,16	513	74	0.236091628335	1.0	0.027,0.084,0.026	0.02,0.053,0.009	0.018
3258	ENSG00000054654	SYNE2	chr14	+	64209941	64210124	64209950	64210124	64209427	64209578	3258	8,4,6	0,1,0	8,6,7	0,0,0	83	74	1	1.0	1.0,0.781,1.0	1.0,1.0,1.0	-0.073
3259	ENSG00000054654	SYNE2	chr14	+	64224982	64225045	64224998	64225045	64224460	64224547	3259	1,0,0	0,6,5	0,0,0	2,3,4	90	74	1	1.0	1.0,0.0,0.0	0.0,0.0,0.0	0.333
3262	ENSG00000054654	SYNE2	chr14	+	64221533	64221704	64221575	64221704	64220436	64220637	3262	1,2,2	4,5,9	0,1,1	2,7,9	116	74	1	1.0	0.138,0.203,0.124	0.0,0.084,0.066	0.105
3264	ENSG00000110080	ST3GAL4	chr11	+	126413396	126413648	126413504	126413648	126409267	126409411	3264	3,4,3	79,47,53	5,6,3	67,51,51	182	74	0.32093054491	1.0	0.015,0.033,0.022	0.029,0.046,0.023	-0.009
3265	ENSG00000110080	ST3GAL4	chr11	+	126407233	126407349	126407251	126407349	126406942	126407023	3265	3,0,0	99,72,56	1,1,1	88,72,57	92	74	1	1.0	0.024,0.0,0.0	0.009,0.011,0.014	-0.003
3266	ENSG00000121064	SCPEP1	chr17	+	56998373	56998498	56998384	56998498	56996961	56997055	3266	0,0,0	119,101,74	0,1,0	99,87,74	85	74	1	1.0	0.0,0.0,0.0	0.0,0.01,0.0	-0.003
3267	ENSG00000197858	GPAA1	chr8	+	144084110	144084330	144084133	144084330	144083938	144084040	3267	2,0,1	115,70,50	0,0,1	62,49,66	97	74	1	1.0	0.013,0.0,0.015	0.0,0.0,0.011	0.006
3268	ENSG00000197858	GPAA1	chr8	+	144084133	144084330	144084285	144084330	144083938	144084040	3268	175,108,87	1,0,0	86,68,94	0,0,0	226	74	1	1.0	0.983,1.0,1.0	1.0,1.0,1.0	-0.006
3269	ENSG00000197858	GPAA1	chr8	+	144084110	144084330	144084285	144084330	144083938	144084040	3269	62,38,38	1,0,0	24,19,29	0,0,0	249	74	1	1.0	0.949,1.0,1.0	1.0,1.0,1.0	-0.017
326	ENSG00000100911	PSME2	chr14	-	24144399	24145155	24144399	24144468	24145242	24145273	326	665,714,624	0,0,1	627,664,583	0,0,0	761	74	1	1.0	1.0,1.0,0.984	1.0,1.0,1.0	-0.005
3270	ENSG00000197858	GPAA1	chr8	+	144083388	144083861	144083817	144083861	144083123	144083303	3270	62,32,33	1,1,0	29,15,30	0,0,2	503	74	1	1.0	0.901,0.825,1.0	1.0,1.0,0.688	0.013
3271	ENSG00000197858	GPAA1	chr8	+	144083938	144084040	144083980	144084040	144083713	144083861	3271	110,73,48	2,0,1	84,49,64	1,1,1	116	74	1	1.0	0.972,1.0,0.968	0.982,0.969,0.976	0.004
3272	ENSG00000051825	MPHOSPH9	chr12	-	123227462	123227616	123227462	123227572	123230260	123230522	3272	5,1,1	3,1,0	10,1,3	1,4,0	118	74	0.826071644471	1.0	0.511,0.385,1.0	0.862,0.136,1.0	-0.034
3273	ENSG00000051825	MPHOSPH9	chr12	-	123221371	123221895	123221371	123221723	123223037	123223127	3273	38,21,14	0,0,0	32,28,15	1,0,0	246	74	1	1.0	1.0,1.0,1.0	0.906,1.0,1.0	0.031
3275	ENSG00000198791	CNOT7	chr8	-	17243441	17243622	17243441	17243545	17245035	17245247	3275	2,2,2	0,0,0	1,1,1	0,0,1	151	74	1	1.0	1.0,1.0,1.0	1.0,1.0,0.329	0.224
3277	ENSG00000237853	NFIA-AS1	chr1	-	61251284	61251407	61251284	61251369	61253410	61253510	3277	1,0,0	1,0,2	0,0,0	0,0,1	112	74	1	1.0	0.398,NA,0.0	NA,NA,0.0	0.199
327	ENSG00000100911	PSME2	chr14	-	24145709	24145772	24145709	24145752	24146207	24146240	327	300,312,225	4,1,3	254,228,211	1,2,2	94	74	1	1.0	0.983,0.996,0.983	0.995,0.989,0.988	-0.003
3288	ENSG00000243943	ZNF512	chr2	+	27598066	27598254	27598069	27598254	27583657	27583716	3288	12,3,1	2,3,0	8,9,2	4,1,0	77	74	0.827953415081	1.0	0.852,0.49,1.0	0.658,0.896,1.0	-0.071
3289	ENSG00000243943	ZNF512	chr2	+	27598066	27598254	27598069	27598254	27582968	27583142	3289	5,5,5	1,0,0	4,9,3	0,0,0	77	74	1	1.0	0.828,1.0,1.0	1.0,1.0,1.0	-0.057
328	ENSG00000100911	PSME2	chr14	-	24145709	24145896	24145709	24145772	24146207	24146240	328	51,62,43	243,270,189	44,61,41	216,177,170	198	74	0.321525947134	1.0	0.073,0.079,0.078	0.071,0.114,0.083	-0.013
3293	ENSG00000149499	EML3	chr11	-	62611086	62611347	62611086	62611344	62611424	62611596	3293	1,0,0	1,0,0	0,0,0	1,0,0	77	74	1	1.0	0.49,NA,NA	0.0,NA,NA	0.49
3296	ENSG00000155592	ZKSCAN2	chr16	-	25251908	25252046	25251908	25252035	25252945	25253037	3296	0,0,0	1,0,0	0,0,1	1,1,0	85	74	1	1.0	0.0,NA,NA	0.0,0.0,1.0	-0.333
3298	ENSG00000163931	TKT	chr3	-	53234982	53235174	53234982	53235064	53240250	53240348	3298	1524,844,790	80,33,43	810,656,675	50,24,30	184	74	0.87561169178	1.0	0.885,0.911,0.881	0.867,0.917,0.9	-0.002
329	ENSG00000100911	PSME2	chr14	-	24145709	24145896	24145709	24145752	24146207	24146240	329	108,104,79	4,1,3	82,112,82	1,2,2	218	74	0.338978256266	1.0	0.902,0.972,0.899	0.965,0.95,0.933	-0.025
3301	ENSG00000156170	NDUFAF6	chr8	+	95036301	95036494	95036370	95036494	95035453	95035576	3301	6,9,3	2,1,0	2,2,5	0,2,1	143	74	0.866175733711	1.0	0.608,0.823,1.0	1.0,0.341,0.721	0.123
3306	ENSG00000114388	NPRL2	chr3	-	50349385	50349494	50349385	50349490	50349664	50349828	3306	55,38,27	7,3,9	54,25,37	10,6,9	78	74	0.39054016834	1.0	0.882,0.923,0.74	0.837,0.798,0.796	0.038
3308	ENSG00000114388	NPRL2	chr3	-	50349385	50349828	50349385	50349494	50349930	50350022	3308	110,76,83	3,1,0	67,80,89	0,0,0	408	74	0.561635140311	1.0	0.869,0.932,1.0	1.0,1.0,1.0	-0.066
3309	ENSG00000114388	NPRL2	chr3	-	50347758	50348241	50347758	50347901	50348316	50348410	3309	130,87,106	0,0,0	85,71,113	1,0,0	414	74	1	1.0	1.0,1.0,1.0	0.938,1.0,1.0	0.021
3310	ENSG00000179532	DNHD1	chr11	+	6566100	6566393	6566240	6566393	6565694	6565991	3310	19,10,11	2,1,0	4,5,22	1,0,0	214	74	0.838068427918	1.0	0.767,0.776,1.0	0.58,1.0,1.0	-0.012
3311	ENSG00000179532	DNHD1	chr11	+	6544791	6547666	6544876	6547666	6544573	6544671	3311	27,22,66	2,1,3	11,44,35	0,1,2	159	74	0.11657228482	1.0	0.863,0.911,0.911	1.0,0.953,0.891	-0.053
3313	ENSG00000179532	DNHD1	chr11	+	6497770	6498961	6498722	6498961	6497584	6497667	3313	43,24,118	1,0,0	24,56,79	0,1,0	1026	74	1	1.0	0.756,1.0,1.0	1.0,0.802,1.0	-0.015
3317	ENSG00000213420	GPC2	chr7	-	100171778	100171959	100171778	100171925	100172086	100172217	3317	0,0,0	0,0,3	0,0,1	0,2,2	108	74	1	1.0	NA,NA,0.0	NA,0.0,0.255	-0.128
3320	ENSG00000107443	CCNJ	chr10	+	96057087	96057247	96057123	96057247	96056700	96057000	3320	2,4,4	1,0,0	3,5,3	0,0,0	110	74	1	1.0	0.574,1.0,1.0	1.0,1.0,1.0	-0.142
3322	ENSG00000111596	CNOT2	chr12	+	70344110	70344228	70344127	70344228	70342257	70342307	3322	1,3,2	38,62,44	0,1,1	35,47,49	91	74	0.578907905742	1.0	0.021,0.038,0.036	0.0,0.017,0.016	0.021
3323	ENSG00000111596	CNOT2	chr12	+	70294070	70294294	70294236	70294294	70278131	70278274	3323	2,4,3	2,0,0	4,13,4	1,1,0	240	74	0.460681195907	1.0	0.236,1.0,1.0	0.552,0.8,1.0	-0.039
3324	ENSG00000111596	CNOT2	chr12	+	70332766	70332846	70332790	70332846	70330286	70330469	3324	40,16,24	8,4,1	37,24,14	1,6,5	98	74	0.958576105116	1.0	0.791,0.751,0.948	0.965,0.751,0.679	0.032
3325	ENSG00000165275	TRMT10B	chr9	+	37762542	37762685	37762576	37762685	37761902	37762117	3325	1,1,0	1,5,3	0,0,1	2,2,4	108	74	1	1.0	0.407,0.121,0.0	0.0,0.0,0.146	0.127
3327	ENSG00000011295	TTC19	chr17	+	16002656	16002831	16002792	16002831	16001914	16002025	3327	0,1,0	36,17,15	2,0,0	31,25,15	210	74	1	1.0	0.0,0.02,0.0	0.022,0.0,0.0	-0.001
3329	ENSG00000165138	ANKS6	chr9	-	98756419	98756606	98756419	98756603	98768080	98768250	3329	8,0,1	6,2,0	1,0,1	0,0,3	77	74	1	1.0	0.562,0.0,1.0	1.0,NA,0.243	-0.101
332	ENSG00000205336	ADGRG1	chr16	+	57651199	57651467	57651242	57651467	57650252	57650351	332	9,5,4	0,1,0	6,2,6	0,0,0	117	74	1	1.0	1.0,0.76,1.0	1.0,1.0,1.0	-0.08
3330	ENSG00000165138	ANKS6	chr9	-	98756419	98756606	98756419	98756603	98770895	98771046	3330	0,0,0	0,1,0	1,0,0	2,1,0	77	74	1	1.0	NA,0.0,NA	0.325,0.0,NA	-0.163
3331	ENSG00000168256	NKIRAS2	chr17	+	42022375	42022640	42022398	42022640	42021563	42021671	3331	1,0,0	14,16,10	0,0,0	14,12,6	97	74	1	1.0	0.052,0.0,0.0	0.0,0.0,0.0	0.017
3334	ENSG00000105323	HNRNPUL1	chr19	+	41305645	41305867	41305675	41305867	41303971	41304261	3334	24,29,20	35,26,28	12,13,27	14,7,19	104	74	0.144425533818	1.0	0.328,0.442,0.337	0.379,0.569,0.503	-0.115
3335	ENSG00000105323	HNRNPUL1	chr19	+	41305675	41305867	41305831	41305867	41303971	41304261	3335	142,112,99	2,11,1	49,42,72	4,2,3	230	74	0.85543574298	1.0	0.958,0.766,0.97	0.798,0.871,0.885	0.047
3336	ENSG00000105323	HNRNPUL1	chr19	+	41305645	41305867	41305831	41305867	41303971	41304261	3336	131,115,91	2,11,1	47,48,80	4,2,3	260	74	0.915526743352	1.0	0.949,0.748,0.963	0.77,0.872,0.884	0.045
3339	ENSG00000100664	EIF5	chr14	+	103335652	103335932	103335791	103335932	103334386	103334597	3339	237,87,89	4,1,0	223,126,97	7,2,1	213	74	0.142694743816	1.0	0.954,0.968,1.0	0.917,0.956,0.971	0.026
333	ENSG00000205336	ADGRG1	chr16	+	57651184	57651622	57651199	57651622	57650252	57650351	333	1,0,0	5,2,2	0,1,0	5,1,2	89	74	1	1.0	0.143,0.0,0.0	0.0,0.454,0.0	-0.104
3340	ENSG00000018189	RUFY3	chr4	+	70793764	70793904	70793784	70793904	70789494	70789592	3340	6,1,2	11,4,8	2,2,2	19,12,7	94	74	0.121542334018	1.0	0.3,0.164,0.164	0.077,0.116,0.184	0.084
3341	ENSG00000168661	ZNF30	chr19	+	34933624	34933723	34933627	34933723	34931842	34931993	3341	1,0,2	0,2,0	1,0,1	0,0,0	77	74	1	1.0	1.0,0.0,1.0	1.0,NA,1.0	-0.333
3342	ENSG00000108309	RUNDC3A	chr17	+	44313103	44313252	44313118	44313252	44312579	44312695	3342	1,2,1	1,0,2	1,0,2	0,0,0	89	74	1	1.0	0.454,1.0,0.294	1.0,NA,1.0	-0.417
3344	ENSG00000119782	FKBP1B	chr2	+	24063018	24063681	24063063	24063681	24060813	24060926	3344	0,1,0	0,0,1	0,2,0	0,1,0	119	74	1	1.0	NA,1.0,0.0	NA,0.554,NA	-0.054
3346	ENSG00000185324	CDK10	chr16	+	89694568	89694788	89694664	89694788	89694172	89694232	3346	6,3,8	18,14,12	1,4,4	9,4,6	170	74	0.948266333631	1.0	0.127,0.085,0.225	0.046,0.303,0.225	-0.046
3348	ENSG00000100316	RPL3	chr22	-	39316705	39317021	39316705	39316841	39317460	39317629	3348	79,84,126	6931,8225,6141	59,46,95	4919,6501,5476	254	74	1	1.0	0.003,0.003,0.006	0.003,0.002,0.005	0.001
3349	ENSG00000131351	HAUS8	chr19	-	17069030	17069099	17069030	17069086	17073273	17073335	3349	0,0,1	27,34,32	1,0,1	21,25,22	87	74	1	1.0	0.0,0.0,0.026	0.039,0.0,0.037	-0.017
334	ENSG00000205336	ADGRG1	chr16	+	57651199	57651622	57651481	57651622	57650252	57650351	334	35,16,14	0,4,0	21,19,16	2,2,1	356	74	0.355829067069	1.0	1.0,0.454,1.0	0.686,0.664,0.769	0.112
3350	ENSG00000131351	HAUS8	chr19	-	17059996	17060092	17059996	17060089	17062697	17062779	3350	43,30,24	6,7,3	20,22,26	4,2,3	77	74	0.457265248842	1.0	0.873,0.805,0.885	0.828,0.914,0.893	-0.024
3351	ENSG00000213024	NUP62	chr19	-	49927693	49927848	49927693	49927815	49929325	49929504	3351	5,2,0	1,1,0	1,0,2	1,0,1	107	74	1	1.0	0.776,0.58,NA	0.409,NA,0.58	0.183
3358	ENSG00000153558	FBXL2	chr3	+	33373240	33373355	33373259	33373355	33373091	33373160	3358	2,0,1	16,10,12	0,1,0	12,14,9	93	74	0.489128335532	1.0	0.09,0.0,0.062	0.0,0.054,0.0	0.033
3359	ENSG00000153558	FBXL2	chr3	+	33373846	33373921	33373850	33373921	33373577	33373704	3359	6,6,7	0,0,1	4,5,3	0,0,1	78	74	1	1.0	1.0,1.0,0.869	1.0,1.0,0.74	0.043
335	ENSG00000205336	ADGRG1	chr16	+	57651199	57651622	57651355	57651622	57650252	57650351	335	22,8,10	2,0,0	13,11,7	0,0,0	230	74	1	1.0	0.78,1.0,1.0	1.0,1.0,1.0	-0.073
3360	ENSG00000102178	UBL4A	chrX	-	154485770	154486083	154485770	154485979	154486227	154486333	3360	1,0,0	26,13,8	0,0,1	11,9,10	178	74	1	1.0	0.016,0.0,0.0	0.0,0.0,0.04	-0.008
3364	ENSG00000173327	MAP3K11	chr11	-	65607640	65607816	65607640	65607697	65607921	65608070	3364	19,13,17	1,0,0	3,7,7	0,0,0	193	74	1	1.0	0.879,1.0,1.0	1.0,1.0,1.0	-0.04
3366	ENSG00000183495	EP400	chr12	+	131979693	131979793	131979696	131979793	131960584	131961954	3366	0,0,2	3,0,0	3,1,1	6,2,0	77	74	1	1.0	0.0,NA,1.0	0.325,0.325,1.0	-0.05
3367	ENSG00000163389	POGLUT1	chr3	+	119479907	119480172	119480050	119480172	119477312	119477448	3367	2,0,0	37,13,9	2,0,1	46,10,20	217	74	1	1.0	0.018,0.0,0.0	0.015,0.0,0.017	-0.005
3369	ENSG00000125347	IRF1	chr5	-	132487925	132488052	132487925	132488025	132489391	132489483	3369	1,1,0	8,1,8	0,0,0	7,6,5	101	74	1	1.0	0.084,0.423,0.0	0.0,0.0,0.0	0.169
336	ENSG00000205336	ADGRG1	chr16	+	57651184	57651622	57651242	57651622	57650252	57650351	336	5,3,2	0,1,0	1,2,4	0,0,0	132	74	1	1.0	1.0,0.627,1.0	1.0,1.0,1.0	-0.124
3370	ENSG00000139433	GLTP	chr12	-	109855618	109855769	109855618	109855738	109857525	109857659	3370	52,19,20	0,0,0	20,10,20	0,1,0	105	74	1	1.0	1.0,1.0,1.0	1.0,0.876,1.0	0.041
3372	ENSG00000104341	LAPTM4B	chr8	+	97815303	97815401	97815327	97815401	97805352	97805464	3372	0,1,0	981,572,479	1,0,0	1141,609,549	98	74	1	1.0	0.0,0.001,0.0	0.001,0.0,0.0	0.0
3374	ENSG00000213999	MEF2B	chr19	-	19146272	19146405	19146272	19146384	19146554	19146648	3374	0,0,0	2,0,3	0,1,0	0,0,0	95	74	1	1.0	0.0,NA,0.0	NA,1.0,NA	-1.0
3376	ENSG00000198363	ASPH	chr8	-	61638321	61638363	61638321	61638360	61642887	61642920	3376	1174,1478,1379	270,310,258	893,1567,1379	174,268,263	77	74	0.227581357815	1.0	0.807,0.821,0.837	0.831,0.849,0.834	-0.016
3377	ENSG00000144283	PKP4	chr2	+	158624877	158625427	158624954	158625427	158621230	158621421	3377	63,18,16	1,1,0	39,33,34	2,3,2	151	74	1	1.0	0.969,0.898,1.0	0.905,0.844,0.893	0.075
3378	ENSG00000144283	PKP4	chr2	+	158624877	158625427	158625124	158625427	158621230	158621421	3378	109,37,32	9,1,4	62,60,52	1,4,3	321	74	0.225320452236	1.0	0.736,0.895,0.648	0.935,0.776,0.8	-0.077
3379	ENSG00000144283	PKP4	chr2	+	158624954	158625427	158625124	158625427	158621230	158621421	3379	47,20,16	9,1,4	25,30,20	1,4,3	244	74	0.352079536101	1.0	0.613,0.858,0.548	0.883,0.695,0.669	-0.076
337	ENSG00000205336	ADGRG1	chr16	+	57651242	57651622	57651481	57651622	57650252	57650351	337	26,12,10	0,4,0	15,17,10	2,2,1	313	74	0.235527384988	1.0	1.0,0.415,1.0	0.639,0.668,0.703	0.135
3380	ENSG00000144283	PKP4	chr2	+	158634069	158634289	158634072	158634289	158631752	158631941	3380	14,4,5	21,14,2	11,8,6	5,11,6	77	74	0.344739592026	1.0	0.391,0.215,0.706	0.679,0.411,0.49	-0.089
3381	ENSG00000139436	GIT2	chr12	-	109947255	109948846	109947255	109947504	109951166	109951316	3381	60,231,215	10,4,0	37,173,153	4,3,1	1416	74	0.923245804161	1.0	0.239,0.751,1.0	0.326,0.751,0.889	0.008
3383	ENSG00000179029	TMEM107	chr17	-	8175756	8175875	8175756	8175857	8175958	8176026	3383	1,0,2	18,26,26	3,0,2	19,8,24	92	74	0.273119330684	1.0	0.043,0.0,0.058	0.113,0.0,0.063	-0.025
3384	ENSG00000108587	GOSR1	chr17	+	30492678	30492753	30492690	30492753	30490125	30490217	3384	47,46,18	0,0,1	52,56,26	0,0,0	86	74	1	1.0	1.0,1.0,0.939	1.0,1.0,1.0	-0.02
3385	ENSG00000092439	TRPM7	chr15	-	50583088	50583159	50583088	50583156	50589591	50589656	3385	0,0,0	0,2,0	0,1,0	0,1,0	77	74	1	1.0	NA,0.0,NA	NA,0.49,NA	-0.49
3386	ENSG00000092439	TRPM7	chr15	-	50583088	50583159	50583088	50583156	50586391	50586488	3386	25,11,7	9,5,5	35,13,12	6,9,4	77	74	0.510853980554	1.0	0.727,0.679,0.574	0.849,0.581,0.742	-0.064
3387	ENSG00000020577	SAMD4A	chr14	+	54784339	54784620	54784536	54784620	54776413	54776540	3387	0,1,4	13,11,14	2,0,6	9,5,10	271	74	0.19375678162	1.0	0.0,0.024,0.072	0.057,0.0,0.141	-0.034
3388	ENSG00000198920	KIAA0753	chr17	-	6590509	6590630	6590509	6590578	6594971	6595053	3388	25,16,20	0,0,2	15,15,14	1,0,0	126	74	1	1.0	1.0,1.0,0.855	0.898,1.0,1.0	-0.014
338	ENSG00000205336	ADGRG1	chr16	+	57651242	57651622	57651355	57651622	57650252	57650351	338	13,4,6	2,0,0	7,9,1	0,0,0	187	74	1	1.0	0.72,1.0,1.0	1.0,1.0,1.0	-0.093
3397	ENSG00000163608	C3orf17	chr3	-	113011044	113011406	113011044	113011165	113012733	113012811	3397	72,65,54	2,0,0	74,65,48	0,1,0	315	74	1	1.0	0.894,1.0,1.0	1.0,0.939,1.0	-0.015
339	ENSG00000205336	ADGRG1	chr16	+	57651184	57651622	57651481	57651622	57650252	57650351	339	31,14,12	0,4,0	16,19,14	2,2,1	371	74	0.290815219032	1.0	1.0,0.411,1.0	0.615,0.655,0.736	0.135
33	ENSG00000184702	SEPT5	chr22	+	19720548	19720666	19720641	19720666	19720319	19720454	33	35,17,17	0,0,3	23,18,13	0,1,0	167	74	0.641420636194	1.0	1.0,1.0,0.715	1.0,0.889,1.0	-0.058
3401	ENSG00000133805	AMPD3	chr11	+	10496760	10496938	10496811	10496938	10495569	10495733	3401	1,0,0	1,0,1	2,0,0	1,1,0	125	74	1	1.0	0.372,NA,0.0	0.542,0.0,NA	-0.085
3404	ENSG00000125846	ZNF133	chr20	+	18315068	18316994	18315071	18316994	18306297	18306393	3404	7,10,11	4,3,2	12,14,6	5,13,3	77	74	0.116050627375	1.0	0.627,0.762,0.841	0.698,0.509,0.658	0.122
3405	ENSG00000125846	ZNF133	chr20	+	18306270	18306393	18306297	18306393	18305667	18305807	3405	1,0,0	9,6,5	0,0,0	8,9,5	101	74	1	1.0	0.075,0.0,0.0	0.0,0.0,0.0	0.025
3406	ENSG00000125846	ZNF133	chr20	+	18305667	18305807	18305680	18305807	18297984	18298062	3406	0,0,0	1,0,0	1,0,0	0,0,0	87	74	1	1.0	0.0,NA,NA	1.0,NA,NA	-1.0
3407	ENSG00000125846	ZNF133	chr20	+	18305667	18305807	18305680	18305807	18288282	18288604	3407	1,2,2	0,2,0	0,1,0	0,0,0	87	74	1	1.0	1.0,0.46,1.0	NA,1.0,NA	-0.18
3409	ENSG00000196118	C16orf93	chr16	-	30759341	30759557	30759341	30759458	30759653	30759724	3409	8,5,4	0,2,0	0,6,6	0,1,0	173	74	1	1.0	1.0,0.517,1.0	NA,0.72,1.0	-0.021
340	ENSG00000205336	ADGRG1	chr16	+	57651184	57651622	57651355	57651622	57650252	57650351	340	18,6,8	2,0,0	8,11,5	0,0,0	245	74	1	1.0	0.731,1.0,1.0	1.0,1.0,1.0	-0.09
3410	ENSG00000196118	C16orf93	chr16	-	30759653	30759809	30759653	30759724	30760283	30760668	3410	4,0,1	1,1,1	4,0,2	0,0,0	159	74	1	1.0	0.651,0.0,0.318	1.0,NA,1.0	-0.677
3412	ENSG00000241316	SUCLG2-AS1	chr3	+	67670828	67671004	67670881	67671004	67669815	67669909	3412	3,1,0	2,0,0	1,1,3	3,0,0	127	74	1	1.0	0.466,1.0,NA	0.163,1.0,1.0	0.012
3414	ENSG00000162063	CCNF	chr16	+	2449110	2449462	2449281	2449462	2448854	2448978	3414	0,0,0	17,17,16	0,0,2	6,8,19	245	74	1	1.0	0.0,0.0,0.0	0.0,0.0,0.031	-0.01
3415	ENSG00000204256	BRD2	chr6	+	32977259	32977570	32977441	32977570	32976561	32976936	3415	52,41,59	129,164,125	40,56,69	90,152,175	256	74	0.585372674577	1.0	0.104,0.067,0.12	0.114,0.096,0.102	-0.007
3416	ENSG00000143228	NUF2	chr1	+	163340363	163340426	163340367	163340426	163339380	163339477	3416	330,366,325	8,5,2	300,438,288	3,4,8	78	74	0.939667494248	1.0	0.975,0.986,0.994	0.99,0.99,0.972	0.001
3418	ENSG00000162736	NCSTN	chr1	+	160352053	160352206	160352125	160352206	160351695	160351805	3418	224,85,80	0,0,3	121,79,75	1,1,0	146	74	1	1.0	1.0,1.0,0.931	0.984,0.976,1.0	-0.01
341	ENSG00000205336	ADGRG1	chr16	+	57651355	57651622	57651481	57651622	57650252	57650351	341	15,8,4	0,4,0	8,8,9	2,2,1	200	74	0.27949897177	1.0	1.0,0.425,1.0	0.597,0.597,0.769	0.154
3423	ENSG00000143499	SMYD2	chr1	+	214330949	214334308	214334199	214334308	214330167	214330278	3423	828,474,669	0,10,8	731,592,578	2,9,0	3324	74	0.354463224376	1.0	1.0,0.513,0.651	0.891,0.594,1.0	-0.107
3424	ENSG00000108469	RECQL5	chr17	-	75665050	75665172	75665050	75665091	75666427	75666571	3424	29,9,5	2,2,0	22,22,12	1,1,0	155	74	1	1.0	0.874,0.682,1.0	0.913,0.913,1.0	-0.09
3429	ENSG00000205531	NAP1L4	chr11	-	2972101	2972279	2972101	2972243	2976023	2976123	3429	31,12,13	340,177,151	30,12,10	301,232,195	110	74	0.462679994422	1.0	0.058,0.044,0.055	0.063,0.034,0.033	0.009
3430	ENSG00000205531	NAP1L4	chr11	-	2989128	2989271	2989128	2989197	2992228	2992258	3430	6,3,6	1,0,0	3,1,4	0,0,0	148	74	1	1.0	0.75,1.0,1.0	1.0,1.0,1.0	-0.083
3431	ENSG00000175467	SART1	chr11	+	65965050	65965218	65965091	65965218	65964514	65964570	3431	1,0,0	15,3,6	0,0,0	2,12,4	115	74	1	1.0	0.041,0.0,0.0	0.0,0.0,0.0	0.014
3433	ENSG00000014138	POLA2	chr11	+	65295863	65295990	65295933	65295990	65295539	65295599	3433	122,77,72	2,0,0	102,96,70	0,0,0	144	74	1	1.0	0.969,1.0,1.0	1.0,1.0,1.0	-0.01
3435	ENSG00000151135	TMEM263	chr12	+	106959269	106959385	106959287	106959385	106957081	106957149	3435	0,1,1	2,0,2	1,1,0	0,0,0	92	74	1	1.0	0.0,1.0,0.287	1.0,1.0,NA	-0.571
3438	ENSG00000188566	NDOR1	chr9	+	137215406	137215521	137215427	137215521	137215094	137215202	3438	3,0,1	0,1,0	1,1,1	0,1,0	95	74	1	1.0	1.0,0.0,1.0	1.0,0.438,1.0	-0.146
3439	ENSG00000204599	TRIM39	chr6	+	30328888	30329041	30328908	30329041	30327651	30327696	3439	0,0,0	0,1,0	1,0,0	0,0,0	94	74	1	1.0	NA,0.0,NA	1.0,NA,NA	-1.0
343	ENSG00000205336	ADGRG1	chr16	+	57659394	57659681	57659412	57659681	57657372	57657491	343	0,1,0	7,2,2	1,0,0	2,2,2	92	74	1	1.0	0.0,0.287,0.0	0.287,0.0,0.0	0.0
3440	ENSG00000136108	CKAP2	chr13	+	52460895	52460974	52460898	52460974	52456522	52456607	3440	9,18,13	44,65,41	6,17,11	35,57,45	77	74	0.768912040224	1.0	0.164,0.21,0.234	0.141,0.223,0.19	0.018
3444	ENSG00000132680	KIAA0907	chr1	-	155916624	155916737	155916624	155916709	155917498	155917672	3444	54,74,76	21,27,30	30,79,72	17,20,21	102	74	0.567335265206	1.0	0.651,0.665,0.648	0.561,0.741,0.713	-0.017
3445	ENSG00000141560	FN3KRP	chr17	+	82720249	82720363	82720271	82720363	82718905	82719057	3445	0,0,1	29,11,10	0,1,0	18,12,9	96	74	1	1.0	0.0,0.0,0.072	0.0,0.06,0.0	0.004
3446	ENSG00000122786	CALD1	chr7	+	134958208	134958290	134958211	134958290	134958068	134958112	3446	76,55,27	10,4,5	71,40,36	7,9,2	77	74	0.842239146208	1.0	0.88,0.93,0.838	0.907,0.81,0.945	-0.005
3448	ENSG00000164039	BDH2	chr4	-	103092599	103092718	103092599	103092696	103095202	103095281	3448	0,0,0	279,310,201	1,0,0	280,306,246	96	74	1	1.0	0.0,0.0,0.0	0.003,0.0,0.0	-0.001
3455	ENSG00000168137	SETD5	chr3	+	9445619	9445740	9445656	9445740	9445047	9445300	3455	1,0,2	46,15,35	2,3,2	36,36,43	111	74	0.136296373242	1.0	0.014,0.0,0.037	0.036,0.053,0.03	-0.023
3456	ENSG00000168137	SETD5	chr3	+	9434276	9434485	9434333	9434485	9428822	9429009	3456	17,4,13	0,0,0	9,7,15	1,0,0	131	74	1	1.0	1.0,1.0,1.0	0.836,1.0,1.0	0.055
3457	ENSG00000168137	SETD5	chr3	+	9434276	9434485	9434333	9434485	9433844	9433950	3457	24,4,18	12,2,5	19,20,22	10,7,9	131	74	0.885716733181	1.0	0.53,0.53,0.67	0.518,0.617,0.58	0.005
3459	ENSG00000185761	ADAMTSL5	chr19	-	1510638	1510733	1510638	1510730	1510844	1510917	3459	1,0,0	2,1,0	0,0,0	1,0,0	77	74	1	1.0	0.325,0.0,NA	0.0,NA,NA	0.163
345	ENSG00000171490	RSL1D1	chr16	-	11841694	11841820	11841694	11841817	11841906	11842000	345	184,157,89	22,14,11	141,154,107	21,10,9	77	74	0.674884167784	1.0	0.889,0.915,0.886	0.866,0.937,0.92	-0.011
3462	ENSG00000125459	MSTO1	chr1	+	155613424	155613566	155613461	155613566	155613048	155613233	3462	6,0,3	25,5,18	5,2,1	20,3,2	111	74	0.485845867804	1.0	0.138,0.0,0.1	0.143,0.308,0.25	-0.154
3464	ENSG00000155393	HEATR3	chr16	+	50084107	50084291	50084133	50084291	50083936	50084027	3464	3,1,1	84,21,14	2,2,4	105,19,15	100	74	0.569349404461	1.0	0.026,0.034,0.05	0.014,0.072,0.165	-0.047
346	ENSG00000171490	RSL1D1	chr16	-	11841906	11842000	11841906	11841929	11851407	11851518	346	240,210,124	4,8,2	176,179,139	3,5,0	145	74	0.245518826823	1.0	0.968,0.931,0.969	0.968,0.948,1.0	-0.016
3472	ENSG00000084072	PPIE	chr1	+	39745374	39745498	39745413	39745498	39743823	39743924	3472	647,621,430	38,24,16	636,688,471	34,35,13	113	74	0.955503663755	1.0	0.918,0.944,0.946	0.925,0.928,0.96	-0.002
3473	ENSG00000084072	PPIE	chr1	+	39741894	39743297	39743215	39743297	39741365	39741409	3473	427,345,279	0,0,1	443,450,315	0,0,3	1395	74	0.824697442438	1.0	1.0,1.0,0.937	1.0,1.0,0.848	0.03
3474	ENSG00000084072	PPIE	chr1	+	39740088	39740263	39740164	39740263	39738900	39738931	3474	5,2,0	35,50,27	0,0,0	31,37,23	150	74	0.404877229271	1.0	0.066,0.019,0.0	0.0,0.0,0.0	0.028
3475	ENSG00000198818	SFT2D1	chr6	-	166322856	166324595	166322856	166322886	166328275	166328357	3475	48,79,121	0,2,2	40,90,60	3,1,0	1783	74	0.54336260392	1.0	1.0,0.621,0.715	0.356,0.789,1.0	0.064
3476	ENSG00000164253	WDR41	chr5	-	77451290	77451353	77451290	77451346	77453816	77453928	3476	41,56,47	4,9,3	42,69,66	2,6,5	81	74	0.291713411727	1.0	0.904,0.85,0.935	0.95,0.913,0.923	-0.032
347	ENSG00000068120	COASY	chr17	+	42562295	42562487	42562355	42562487	42562150	42562219	347	158,50,59	1,0,0	79,55,73	1,0,0	134	74	1	1.0	0.989,1.0,1.0	0.978,1.0,1.0	0.004
3483	ENSG00000104979	C19orf53	chr19	+	13775470	13775613	13775476	13775613	13774651	13774707	3483	8,6,1	0,0,1	7,4,4	0,0,0	80	74	1	1.0	1.0,1.0,0.481	1.0,1.0,1.0	-0.173
3485	ENSG00000204120	GIGYF2	chr2	+	232790697	232790915	232790715	232790915	232787149	232787329	3485	8,4,3	0,0,0	6,4,0	0,1,0	92	74	1	1.0	1.0,1.0,1.0	1.0,0.763,NA	0.119
348	ENSG00000117009	KMO	chr1	+	241590011	241590113	241590050	241590113	241588747	241588830	348	7,0,2	0,0,1	16,0,2	0,0,0	113	74	1	1.0	1.0,NA,0.567	1.0,NA,1.0	-0.217
3490	ENSG00000083896	YTHDC1	chr4	-	68318689	68318753	68318689	68318729	68318825	68318862	3490	10,13,21	37,34,30	11,10,7	21,45,35	98	74	0.172742247929	1.0	0.169,0.224,0.346	0.283,0.144,0.131	0.06
3491	ENSG00000205885	C1RL-AS1	chr12	+	7111024	7111606	7111370	7111606	7110297	7110572	3491	12,3,5	5,0,0	17,11,3	3,1,2	420	74	0.255231420419	1.0	0.297,1.0,1.0	0.5,0.66,0.209	0.309
3492	ENSG00000164402	SEPT8	chr5	-	132763705	132763892	132763705	132763886	132764223	132764419	3492	4,0,7	1,0,0	3,4,3	2,1,3	80	74	1	1.0	0.787,NA,1.0	0.581,0.787,0.481	0.277
3494	ENSG00000026950	BTN3A1	chr6	+	26409893	26410032	26410005	26410032	26409532	26409733	3494	36,26,23	1,0,0	35,34,29	0,0,0	186	74	1	1.0	0.935,1.0,1.0	1.0,1.0,1.0	-0.022
3497	ENSG00000026950	BTN3A1	chr6	+	26407670	26407952	26407826	26407952	26405908	26406256	3497	87,55,60	2,2,0	63,83,59	2,2,2	230	74	0.324993948453	1.0	0.933,0.898,1.0	0.91,0.93,0.905	0.029
3498	ENSG00000099204	ABLIM1	chr10	-	114447879	114448026	114447879	114448020	114451623	114451671	3498	3,1,5	33,6,6	1,2,4	18,4,1	80	74	0.499042987172	1.0	0.078,0.134,0.435	0.049,0.316,0.787	-0.168
3499	ENSG00000184216	IRAK1	chrX	-	154013042	154013433	154013042	154013343	154014041	154014278	3499	35,19,20	0,1,0	14,10,29	0,0,0	164	74	1	1.0	1.0,0.896,1.0	1.0,1.0,1.0	-0.035
349	ENSG00000117009	KMO	chr1	+	241566490	241566612	241566566	241566612	241564986	241565058	349	6,0,0	1,0,0	9,1,0	0,0,0	150	74	1	1.0	0.747,NA,NA	1.0,1.0,NA	-0.253
34	ENSG00000184702	SEPT5	chr22	+	19721821	19721957	19721832	19721957	19721639	19721736	34	0,2,0	0,1,0	2,0,1	0,0,0	85	74	1	1.0	NA,0.635,NA	1.0,NA,1.0	-0.365
3500	ENSG00000184216	IRAK1	chrX	-	154013042	154013433	154013042	154013343	154016031	154016097	3500	29,19,21	1,0,1	14,9,29	1,0,0	164	74	1	1.0	0.929,1.0,0.905	0.863,1.0,1.0	-0.01
3506	ENSG00000120708	TGFBI	chr5	+	136052906	136053119	136053017	136053119	136049438	136049580	3506	227,141,158	1,3,2	93,89,136	0,2,2	185	74	0.81727625884	1.0	0.989,0.949,0.969	1.0,0.947,0.965	-0.002
3507	ENSG00000120708	TGFBI	chr5	+	136054674	136054861	136054715	136054861	136053942	136054080	3507	5,4,1	141,117,131	1,0,2	126,157,119	115	74	0.83578135979	1.0	0.022,0.022,0.005	0.005,0.0,0.011	0.011
3508	ENSG00000198040	ZNF84	chr12	+	133056953	133059606	133056956	133059606	133048752	133048848	3508	10,16,17	0,1,0	14,18,17	0,0,0	77	74	1	1.0	1.0,0.939,1.0	1.0,1.0,1.0	-0.02
3509	ENSG00000198040	ZNF84	chr12	+	133047929	133048081	133047954	133048081	133041277	133041482	3509	0,1,1	27,24,29	0,0,0	32,24,35	99	74	1	1.0	0.0,0.03,0.025	0.0,0.0,0.0	0.018
350	ENSG00000149131	SERPING1	chr11	+	57611716	57611936	57611827	57611936	57606407	57606547	350	156,180,153	32,63,40	85,165,137	17,34,32	185	74	0.203208361984	1.0	0.661,0.533,0.605	0.667,0.66,0.631	-0.053
3510	ENSG00000198231	DDX42	chr17	+	63805043	63805175	63805070	63805175	63800467	63800617	3510	9,8,16	58,17,21	14,6,10	43,33,18	101	74	0.686067973795	1.0	0.102,0.256,0.358	0.193,0.118,0.289	0.039
3512	ENSG00000140983	RHOT2	chr16	+	670888	671000	670891	671000	670674	670773	3512	0,1,0	16,1,4	0,0,0	6,2,4	77	74	1	1.0	0.0,0.49,0.0	0.0,0.0,0.0	0.163
3515	ENSG00000140983	RHOT2	chr16	+	668487	668699	668658	668699	668352	668411	3515	9,1,2	0,0,1	2,2,4	0,0,0	245	74	1	1.0	1.0,1.0,0.377	1.0,1.0,1.0	-0.208
3525	ENSG00000117533	VAMP4	chr1	-	171719170	171719221	171719170	171719218	171728523	171728570	3525	37,60,54	0,0,0	52,70,42	1,0,1	77	74	1	1.0	1.0,1.0,1.0	0.98,1.0,0.976	0.015
3528	ENSG00000135740	SLC9A5	chr16	+	67265039	67265106	67265042	67265106	67264351	67264522	3528	2,0,0	1,0,0	3,0,0	0,0,0	77	74	1	1.0	0.658,NA,NA	1.0,NA,NA	-0.342
3529	ENSG00000163463	KRTCAP2	chr1	-	155169790	155172489	155169790	155169857	155172564	155172892	3529	129,93,118	529,472,524	96,95,126	423,412,524	2706	74	1	1.0	0.007,0.005,0.006	0.006,0.006,0.007	-0.0
352	ENSG00000149131	SERPING1	chr11	+	57599863	57600377	57599878	57600377	57598248	57598321	352	0,0,0	7,6,4	0,0,1	1,4,5	89	74	1	1.0	0.0,0.0,0.0	0.0,0.0,0.143	-0.048
3533	ENSG00000128881	TTBK2	chr15	-	42840359	42840433	42840359	42840432	42872610	42872758	3533	4,2,4	0,0,0	3,2,6	0,1,0	75	74	1	1.0	1.0,1.0,1.0	1.0,0.664,1.0	0.112
3535	ENSG00000153391	INO80C	chr18	-	35487385	35487823	35487385	35487439	35489331	35489385	3535	7,2,2	0,0,1	1,1,2	0,0,0	458	74	1	1.0	1.0,1.0,0.244	1.0,1.0,1.0	-0.252
3538	ENSG00000155463	OXA1L	chr14	+	22769790	22769934	22769796	22769934	22767957	22768171	3538	91,51,28	0,0,2	69,46,25	0,1,0	80	74	1	1.0	1.0,1.0,0.928	1.0,0.977,1.0	-0.016
353	ENSG00000105520	LPPR2	chr19	+	11359531	11359720	11359606	11359720	11357659	11357739	353	41,30,20	6,3,3	16,28,25	3,1,1	149	74	0.114758358322	1.0	0.772,0.832,0.768	0.726,0.933,0.925	-0.071
3540	ENSG00000134419	RPS15A	chr16	-	18788062	18788142	18788062	18788105	18788980	18789118	3540	16393,21547,16286	536,847,668	18992,17967,17090	708,634,668	111	74	0.927385962724	1.0	0.953,0.944,0.942	0.947,0.95,0.945	-0.001
3541	ENSG00000134419	RPS15A	chr16	-	18788062	18788159	18788062	18788105	18788980	18789118	3541	230,254,189	536,847,668	218,213,214	708,634,668	128	74	0.777129015235	1.0	0.199,0.148,0.141	0.151,0.163,0.156	0.006
3542	ENSG00000134419	RPS15A	chr16	-	18788062	18788159	18788062	18788142	18788980	18789118	3542	4,16,5	16167,21309,16102	4,2,6	18778,17756,16882	91	74	1	1.0	0.0,0.001,0.0	0.0,0.0,0.0	0.0
3543	ENSG00000110455	ACCS	chr11	+	44073343	44073517	44073446	44073517	44071255	44071315	3543	1,0,0	1,0,0	0,0,0	1,0,0	177	74	1	1.0	0.295,NA,NA	0.0,NA,NA	0.295
3546	ENSG00000067248	DHX29	chr5	-	55273292	55273426	55273292	55273377	55274613	55274731	3546	0,3,2	13,9,12	2,2,3	19,11,7	123	74	0.494503874201	1.0	0.0,0.167,0.091	0.06,0.099,0.205	-0.035
3547	ENSG00000087152	ATXN7L3	chr17	-	44196033	44196100	44196033	44196079	44196395	44196418	3547	10,10,7	101,77,79	6,12,3	91,98,115	95	74	0.1741536684	1.0	0.072,0.092,0.065	0.049,0.087,0.02	0.024
3548	ENSG00000087152	ATXN7L3	chr17	-	44195096	44195158	44195096	44195140	44195418	44195487	3548	0,0,0	91,49,63	0,0,1	61,58,56	92	74	1	1.0	0.0,0.0,0.0	0.0,0.0,0.014	-0.005
354	ENSG00000105520	LPPR2	chr19	+	11357618	11357739	11357659	11357739	11356801	11356976	354	0,0,1	0,3,3	0,0,0	1,1,6	115	74	1	1.0	NA,0.0,0.177	0.0,0.0,0.0	0.088
3550	ENSG00000163939	PBRM1	chr3	-	52679573	52679726	52679573	52679723	52682091	52682233	3550	2,0,0	1,0,0	1,0,0	1,0,0	77	74	1	1.0	0.658,NA,NA	0.49,NA,NA	0.168
3551	ENSG00000163939	PBRM1	chr3	-	52589069	52589255	52589069	52589252	52603520	52603732	3551	15,4,8	4,0,1	9,8,8	3,2,0	77	74	0.222368094088	1.0	0.783,1.0,0.885	0.742,0.794,1.0	0.044
3553	ENSG00000134444	KIAA1468	chr18	+	62268868	62268948	62268880	62268948	62266700	62266749	3553	13,2,5	0,0,0	10,2,4	2,0,0	86	74	1	1.0	1.0,1.0,1.0	0.811,1.0,1.0	0.063
3554	ENSG00000117480	FAAH	chr1	+	46413074	46413220	46413122	46413220	46412142	46412251	3554	1,2,1	1,0,1	1,0,1	0,0,0	122	74	1	1.0	0.378,1.0,0.378	1.0,NA,1.0	-0.415
3556	ENSG00000109911	ELP4	chr11	+	31603764	31603907	31603767	31603907	31594769	31594901	3556	24,9,7	41,33,26	16,10,13	40,49,24	77	74	0.787062605746	1.0	0.36,0.208,0.206	0.278,0.164,0.342	-0.003
3560	ENSG00000185379	RAD51D	chr17	-	35106987	35107122	35106987	35107061	35107365	35107447	3560	9,1,1	1,0,0	13,5,3	0,0,0	135	74	1	1.0	0.831,1.0,1.0	1.0,1.0,1.0	-0.056
3561	ENSG00000152990	ADGRA3	chr4	-	22413600	22413814	22413600	22413760	22420885	22421089	3561	28,16,4	0,0,0	27,20,17	0,0,1	128	74	1	1.0	1.0,1.0,1.0	1.0,1.0,0.908	0.031
3562	ENSG00000123836	PFKFB2	chr1	+	207062546	207062716	207062619	207062716	207061952	207062078	3562	3,4,4	34,17,23	0,1,6	31,29,31	147	74	0.147607398655	1.0	0.043,0.106,0.081	0.0,0.017,0.089	0.041
3564	ENSG00000149428	HYOU1	chr11	-	119049017	119049370	119049017	119049203	119049555	119049635	3564	1,0,2	330,371,433	0,1,4	352,441,402	241	74	1	1.0	0.001,0.0,0.001	0.0,0.001,0.003	-0.001
3571	ENSG00000055609	KMT2C	chr7	-	152156204	152156346	152156204	152156274	152157760	152157925	3571	7,3,3	0,0,0	5,9,7	0,4,0	146	74	0.140221876421	1.0	1.0,1.0,1.0	1.0,0.533,1.0	0.156
3572	ENSG00000055609	KMT2C	chr7	-	152330600	152330742	152330600	152330739	152358586	152358675	3572	0,2,1	1,0,1	0,0,1	1,1,1	77	74	0.202548966304	1.0	0.0,1.0,0.49	0.0,0.0,0.49	0.333
3574	ENSG00000065029	ZNF76	chr6	+	35290252	35290382	35290265	35290382	35287645	35287845	3574	3,1,0	41,15,8	1,1,1	15,8,17	87	74	0.74680884645	1.0	0.059,0.054,0.0	0.054,0.096,0.048	-0.028
3575	ENSG00000170854	MINA	chr3	-	97949843	97950015	97949843	97950012	97950785	97950888	3575	26,8,9	15,6,9	21,9,9	8,8,5	77	74	0.489071571361	1.0	0.625,0.562,0.49	0.716,0.52,0.634	-0.064
3578	ENSG00000004059	ARF5	chr7	+	127589484	127590137	127590065	127590137	127589082	127589163	3578	651,510,473	0,0,2	574,466,443	0,1,0	655	74	1	1.0	1.0,1.0,0.964	1.0,0.981,1.0	-0.006
357	ENSG00000062716	VMP1	chr17	+	59764970	59765138	59765051	59765138	59738836	59738947	357	395,217,185	0,0,0	400,293,204	2,0,0	155	74	1	1.0	1.0,1.0,1.0	0.99,1.0,1.0	0.003
3583	ENSG00000119685	TTLL5	chr14	+	75792912	75793100	75792915	75793100	75783146	75783530	3583	2,1,2	9,10,4	2,1,0	2,7,4	77	74	0.272083720874	1.0	0.176,0.088,0.325	0.49,0.121,0.0	-0.007
3585	ENSG00000171202	TMEM126A	chr11	+	85654040	85654234	85654062	85654234	85650248	85650341	3585	0,1,2	288,220,139	3,3,1	403,268,150	96	74	1	1.0	0.0,0.003,0.011	0.006,0.009,0.005	-0.002
3587	ENSG00000101391	CDK5RAP1	chr20	-	33366858	33367008	33366858	33367005	33370498	33370629	3587	56,54,53	3,2,4	50,34,40	2,5,2	77	74	0.660561422835	1.0	0.947,0.963,0.927	0.96,0.867,0.951	0.02
358	ENSG00000169683	LRRC45	chr17	+	82029018	82029185	82029092	82029185	82028612	82028683	358	18,23,27	61,8,13	11,10,13	28,6,12	148	74	0.464923705713	1.0	0.129,0.59,0.509	0.164,0.455,0.351	0.086
3590	ENSG00000149809	TM7SF2	chr11	+	65113219	65113414	65113368	65113414	65112514	65112711	3590	0,0,0	0,1,0	1,1,0	0,0,0	223	74	1	1.0	NA,0.0,NA	1.0,1.0,NA	-1.0
3591	ENSG00000149809	TM7SF2	chr11	+	65112810	65113414	65113368	65113414	65112514	65112711	3591	0,2,1	0,1,0	1,2,1	0,0,0	632	74	1	1.0	NA,0.19,1.0	1.0,1.0,1.0	-0.405
3593	ENSG00000119185	ITGB1BP1	chr2	-	9406660	9407598	9406660	9406905	9408112	9408205	3593	657,742,697	102,27,41	671,666,688	109,37,45	767	74	0.595774873171	1.0	0.383,0.726,0.621	0.373,0.635,0.596	0.042
3601	ENSG00000134852	CLOCK	chr4	-	55438281	55438537	55438281	55438407	55442431	55442634	3601	25,9,18	0,0,0	19,32,20	2,0,0	204	74	1	1.0	1.0,1.0,1.0	0.775,1.0,1.0	0.075
3604	ENSG00000182272	B4GALNT4	chr11	+	380670	380951	380824	380951	380291	380445	3604	2,1,1	2,4,4	1,0,3	2,4,2	228	74	0.719274493878	1.0	0.245,0.075,0.075	0.14,0.0,0.327	-0.024
3605	ENSG00000120798	NR2C1	chr12	-	95028386	95028524	95028386	95028509	95049067	95049233	3605	15,9,11	0,0,2	8,7,10	0,0,1	89	74	1	1.0	1.0,1.0,0.821	1.0,1.0,0.893	-0.024
3606	ENSG00000120798	NR2C1	chr12	-	95028386	95028524	95028386	95028509	95031348	95031488	3606	67,36,40	4,3,1	62,58,38	7,4,3	89	74	0.214053151158	1.0	0.933,0.909,0.971	0.88,0.923,0.913	0.032
3608	ENSG00000105193	RPS16	chr19	-	39433521	39433761	39433521	39433569	39435606	39435708	3608	1225,2162,1501	0,0,0	660,812,1098	0,1,0	266	74	1	1.0	1.0,1.0,1.0	1.0,0.996,1.0	0.001
3609	ENSG00000164045	CDC25A	chr3	-	48182928	48183030	48182928	48183027	48183799	48183836	3609	49,15,21	19,8,5	51,25,31	18,18,8	77	74	0.742186220455	1.0	0.713,0.643,0.801	0.731,0.572,0.788	0.022
3610	ENSG00000183258	DDX41	chr5	-	177515185	177515361	177515185	177515258	177515928	177515989	3610	10,14,17	1,0,1	14,21,9	0,0,0	177	74	1	1.0	0.807,1.0,0.877	1.0,1.0,1.0	-0.105
3611	ENSG00000183258	DDX41	chr5	-	177515185	177515339	177515185	177515258	177515684	177515821	3611	13,12,19	178,142,136	12,21,9	115,164,147	155	74	0.940797504388	1.0	0.034,0.039,0.063	0.047,0.058,0.028	0.001
3612	ENSG00000183258	DDX41	chr5	-	177515185	177515361	177515185	177515258	177515684	177515821	3612	11,14,19	178,142,136	13,21,12	115,164,147	177	74	0.654168106706	1.0	0.025,0.04,0.055	0.045,0.051,0.033	-0.003
3616	ENSG00000107938	EDRF1	chr10	+	125737917	125737989	125737922	125737989	125735643	125735904	3616	29,25,28	0,0,1	18,33,11	1,0,0	79	74	1	1.0	1.0,1.0,0.963	0.944,1.0,1.0	0.006
3617	ENSG00000117362	APH1A	chr1	-	150267074	150267254	150267074	150267202	150267355	150267478	3617	3,1,3	456,251,163	5,3,4	452,313,255	126	74	1	1.0	0.004,0.002,0.011	0.006,0.006,0.009	-0.001
3618	ENSG00000125730	C3	chr19	-	6712507	6712623	6712507	6712602	6713188	6713315	3618	26,10,15	0,5,1	11,8,17	3,2,4	95	74	0.201184118305	1.0	1.0,0.609,0.921	0.741,0.757,0.768	0.088
3622	ENSG00000176715	ACSF3	chr16	+	89145213	89145401	89145266	89145401	89133135	89133262	3622	2,2,1	49,29,38	2,3,1	41,25,22	127	74	0.478480784101	1.0	0.023,0.039,0.015	0.028,0.065,0.026	-0.014
3624	ENSG00000185627	PSMD13	chr11	+	244040	244216	244160	244216	238997	239076	3624	212,102,96	3,0,1	170,101,75	0,0,0	194	74	0.468617852871	1.0	0.964,1.0,0.973	1.0,1.0,1.0	-0.021
3625	ENSG00000105983	LMBR1	chr7	-	156834477	156834595	156834477	156834575	156836812	156836885	3625	0,0,1	1,0,0	0,0,1	0,0,2	94	74	1	1.0	0.0,NA,1.0	NA,NA,0.282	0.218
3626	ENSG00000183323	CCDC125	chr5	-	69313984	69314046	69313984	69314043	69320236	69320580	3626	0,1,0	16,8,7	2,1,0	22,15,8	77	74	0.634117603791	1.0	0.0,0.107,0.0	0.08,0.06,0.0	-0.011
362	ENSG00000159403	C1R	chr12	-	7089586	7089820	7089586	7089733	7090055	7090248	362	0,0,1	72,51,57	0,0,0	48,60,50	161	74	1	1.0	0.0,0.0,0.008	0.0,0.0,0.0	0.003
3631	ENSG00000013306	SLC25A39	chr17	-	44322418	44322552	44322418	44322528	44322807	44322852	3631	74,53,60	224,145,117	75,52,46	146,127,111	98	74	0.357054803735	1.0	0.2,0.216,0.279	0.279,0.236,0.238	-0.019
3632	ENSG00000013306	SLC25A39	chr17	-	44322418	44322552	44322418	44322528	44323283	44323343	3632	17,18,20	4,7,5	16,13,17	5,2,5	98	74	0.731668626804	1.0	0.762,0.66,0.751	0.707,0.831,0.72	-0.028
3633	ENSG00000013306	SLC25A39	chr17	-	44320621	44320749	44320621	44320731	44321057	44321231	3633	6,7,7	77,82,56	1,5,3	34,32,34	92	74	0.592296244472	1.0	0.059,0.064,0.091	0.023,0.112,0.066	0.004
3637	ENSG00000172269	DPAGT1	chr11	-	119097854	119098043	119097854	119097925	119098402	119098487	3637	130,96,83	0,5,1	83,90,81	0,2,4	192	74	0.813208269249	1.0	1.0,0.881,0.97	1.0,0.945,0.886	0.007
3638	ENSG00000172269	DPAGT1	chr11	-	119100629	119100877	119100629	119100843	119101017	119101138	3638	2,1,1	29,22,23	0,3,2	18,23,18	108	74	0.561597362486	1.0	0.045,0.03,0.029	0.0,0.082,0.071	-0.016
363	ENSG00000159403	C1R	chr12	-	7090055	7090248	7090055	7090173	7091451	7091680	363	180,116,127	59,48,59	140,140,97	50,66,41	149	74	0.742477906401	1.0	0.602,0.546,0.517	0.582,0.513,0.54	0.01
3644	ENSG00000102858	MGRN1	chr16	+	4665098	4665151	4665101	4665151	4664708	4664775	3644	1,1,0	24,9,6	2,1,1	13,5,15	77	74	1	1.0	0.039,0.096,0.0	0.129,0.161,0.06	-0.072
3645	ENSG00000102858	MGRN1	chr16	+	4686258	4690974	4688795	4690974	4683842	4683932	3645	19,7,11	4,0,2	12,10,11	3,0,1	2611	74	0.860775788705	1.0	0.119,1.0,0.135	0.102,1.0,0.238	-0.029
3646	ENSG00000197386	HTT	chr4	+	3207280	3207357	3207285	3207357	3206806	3206983	3646	9,2,7	0,0,0	9,7,7	0,1,1	79	74	1	1.0	1.0,1.0,1.0	1.0,0.868,0.868	0.088
3647	ENSG00000157450	RNF111	chr15	+	59084101	59084254	59084128	59084254	59080935	59081284	3647	3,0,0	12,4,6	2,1,0	9,6,4	101	74	0.461640660021	1.0	0.155,0.0,0.0	0.14,0.109,0.0	-0.031
3648	ENSG00000157450	RNF111	chr15	+	59092512	59092640	59092536	59092640	59091058	59091154	3648	22,17,18	15,3,16	17,13,20	18,10,15	98	74	0.241222974423	1.0	0.526,0.811,0.459	0.416,0.495,0.502	0.128
3649	ENSG00000057935	MTA3	chr2	+	42704193	42704318	42704196	42704318	42697775	42697834	3649	54,75,61	68,106,96	39,65,42	56,86,63	77	74	0.984456127002	1.0	0.433,0.405,0.379	0.401,0.421,0.391	0.001
364	ENSG00000159403	C1R	chr12	-	7090055	7090248	7090055	7090146	7091451	7091680	364	196,130,142	13,7,13	160,161,110	8,6,7	176	74	0.17946594784	1.0	0.864,0.886,0.821	0.894,0.919,0.869	-0.037
3650	ENSG00000057935	MTA3	chr2	+	42707902	42708054	42707910	42708054	42704196	42704318	3650	45,70,51	1,0,1	22,38,43	0,0,1	82	74	1	1.0	0.976,1.0,0.979	1.0,1.0,0.975	-0.007
3651	ENSG00000103024	NME3	chr16	-	1771069	1771191	1771069	1771171	1771279	1771410	3651	1,0,0	3,4,4	0,0,0	0,1,3	94	74	1	1.0	0.208,0.0,0.0	NA,0.0,0.0	0.069
3652	ENSG00000100906	NFKBIA	chr14	-	35402393	35402663	35402393	35402534	35402770	35402859	3652	265,335,397	6,3,7	165,254,337	6,6,6	203	74	0.275734580436	1.0	0.942,0.976,0.954	0.909,0.939,0.953	0.024
3657	ENSG00000256525	POLG2	chr17	-	64482918	64482999	64482918	64482974	64485727	64485868	3657	51,28,45	0,0,1	43,43,36	2,1,2	99	74	0.127444937025	1.0	1.0,1.0,0.971	0.941,0.97,0.931	0.043
3658	ENSG00000101901	ALG13	chrX	+	111682131	111682294	111682235	111682294	111681169	111681424	3658	43,26,51	2,0,5	51,38,32	5,0,6	178	74	0.326271721352	1.0	0.899,1.0,0.809	0.809,1.0,0.689	0.07
3659	ENSG00000116922	C1orf109	chr1	-	37683318	37683441	37683318	37683437	37686272	37686452	3659	4,3,3	14,13,14	5,3,2	15,9,9	78	74	0.694751526955	1.0	0.213,0.18,0.169	0.24,0.24,0.174	-0.031
365	ENSG00000159403	C1R	chr12	-	7090055	7090173	7090055	7090146	7091451	7091680	365	75,62,74	13,7,13	70,87,54	8,6,7	101	74	0.116329534953	1.0	0.809,0.866,0.807	0.865,0.914,0.85	-0.049
3662	ENSG00000159348	CYB5R1	chr1	-	202965886	202966600	202965886	202965993	202966748	202966898	3662	65,31,22	0,0,0	33,24,39	0,2,0	681	74	0.883883244307	1.0	1.0,1.0,1.0	1.0,0.566,1.0	0.145
3665	ENSG00000138326	RPS24	chr10	+	78040200	78040225	78040203	78040225	78037193	78037304	3665	2614,2245,2616	5018,8269,7701	2741,1766,2294	5823,6276,7788	77	74	0.594749797072	1.0	0.334,0.207,0.246	0.311,0.213,0.221	0.014
3666	ENSG00000196290	NIF3L1	chr2	+	200891917	200892379	200891968	200892379	200890522	200890585	3666	115,93,103	0,0,1	113,116,120	0,0,0	125	74	1	1.0	1.0,1.0,0.984	1.0,1.0,1.0	-0.005
3667	ENSG00000168268	NT5DC2	chr3	-	52524386	52524731	52524386	52524611	52524816	52524881	3667	72,65,71	1,0,1	21,24,39	0,0,1	194	74	1	1.0	0.965,1.0,0.964	1.0,1.0,0.937	-0.003
3668	ENSG00000187735	TCEA1	chr8	-	54002891	54003086	54002891	54002940	54010429	54010492	3668	2,0,0	0,0,0	0,0,1	1,0,0	220	74	1	1.0	1.0,NA,NA	0.0,NA,1.0	0.5
3669	ENSG00000187735	TCEA1	chr8	-	54002891	54003092	54002891	54002940	54010429	54010492	3669	2,0,0	0,0,0	1,0,1	1,0,0	226	74	1	1.0	1.0,NA,NA	0.247,NA,1.0	0.377
3674	ENSG00000116918	TSNAX	chr1	+	231542459	231542611	231542480	231542611	231537212	231537327	3674	0,0,0	152,46,53	0,1,0	191,68,60	95	74	1	1.0	0.0,0.0,0.0	0.0,0.011,0.0	-0.004
3675	ENSG00000100003	SEC14L2	chr22	+	30409106	30409282	30409186	30409282	30407414	30407603	3675	4,2,0	27,8,10	2,3,1	12,7,4	154	74	0.45686612445	1.0	0.066,0.107,0.0	0.074,0.171,0.107	-0.06
3676	ENSG00000100003	SEC14L2	chr22	+	30415758	30416087	30415947	30416087	30410595	30410679	3676	48,23,26	0,0,2	40,33,23	0,1,1	263	74	1	1.0	1.0,1.0,0.785	1.0,0.903,0.866	0.005
3677	ENSG00000100003	SEC14L2	chr22	+	30407414	30407603	30407523	30407603	30407094	30407154	3677	42,21,22	1,1,0	24,24,16	0,0,1	183	74	1	1.0	0.944,0.895,1.0	1.0,1.0,0.866	-0.009
3680	ENSG00000198677	TTC37	chr5	-	95506933	95507011	95506933	95506992	95509593	95509687	3680	109,83,73	1,2,2	128,120,72	0,0,2	93	74	0.494604941999	1.0	0.989,0.971,0.967	1.0,1.0,0.966	-0.013
3681	ENSG00000198677	TTC37	chr5	-	95506933	95507011	95506933	95506992	95512476	95512618	3681	5,4,1	0,1,0	0,5,4	0,0,0	93	74	1	1.0	1.0,0.761,1.0	NA,1.0,1.0	-0.08
3684	ENSG00000179832	MROH1	chr8	+	144242210	144242515	144242368	144242515	144241394	144241517	3684	7,7,6	2,3,3	4,3,5	2,1,2	232	74	0.969371401983	1.0	0.527,0.427,0.389	0.389,0.489,0.444	0.007
3686	ENSG00000140497	SCAMP2	chr15	-	74848599	74848701	74848599	74848645	74850513	74850673	3686	32,33,22	1,0,0	28,27,31	2,0,0	130	74	1	1.0	0.948,1.0,1.0	0.889,1.0,1.0	0.02
3692	ENSG00000051128	HOMER3	chr19	-	18929202	18929634	18929202	18929625	18931324	18931411	3692	110,94,83	0,0,3	30,22,47	0,0,0	83	74	1	1.0	1.0,1.0,0.961	1.0,1.0,1.0	-0.013
3695	ENSG00000170248	PDCD6IP	chr3	+	33828837	33828969	33828852	33828969	33826479	33826580	3695	12,11,5	58,22,18	4,13,6	43,32,18	89	74	0.623171802539	1.0	0.147,0.294,0.188	0.072,0.252,0.217	0.029
3696	ENSG00000128915	ICE2	chr15	-	60468060	60468322	60468060	60468162	60476062	60476167	3696	83,62,54	8,4,6	83,65,71	6,13,7	234	74	0.42178680552	1.0	0.766,0.831,0.74	0.814,0.613,0.762	0.049
3697	ENSG00000196295	AC005154.6	chr7	-	30563730	30563998	30563730	30563893	30568832	30568989	3697	30,28,33	0,2,3	17,32,34	0,2,1	179	74	0.327344263454	1.0	1.0,0.853,0.82	1.0,0.869,0.934	-0.043
3699	ENSG00000196295	AC005154.6	chr7	-	30551317	30551479	30551317	30551395	30552099	30552179	3699	2,2,3	0,0,0	1,2,0	1,1,0	158	74	1	1.0	1.0,1.0,1.0	0.319,0.484,NA	0.599
3701	ENSG00000152359	POC5	chr5	-	75702604	75702832	75702604	75702810	75705703	75705787	3701	0,0,2	23,21,30	0,1,0	26,34,24	96	74	1	1.0	0.0,0.0,0.049	0.0,0.022,0.0	0.009
3702	ENSG00000100926	TM9SF1	chr14	-	24190379	24190653	24190379	24190591	24192170	24192356	3702	105,86,80	2,4,1	74,56,57	2,1,2	136	74	0.881894476549	1.0	0.966,0.921,0.978	0.953,0.968,0.939	0.002
3703	ENSG00000173137	ADCK5	chr8	+	144390855	144391056	144390860	144391056	144390670	144390746	3703	5,1,2	2,0,0	3,0,1	0,0,1	79	74	1	1.0	0.701,1.0,1.0	1.0,NA,0.484	0.158
3704	ENSG00000114861	FOXP1	chr3	-	70977642	70977722	70977642	70977719	70977827	70978029	3704	5,2,4	2,2,2	7,0,2	3,5,0	77	74	0.648817453443	1.0	0.706,0.49,0.658	0.692,0.0,1.0	0.054
3706	ENSG00000107331	ABCA2	chr9	-	137016573	137016738	137016573	137016697	137016919	137017124	3706	8,3,5	1,0,0	1,4,7	1,0,0	115	74	1	1.0	0.837,1.0,1.0	0.392,1.0,1.0	0.148
3708	ENSG00000107331	ABCA2	chr9	-	137022701	137023052	137022701	137022865	137024142	137024236	3708	1,2,5	1,0,0	4,2,1	0,0,0	261	74	1	1.0	0.221,1.0,1.0	1.0,1.0,1.0	-0.26
3709	ENSG00000107331	ABCA2	chr9	-	137022940	137023840	137022940	137023052	137024142	137024236	3709	18,10,15	1,2,5	8,12,11	3,2,1	862	74	0.838083049535	1.0	0.607,0.3,0.205	0.186,0.34,0.486	0.033
3710	ENSG00000170190	SLC16A5	chr17	+	75089113	75089304	75089150	75089304	75087959	75088044	3710	3,0,0	1,0,0	3,2,3	0,0,0	111	74	1	1.0	0.667,NA,NA	1.0,1.0,1.0	-0.333
3713	ENSG00000115486	GGCX	chr2	-	85558439	85558662	85558439	85558605	85558916	85559075	3713	4,0,1	37,8,11	1,0,0	31,6,11	131	74	0.506899825277	1.0	0.058,0.0,0.049	0.018,0.0,0.0	0.03
3714	ENSG00000102890	ELMO3	chr16	+	67201384	67201435	67201408	67201435	67200889	67200968	3714	6,3,8	0,0,1	5,1,12	0,0,1	98	74	1	1.0	1.0,1.0,0.858	1.0,1.0,0.901	-0.014
3715	ENSG00000114956	DGUOK	chr2	+	73950584	73950732	73950626	73950732	73946718	73946906	3715	99,60,40	15,5,1	91,64,34	9,5,2	116	74	0.571373101864	1.0	0.808,0.884,0.962	0.866,0.891,0.916	-0.006
3716	ENSG00000114956	DGUOK	chr2	+	73950600	73950732	73950626	73950732	73946718	73946906	3716	7,2,2	15,5,1	4,3,3	9,5,2	100	74	0.826677408017	1.0	0.257,0.228,0.597	0.247,0.307,0.526	0.001
3719	ENSG00000163682	RPL9	chr4	-	39454863	39454944	39454863	39454929	39456405	39456538	3719	13061,19761,12168	191,246,143	14513,14529,14084	163,155,195	89	74	0.452685343106	1.0	0.983,0.985,0.986	0.987,0.987,0.984	-0.001
3720	ENSG00000163682	RPL9	chr4	-	39456405	39457681	39456405	39456538	39458193	39458309	3720	18477,23211,14646	2,0,0	20126,19384,17573	0,2,0	1217	74	1	1.0	0.998,1.0,1.0	1.0,0.998,1.0	0.0
3721	ENSG00000065485	PDIA5	chr3	+	123146098	123146259	123146117	123146259	123145521	123145592	3721	121,140,114	9,7,10	75,91,100	3,3,14	93	74	0.81679967601	1.0	0.915,0.941,0.901	0.952,0.96,0.85	-0.002
3722	ENSG00000239382	ALKBH6	chr19	-	36010566	36010683	36010566	36010645	36010893	36011045	3722	46,22,17	7,2,2	20,12,28	4,2,2	112	74	0.816772216116	1.0	0.813,0.879,0.849	0.768,0.799,0.902	0.024
3724	ENSG00000239382	ALKBH6	chr19	-	36010893	36011077	36010893	36011045	36011403	36011464	3724	10,4,9	51,20,18	10,9,8	31,12,23	106	74	0.21101343198	1.0	0.12,0.123,0.259	0.184,0.344,0.195	-0.074
3726	ENSG00000239382	ALKBH6	chr19	-	36010893	36011065	36010893	36011045	36011403	36011464	3726	4,2,1	51,20,18	3,4,3	31,12,23	94	74	0.208991822261	1.0	0.058,0.073,0.042	0.071,0.208,0.093	-0.066
3727	ENSG00000133026	MYH10	chr17	-	8576642	8576672	8576642	8576669	8577235	8577338	3727	4,3,1	0,0,0	3,1,1	1,0,1	77	74	1	1.0	1.0,1.0,1.0	0.742,1.0,0.49	0.256
372	ENSG00000168255	POLR2J3	chr7	-	102543524	102543697	102543524	102543661	102544705	102544776	372	0,0,0	5,0,1	2,0,0	0,2,0	110	74	1	1.0	0.0,NA,0.0	1.0,0.0,NA	-0.5
3730	ENSG00000159140	SON	chr21	+	33576364	33577481	33576417	33577481	33575777	33575893	3730	20,18,20	89,93,126	10,11,28	67,88,124	127	74	0.712235891997	1.0	0.116,0.101,0.085	0.08,0.068,0.116	0.013
3733	ENSG00000161217	PCYT1A	chr3	-	196247366	196247643	196247366	196247518	196248206	196248323	3733	4,5,5	67,8,14	2,6,3	89,22,22	199	74	0.131983215076	1.0	0.022,0.189,0.117	0.008,0.092,0.048	0.06
3734	ENSG00000120438	TCP1	chr6	-	159787742	159787902	159787742	159787871	159788057	159788143	3734	2,2,1	151,118,38	1,2,1	121,87,42	105	74	1	1.0	0.009,0.012,0.018	0.006,0.016,0.017	-0.0
3736	ENSG00000173992	CCS	chr11	+	66605153	66605416	66605338	66605416	66600488	66600549	3736	12,26,8	18,10,9	15,20,21	12,3,11	259	74	0.173253331734	1.0	0.16,0.426,0.203	0.263,0.656,0.353	-0.161
373	ENSG00000168255	POLR2J3	chr7	-	102543524	102543702	102543524	102543697	102544705	102544776	373	2,0,0	0,0,0	1,0,0	2,0,0	79	74	1	1.0	1.0,NA,NA	0.319,NA,NA	0.681
3742	ENSG00000138381	ASNSD1	chr2	+	189665375	189665451	189665421	189665451	189663900	189663954	3742	60,25,21	15,6,3	87,27,28	16,7,12	120	74	0.613678081378	1.0	0.712,0.72,0.812	0.77,0.704,0.59	0.06
3744	ENSG00000138381	ASNSD1	chr2	+	189665356	189665451	189665421	189665451	189663900	189663954	3744	13,3,4	15,6,3	21,2,6	16,7,12	139	74	0.861935650778	1.0	0.316,0.21,0.415	0.411,0.132,0.21	0.063
3749	ENSG00000145817	YIPF5	chr5	-	144165431	144165604	144165431	144165600	144169845	144169965	3749	121,103,80	5,0,2	132,124,80	0,0,0	78	74	0.76103670807	1.0	0.958,1.0,0.974	1.0,1.0,1.0	-0.023
374	ENSG00000168255	POLR2J3	chr7	-	102543524	102543702	102543524	102543661	102544705	102544776	374	2,0,0	5,0,1	1,0,0	0,2,0	115	74	1	1.0	0.205,NA,0.0	1.0,0.0,NA	-0.398
3750	ENSG00000157470	FAM81A	chr15	+	59445148	59445262	59445163	59445262	59439954	59440123	3750	1,0,0	0,0,0	2,0,1	0,2,0	89	74	1	1.0	1.0,NA,NA	1.0,0.0,1.0	0.333
3756	ENSG00000158856	DMTN	chr8	+	22069015	22069518	22069418	22069518	22067526	22067682	3756	3,6,2	1,0,1	4,1,2	0,0,0	477	74	1	1.0	0.318,1.0,0.237	1.0,1.0,1.0	-0.482
375	ENSG00000168255	POLR2J3	chr7	-	102566996	102568184	102566996	102567083	102569834	102569924	375	3,1,1	10,2,1	4,2,2	5,2,2	1175	74	0.191184826607	1.0	0.019,0.031,0.059	0.048,0.059,0.059	-0.019
3763	ENSG00000087460	GNAS	chr20	+	58903527	58903585	58903530	58903585	58895611	58895684	3763	996,858,797	568,558,534	666,755,797	369,494,482	77	74	0.67821143996	1.0	0.628,0.596,0.589	0.634,0.595,0.614	-0.01
3764	ENSG00000087460	GNAS	chr20	+	58903527	58903585	58903530	58903585	58898940	58898985	3764	106,63,63	461,313,249	64,42,51	267,207,258	77	74	0.656706988992	1.0	0.181,0.162,0.196	0.187,0.163,0.16	0.01
3765	ENSG00000241852	C8orf58	chr8	+	22602536	22602643	22602560	22602643	22602199	22602312	3765	3,2,3	2,0,0	2,2,2	0,0,0	98	74	0.837479437628	1.0	0.531,1.0,1.0	1.0,1.0,1.0	-0.156
3768	ENSG00000133884	DPF2	chr11	+	65343744	65343837	65343754	65343837	65341398	65341562	3768	49,23,20	2,3,2	25,17,19	1,7,3	84	74	0.118709709425	1.0	0.956,0.871,0.898	0.957,0.681,0.848	0.08
3772	ENSG00000166333	ILK	chr11	+	6604179	6604360	6604225	6604360	6603730	6603822	3772	56,35,27	7,2,3	38,32,15	4,3,1	120	74	0.774418617882	1.0	0.831,0.915,0.847	0.854,0.868,0.902	-0.01
3773	ENSG00000166333	ILK	chr11	+	6608693	6608967	6608883	6608967	6608393	6608489	3773	346,157,122	0,0,2	277,169,132	0,0,0	264	74	1	1.0	1.0,1.0,0.945	1.0,1.0,1.0	-0.018
3778	ENSG00000225697	SLC26A6	chr3	-	48631648	48631801	48631648	48631797	48631879	48632044	3778	40,25,50	9,8,14	33,27,33	4,4,18	78	74	0.88217302969	1.0	0.808,0.748,0.772	0.887,0.865,0.635	-0.02
3779	ENSG00000225697	SLC26A6	chr3	-	48626875	48627055	48626875	48627052	48627945	48628038	3779	68,42,90	115,121,202	51,53,65	58,103,159	77	74	0.331939890763	1.0	0.362,0.25,0.3	0.458,0.331,0.282	-0.053
3781	ENSG00000225697	SLC26A6	chr3	-	48632973	48633125	48632973	48633084	48633250	48633390	3781	3,0,5	19,13,28	0,1,5	11,13,25	115	74	0.686951445959	1.0	0.092,0.0,0.103	0.0,0.047,0.114	0.011
3782	ENSG00000225697	SLC26A6	chr3	-	48632244	48632396	48632244	48632337	48632973	48633084	3782	98,69,119	2,2,2	59,79,85	2,0,2	133	74	0.543775852868	1.0	0.965,0.95,0.971	0.943,1.0,0.959	-0.005
3787	ENSG00000132361	CLUH	chr17	-	2700677	2700825	2700677	2700782	2701139	2701265	3787	98,27,29	4,2,0	60,17,28	0,1,2	117	74	0.220698253546	1.0	0.939,0.895,1.0	1.0,0.915,0.899	0.007
3788	ENSG00000132361	CLUH	chr17	-	2696433	2696538	2696433	2696535	2696718	2696942	3788	11,1,1	1,1,0	1,0,0	1,0,0	77	74	1	1.0	0.914,0.49,1.0	0.49,NA,NA	0.311
3789	ENSG00000108679	LGALS3BP	chr17	-	78972969	78973343	78972969	78973222	78974687	78974819	3789	1,2,2	145,79,90	3,1,3	62,31,60	195	74	0.607312200191	1.0	0.003,0.01,0.008	0.018,0.012,0.019	-0.009
3790	ENSG00000160957	RECQL4	chr8	-	144515987	144516764	144515987	144516413	144517049	144517190	3790	113,74,84	5,1,2	52,43,62	2,1,1	425	74	0.55571170668	1.0	0.797,0.928,0.88	0.819,0.882,0.915	-0.004
3791	ENSG00000160957	RECQL4	chr8	-	144514935	144515072	144514935	144515042	144515149	144515242	3791	4,5,2	1,0,0	0,1,1	0,0,0	104	74	1	1.0	0.74,1.0,1.0	NA,1.0,1.0	-0.087
3792	ENSG00000166140	ZFYVE19	chr15	+	40813322	40813417	40813337	40813417	40810648	40810757	3792	2,4,1	25,22,26	0,1,1	5,8,22	89	74	1	1.0	0.062,0.131,0.031	0.0,0.094,0.036	0.031
3795	ENSG00000168944	CEP120	chr5	-	123389923	123390365	123389923	123390140	123391109	123391337	3795	1,1,0	23,16,13	0,0,0	18,31,12	299	74	1	1.0	0.011,0.015,0.0	0.0,0.0,0.0	0.009
3796	ENSG00000280081	MGC39584	chr21	-	9807734	9807974	9807734	9807820	9808173	9808361	3796	165,127,353	97,51,97	101,161,310	70,51,89	228	74	0.962076014416	1.0	0.356,0.447,0.542	0.319,0.506,0.531	-0.004
3798	ENSG00000110011	DNAJC4	chr11	+	64232700	64232865	64232703	64232865	64232429	64232614	3798	4,5,3	35,24,22	1,4,6	12,15,20	77	74	0.480075253344	1.0	0.099,0.167,0.116	0.074,0.204,0.224	-0.04
3799	ENSG00000156990	RPUSD3	chr3	-	9840183	9840335	9840183	9840307	9840531	9840616	3799	0,1,2	129,89,55	0,0,2	76,57,63	102	74	1	1.0	0.0,0.008,0.026	0.0,0.0,0.023	0.004
37	ENSG00000178188	SH2B1	chr16	+	28869207	28869383	28869276	28869383	28869005	28869097	37	23,24,19	0,0,2	16,21,14	0,0,0	143	74	1	1.0	1.0,1.0,0.831	1.0,1.0,1.0	-0.056
[truncated: 2,522 more rows]
