# Supplementary material for: Transcriptome-wide identification of the RNA-binding landscape of the chromatin-associated protein PARP1 reveals functions in RNA biogenesis
Source: Cell Discov. 2017 Nov 28;3:17043–. doi: 10.1038/celldisc.2017.43 (PMC5787697; doi:10.1038/celldisc.2017.43)
Supplement: Supplementary Data 1 [file celldisc201743-s2.zip › Supplemental_Data1/RNASeq/ASEs/A5SS.MATS.ReadsOnTargetAndJunctionCounts.txt]

ID	GeneID	geneSymbol	chr	strand	longExonStart_0base	longExonEnd	shortES	shortEE	flankingES	flankingEE	ID	IC_SAMPLE_1	SC_SAMPLE_1	IC_SAMPLE_2	SC_SAMPLE_2	IncFormLen	SkipFormLen	PValue	FDR	IncLevel1	IncLevel2	IncLevelDifference
5010	ENSG00000156650	KAT6B	chr10	+	74975398	74976330	74975398	74975454	74977315	74977437	5010	47,14,26	0,0,0	27,29,37	4,2,3	950	74	4.08482025982e-10	1.11760682309e-06	1.0,1.0,1.0	0.345,0.53,0.49	0.545
5011	ENSG00000156650	KAT6B	chr10	+	74975398	74975781	74975398	74975454	74977315	74977437	5011	28,4,8	0,0,0	15,16,17	4,2,3	401	74	3.18011605938e-09	4.35039876923e-06	1.0,1.0,1.0	0.409,0.596,0.511	0.495
3013	ENSG00000167646	DNAAF3	chr19	-	55165781	55166000	55165857	55166000	55165369	55165463	3013	3,2,2	0,0,1	1,1,0	1,1,2	150	74	7.80580141635e-08	7.11889089171e-05	1.0,1.0,0.497	0.33,0.33,0.0	0.612
39	ENSG00000197580	BCO2	chr11	+	112214761	112214944	112214761	112214926	112216219	112216330	39	0,3,0	2,2,2	1,4,2	0,0,1	92	74	2.67063505532e-07	0.000182671437784	0.0,0.547,0.0	1.0,1.0,0.617	-0.69
2440	ENSG00000239382	ALKBH6	chr19	-	36013000	36013089	36013020	36013089	36010893	36011045	2440	0,0,2	7,5,8	3,4,5	3,0,4	94	74	2.55058490117e-06	0.00139568005792	0.0,0.0,0.164	0.44,1.0,0.496	-0.591
3518	ENSG00000126581	BECN1	chr17	-	42824132	42824263	42824154	42824263	42823747	42823879	3518	1,3,1	4,1,1	4,1,1	0,0,0	96	74	3.99070448009e-06	0.00181976124292	0.162,0.698,0.435	1.0,1.0,1.0	-0.568
2928	ENSG00000050426	LETMD1	chr12	+	51052091	51052246	51052091	51052207	51053777	51053860	2928	0,0,0	42,52,20	9,5,1	24,52,26	113	74	8.90214824423e-06	0.00347946822803	0.0,0.0,0.0	0.197,0.059,0.025	-0.094
1031	ENSG00000132436	FIGNL1	chr7	-	50449544	50449723	50449562	50449723	50448180	50448289	1031	0,0,1	1,1,2	2,2,1	3,0,0	92	74	2.23670434131e-05	0.0069909915032	0.0,0.0,0.287	0.349,1.0,1.0	-0.687
2061	ENSG00000070882	OSBPL3	chr7	-	24834086	24834736	24834485	24834736	24830767	24830905	2061	7,0,3	1,2,1	9,2,3	1,0,0	473	74	2.29966825763e-05	0.0069909915032	0.523,0.0,0.319	0.585,1.0,1.0	-0.581
2600	ENSG00000132781	MUTYH	chr1	-	45338185	45338656	45338506	45338656	45334390	45334511	2600	21,18,15	2,3,1	20,22,19	0,0,0	395	74	2.99199906489e-05	0.00765741664014	0.663,0.529,0.738	1.0,1.0,1.0	-0.357
4688	ENSG00000139631	CSAD	chr12	-	53171176	53171441	53171272	53171441	53170422	53170502	4688	2,8,5	0,1,1	3,0,2	1,3,2	170	74	3.07863973105e-05	0.00765741664014	1.0,0.777,0.685	0.566,0.0,0.303	0.531
4868	ENSG00000137693	YAP1	chr11	+	102205892	102206086	102205892	102206074	102223621	102223752	4868	16,8,5	23,13,9	1,2,2	10,12,18	86	74	6.12369317572e-05	0.0139620204406	0.374,0.346,0.323	0.079,0.125,0.087	0.251
733	ENSG00000261556	SMG1P7	chr16	-	70231322	70231523	70231436	70231523	70230993	70231158	733	2,2,15	1,0,1	0,5,3	4,2,2	188	74	6.82948106026e-05	0.0143734309084	0.44,1.0,0.855	0.0,0.496,0.371	0.476
1850	ENSG00000135046	ANXA1	chr9	+	73154197	73154342	73154197	73154340	73158521	73158601	1850	1,1,2	1,0,1	0,0,2	4,2,0	76	74	8.48705982265e-05	0.0165861397677	0.493,1.0,0.661	0.0,0.0,1.0	0.385
4785	ENSG00000204498	NFKBIL1	chr6	+	31557627	31557849	31557627	31557804	31558021	31558829	4785	78,96,60	2,3,1	71,69,51	8,11,3	119	74	0.000134019121937	0.0244450878413	0.96,0.952,0.974	0.847,0.796,0.914	0.11
4067	ENSG00000134825	TMEM258	chr11	-	61790374	61790602	61790422	61790602	61789129	61789235	4067	7,7,11	0,0,0	7,6,9	1,3,2	122	74	0.000179542668961	0.0307017963923	1.0,1.0,1.0	0.809,0.548,0.732	0.304
1098	ENSG00000143416	SELENBP1	chr1	-	151369003	151369769	151369712	151369769	151368198	151368319	1098	200,122,92	6,2,0	86,50,71	0,1,0	783	74	0.000209419904806	0.0318318255305	0.759,0.852,1.0	1.0,0.825,1.0	-0.071
3687	ENSG00000008517	IL32	chr16	+	3067376	3067613	3067376	3067415	3067983	3068010	3687	31,22,48	1,0,0	27,21,37	2,2,3	272	74	0.000199814470655	0.0318318255305	0.894,1.0,1.0	0.786,0.741,0.77	0.199
3410	ENSG00000165801	ARHGEF40	chr14	+	21087000	21087463	21087000	21087105	21087967	21088098	3410	5,7,1	2,0,2	2,3,2	0,0,1	432	74	0.0002482095749	0.0357421787856	0.3,1.0,0.079	1.0,1.0,0.255	-0.292
5045	ENSG00000092841	MYL6	chr12	+	56158683	56159730	56158683	56158711	56159974	56160148	5045	8466,7906,6767	82,73,77	7352,4864,5899	146,59,84	1093	74	0.000268888971016	0.036784011235	0.875,0.88,0.856	0.773,0.848,0.826	0.055
946	ENSG00000186866	POFUT2	chr21	-	45283351	45283527	45283382	45283527	45282348	45282459	946	2,0,1	28,40,32	4,5,5	14,47,26	105	74	0.000308976923806	0.0402552792159	0.048,0.0,0.022	0.168,0.07,0.119	-0.096
424	ENSG00000131061	ZNF341	chr20	+	33757147	33757343	33757147	33757322	33758715	33758806	424	0,2,3	1,1,0	0,0,1	1,1,0	95	74	0.00038424619396	0.0477862539398	0.0,0.609,1.0	0.0,0.0,1.0	0.203
3088	ENSG00000133641	C12orf29	chr12	+	88043598	88045779	88043598	88043715	88046806	88046976	3088	393,182,181	0,2,1	487,231,174	7,4,4	2138	74	0.000501573368388	0.0580130456777	1.0,0.759,0.862	0.707,0.667,0.601	0.215
5039	ENSG00000198740	ZNF652	chr17	-	49316825	49317983	49317365	49317983	49312697	49312845	5039	33,30,43	4,0,2	31,58,32	0,1,0	614	74	0.000508886365594	0.0580130456777	0.499,1.0,0.722	1.0,0.875,1.0	-0.218
1043	ENSG00000197345	MRPL21	chr11	-	68893321	68893455	68893402	68893455	68892889	68892993	1043	18,24,29	203,118,116	10,8,14	212,105,106	155	74	0.000614760933122	0.0646917658855	0.041,0.089,0.107	0.022,0.035,0.059	0.04
1575	ENSG00000111653	ING4	chr12	-	6652935	6653050	6652944	6653050	6652661	6652770	1575	50,59,35	4,4,2	31,49,43	9,6,14	83	74	0.000603207128323	0.0646917658855	0.918,0.929,0.94	0.754,0.879,0.733	0.14
257	ENSG00000155256	ZFYVE27	chr10	+	97738476	97738674	97738476	97738649	97744728	97744915	257	9,7,5	2,0,0	10,7,1	3,2,2	99	74	0.000684536859982	0.0668890303182	0.771,1.0,1.0	0.714,0.723,0.272	0.354
3399	ENSG00000172466	ZNF24	chr18	-	35344359	35344456	35344369	35344456	35340230	35340733	3399	0,3,3	3,2,5	0,0,0	3,3,2	84	74	0.000660558053187	0.0668890303182	0.0,0.569,0.346	0.0,0.0,0.0	0.305
2774	ENSG00000177728	KIAA0195	chr17	+	75491690	75491900	75491690	75491852	75492473	75492789	2774	2,2,2	2,0,3	3,1,2	0,0,1	122	74	0.000816356353442	0.0770189994144	0.378,1.0,0.288	1.0,1.0,0.548	-0.294
1473	ENSG00000157954	WIPI2	chr7	+	5193117	5193345	5193117	5193171	5199575	5199658	1473	3,3,4	8,7,5	1,0,1	18,5,2	248	74	0.000984757277195	0.0888047390147	0.101,0.113,0.193	0.016,0.0,0.13	0.087
2880	ENSG00000110713	NUP98	chr11	-	3760387	3760626	3760538	3760626	3753315	3753408	2880	5,1,1	33,17,11	11,6,7	30,19,10	225	74	0.00103471547036	0.0888047390147	0.047,0.019,0.029	0.108,0.094,0.187	-0.098
3040	ENSG00000270629	NBPF14	chr1	-	148595849	148595890	148595854	148595890	148595542	148595752	3040	1,1,0	5,1,3	7,4,0	5,2,1	79	74	0.0010386519183	0.0888047390147	0.158,0.484,0.0	0.567,0.652,0.0	-0.192
122	ENSG00000054148	PHPT1	chr9	+	136850012	136850560	136850012	136850137	136850754	136851022	122	80,105,110	177,159,145	44,41,63	141,111,132	497	74	0.00115752582899	0.093075594614	0.063,0.09,0.101	0.044,0.052,0.066	0.031
2112	ENSG00000204564	C6orf136	chr6	+	30650993	30651100	30650993	30651082	30651265	30651466	2112	2,5,6	56,57,34	1,0,1	36,51,32	92	74	0.00119066001882	0.093075594614	0.028,0.066,0.124	0.022,0.0,0.025	0.057
2871	ENSG00000141127	PRPSAP2	chr17	+	18856298	18856476	18856298	18856429	18865801	18865952	2871	2,3,1	0,2,0	3,1,1	7,1,0	121	74	0.00115786057397	0.093075594614	1.0,0.478,1.0	0.208,0.379,1.0	0.297
240	ENSG00000167508	MVD	chr16	-	88657734	88658029	88657914	88658029	88657435	88657582	240	4,8,34	5,3,7	4,3,10	0,1,1	254	74	0.00138300058677	0.105108044595	0.189,0.437,0.586	1.0,0.466,0.744	-0.333
1027	ENSG00000132436	FIGNL1	chr7	-	50449544	50449723	50449555	50449723	50448180	50448289	1027	0,0,1	1,1,0	2,2,1	0,0,0	85	74	0.00156144685358	0.115462664632	0.0,0.0,1.0	1.0,1.0,1.0	-0.667
4867	ENSG00000137693	YAP1	chr11	+	102205892	102206086	102205892	102206074	102209516	102209564	4867	12,5,6	13,7,5	1,1,2	11,10,2	86	74	0.00162740894684	0.117173444172	0.443,0.381,0.508	0.073,0.079,0.462	0.239
1362	ENSG00000171469	ZNF561	chr19	-	9620915	9621231	9621161	9621231	9619431	9619582	1362	11,3,3	1,0,1	8,7,2	2,3,2	320	74	0.00188151731471	0.128695784326	0.718,1.0,0.41	0.481,0.35,0.188	0.37
4221	ENSG00000071462	WBSCR22	chr7	+	73692595	73693414	73692595	73692646	73693623	73693669	4221	324,272,228	0,2,1	263,157,205	1,4,5	842	74	0.00184603124958	0.128695784326	1.0,0.923,0.952	0.959,0.775,0.783	0.119
410	ENSG00000147535	PPAPDC1B	chr8	-	38268822	38268990	38268881	38268990	38268370	38268461	410	1,5,2	11,3,15	0,1,0	15,5,12	133	74	0.00198405965338	0.129247314563	0.048,0.481,0.069	0.0,0.1,0.0	0.166
678	ENSG00000234741	GAS5	chr1	-	173865228	173865547	173865509	173865547	173864674	173864704	678	2761,5117,3886	7,15,21	3015,4236,3427	18,24,31	355	74	0.0019725854685	0.129247314563	0.988,0.986,0.975	0.972,0.974,0.958	0.015
5068	ENSG00000196756	SNHG17	chr20	-	38435026	38435333	38435196	38435333	38434503	38434626	5068	3,3,4	1,4,0	2,1,6	0,1,0	244	74	0.00211002605754	0.133593779092	0.476,0.185,1.0	1.0,0.233,1.0	-0.191
71	ENSG00000099364	FBXL19	chr16	+	30928466	30928630	30928466	30928499	30930072	30930584	71	7,2,6	6,1,3	2,0,2	8,2,3	205	74	0.00214843796786	0.133593779092	0.296,0.419,0.419	0.083,0.0,0.194	0.286
2167	ENSG00000138592	USP8	chr15	+	50424381	50424654	50424381	50424514	50439008	50439177	2167	15,9,3	2,0,1	2,1,4	3,1,1	214	74	0.00223543600588	0.135914509158	0.722,1.0,0.509	0.187,0.257,0.58	0.402
3594	ENSG00000088280	ASAP3	chr1	-	23433361	23433532	23433424	23433532	23433076	23433272	3594	0,0,2	6,3,2	2,1,4	4,1,2	137	74	0.00230762632489	0.137253600541	0.0,0.0,0.351	0.213,0.351,0.519	-0.244
680	ENSG00000234741	GAS5	chr1	-	173865470	173865547	173865509	173865547	173864674	173864704	680	420,763,586	7,15,21	412,734,491	18,24,31	113	74	0.00265417144991	0.154506661425	0.975,0.971,0.948	0.937,0.952,0.912	0.031
1178	ENSG00000107864	CPEB3	chr10	-	92192476	92192636	92192545	92192636	92180962	92181019	1178	2,2,4	5,2,1	2,3,1	2,0,0	143	74	0.00292102953447	0.163100751149	0.171,0.341,0.674	0.341,1.0,1.0	-0.385
3804	ENSG00000148737	TCF7L2	chr10	+	113143922	113144025	113143922	113144013	113146010	113146097	3804	10,5,2	4,0,2	7,6,9	0,0,2	86	74	0.00289232034666	0.163100751149	0.683,1.0,0.462	1.0,1.0,0.795	-0.217
2952	ENSG00000177225	PDDC1	chr11	-	773427	773629	773521	773629	772426	772521	2952	2,1,6	6,2,2	1,4,2	1,1,0	168	74	0.00303176557218	0.16589821211	0.128,0.18,0.569	0.306,0.638,1.0	-0.356
3033	ENSG00000115459	ELMOD3	chr2	+	85355554	85355896	85355554	85355716	85356966	85357252	3033	13,7,12	3,4,0	11,8,6	1,0,1	254	74	0.00316400648269	0.166370305524	0.558,0.338,1.0	0.762,1.0,0.636	-0.167
3377	ENSG00000163703	CRELD1	chr3	+	9940849	9941026	9940849	9941016	9941110	9941206	3377	29,30,46	0,0,2	15,24,35	2,0,6	84	74	0.00322281659093	0.166370305524	1.0,1.0,0.953	0.869,1.0,0.837	0.082
4136	ENSG00000131480	AOC2	chr17	+	42849085	42849371	42849085	42849290	42849600	42849730	4136	28,33,29	1,1,0	15,23,26	5,1,1	155	74	0.00312917253785	0.166370305524	0.93,0.94,1.0	0.589,0.917,0.925	0.146
3422	ENSG00000136098	NEK3	chr13	-	52143914	52143987	52143915	52143987	52136799	52136902	3422	0,0,1	8,10,10	1,2,2	6,8,9	75	74	0.00354038065044	0.179379286289	0.0,0.0,0.09	0.141,0.198,0.18	-0.143
4060	ENSG00000143702	CEP170	chr1	-	243185778	243186422	243186258	243186422	243172696	243172846	4060	79,70,97	0,0,1	50,96,98	3,2,1	554	74	0.00362072994141	0.180114856722	1.0,1.0,0.928	0.69,0.865,0.929	0.148
1455	ENSG00000162300	ZFPL1	chr11	+	65085114	65085314	65085114	65085226	65086414	65086608	1455	2,4,2	9,9,7	0,0,2	12,11,6	162	74	0.00400256661127	0.184648358248	0.092,0.169,0.115	0.0,0.0,0.132	0.081
1972	ENSG00000166881	NEMP1	chr12	-	57070673	57070893	57070819	57070893	57069233	57069306	1972	61,27,33	4,2,1	36,66,38	0,1,1	220	74	0.00403017646211	0.184648358248	0.837,0.82,0.917	1.0,0.957,0.927	-0.103
2005	ENSG00000080802	CNOT4	chr7	-	135410514	135410648	135410523	135410648	135398168	135398226	2005	1,1,2	6,8,6	3,10,3	6,3,6	83	74	0.00404930610194	0.184648358248	0.129,0.1,0.229	0.308,0.748,0.308	-0.302
3498	ENSG00000102796	DHRS12	chr13	-	51773920	51774034	51773929	51774034	51771820	51771911	3498	1,1,3	1,2,2	0,1,1	4,2,2	83	74	0.00381516846188	0.184648358248	0.471,0.308,0.572	0.0,0.308,0.308	0.245
70	ENSG00000099364	FBXL19	chr16	+	30928466	30928628	30928466	30928499	30930072	30930584	70	10,3,7	6,1,3	3,1,2	8,2,3	203	74	0.00397789222168	0.184648358248	0.378,0.522,0.46	0.12,0.154,0.196	0.297
4224	ENSG00000071462	WBSCR22	chr7	+	73683766	73683923	73683766	73683804	73686635	73686731	4224	7,6,1	150,78,56	5,3,14	67,32,59	193	74	0.00430915153577	0.193276042654	0.018,0.029,0.007	0.028,0.035,0.083	-0.031
3855	ENSG00000143258	USP21	chr1	+	161163877	161163981	161163877	161163922	161164163	161164250	3855	52,35,29	4,1,2	28,32,35	0,0,1	133	74	0.00440344750762	0.19431987711	0.879,0.951,0.89	1.0,1.0,0.951	-0.077
2753	ENSG00000214021	TTLL3	chr3	+	9817644	9818920	9817644	9817759	9820545	9820741	2753	117,56,107	1,1,0	95,85,113	4,1,1	1235	74	0.00532011580241	0.229040641783	0.875,0.77,1.0	0.587,0.836,0.871	0.117
4852	ENSG00000086848	ALG9	chr11	-	111870227	111870370	111870231	111870370	111868601	111868736	4852	0,0,1	8,3,7	1,2,2	6,4,2	78	74	0.00535767583117	0.229040641783	0.0,0.0,0.119	0.137,0.322,0.487	-0.276
3915	ENSG00000198223	CSF2RA	chrX	+	1274754	1274842	1274754	1274818	1282677	1282779	3915	3,2,1	2,1,0	2,1,0	3,2,1	98	74	0.00554497022174	0.233400592718	0.531,0.602,1.0	0.335,0.274,0.0	0.508
4482	ENSG00000172530	BANP	chr16	+	87975047	87975203	87975047	87975185	87981035	87981127	4482	1,0,0	35,29,32	5,2,1	24,24,35	92	74	0.00578439818674	0.239789597559	0.022,0.0,0.0	0.144,0.063,0.022	-0.069
1922	ENSG00000124496	TRERF1	chr6	-	42263259	42263568	42263319	42263568	42259338	42259723	1922	4,4,5	6,1,0	5,1,1	2,0,0	134	74	0.0062878250811	0.256768498834	0.269,0.688,1.0	0.58,1.0,1.0	-0.208
2301	ENSG00000067248	DHX29	chr5	-	55283115	55283811	55283202	55283811	55281371	55281515	2301	1,1,0	50,11,12	7,3,0	34,26,15	161	74	0.00665630211257	0.267818273235	0.009,0.04,0.0	0.086,0.05,0.0	-0.029
324	ENSG00000162923	WDR26	chr1	-	224431476	224431581	224431524	224431581	224424517	224424719	324	32,14,17	2,0,0	25,36,17	2,3,2	122	74	0.00788887715899	0.312811129087	0.907,1.0,1.0	0.883,0.879,0.838	0.102
4129	ENSG00000164211	STARD4	chr5	-	111512384	111512535	111512390	111512535	111507328	111507442	4129	4,2,10	1,3,2	1,4,12	1,1,0	80	74	0.00849682941346	0.322879517711	0.787,0.381,0.822	0.481,0.787,1.0	-0.093
4983	ENSG00000008128	CDK11A	chr1	-	1722587	1722831	1722707	1722831	1721595	1721711	4983	0,1,2	2,3,1	1,3,5	2,1,0	194	74	0.00846420081115	0.322879517711	0.0,0.113,0.433	0.16,0.534,1.0	-0.383
764	ENSG00000150433	TMEM218	chr11	-	125102636	125102809	125102733	125102809	125102131	125102317	764	13,1,4	3,1,4	14,6,3	2,1,0	171	74	0.00829957528157	0.322879517711	0.652,0.302,0.302	0.752,0.722,1.0	-0.406
1814	ENSG00000174547	MRPL11	chr11	-	66438631	66438848	66438709	66438848	66438163	66438259	1814	15,24,12	21,11,7	16,9,15	3,4,2	152	74	0.00912993153263	0.337560711801	0.258,0.515,0.455	0.722,0.523,0.785	-0.267
930	ENSG00000078747	ITCH	chr20	+	34477771	34477906	34477771	34477860	34479629	34479789	930	4,1,5	29,35,15	0,1,2	32,29,23	120	74	0.0090945030037	0.337560711801	0.078,0.017,0.171	0.0,0.021,0.051	0.065
3487	ENSG00000135912	TTLL4	chr2	+	218747596	218747738	218747596	218747725	218748104	218748227	3487	0,0,0	11,6,4	1,1,2	3,4,6	87	74	0.00936383464606	0.341592687888	0.0,0.0,0.0	0.221,0.175,0.221	-0.206
2482	ENSG00000225697	SLC26A6	chr3	-	48631648	48631801	48631762	48631801	48631223	48631306	2482	67,54,91	3,2,2	39,31,77	1,0,0	188	74	0.00975394030881	0.351141851117	0.898,0.914,0.947	0.939,1.0,1.0	-0.06
1177	ENSG00000008130	NADK	chr1	-	1756738	1756882	1756778	1756882	1756502	1756608	1177	11,3,8	1,0,2	7,4,7	4,3,1	114	74	0.0102047532882	0.36260006489	0.877,1.0,0.722	0.532,0.464,0.82	0.261
522	ENSG00000102103	PQBP1	chrX	+	48897911	48898093	48897911	48898082	48898491	48898576	522	7,4,3	74,46,30	3,0,0	26,20,26	85	74	0.0103423608411	0.362778195657	0.076,0.07,0.08	0.091,0.0,0.0	0.045
3095	ENSG00000172053	QARS	chr3	-	49104356	49104471	49104372	49104471	49103862	49103972	3095	14,6,8	4,5,2	14,13,10	1,2,1	90	74	0.0107925259287	0.373776594189	0.742,0.497,0.767	0.92,0.842,0.892	-0.216
359	ENSG00000258315	C17orf49	chr17	+	7016494	7016685	7016494	7016525	7016909	7017014	359	190,311,244	1,1,0	117,202,215	4,3,2	234	74	0.0109304087772	0.37381998018	0.984,0.99,1.0	0.902,0.955,0.971	0.049
4497	ENSG00000143774	GUK1	chr1	+	228145510	228145649	228145510	228145624	228146025	228146067	4497	10,3,5	107,122,130	0,3,1	69,50,90	99	74	0.0112674897871	0.378735646027	0.065,0.018,0.028	0.0,0.043,0.008	0.02
4738	ENSG00000164068	RNF123	chr3	+	49712478	49712892	49712478	49712656	49713512	49713587	4738	3,4,2	26,12,13	14,1,4	8,9,11	310	74	0.0113509952391	0.378735646027	0.027,0.074,0.035	0.295,0.026,0.08	-0.088
1967	ENSG00000104859	CLASRP	chr19	+	45068014	45068058	45068014	45068054	45068419	45068480	1967	5,5,4	4,4,4	1,1,0	0,2,1	78	74	0.0117412616764	0.387037252369	0.543,0.543,0.487	1.0,0.322,0.0	0.084
3278	ENSG00000168028	RPSA	chr3	+	39408605	39408739	39408605	39408724	39411648	39411777	3278	1,2,6	0,7,0	3,1,0	2,2,3	89	74	0.0119366116886	0.387548928286	1.0,0.192,1.0	0.555,0.294,0.0	0.448
3824	ENSG00000141030	COPS3	chr17	-	17270757	17271008	17270895	17271008	17267884	17267977	3824	224,218,128	5,7,5	197,212,116	2,3,1	212	74	0.0120400800089	0.387548928286	0.94,0.916,0.899	0.972,0.961,0.976	-0.051
3036	ENSG00000115459	ELMOD3	chr2	+	85355554	85355784	85355554	85355716	85356966	85357252	3036	5,2,9	3,4,0	2,1,2	1,0,1	142	74	0.012405510313	0.394668328097	0.465,0.207,1.0	0.51,1.0,0.51	-0.116
1127	ENSG00000156463	SH3RF2	chr5	+	146055980	146056231	146055980	146056213	146059865	146060224	1127	2,1,3	7,7,5	1,1,0	2,5,9	92	74	0.0125512142965	0.3947140496	0.187,0.103,0.326	0.287,0.139,0.0	0.063
837	ENSG00000140853	NLRC5	chr16	+	57028071	57028203	57028071	57028155	57028301	57028385	837	8,1,2	29,4,7	2,0,1	14,7,3	122	74	0.0135218194457	0.42040565913	0.143,0.132,0.148	0.08,0.0,0.168	0.058
1767	ENSG00000130669	PAK4	chr19	+	39168229	39168312	39168229	39168302	39169531	39169757	1767	4,1,2	3,2,1	1,0,1	1,2,0	84	74	0.0150142756124	0.426636397276	0.54,0.306,0.638	0.468,0.0,1.0	0.005
1923	ENSG00000124496	TRERF1	chr6	-	42362946	42363079	42362996	42363079	42300637	42300749	1923	8,0,1	20,7,8	6,3,6	5,8,4	124	74	0.0151280194246	0.426636397276	0.193,0.0,0.069	0.417,0.183,0.472	-0.27
2139	ENSG00000114388	NPRL2	chr3	-	50348522	50348782	50348526	50348782	50348316	50348410	2139	5,2,3	64,48,35	0,2,1	43,40,44	78	74	0.014158343859	0.426636397276	0.069,0.038,0.075	0.0,0.045,0.021	0.039
2225	ENSG00000182718	ANXA2	chr15	-	60396150	60396427	60396279	60396427	60386027	60386086	2225	22,5,15	1,1,3	27,11,2	2,0,0	203	74	0.0144615808553	0.426636397276	0.889,0.646,0.646	0.831,1.0,1.0	-0.217
2	ENSG00000007372	PAX6	chr11	-	31801229	31801776	31801560	31801776	31800690	31800856	2	2,7,6	14,33,27	1,2,2	17,30,29	405	74	0.0147184508396	0.426636397276	0.025,0.037,0.039	0.011,0.012,0.012	0.022
3869	ENSG00000064012	CASP8	chr2	+	201276826	201277104	201276826	201276968	201284815	201285317	3869	8,2,2	87,45,50	16,3,12	78,82,64	210	74	0.0150054706941	0.426636397276	0.031,0.015,0.014	0.067,0.013,0.062	-0.027
3983	ENSG00000110911	SLC11A2	chr12	-	51026309	51026384	51026314	51026384	51010694	51010766	3983	1,1,1	3,0,0	1,0,0	2,3,2	79	74	0.0150446612867	0.426636397276	0.238,1.0,1.0	0.319,0.0,0.0	0.64
454	ENSG00000007255	TRAPPC6A	chr19	-	45178092	45178237	45178134	45178237	45165126	45165194	454	0,1,5	8,10,9	0,0,1	6,3,9	116	74	0.0150395138688	0.426636397276	0.0,0.06,0.262	0.0,0.0,0.066	0.085
4686	ENSG00000139631	CSAD	chr12	-	53171272	53171441	53171325	53171441	53170422	53170502	4686	2,1,1	5,5,5	2,3,3	1,2,3	127	74	0.0140242284599	0.426636397276	0.189,0.104,0.104	0.538,0.466,0.368	-0.325
4734	ENSG00000109762	SNX25	chr4	+	185332594	185332759	185332594	185332713	185341975	185342116	4734	40,42,46	0,0,7	32,32,38	0,0,0	120	74	0.0152815668615	0.426636397276	1.0,1.0,0.802	1.0,1.0,1.0	-0.066
1966	ENSG00000104859	CLASRP	chr19	+	45057749	45057898	45057749	45057882	45059267	45059364	1966	21,36,23	11,6,6	22,20,20	2,1,4	90	74	0.0161435434348	0.442208887194	0.611,0.831,0.759	0.9,0.943,0.804	-0.149
2399	ENSG00000116922	C1orf109	chr1	-	37690215	37690520	37690333	37690520	37689605	37689883	2399	24,19,6	4,1,0	17,11,10	0,1,0	192	74	0.0161626055261	0.442208887194	0.698,0.88,1.0	1.0,0.809,1.0	-0.077
4874	ENSG00000109133	TMEM33	chr4	+	41935128	41935310	41935128	41935262	41935466	41935529	4874	6,8,5	4,2,3	3,0,2	2,2,5	122	74	0.0163614904937	0.443218197928	0.476,0.708,0.503	0.476,0.0,0.195	0.339
182	ENSG00000100219	XBP1	chr22	-	28799041	28799153	28799056	28799153	28797076	28797205	182	3,9,7	160,305,168	2,1,2	135,261,194	89	74	0.0170759234753	0.453589578917	0.015,0.024,0.033	0.012,0.003,0.008	0.016
4614	ENSG00000167257	RNF214	chr11	+	117238600	117239111	117238600	117238646	117239800	117239860	4614	93,50,36	1,1,3	76,45,28	0,0,0	539	74	0.0170521186547	0.453589578917	0.927,0.873,0.622	1.0,1.0,1.0	-0.193
103	ENSG00000173230	GOLGB1	chr3	-	121669196	121669355	121669211	121669355	121668060	121668158	103	14,15,15	45,59,67	17,20,29	45,50,51	89	74	0.0174372657403	0.454252520651	0.206,0.175,0.157	0.239,0.25,0.321	-0.091
1069	ENSG00000116830	TTF2	chr1	+	117060454	117060561	117060454	117060557	117062386	117062473	1069	4,0,4	32,7,8	0,3,0	17,19,8	78	74	0.0180341977385	0.454252520651	0.106,0.0,0.322	0.0,0.13,0.0	0.099
1717	ENSG00000154832	CXXC1	chr18	-	50284719	50284839	50284731	50284839	50284377	50284562	1717	5,3,10	102,135,178	3,14,9	61,89,129	86	74	0.0180970485201	0.454252520651	0.04,0.019,0.046	0.041,0.119,0.057	-0.037
2546	ENSG00000116138	DNAJC16	chr1	+	15566081	15566410	15566081	15566180	15567098	15567269	2546	2,5,4	8,0,0	2,1,6	10,7,4	304	74	0.0176199270116	0.454252520651	0.057,1.0,1.0	0.046,0.034,0.267	0.57
3096	ENSG00000172053	QARS	chr3	-	49104323	49104471	49104372	49104471	49103862	49103972	3096	209,86,61	4,5,2	165,119,85	1,2,1	123	74	0.0174468319218	0.454252520651	0.969,0.912,0.948	0.99,0.973,0.981	-0.038
3802	ENSG00000135018	UBQLN1	chr9	-	83666349	83669327	83669184	83669327	83665029	83665145	3802	430,363,312	46,52,78	415,496,318	33,41,55	2909	74	0.0180499669308	0.454252520651	0.192,0.151,0.092	0.242,0.235,0.128	-0.057
102	ENSG00000173230	GOLGB1	chr3	-	121730847	121730973	121730875	121730973	121729864	121730017	102	7,0,5	21,1,34	0,1,4	13,33,25	102	74	0.0184036424399	0.457748779232	0.195,0.0,0.096	0.0,0.022,0.104	0.055
3452	ENSG00000141503	MINK1	chr17	+	4886450	4886626	4886450	4886617	4887109	4887179	3452	82,44,27	3,1,1	39,46,43	4,3,5	83	74	0.0187102775764	0.461183058099	0.961,0.975,0.96	0.897,0.932,0.885	0.061
2735	ENSG00000138035	PNPT1	chr2	-	55644636	55645432	55645348	55645432	55643318	55643425	2735	305,246,220	5,7,5	324,254,201	2,5,0	786	74	0.0200254507956	0.477208651964	0.852,0.768,0.806	0.938,0.827,1.0	-0.113
3774	ENSG00000138942	RNF185	chr22	+	31196935	31197157	31196935	31196990	31201497	31201615	3774	3,4,0	35,12,13	6,9,4	38,18,11	241	74	0.0198180577906	0.477208651964	0.026,0.093,0.0	0.046,0.133,0.1	-0.053
5035	ENSG00000072310	SREBF1	chr17	-	17817547	17817916	17817695	17817916	17817255	17817457	5035	6,13,12	7,5,0	10,10,12	3,0,0	222	74	0.0200581121988	0.477208651964	0.222,0.464,1.0	0.526,1.0,1.0	-0.28
5080	ENSG00000129595	EPB41L4A	chr5	-	112170255	112170369	112170300	112170369	112168994	112169105	5080	1,2,4	5,8,3	0,3,0	6,5,5	119	74	0.0198623154111	0.477208651964	0.111,0.135,0.453	0.0,0.272,0.0	0.142
3475	ENSG00000103245	NARFL	chr16	-	739539	739738	739642	739738	737185	737329	3475	4,3,1	17,7,5	2,1,0	19,9,7	177	74	0.0203298668734	0.479041392746	0.09,0.152,0.077	0.042,0.044,0.0	0.078
4044	ENSG00000064666	CNN2	chr19	+	1032558	1032669	1032558	1032663	1036129	1036246	4044	33,9,20	4,2,0	15,14,9	0,1,0	80	74	0.0204853227161	0.479041392746	0.884,0.806,1.0	1.0,0.928,1.0	-0.079
3083	ENSG00000136261	BZW2	chr7	+	16646133	16646304	16646133	16646288	16665436	16665501	3083	8,1,3	5,11,7	4,2,3	1,2,1	90	74	0.0206982288301	0.479918254908	0.568,0.07,0.261	0.767,0.451,0.712	-0.344
3571	ENSG00000102181	CD99L2	chrX	-	150777335	150777482	150777443	150777482	150776173	150776293	3571	1,4,2	23,5,8	0,0,1	11,4,4	182	74	0.0210033702517	0.482901016879	0.017,0.245,0.092	0.0,0.0,0.092	0.087
1220	ENSG00000160688	FLAD1	chr1	+	154990158	154990528	154990158	154990257	154992712	154992786	1220	84,52,52	0,0,1	54,26,37	4,1,0	345	74	0.0222333643276	0.499916134993	1.0,1.0,0.918	0.743,0.848,1.0	0.109
1694	ENSG00000214078	CPNE1	chr20	-	35632162	35632385	35632310	35632385	35631944	35632025	1694	55,20,30	3,1,1	34,25,16	1,0,0	222	74	0.0222915820428	0.499916134993	0.859,0.87,0.909	0.919,1.0,1.0	-0.094
4222	ENSG00000071462	WBSCR22	chr7	+	73683766	73684000	73683766	73683804	73686635	73686731	4222	8,13,2	150,78,56	8,4,15	67,32,59	270	74	0.0219570175194	0.499916134993	0.014,0.044,0.01	0.032,0.033,0.065	-0.021
2337	ENSG00000147548	WHSC1L1	chr8	-	38281466	38281583	38281499	38281583	38279539	38279681	2337	20,9,12	1,3,0	4,11,12	3,2,4	107	74	0.0226682738503	0.504230871987	0.933,0.675,1.0	0.48,0.792,0.675	0.22
2598	ENSG00000239779	WBP1	chr2	+	74459437	74459562	74459437	74459552	74459642	74459745	2598	5,7,2	2,0,3	2,5,1	1,1,0	84	74	0.0228922444077	0.505106295963	0.688,1.0,0.37	0.638,0.815,1.0	-0.132
2932	ENSG00000187266	EPOR	chr19	-	11382846	11383232	11383096	11383232	11381929	11382105	2932	2,1,2	1,1,0	1,0,0	3,1,1	324	74	0.0239145394821	0.523441440184	0.314,0.186,1.0	0.071,0.0,0.0	0.476
1448	ENSG00000158796	DEDD	chr1	-	161124339	161124526	161124413	161124526	161124137	161124210	1448	40,15,11	3,1,1	19,5,11	0,0,0	148	74	0.0247717179007	0.537900160129	0.87,0.882,0.846	1.0,1.0,1.0	-0.134
406	ENSG00000113580	NR3C1	chr5	-	143313998	143314168	143314001	143314168	143310096	143310213	406	5,4,2	18,23,12	1,1,3	25,27,16	77	74	0.0257628885055	0.555017818512	0.211,0.143,0.138	0.037,0.034,0.153	0.089
5012	ENSG00000156650	KAT6B	chr10	+	74975398	74976330	74975398	74975781	74977315	74977437	5012	21,10,18	2,0,0	14,13,22	2,0,2	623	74	0.0265881614223	0.568321950402	0.555,1.0,1.0	0.454,1.0,0.566	0.178
2184	ENSG00000092439	TRPM7	chr15	-	50578558	50578664	50578638	50578664	50575868	50575919	2184	1,3,5	30,19,18	3,11,13	40,34,16	154	74	0.0270361292826	0.573417439668	0.016,0.071,0.118	0.035,0.135,0.281	-0.082
2314	ENSG00000172590	MRPL52	chr14	+	22833417	22833489	22833417	22833482	22834171	22834346	2314	10,14,7	135,183,166	3,3,6	118,111,133	81	74	0.0278187670438	0.576607171453	0.063,0.065,0.037	0.023,0.024,0.04	0.026
4416	ENSG00000142794	NBPF3	chr1	+	21478143	21478307	21478143	21478196	21479348	21479400	4416	12,3,3	3,0,0	7,3,6	2,3,1	185	74	0.0277012749871	0.576607171453	0.615,1.0,1.0	0.583,0.286,0.706	0.347
4797	ENSG00000177200	CHD9	chr16	+	53307680	53307953	53307680	53307905	53308685	53308854	4797	31,17,18	7,3,5	36,26,13	1,1,4	122	74	0.0274886573993	0.576607171453	0.729,0.775,0.686	0.956,0.94,0.663	-0.123
3270	ENSG00000127419	TMEM175	chr4	+	948115	948615	948115	948154	950420	950518	3270	2,1,1	3,0,0	1,0,1	2,1,0	535	74	0.0283915603124	0.584054954998	0.084,1.0,1.0	0.065,0.0,1.0	0.34
2940	ENSG00000141380	SS18	chr18	-	26091003	26091192	26091095	26091192	26087500	26087577	2940	1,2,3	3,3,3	0,0,2	1,2,1	166	74	0.0287243733652	0.586491683039	0.129,0.229,0.308	0.0,0.0,0.471	0.065
1531	ENSG00000242612	DECR2	chr16	+	410242	410404	410242	410367	410690	410784	1531	3,2,1	13,11,9	0,0,2	9,3,11	111	74	0.0295032416693	0.597932364498	0.133,0.108,0.069	0.0,0.0,0.108	0.067
4256	ENSG00000175061	LRRC75A-AS1	chr17	+	16463163	16463317	16463163	16463247	16463718	16463986	4256	10,7,3	4,0,1	5,5,5	2,0,0	144	74	0.0300264594429	0.604061713498	0.562,1.0,0.607	0.562,1.0,1.0	-0.131
5118	ENSG00000196655	TRAPPC4	chr11	+	119019142	119019424	119019142	119019317	119021759	119021886	5118	5,9,6	6,5,4	10,9,3	4,0,1	181	74	0.0302871170025	0.604858044663	0.254,0.424,0.38	0.505,1.0,0.551	-0.333
1212	ENSG00000170832	USP32	chr17	-	60219627	60219787	60219669	60219787	60214619	60214774	1212	2,0,1	26,13,12	2,4,1	9,19,10	116	74	0.0310562901753	0.607958810702	0.047,0.0,0.05	0.124,0.118,0.06	-0.068
1252	ENSG00000099797	TECR	chr19	+	14564785	14564992	14564785	14564858	14565201	14565290	1252	18,25,39	3,0,2	16,8,29	0,1,0	208	74	0.031395529254	0.607958810702	0.681,1.0,0.874	1.0,0.74,1.0	-0.062
2786	ENSG00000198000	NOL8	chr9	-	92324905	92325350	92325305	92325350	92324022	92324209	2786	7,6,1	3,1,0	4,0,0	1,2,1	474	74	0.0315534178069	0.607958810702	0.267,0.484,1.0	0.384,0.0,0.0	0.456
4162	ENSG00000111237	VPS29	chr12	-	110499456	110499546	110499534	110499546	110498819	110498859	4162	5,0,3	0,1,1	6,3,6	2,1,2	152	74	0.031033121642	0.607958810702	1.0,0.0,0.594	0.594,0.594,0.594	-0.063
4306	ENSG00000033867	SLC4A7	chr3	-	27433915	27434104	27433954	27434104	27431297	27431669	4306	19,13,20	2,2,4	18,35,26	1,3,0	113	74	0.0313489888296	0.607958810702	0.862,0.81,0.766	0.922,0.884,1.0	-0.123
4166	ENSG00000276234	TADA2A	chr17	+	37437737	37437922	37437737	37437829	37440504	37440662	4166	5,5,6	6,1,2	1,4,2	9,3,2	167	74	0.0320209033876	0.612651689989	0.27,0.689,0.571	0.047,0.371,0.307	0.268
1637	ENSG00000076604	TRAF4	chr17	+	28747212	28747391	28747212	28747264	28747842	28747947	1637	7,8,17	90,59,44	6,5,6	76,60,58	201	74	0.0331299944806	0.629469895131	0.028,0.048,0.125	0.028,0.03,0.037	0.035
1734	ENSG00000167904	TMEM68	chr8	-	55773226	55773378	55773268	55773378	55763935	55763980	1734	9,7,3	6,23,16	3,2,3	28,9,14	116	74	0.0338305442746	0.630306104674	0.489,0.163,0.107	0.064,0.124,0.12	0.15
2275	ENSG00000178127	NDUFV2	chr18	+	9124873	9124996	9124873	9124983	9126830	9126907	2275	19,33,27	599,772,693	18,13,13	581,609,564	87	74	0.0335233343963	0.630306104674	0.026,0.035,0.032	0.026,0.018,0.019	0.01
2994	ENSG00000161996	WDR90	chr16	+	662672	663064	662672	662844	665678	665801	2994	3,2,7	1,3,1	1,0,2	0,1,2	294	74	0.0340955056622	0.630306104674	0.43,0.144,0.638	1.0,0.0,0.201	0.004
822	ENSG00000100209	HSCB	chr22	+	28744614	28744709	28744614	28744704	28745863	28746008	822	65,87,54	62,59,41	60,80,50	82,84,49	79	74	0.0339586250251	0.630306104674	0.495,0.58,0.552	0.407,0.471,0.489	0.087
1953	ENSG00000167595	PROSER3	chr19	+	35762252	35762477	35762252	35762356	35764853	35764936	1953	1,0,0	1,2,5	1,3,1	3,1,3	195	74	0.0351647779416	0.641405549655	0.275,0.0,0.0	0.112,0.532,0.112	-0.16
945	ENSG00000164896	FASTK	chr7	-	151078841	151079021	151078922	151079021	151078561	151078701	945	107,75,67	10,0,1	61,41,53	1,1,1	155	74	0.0351322887791	0.641405549655	0.836,1.0,0.97	0.967,0.951,0.962	-0.025
3632	ENSG00000115307	AUP1	chr2	-	74528750	74529282	74529131	74529282	74528416	74528489	3632	968,324,511	3,0,0	774,348,556	4,1,5	455	74	0.0361777269663	0.646942882221	0.981,1.0,1.0	0.969,0.983,0.948	0.027
3778	ENSG00000134058	CDK7	chr5	+	69254601	69254669	69254601	69254667	69255459	69255528	3778	114,164,165	3,15,12	114,211,144	3,10,4	76	74	0.0361012457264	0.646942882221	0.974,0.914,0.93	0.974,0.954,0.972	-0.027
4273	ENSG00000109180	OCIAD1	chr4	+	48831226	48831496	48831226	48831249	48832619	48832682	4273	40,41,26	79,39,23	10,10,22	42,27,21	321	74	0.0361715690914	0.646942882221	0.105,0.195,0.207	0.052,0.079,0.195	0.06
2639	ENSG00000060656	PTPRU	chr1	+	29311455	29311553	29311455	29311544	29311642	29311759	2639	2,1,1	1,3,1	2,0,0	1,2,1	83	74	0.0367441917366	0.652805899944	0.641,0.229,0.471	0.641,0.0,0.0	0.233
1366	ENSG00000148303	RPL7A	chr9	+	133348217	133348573	133348217	133348246	133348921	133349042	1366	3,1,4	11,12,3	0,0,0	12,8,7	401	74	0.0373712545986	0.659662919882	0.048,0.015,0.197	0.0,0.0,0.0	0.087
2424	ENSG00000254772	EEF1G	chr11	-	62571539	62571682	62571623	62571682	62570964	62571108	2424	4467,4191,2685	44,30,21	2832,2778,2549	30,32,35	158	74	0.0378838825738	0.663198760506	0.979,0.985,0.984	0.978,0.976,0.972	0.007
4658	ENSG00000082153	BZW1	chr2	+	200811545	200811990	200811545	200811727	200813207	200813281	4658	312,636,422	64,131,122	307,630,409	47,82,93	337	74	0.0380563616226	0.663198760506	0.517,0.516,0.432	0.589,0.628,0.491	-0.081
1171	ENSG00000101115	SALL4	chr20	-	51790021	51792352	51791332	51792352	51788860	51789141	1171	163,143,253	3,1,4	102,138,188	0,1,2	1385	74	0.0385816398015	0.66809725631	0.744,0.884,0.772	1.0,0.881,0.834	-0.105
3440	ENSG00000169758	C15orf27	chr15	+	76156603	76156758	76156603	76156652	76160094	76160168	3440	5,1,7	1,2,3	6,5,6	2,0,1	180	74	0.0402497806602	0.67531723174	0.673,0.171,0.49	0.552,1.0,0.712	-0.31
3471	ENSG00000169251	NMD3	chr3	+	161224929	161225064	161224929	161225018	161227246	161227343	3471	494,178,106	6,5,4	724,359,120	5,2,3	120	74	0.0406147957636	0.67531723174	0.981,0.956,0.942	0.989,0.991,0.961	-0.021
422	ENSG00000142546	NOSIP	chr19	-	49557080	49557249	49557089	49557249	49556874	49556993	422	9,8,9	58,46,43	9,10,16	43,18,44	83	74	0.0394822978786	0.67531723174	0.122,0.134,0.157	0.157,0.331,0.245	-0.107
4584	ENSG00000187838	TMEM256-PLSCR3	chr17	-	7393143	7393509	7393466	7393509	7392790	7392952	4584	6,2,3	7,0,2	3,5,5	3,0,0	397	74	0.0397810001707	0.67531723174	0.138,1.0,0.219	0.157,1.0,1.0	-0.267
462	ENSG00000112715	VEGFA	chr6	+	43780731	43780854	43780731	43780803	43781955	43782087	462	3,2,3	34,27,25	2,0,1	19,38,31	125	74	0.0407263681422	0.67531723174	0.05,0.042,0.066	0.059,0.0,0.019	0.027
4	ENSG00000166012	TAF1D	chr11	-	93736140	93736304	93736289	93736304	93734624	93734660	4	278,732,764	1,6,3	374,601,647	5,7,7	223	74	0.0395376763172	0.67531723174	0.989,0.976,0.988	0.961,0.966,0.968	0.019
85	ENSG00000148498	PARD3	chr10	-	34337274	34337426	34337364	34337426	34336198	34336243	85	115,165,142	11,3,2	71,144,129	3,3,0	164	74	0.0406402563303	0.67531723174	0.825,0.961,0.97	0.914,0.956,1.0	-0.038
1007	ENSG00000101158	NELFCD	chr20	+	58989857	58990232	58989857	58989988	58990909	58991075	1007	19,4,11	23,12,7	10,9,8	2,3,7	318	74	0.0424241538034	0.686819436722	0.161,0.072,0.268	0.538,0.411,0.21	-0.219
2000	ENSG00000131470	PSMC3IP	chr17	-	42574098	42574210	42574195	42574210	42573477	42573623	2000	94,178,129	8,3,4	61,110,121	2,2,1	171	74	0.0421244617981	0.686819436722	0.836,0.963,0.933	0.93,0.96,0.981	-0.046
4217	ENSG00000205309	NT5M	chr17	+	17344793	17344926	17344793	17344908	17346804	17347661	4217	1,1,0	10,11,7	3,2,1	5,11,10	92	74	0.0423912639015	0.686819436722	0.074,0.068,0.0	0.326,0.128,0.074	-0.129
863	ENSG00000063244	U2AF2	chr19	+	55669082	55669181	55669082	55669169	55669443	55669692	863	17,13,9	103,87,89	7,2,6	64,49,74	86	74	0.0423351559646	0.686819436722	0.124,0.114,0.08	0.086,0.034,0.065	0.044
1094	ENSG00000115687	PASK	chr2	-	241115021	241115177	241115042	241115177	241112239	241112439	1094	1,0,0	4,2,5	1,2,1	1,1,3	95	74	0.0432463987537	0.696012629354	0.163,0.0,0.0	0.438,0.609,0.206	-0.363
4018	ENSG00000249115	HAUS5	chr19	+	35614034	35614231	35614034	35614059	35615041	35615147	4018	1,0,2	13,5,5	2,3,3	14,5,9	246	74	0.0438833243023	0.702133188837	0.023,0.0,0.107	0.041,0.153,0.091	-0.052
3603	ENSG00000183597	TANGO2	chr22	+	20061529	20061706	20061529	20061683	20063337	20063442	3603	2,1,1	1,3,1	0,0,0	2,1,1	97	74	0.0444707594748	0.703306346376	0.604,0.203,0.433	0.0,0.0,0.0	0.413
4802	ENSG00000167840	ZNF232	chr17	-	5109393	5109868	5109710	5109868	5108925	5109052	4802	202,64,103	0,0,0	179,82,110	2,2,2	391	74	0.0442297486061	0.703306346376	1.0,1.0,1.0	0.944,0.886,0.912	0.086
4206	ENSG00000139620	KANSL2	chr12	-	48660365	48660619	48660467	48660619	48654940	48655060	4206	198,210,159	5,2,3	160,188,200	3,0,1	176	74	0.0455289364604	0.711812400889	0.943,0.978,0.957	0.957,1.0,0.988	-0.022
4543	ENSG00000137200	CMTR1	chr6	+	37475320	37475916	37475320	37475412	37476125	37476194	4543	13,7,11	40,22,15	19,13,10	32,11,14	578	74	0.045517820759	0.711812400889	0.04,0.039,0.086	0.071,0.131,0.084	-0.04
2051	ENSG00000043143	JADE2	chr5	+	134576767	134577038	134576767	134576896	134578496	134579475	2051	1,2,4	5,6,8	1,0,2	4,9,5	216	74	0.0465024121499	0.72290113433	0.064,0.102,0.146	0.079,0.0,0.121	0.037
1067	ENSG00000116288	PARK7	chr1	+	7961662	7961793	7961662	7961735	7962762	7962875	1067	7,17,15	17,20,11	3,7,3	18,9,8	132	74	0.0503883073176	0.723030591689	0.188,0.323,0.433	0.085,0.304,0.174	0.127
1991	ENSG00000132535	DLG4	chr17	-	7208074	7208239	7208173	7208239	7204198	7204252	1991	5,5,3	29,35,42	0,1,4	23,35,29	173	74	0.0512455476636	0.723030591689	0.069,0.058,0.03	0.0,0.012,0.056	0.03
2004	ENSG00000004866	ST7	chr7	+	117209786	117209937	117209786	117209922	117219083	117219176	2004	36,11,15	0,0,4	17,12,15	4,1,3	89	74	0.0471288161399	0.723030591689	1.0,1.0,0.757	0.779,0.909,0.806	0.088
2042	ENSG00000230606	AC159540.1	chr2	-	97423788	97423918	97423801	97423918	97423176	97423272	2042	6,1,0	2,0,4	0,1,0	1,0,1	87	74	0.0517008214838	0.723030591689	0.718,1.0,0.0	0.0,1.0,0.0	0.239
2661	ENSG00000183077	AFMID	chr17	+	78205602	78205753	78205602	78205738	78205945	78206050	2661	2,1,1	2,3,0	1,0,0	0,1,1	89	74	0.0525888478604	0.723030591689	0.454,0.217,1.0	1.0,0.0,0.0	0.224
274	ENSG00000105520	LPPR2	chr19	+	11363712	11363835	11363712	11363819	11364160	11364212	274	4,12,2	1,2,0	5,6,10	2,1,4	90	74	0.0507329268851	0.723030591689	0.767,0.831,1.0	0.673,0.831,0.673	0.14
2895	ENSG00000117226	GBP3	chr1	-	89014404	89014656	89014546	89014656	89014082	89014279	2895	2,0,0	16,7,2	5,0,1	15,5,4	216	74	0.0477793495195	0.723030591689	0.041,0.0,0.0	0.102,0.0,0.079	-0.047
2949	ENSG00000130713	EXOSC2	chr9	+	130697581	130698251	130697581	130697627	130699328	130699394	2949	116,28,21	6,4,2	81,46,29	4,0,1	698	74	0.0497062053262	0.723030591689	0.672,0.426,0.527	0.682,1.0,0.755	-0.271
3031	ENSG00000115459	ELMOD3	chr2	+	85355554	85355896	85355554	85355598	85356966	85357252	3031	16,13,17	2,2,0	21,16,12	3,5,4	372	74	0.0498872518913	0.723030591689	0.614,0.564,1.0	0.582,0.389,0.374	0.278
3034	ENSG00000115459	ELMOD3	chr2	+	85355554	85355784	85355554	85355598	85356966	85357252	3034	8,8,14	2,2,0	12,9,8	3,5,4	260	74	0.0518765962539	0.723030591689	0.532,0.532,1.0	0.532,0.339,0.363	0.277
3597	ENSG00000156983	BRPF1	chr3	+	9742024	9742171	9742024	9742153	9742943	9743253	3597	5,2,8	26,18,16	8,5,6	6,11,14	92	74	0.0509902462475	0.723030591689	0.134,0.082,0.287	0.517,0.268,0.256	-0.179
3827	ENSG00000108384	RAD51C	chr17	+	58692572	58692788	58692572	58692685	58694930	58695189	3827	188,180,142	2,7,1	200,147,130	2,2,0	177	74	0.0497662978115	0.723030591689	0.975,0.915,0.983	0.977,0.968,1.0	-0.024
3871	ENSG00000102531	FNDC3A	chr13	+	49191014	49191120	49191014	49191109	49191208	49191384	3871	54,43,55	1,1,0	46,50,53	2,0,5	85	74	0.0501416505467	0.723030591689	0.979,0.974,1.0	0.952,1.0,0.902	0.033
3905	ENSG00000132879	FBXO44	chr1	+	11658266	11658393	11658266	11658364	11658532	11658628	3905	16,15,17	1,2,1	8,19,9	0,0,1	103	74	0.0523761585752	0.723030591689	0.92,0.843,0.924	1.0,1.0,0.866	-0.06
4182	ENSG00000145860	RNF145	chr5	-	159168872	159169055	159168991	159169055	159162931	159163079	4182	185,178,198	5,4,2	157,221,222	4,1,0	193	74	0.0496274989032	0.723030591689	0.934,0.945,0.974	0.938,0.988,1.0	-0.024
4223	ENSG00000071462	WBSCR22	chr7	+	73683766	73683901	73683766	73683804	73686635	73686731	4223	10,10,2	150,78,56	6,2,16	67,32,59	171	74	0.0513523845423	0.723030591689	0.028,0.053,0.015	0.037,0.026,0.105	-0.024
4381	ENSG00000012171	SEMA3B	chr3	+	50275011	50275459	50275011	50275053	50275559	50275615	4381	34,31,44	2,2,4	20,22,31	0,2,1	480	74	0.0525328288731	0.723030591689	0.724,0.705,0.629	1.0,0.629,0.827	-0.133
4710	ENSG00000168872	DDX19A	chr16	+	70361417	70361636	70361417	70361510	70364542	70364645	4710	2,3,1	96,30,27	7,2,3	72,36,19	200	74	0.0522464718428	0.723030591689	0.008,0.036,0.014	0.035,0.02,0.055	-0.017
4713	ENSG00000111325	OGFOD2	chr12	+	122977980	122978199	122977980	122978091	122978359	122978569	4713	22,12,22	1,0,4	8,12,17	3,2,4	182	74	0.0476197104559	0.723030591689	0.899,1.0,0.691	0.52,0.709,0.633	0.243
4872	ENSG00000042493	CAPG	chr2	-	85399135	85399285	85399180	85399285	85398689	85398782	4872	1136,758,711	39,32,21	566,334,597	7,15,14	119	74	0.0501686015051	0.723030591689	0.948,0.936,0.955	0.98,0.933,0.964	-0.013
583	ENSG00000225138	CTD-2228K2.7	chr5	+	477243	477465	477243	477336	477805	477849	583	24,26,27	2,2,1	7,10,16	1,1,0	203	74	0.0488419130367	0.723030591689	0.814,0.826,0.908	0.718,0.785,1.0	0.015
87	ENSG00000148498	PARD3	chr10	-	34337277	34337426	34337364	34337426	34336198	34336243	87	59,75,57	11,3,2	44,67,48	3,3,0	161	74	0.049906054502	0.723030591689	0.711,0.92,0.929	0.871,0.911,1.0	-0.074
962	ENSG00000171566	PLRG1	chr4	-	154547010	154547064	154547037	154547064	154546122	154546213	962	91,39,37	4,3,0	111,53,33	8,8,1	101	74	0.0482715921507	0.723030591689	0.943,0.905,1.0	0.91,0.829,0.96	0.05
345	ENSG00000244687	UBE2V1	chr20	-	50096482	50096820	50096671	50096820	50084128	50084254	345	16,13,26	267,150,113	29,30,22	214,176,133	263	74	0.0530186820232	0.725295570077	0.017,0.024,0.061	0.037,0.046,0.044	-0.008
2957	ENSG00000112679	DUSP22	chr6	+	311879	311962	311879	311914	345853	345928	2957	31,14,12	1,1,2	13,8,14	2,2,3	122	74	0.0555044287079	0.755522969875	0.95,0.895,0.784	0.798,0.708,0.739	0.128
4370	ENSG00000135838	NPL	chr1	+	182806144	182806531	182806144	182806232	182812155	182812213	4370	5,6,6	14,9,6	2,4,2	16,7,8	373	74	0.056724710753	0.768310933763	0.066,0.117,0.166	0.024,0.102,0.047	0.059
251	ENSG00000213928	IRF9	chr14	+	24164062	24164955	24164062	24164134	24165846	24165962	251	81,96,97	1,2,4	53,82,87	0,2,1	895	74	0.0589341009795	0.794303942266	0.87,0.799,0.667	1.0,0.772,0.878	-0.105
5087	ENSG00000144061	NPHP1	chr2	-	110164519	110164730	110164687	110164730	110163047	110163132	5087	2,4,3	0,1,1	2,3,2	1,0,2	242	74	0.0606959785223	0.814040182534	1.0,0.55,0.478	0.379,1.0,0.234	0.138
5024	ENSG00000105221	AKT2	chr19	-	40265221	40265351	40265258	40265351	40256925	40257054	5024	34,8,16	3,1,1	14,10,14	0,0,0	111	74	0.0622036545065	0.830191213316	0.883,0.842,0.914	1.0,1.0,1.0	-0.12
151	ENSG00000100897	DCAF11	chr14	+	24115542	24115749	24115542	24115726	24116916	24117044	151	9,15,11	5,1,0	7,13,8	3,0,0	97	74	0.0626719714073	0.832381134808	0.579,0.92,1.0	0.64,1.0,1.0	-0.047
2724	ENSG00000184922	FMNL1	chr17	+	45232366	45232480	45232366	45232450	45233223	45233297	2724	35,13,12	3,2,0	29,23,17	5,4,3	104	74	0.0665122537204	0.874595928859	0.892,0.822,1.0	0.805,0.804,0.801	0.101
3618	ENSG00000112031	MTRF1L	chr6	-	152995135	152995319	152995243	152995319	152994512	152994676	3618	88,59,65	5,3,1	94,90,51	8,7,4	182	74	0.0668094112323	0.874595928859	0.877,0.889,0.964	0.827,0.839,0.838	0.075
4873	ENSG00000258388	PPT2-EGFL8	chr6	+	32164578	32164681	32164578	32164657	32166137	32166620	4873	6,5,7	2,0,0	5,3,4	1,2,1	98	74	0.0661881964694	0.874595928859	0.694,1.0,1.0	0.791,0.531,0.751	0.207
4042	ENSG00000064666	CNN2	chr19	+	1032558	1032696	1032558	1032669	1036129	1036246	4042	109,72,39	18,5,10	26,39,41	2,4,3	101	74	0.0682474463557	0.889166729663	0.816,0.913,0.741	0.905,0.877,0.909	-0.074
3358	ENSG00000148187	MRRF	chr9	+	122265461	122265780	122265461	122265545	122270863	122271075	3358	18,9,13	5,2,1	19,10,3	2,0,1	309	74	0.0687860907263	0.891937176432	0.463,0.519,0.757	0.695,1.0,0.418	-0.125
2772	ENSG00000177728	KIAA0195	chr17	+	75491302	75491467	75491302	75491455	75491690	75491900	2772	0,2,6	5,1,0	0,0,5	5,1,1	86	74	0.0694727803437	0.892702563829	0.0,0.632,1.0	0.0,0.0,0.811	0.274
534	ENSG00000185122	HSF1	chr8	+	144309771	144311249	144309771	144309896	144311320	144311382	534	106,94,58	1,0,2	63,60,56	1,3,1	1427	74	0.0694976776665	0.892702563829	0.846,1.0,0.601	0.766,0.509,0.744	0.143
2723	ENSG00000001497	LAS1L	chrX	-	65520701	65523707	65523559	65523707	65517986	65518465	2723	17,10,8	44,27,15	12,12,16	33,12,10	2932	74	0.0711986378141	0.910277911492	0.01,0.009,0.013	0.009,0.025,0.039	-0.014
2078	ENSG00000149273	RPS3	chr11	+	75401639	75401725	75401639	75401705	75402379	75402446	2078	4317,5921,4142	212,320,203	3827,4822,4053	161,163,214	94	74	0.0725752506195	0.919286507847	0.941,0.936,0.941	0.949,0.959,0.937	-0.009
4989	ENSG00000172663	TMEM134	chr11	-	67467164	67467388	67467311	67467388	67465055	67465267	4989	4,1,1	4,2,0	0,1,1	1,2,1	221	74	0.0724161114724	0.919286507847	0.251,0.143,1.0	0.0,0.143,0.251	0.333
1009	ENSG00000101158	NELFCD	chr20	+	58993623	58993764	58993623	58993675	58994109	58994239	1009	346,273,281	29,16,27	256,274,265	7,16,21	163	74	0.0731784649431	0.919961618765	0.844,0.886,0.825	0.943,0.886,0.851	-0.042
1774	ENSG00000196465	MYL6B	chr12	+	56155418	56155592	56155418	56155493	56157467	56157545	1774	437,491,455	4,7,3	326,291,329	1,1,1	173	74	0.0753876754654	0.919961618765	0.979,0.968,0.985	0.993,0.992,0.993	-0.015
1858	ENSG00000223705	NSUN5P1	chr7	+	75415591	75415778	75415591	75415770	75415980	75416191	1858	6,5,8	2,1,1	4,2,5	0,1,0	82	74	0.0754194213021	0.919961618765	0.73,0.819,0.878	1.0,0.643,1.0	-0.072
2252	ENSG00000183011	NAA38	chr17	-	7856984	7857198	7857014	7857198	7856684	7856843	2252	58,78,61	264,297,180	30,13,48	176,83,185	104	74	0.0740294437256	0.919961618765	0.135,0.157,0.194	0.108,0.1,0.156	0.041
2544	ENSG00000058063	ATP11B	chr3	+	182880878	182880981	182880878	182880947	182884752	182884898	2544	64,61,85	5,3,6	46,62,67	5,15,3	108	74	0.0746705926358	0.919961618765	0.898,0.933,0.907	0.863,0.739,0.939	0.066
3443	ENSG00000106603	COA1	chr7	-	43650492	43650712	43650611	43650712	43648599	43648652	3443	74,66,67	62,71,47	66,79,52	78,93,59	193	74	0.0737800720955	0.919961618765	0.314,0.263,0.353	0.245,0.246,0.253	0.062
4262	ENSG00000148356	LRSAM1	chr9	+	127485735	127485840	127485735	127485835	127487675	127487763	4262	2,1,3	22,7,7	2,2,5	10,5,2	79	74	0.0738254181488	0.919961618765	0.078,0.118,0.286	0.158,0.273,0.701	-0.217
4909	ENSG00000101365	IDH3B	chr20	-	2660029	2660176	2660067	2660176	2659698	2659793	4909	131,168,138	16,8,8	106,123,135	3,6,7	112	74	0.0743655464553	0.919961618765	0.844,0.933,0.919	0.959,0.931,0.927	-0.04
824	ENSG00000100209	HSCB	chr22	+	28743881	28743978	28743881	28743923	28744614	28744704	824	156,178,100	5,4,0	138,125,99	4,7,4	129	74	0.0756547383853	0.919961618765	0.947,0.962,1.0	0.952,0.911,0.934	0.037
123	ENSG00000125744	RTN2	chr19	-	45494117	45494420	45494165	45494420	45489345	45489553	123	1,1,2	3,3,7	0,5,6	1,0,5	122	74	0.0760042914991	0.920122750184	0.168,0.168,0.148	0.0,1.0,0.421	-0.312
1405	ENSG00000161939	RNASEK-C17orf49	chr17	+	7014144	7014878	7014144	7014277	7015061	7015156	1405	1578,1418,1717	5,3,7	847,725,1250	2,1,2	675	74	0.077084252092	0.922121933028	0.972,0.981,0.964	0.979,0.988,0.986	-0.012
2001	ENSG00000131470	PSMC3IP	chr17	-	42573818	42574210	42574195	42574210	42573477	42573623	2001	43,86,64	8,3,4	33,50,49	2,2,1	451	74	0.0771805272893	0.922121933028	0.469,0.825,0.724	0.73,0.804,0.889	-0.135
4972	ENSG00000177646	ACAD9	chr3	+	128902552	128902632	128902552	128902628	128904061	128904132	4972	6,4,1	64,22,24	3,1,0	44,19,18	78	74	0.0768921102413	0.922121933028	0.082,0.147,0.038	0.061,0.048,0.0	0.053
1527	ENSG00000160209	PDXK	chr21	+	43732138	43732647	43732138	43732442	43734068	43734123	1527	9,5,8	1,0,3	4,6,7	5,1,3	279	74	0.0785973270902	0.927741522013	0.705,1.0,0.414	0.175,0.614,0.382	0.316
293	ENSG00000148688	RPP30	chr10	+	90894774	90895483	90894774	90894891	90895879	90895917	293	118,114,126	0,0,3	170,118,108	3,2,1	666	74	0.0785627020326	0.927741522013	1.0,1.0,0.824	0.863,0.868,0.923	0.057
4848	ENSG00000006432	MAP3K9	chr14	-	70739897	70740164	70740041	70740164	70738244	70738398	4848	4,2,5	2,1,2	2,3,0	1,1,4	218	74	0.0786681407555	0.927741522013	0.404,0.404,0.459	0.404,0.505,0.0	0.119
3531	ENSG00000206573	THUMPD3-AS1	chr3	-	9390279	9390497	9390289	9390497	9388086	9388127	3531	7,8,8	7,1,3	6,7,8	11,3,12	84	74	0.0792213641434	0.930256018439	0.468,0.876,0.701	0.325,0.673,0.37	0.226
2593	ENSG00000136811	ODF2	chr9	+	128496040	128496297	128496040	128496141	128498412	128498575	2593	20,40,34	51,43,29	11,42,41	17,24,30	230	74	0.0798531480327	0.933667576998	0.112,0.23,0.274	0.172,0.36,0.305	-0.074
292	ENSG00000219200	RNASEK	chr17	+	7013318	7013535	7013318	7013516	7013665	7013742	292	8,8,11	25,37,24	6,1,5	24,25,20	93	74	0.0803455707575	0.935427581245	0.203,0.147,0.267	0.166,0.031,0.166	0.085
1170	ENSG00000149923	PPP4C	chr16	+	30082745	30082963	30082745	30082847	30083393	30083567	1170	3,1,7	46,23,18	2,0,2	35,16,14	190	74	0.0814926676549	0.944762452135	0.025,0.017,0.132	0.022,0.0,0.053	0.033
2701	ENSG00000116127	ALMS1	chr2	+	73489633	73491498	73489633	73490158	73519774	73520016	2701	121,62,59	1,3,0	83,78,71	0,0,0	1414	74	0.0826919625173	0.945682331736	0.864,0.52,1.0	1.0,1.0,1.0	-0.205
3082	ENSG00000077312	SNRPA	chr19	+	40757331	40757504	40757331	40757441	40759430	40759610	3082	356,388,274	1,6,1	179,251,261	0,7,5	137	74	0.0823890111023	0.945682331736	0.995,0.972,0.993	1.0,0.951,0.966	0.014
329	ENSG00000112851	ERBB2IP	chr5	+	66044136	66044310	66044136	66044298	66046352	66046538	329	64,33,48	5,0,1	60,69,32	6,3,4	86	74	0.0829545905032	0.945682331736	0.917,1.0,0.976	0.896,0.952,0.873	0.057
4003	ENSG00000143390	RFX5	chr1	-	151346481	151346606	151346488	151346606	151346204	151346333	4003	16,4,2	89,39,28	5,5,2	72,66,21	81	74	0.0824737775622	0.945682331736	0.141,0.086,0.061	0.06,0.065,0.08	0.028
2274	ENSG00000189050	RNFT1	chr17	-	59962826	59963284	59962931	59963284	59962539	59962616	2274	213,93,79	5,1,1	256,93,86	9,2,4	179	74	0.0836225008637	0.949340922668	0.946,0.975,0.97	0.922,0.951,0.899	0.04
2160	ENSG00000185324	CDK10	chr16	+	89693273	89693467	89693273	89693326	89694172	89694232	2160	87,48,89	0,0,1	47,39,50	1,3,1	215	74	0.0842860743654	0.952920245718	1.0,1.0,0.968	0.942,0.817,0.945	0.088
2234	ENSG00000164039	BDH2	chr4	-	103085698	103086540	103086479	103086540	103082870	103082929	2234	23,16,35	31,24,25	47,17,30	23,17,27	855	74	0.0847468888505	0.954187192983	0.06,0.055,0.108	0.15,0.08,0.088	-0.032
3035	ENSG00000115459	ELMOD3	chr2	+	85355554	85355716	85355554	85355598	85356966	85357252	3035	6,10,5	2,2,0	11,8,7	3,5,4	192	74	0.0854365614373	0.958009967592	0.536,0.658,1.0	0.586,0.381,0.403	0.275
4565	ENSG00000198561	CTNND1	chr11	+	57761796	57762119	57761796	57762046	57794009	57794081	4565	1,1,4	13,3,3	9,2,3	8,5,4	147	74	0.085845641003	0.958668056262	0.037,0.144,0.402	0.362,0.168,0.274	-0.074
3038	ENSG00000089053	ANAPC5	chr12	-	121331226	121331428	121331346	121331428	121330582	121330672	3038	12,12,16	139,70,60	6,8,4	106,39,45	194	74	0.0867499256745	0.964828441648	0.032,0.061,0.092	0.021,0.073,0.033	0.019
1049	ENSG00000197989	SNHG12	chr1	-	28581093	28581229	28581110	28581229	28580559	28580646	1049	15,26,16	38,70,53	18,29,24	49,52,32	91	74	0.0873549350284	0.967623895699	0.243,0.232,0.197	0.23,0.312,0.379	-0.083
5157	ENSG00000198015	MRPL42	chr12	+	93470485	93470590	93470485	93470505	93476953	93477017	5157	1,1,0	2,4,2	6,1,0	4,0,1	159	74	0.0881181164236	0.972141800544	0.189,0.104,0.0	0.411,1.0,0.0	-0.373
1487	ENSG00000125454	SLC25A19	chr17	-	75288387	75288591	75288501	75288591	75286632	75286802	1487	48,30,10	3,1,1	41,26,19	10,0,3	188	74	0.0908036959207	0.973688539985	0.863,0.922,0.797	0.617,1.0,0.714	0.084
1517	ENSG00000109184	DCUN1D4	chr4	+	51886567	51887244	51886567	51886638	51891759	51891851	1517	42,71,62	49,33,44	22,64,62	60,52,36	680	74	0.0890357736787	0.973688539985	0.085,0.19,0.133	0.038,0.118,0.158	0.031
2038	ENSG00000066933	MYO9A	chr15	-	71951701	71951896	71951776	71951896	71938851	71938927	2038	0,2,0	1,2,2	0,4,1	2,4,4	149	74	0.0898959265556	0.973688539985	0.0,0.332,0.0	0.0,0.332,0.11	-0.037
2977	ENSG00000099956	SMARCB1	chr22	+	23800943	23801135	23800943	23801081	23803294	23803422	2977	9,4,5	158,51,64	2,0,5	89,45,51	128	74	0.0914211472885	0.973688539985	0.032,0.043,0.043	0.013,0.0,0.054	0.017
4051	ENSG00000204842	ATXN2	chr12	-	111485264	111485331	111485270	111485331	111470557	111470742	4051	14,6,10	14,12,13	9,24,19	7,19,13	80	74	0.0892737252535	0.973688539985	0.481,0.316,0.416	0.543,0.539,0.575	-0.148
4147	ENSG00000211460	TSN	chr2	+	121757239	121757434	121757239	121757333	121758709	121758806	4147	5,5,5	68,57,45	1,4,2	56,59,35	175	74	0.0910776336992	0.973688539985	0.03,0.036,0.045	0.007,0.028,0.024	0.017
420	ENSG00000106290	TAF6	chr7	-	100113348	100113769	100113615	100113769	100112797	100112917	420	39,23,19	6,3,6	15,11,9	5,2,8	341	74	0.0914612407808	0.973688539985	0.585,0.625,0.407	0.394,0.544,0.196	0.161
4946	ENSG00000158805	ZNF276	chr16	+	89727278	89727357	89727278	89727325	89729234	89729318	4946	8,1,1	3,3,4	9,4,3	3,2,2	106	74	0.0911926878974	0.973688539985	0.651,0.189,0.149	0.677,0.583,0.512	-0.261
700	ENSG00000166004	CEP295	chr11	+	93695496	93695673	93695496	93695634	93696319	93696417	700	12,5,7	3,1,0	5,10,7	3,2,3	113	74	0.0906287912722	0.973688539985	0.724,0.766,1.0	0.522,0.766,0.604	0.199
2955	ENSG00000110958	PTGES3	chr12	-	56665631	56666266	56666203	56666266	56664775	56664800	2955	59,84,55	475,474,431	33,60,57	458,423,448	646	74	0.0948216961952	0.988524788499	0.014,0.02,0.014	0.008,0.016,0.014	0.003
3139	ENSG00000134644	PUM1	chr1	-	30950126	30950261	30950132	30950261	30945345	30945483	3139	19,10,8	18,10,11	7,11,17	29,21,18	80	74	0.0946419082167	0.988524788499	0.494,0.481,0.402	0.183,0.326,0.466	0.134
3481	ENSG00000165410	CFL2	chr14	-	34713253	34713561	34713396	34713561	34713059	34713136	3481	201,199,124	14,4,2	223,183,114	18,8,6	217	74	0.094544278737	0.988524788499	0.83,0.944,0.955	0.809,0.886,0.866	0.056
3875	ENSG00000124275	MTRR	chr5	+	7873372	7873526	7873372	7873512	7875257	7875375	3875	95,31,14	13,3,2	113,36,14	7,4,0	88	74	0.0949532386536	0.988524788499	0.86,0.897,0.855	0.931,0.883,1.0	-0.067
4092	ENSG00000198265	HELZ	chr17	-	67128494	67128855	67128650	67128855	67123962	67124014	4092	1,2,0	11,0,4	2,1,4	1,4,1	230	74	0.0943226739387	0.988524788499	0.028,1.0,0.0	0.392,0.074,0.563	-0.0
630	ENSG00000136925	TSTD2	chr9	-	97627305	97627612	97627397	97627612	97625680	97625997	630	4,0,0	9,2,2	0,1,4	4,1,2	166	74	0.0950226679003	0.988524788499	0.165,0.0,0.0	0.0,0.308,0.471	-0.205
1044	ENSG00000095906	NUBP2	chr16	+	1786536	1786955	1786536	1786655	1787676	1787831	1044	63,36,38	4,5,11	23,16,18	3,6,10	374	74	0.0959295094495	0.990426935297	0.757,0.588,0.406	0.603,0.345,0.263	0.18
1936	ENSG00000148660	CAMK2G	chr10	-	73825278	73825347	73825320	73825347	73824039	73824084	1936	51,14,12	7,1,2	33,13,11	1,2,1	116	74	0.0957024075181	0.990426935297	0.823,0.899,0.793	0.955,0.806,0.875	-0.04
1036	ENSG00000132436	FIGNL1	chr7	-	50449117	50449723	50449499	50449723	50448180	50448289	1036	29,37,30	0,0,0	27,41,36	3,0,1	456	74	0.0968832115054	0.996513032627	1.0,1.0,1.0	0.594,1.0,0.854	0.184
1634	ENSG00000170291	ELP5	chr17	+	7254582	7254803	7254582	7254766	7256856	7257038	1634	88,92,70	4,3,0	76,52,61	2,0,0	111	74	0.0992209926783	0.998046455764	0.936,0.953,1.0	0.962,1.0,1.0	-0.024
2380	ENSG00000183291	SEP15	chr1	-	86914027	86914424	86914314	86914424	86903280	86903448	2380	366,474,301	6,10,3	323,317,302	6,13,7	361	74	0.0987868000264	0.998046455764	0.926,0.907,0.954	0.917,0.833,0.898	0.046
341	ENSG00000132323	ILKAP	chr2	-	238194781	238194870	238194804	238194870	238194274	238194331	341	3,1,1	11,4,1	0,2,0	14,1,2	97	74	0.0984518948792	0.998046455764	0.172,0.16,0.433	0.0,0.604,0.0	0.054
405	ENSG00000017260	ATP2C1	chr3	+	131001219	131001344	131001219	131001314	131016151	131016684	405	114,268,301	26,46,75	141,268,250	22,46,41	104	74	0.0991648507552	0.998046455764	0.757,0.806,0.741	0.82,0.806,0.813	-0.045
4410	ENSG00000099250	NRP1	chr10	-	33202890	33202995	33202911	33202995	33197649	33197709	4410	14,15,20	20,13,10	12,14,14	2,7,9	95	74	0.0978998730186	0.998046455764	0.353,0.473,0.609	0.824,0.609,0.548	-0.182
4728	ENSG00000178922	HYI	chr1	-	43453385	43453497	43453412	43453497	43452204	43452319	4728	3,3,7	1,3,0	7,2,5	1,1,0	101	74	0.0986889287333	0.998046455764	0.687,0.423,1.0	0.837,0.594,1.0	-0.107
1000	ENSG00000196155	PLEKHG4	chr16	+	67277509	67280806	67277509	67280543	67280881	67281005	1000	33,1,3	1,0,0	28,7,6	1,0,0	337	74	1	1.0	0.879,1.0,1.0	0.86,1.0,1.0	0.006
1001	ENSG00000168090	COPS6	chr7	+	100091237	100091330	100091237	100091307	100091419	100091520	1001	391,386,441	12,21,27	172,175,325	12,11,13	97	74	0.834866724626	1.0	0.961,0.933,0.926	0.916,0.924,0.95	0.01
1002	ENSG00000159267	HLCS	chr21	-	36947332	36948287	36948165	36948287	36938831	36938994	1002	2,0,0	0,0,0	1,1,1	1,1,0	907	74	1	1.0	1.0,NA,NA	0.075,0.075,1.0	0.617
1008	ENSG00000101158	NELFCD	chr20	+	58994109	58994239	58994109	58994191	58994641	58995133	1008	436,409,420	3,2,0	369,355,371	0,1,2	122	74	1	1.0	0.989,0.992,1.0	1.0,0.995,0.991	-0.002
100	ENSG00000158220	ESYT3	chr3	+	138472362	138473093	138472362	138472859	138473535	138473634	100	1,4,4	0,0,0	3,2,1	1,1,0	308	74	1	1.0	1.0,1.0,1.0	0.419,0.325,1.0	0.419
1010	ENSG00000165916	PSMC3	chr11	-	47424045	47424183	47424108	47424183	47422829	47422973	1010	821,437,346	3,2,0	626,303,302	3,1,0	137	74	1	1.0	0.993,0.992,1.0	0.991,0.994,1.0	0.0
1012	ENSG00000164733	CTSB	chr8	-	11861360	11861479	11861405	11861479	11853328	11853479	1012	0,1,1	0,0,0	0,0,1	3,0,0	119	74	1	1.0	NA,1.0,1.0	0.0,NA,1.0	0.5
1013	ENSG00000182446	NPLOC4	chr17	-	81567933	81568075	81567953	81568075	81567416	81567533	1013	0,0,0	0,0,1	1,0,1	2,0,1	94	74	1	1.0	NA,NA,0.0	0.282,NA,0.44	-0.361
1015	ENSG00000164961	KIAA0196	chr8	-	125083712	125084022	125083834	125084022	125083112	125083258	1015	43,15,5	1,0,0	39,19,5	0,0,0	196	74	1	1.0	0.942,1.0,1.0	1.0,1.0,1.0	-0.019
1016	ENSG00000099860	GADD45B	chr19	+	2476528	2476630	2476528	2476628	2477028	2477251	1016	13,7,8	1,0,0	5,1,2	0,1,0	76	74	1	1.0	0.927,1.0,1.0	1.0,0.493,1.0	0.145
1018	ENSG00000144381	HSPD1	chr2	-	197498674	197498850	197498721	197498850	197497139	197497392	1018	1845,1758,866	53,44,22	1539,1390,889	25,34,19	121	74	0.11289518756	1.0	0.955,0.961,0.96	0.974,0.962,0.966	-0.009
101	ENSG00000121022	COPS5	chr8	-	67047684	67047859	67047767	67047859	67045811	67045960	101	11,12,11	0,1,2	23,12,8	2,2,1	157	74	0.162259901049	1.0	1.0,0.85,0.722	0.844,0.739,0.79	0.066
1020	ENSG00000110274	CEP164	chr11	+	117380613	117380714	117380613	117380705	117381700	117381868	1020	1,1,0	5,3,3	0,1,0	4,4,2	83	74	1	1.0	0.151,0.229,0.0	0.0,0.182,0.0	0.066
1021	ENSG00000110274	CEP164	chr11	+	117408889	117409028	117408889	117409004	117409617	117409965	1021	12,1,0	6,5,3	6,2,0	5,5,2	98	74	0.979371084313	1.0	0.602,0.131,0.0	0.475,0.232,0.0	0.009
1022	ENSG00000073605	GSDMB	chr17	-	39906110	39906987	39906960	39906987	39905846	39905985	1022	32,97,72	0,1,0	39,110,79	0,0,0	924	74	1	1.0	1.0,0.886,1.0	1.0,1.0,1.0	-0.038
1025	ENSG00000114942	EEF1B2	chr2	+	206159933	206160059	206159933	206160018	206160556	206160710	1025	388,381,278	2,4,0	345,178,248	1,1,3	115	74	1	1.0	0.992,0.984,1.0	0.996,0.991,0.982	0.002
1028	ENSG00000132436	FIGNL1	chr7	-	50449555	50449723	50449562	50449723	50448180	50448289	1028	1,1,0	1,1,2	0,0,0	3,0,0	81	74	1	1.0	0.477,0.477,0.0	0.0,NA,NA	0.318
1029	ENSG00000132436	FIGNL1	chr7	-	50449117	50449723	50449555	50449723	50448180	50448289	1029	33,49,33	1,1,0	34,50,40	0,0,0	512	74	1	1.0	0.827,0.876,1.0	1.0,1.0,1.0	-0.099
1030	ENSG00000132436	FIGNL1	chr7	-	50449499	50449723	50449555	50449723	50448180	50448289	1030	4,12,3	1,1,0	10,9,5	0,0,0	130	74	1	1.0	0.695,0.872,1.0	1.0,1.0,1.0	-0.144
1032	ENSG00000132436	FIGNL1	chr7	-	50449117	50449723	50449544	50449723	50448180	50448289	1032	33,49,32	0,0,0	32,49,40	0,1,1	501	74	1	1.0	1.0,1.0,1.0	1.0,0.879,0.855	0.089
1033	ENSG00000132436	FIGNL1	chr7	-	50449499	50449723	50449544	50449723	50448180	50448289	1033	4,12,2	0,0,0	8,8,5	0,1,1	119	74	1	1.0	1.0,1.0,1.0	1.0,0.833,0.757	0.137
1034	ENSG00000132436	FIGNL1	chr7	-	50449117	50449723	50449562	50449723	50448180	50448289	1034	33,49,33	1,1,2	34,50,40	3,0,0	519	74	0.316983540899	1.0	0.825,0.875,0.702	0.618,1.0,1.0	-0.072
1035	ENSG00000132436	FIGNL1	chr7	-	50449499	50449723	50449562	50449723	50448180	50448289	1035	4,12,3	1,1,2	10,9,5	3,0,0	137	74	0.194251687681	1.0	0.684,0.866,0.448	0.643,1.0,1.0	-0.215
1038	ENSG00000043514	TRIT1	chr1	-	39850118	39850261	39850122	39850261	39847985	39848097	1038	25,34,13	5,2,7	16,27,14	1,5,2	78	74	0.377486955501	1.0	0.826,0.942,0.638	0.938,0.837,0.869	-0.079
1041	ENSG00000197345	MRPL21	chr11	-	68896468	68896678	68896514	68896678	68893402	68893455	1041	1,1,0	134,67,87	0,0,0	136,71,54	120	74	1	1.0	0.005,0.009,0.0	0.0,0.0,0.0	0.005
1042	ENSG00000197345	MRPL21	chr11	-	68900534	68900605	68900547	68900605	68897926	68898012	1042	13,5,2	64,37,29	13,4,6	55,36,33	87	74	0.583060130393	1.0	0.147,0.103,0.055	0.167,0.086,0.134	-0.027
104	ENSG00000058272	PPP1R12A	chr12	-	79786776	79788783	79788647	79788783	79786373	79786478	104	9,2,11	51,52,56	3,4,7	46,68,60	1945	74	1	1.0	0.007,0.001,0.007	0.002,0.002,0.004	0.002
1050	ENSG00000197989	SNHG12	chr1	-	28580424	28580646	28580559	28580646	28579911	28579981	1050	12,13,21	128,176,172	18,18,9	122,146,91	209	74	0.29645389618	1.0	0.032,0.025,0.041	0.05,0.042,0.034	-0.009
1051	ENSG00000197989	SNHG12	chr1	-	28579911	28579981	28579941	28579981	28579532	28579587	1051	151,218,163	21,30,18	136,199,104	29,25,10	104	74	0.618450047017	1.0	0.837,0.838,0.866	0.769,0.85,0.881	0.014
1053	ENSG00000254087	LYN	chr8	+	55941854	55941991	55941854	55941928	55946447	55946493	1053	29,17,13	2,6,2	23,18,10	2,2,5	137	74	0.962319663531	1.0	0.887,0.605,0.778	0.861,0.829,0.519	0.02
1054	ENSG00000108883	EFTUD2	chr17	-	44894244	44894525	44894416	44894525	44886584	44886750	1054	1,0,0	136,33,17	0,0,0	120,63,21	246	74	1	1.0	0.002,0.0,0.0	0.0,0.0,0.0	0.001
1056	ENSG00000123213	NLN	chr5	+	65792453	65792655	65792453	65792601	65809514	65809701	1056	66,46,38	1,0,0	48,52,42	1,0,1	128	74	1	1.0	0.974,1.0,1.0	0.965,1.0,0.96	0.016
1058	ENSG00000132906	CASP9	chr1	-	15518109	15518395	15518249	15518395	15507872	15507907	1058	55,31,15	1,1,1	72,42,28	3,1,3	214	74	0.145702183063	1.0	0.95,0.915,0.838	0.892,0.936,0.763	0.037
1059	ENSG00000110583	NAA40	chr11	+	63945839	63947003	63945839	63945935	63952237	63952333	1059	25,9,10	1,0,1	19,6,6	1,0,1	1142	74	1	1.0	0.618,1.0,0.393	0.552,1.0,0.28	0.06
105	ENSG00000010219	DYRK4	chr12	+	4590329	4590554	4590329	4590440	4591159	4591298	105	1,1,6	0,0,0	0,0,6	0,1,1	188	74	1	1.0	1.0,1.0,1.0	NA,0.0,0.703	0.649
1060	ENSG00000168000	BSCL2	chr11	-	62705300	62705617	62705467	62705617	62702467	62702549	1060	36,28,23	0,0,0	17,24,17	0,0,1	241	74	1	1.0	1.0,1.0,1.0	1.0,1.0,0.839	0.054
1065	ENSG00000002919	SNX11	chr17	+	48112030	48112111	48112030	48112085	48112573	48112660	1065	5,8,9	15,10,6	10,12,6	9,20,8	100	74	0.904617230937	1.0	0.198,0.372,0.526	0.451,0.307,0.357	-0.006
1066	ENSG00000175215	CTDSP2	chr12	-	57827533	57827590	57827551	57827590	57826995	57827097	1066	2,2,2	41,22,15	3,2,2	29,34,21	92	74	0.822530070904	1.0	0.038,0.068,0.097	0.077,0.045,0.071	0.003
106	ENSG00000144357	UBR3	chr2	+	170006989	170007202	170006989	170007190	170008803	170008940	106	6,1,4	9,6,12	10,1,1	7,8,8	86	74	0.916979789045	1.0	0.365,0.125,0.223	0.551,0.097,0.097	-0.011
1071	ENSG00000166411	IDH3A	chr15	+	78155212	78155275	78155212	78155251	78157547	78157631	1071	125,65,56	0,0,1	116,62,57	1,0,0	98	74	1	1.0	1.0,1.0,0.977	0.989,1.0,1.0	-0.004
1073	ENSG00000143575	HAX1	chr1	+	154273335	154273598	154273335	154273534	154274949	154275001	1073	914,514,541	0,2,1	707,507,539	1,2,2	138	74	1	1.0	1.0,0.993,0.997	0.997,0.993,0.993	0.002
1074	ENSG00000143575	HAX1	chr1	+	154273335	154273961	154273335	154273598	154274949	154275001	1074	1846,1395,1242	2,4,0	1909,1387,1221	1,2,5	437	74	1	1.0	0.994,0.983,1.0	0.997,0.992,0.976	0.004
1075	ENSG00000143575	HAX1	chr1	+	154273335	154273961	154273335	154273534	154274949	154275001	1075	2758,1905,1783	0,2,1	2615,1892,1755	1,2,2	501	74	1	1.0	1.0,0.993,0.996	0.997,0.993,0.992	0.002
1076	ENSG00000143575	HAX1	chr1	+	154273335	154273598	154273335	154273534	154273773	154273961	1076	1527,919,897	5,4,0	1229,868,877	1,1,2	138	74	1	1.0	0.994,0.992,1.0	0.998,0.998,0.996	-0.002
1077	ENSG00000143575	HAX1	chr1	+	154274949	154275260	154274949	154275001	154275392	154275483	1077	1587,1297,1261	0,0,0	1587,1287,1193	0,0,1	333	74	1	1.0	1.0,1.0,1.0	1.0,1.0,0.996	0.001
107	ENSG00000164164	OTUD4	chr4	-	145165150	145165197	145165191	145165197	145164153	145164226	107	21,13,19	1,2,0	20,36,21	1,3,2	115	74	0.115619646457	1.0	0.931,0.807,1.0	0.928,0.885,0.871	0.018
1081	ENSG00000104951	IL4I1	chr19	-	49929325	49929496	49929416	49929496	49927693	49927815	1081	16,8,7	0,0,0	6,3,5	0,1,0	165	74	1	1.0	1.0,1.0,1.0	1.0,0.574,1.0	0.142
1083	ENSG00000110881	ASIC1	chr12	+	50080497	50080727	50080497	50080589	50081101	50081181	1083	7,2,2	17,12,11	1,0,1	6,18,16	212	74	1	1.0	0.126,0.055,0.06	0.055,0.0,0.021	0.055
1084	ENSG00000110881	ASIC1	chr12	+	50076967	50077060	50076967	50077049	50077212	50077363	1084	0,3,0	1,0,0	1,0,0	2,1,0	85	74	1	1.0	0.0,1.0,NA	0.303,0.0,NA	0.349
1085	ENSG00000122545	SEPT7	chr7	+	35832797	35832900	35832797	35832893	35863551	35863658	1085	524,345,333	5,4,3	657,585,354	4,3,1	81	74	1	1.0	0.99,0.987,0.99	0.993,0.994,0.997	-0.006
1086	ENSG00000167880	EVPL	chr17	-	76018094	76018258	76018160	76018258	76017738	76017911	1086	1,1,1	2,1,0	0,0,1	0,0,0	140	74	1	1.0	0.209,0.346,1.0	NA,NA,1.0	-0.482
1087	ENSG00000143493	INTS7	chr1	-	211952568	211952701	211952610	211952701	211946606	211946705	1087	92,48,44	1,0,0	86,49,55	1,0,0	116	74	1	1.0	0.983,1.0,1.0	0.982,1.0,1.0	0.0
1088	ENSG00000115234	SNX17	chr2	+	27371268	27371468	27371268	27371343	27373246	27373311	1088	3,1,0	2,0,1	4,1,0	0,0,0	199	74	1	1.0	0.358,1.0,0.0	1.0,1.0,NA	-0.547
108	ENSG00000182325	FBXL6	chr8	-	144357438	144357502	144357456	144357502	144356989	144357121	108	34,8,1	3,1,0	17,5,8	2,0,3	92	74	0.517792025651	1.0	0.901,0.865,1.0	0.872,1.0,0.682	0.071
1090	ENSG00000122779	TRIM24	chr7	+	138554697	138554966	138554697	138554864	138567480	138567654	1090	88,77,94	9,1,3	54,74,78	5,6,4	176	74	0.3679249014	1.0	0.804,0.97,0.929	0.82,0.838,0.891	0.051
1092	ENSG00000166435	XRRA1	chr11	-	74933800	74933872	74933824	74933872	74930299	74930372	1092	13,0,0	3,0,0	2,2,0	1,0,1	98	74	1	1.0	0.766,NA,NA	0.602,1.0,0.0	0.232
1096	ENSG00000170271	FAXDC2	chr5	-	154823307	154823592	154823386	154823592	154822471	154822577	1096	3,4,3	0,2,0	0,3,6	0,0,0	153	74	1	1.0	1.0,0.492,1.0	NA,1.0,1.0	-0.169
1099	ENSG00000143416	SELENBP1	chr1	-	151369003	151369554	151369441	151369554	151368198	151368319	1099	148,83,59	7,0,0	48,33,45	4,0,0	512	74	0.357874188248	1.0	0.753,1.0,1.0	0.634,1.0,1.0	0.04
109	ENSG00000101294	HM13	chr20	+	31538178	31538359	31538178	31538261	31544946	31545035	109	3,2,10	147,61,72	6,1,12	138,71,66	172	74	0.485692578968	1.0	0.009,0.014,0.056	0.018,0.006,0.073	-0.006
1100	ENSG00000129219	PLD2	chr17	+	4808273	4808451	4808273	4808416	4809099	4809205	1100	1,0,0	11,7,2	0,0,0	10,4,6	109	74	1	1.0	0.058,0.0,0.0	0.0,0.0,0.0	0.019
1101	ENSG00000129219	PLD2	chr17	+	4819428	4819582	4819428	4819549	4821792	4821907	1101	6,5,4	0,1,1	7,2,4	2,1,0	107	74	0.608390108624	1.0	1.0,0.776,0.734	0.708,0.58,1.0	0.074
1102	ENSG00000164062	APEH	chr3	+	49676055	49676515	49676055	49676219	49676608	49676700	1102	427,122,86	0,0,0	325,168,101	1,0,0	370	74	1	1.0	1.0,1.0,1.0	0.985,1.0,1.0	0.005
1103	ENSG00000123106	CCDC91	chr12	+	28305648	28305806	28305648	28305779	28306741	28306945	1103	73,56,51	4,7,1	74,57,54	4,3,4	101	74	0.79864135117	1.0	0.93,0.854,0.974	0.931,0.933,0.908	-0.005
1105	ENSG00000239665	RP11-295P9.3	chr10	+	13652845	13652929	13652845	13652882	13654352	13654427	1105	0,0,0	0,1,0	0,0,1	0,0,0	121	74	1	1.0	NA,0.0,NA	NA,NA,1.0	-1.0
1106	ENSG00000239665	RP11-295P9.3	chr10	+	13652845	13653148	13652845	13652882	13654352	13654427	1106	1,0,1	0,1,0	3,0,4	0,0,0	340	74	1	1.0	1.0,0.0,1.0	1.0,NA,1.0	-0.333
1109	ENSG00000065268	WDR18	chr19	+	991080	991145	991080	991139	991226	991351	1109	45,9,13	3,0,0	28,7,8	0,0,0	80	74	0.312706686179	1.0	0.933,1.0,1.0	1.0,1.0,1.0	-0.022
1110	ENSG00000065268	WDR18	chr19	+	989761	990103	989761	989895	990222	990364	1110	1,0,3	37,7,15	0,0,1	17,9,5	282	74	1	1.0	0.007,0.0,0.05	0.0,0.0,0.05	0.002
1111	ENSG00000213614	HEXA	chr15	-	72353690	72355624	72355558	72355624	72353067	72353178	1111	138,93,89	0,2,1	109,135,84	2,1,2	1942	74	0.150130400413	1.0	1.0,0.639,0.772	0.675,0.837,0.615	0.095
1112	ENSG00000070371	CLTCL1	chr22	-	19201328	19201493	19201390	19201493	19199733	19199841	1112	24,7,9	1,0,2	8,6,5	0,0,0	136	74	0.7632295794	1.0	0.929,1.0,0.71	1.0,1.0,1.0	-0.12
1114	ENSG00000134030	CTIF	chr18	+	48757918	48758411	48757918	48758405	48761389	48761689	1114	17,13,8	13,3,5	19,8,15	21,6,11	80	74	0.172529400256	1.0	0.547,0.8,0.597	0.456,0.552,0.558	0.126
1115	ENSG00000132600	PRMT7	chr16	+	68311055	68311111	68311055	68311099	68315896	68316074	1115	1,0,1	2,0,1	1,0,0	1,0,0	86	74	1	1.0	0.301,NA,0.462	0.462,NA,NA	-0.081
1116	ENSG00000196975	ANXA4	chr2	+	69806384	69806498	69806384	69806432	69807905	69807996	1116	113,39,26	11,3,2	65,20,22	1,1,0	140	74	1	1.0	0.844,0.873,0.873	0.972,0.914,1.0	-0.099
1118	ENSG00000172262	ZNF131	chr5	+	43161248	43161613	43161248	43161606	43161708	43161931	1118	27,13,16	122,88,85	39,22,15	157,154,97	81	74	0.938469571302	1.0	0.168,0.119,0.147	0.185,0.115,0.124	0.003
1119	ENSG00000172262	ZNF131	chr5	+	43161248	43161931	43161248	43161606	43173317	43173448	1119	529,333,352	1,0,0	599,516,376	0,0,1	399	74	1	1.0	0.99,1.0,1.0	1.0,1.0,0.986	0.001
111	ENSG00000187741	FANCA	chr16	-	89798950	89799232	89799165	89799232	89795905	89796018	111	21,27,41	6,2,1	15,18,25	8,0,2	289	74	0.819247394911	1.0	0.473,0.776,0.913	0.324,1.0,0.762	0.025
1123	ENSG00000087586	AURKA	chr20	-	56392153	56392295	56392167	56392295	56390555	56390665	1123	0,2,1	1,1,1	3,1,3	3,3,0	88	74	0.1478140999	1.0	0.0,0.627,0.457	0.457,0.219,1.0	-0.197
1124	ENSG00000163516	ANKZF1	chr2	+	219230227	219230405	219230227	219230350	219231927	219232040	1124	24,8,14	2,1,5	8,5,10	1,1,4	129	74	0.712854887946	1.0	0.873,0.821,0.616	0.821,0.741,0.589	0.053
1126	ENSG00000156873	PHKG2	chr16	+	30751105	30751281	30751105	30751217	30751548	30751603	1126	14,10,13	0,0,2	9,8,16	2,0,1	138	74	0.7417470458	1.0	1.0,1.0,0.777	0.707,1.0,0.896	0.058
1128	ENSG00000145241	CENPC	chr4	-	67492750	67492997	67492868	67492997	67492179	67492275	1128	2,4,2	8,33,46	1,6,4	27,31,32	192	74	0.52061343664	1.0	0.088,0.045,0.016	0.014,0.069,0.046	0.007
112	ENSG00000187741	FANCA	chr16	-	89739128	89739289	89739132	89739289	89738881	89738974	112	1,4,1	16,12,9	3,1,5	17,14,18	78	74	0.60512002508	1.0	0.056,0.24,0.095	0.143,0.063,0.209	-0.008
1130	ENSG00000116747	TROVE2	chr1	+	193084578	193084698	193084578	193084657	193091650	193091777	1130	36,40,54	3,12,12	46,43,47	11,8,12	115	74	0.69947266891	1.0	0.885,0.682,0.743	0.729,0.776,0.716	0.03
1131	ENSG00000116698	SMG7	chr1	+	183542075	183542502	183542075	183542364	183544352	183544497	1131	27,3,20	53,27,26	13,15,35	26,46,23	212	74	0.27163405763	1.0	0.151,0.037,0.212	0.149,0.102,0.347	-0.066
1134	ENSG00000158545	ZC3H18	chr16	+	88577109	88577726	88577109	88577375	88586599	88586684	1134	184,78,73	3,0,0	108,59,70	5,0,0	425	74	0.266547708685	1.0	0.914,1.0,1.0	0.79,1.0,1.0	0.041
1135	ENSG00000123737	EXOSC9	chr4	+	121809966	121810099	121809966	121810073	121811582	121811671	1135	171,189,199	6,3,10	229,195,170	6,7,4	100	74	0.626267695537	1.0	0.955,0.979,0.936	0.966,0.954,0.969	-0.006
1136	ENSG00000108799	EZH1	chr17	-	42727634	42727763	42727661	42727763	42724304	42724424	1136	4,3,5	0,0,0	9,9,9	0,0,1	101	74	1	1.0	1.0,1.0,1.0	1.0,1.0,0.868	0.044
1137	ENSG00000108799	EZH1	chr17	-	42727634	42727763	42727661	42727763	42722794	42722915	1137	6,0,2	0,0,0	2,6,4	1,0,0	101	74	1	1.0	1.0,NA,1.0	0.594,1.0,1.0	0.135
1138	ENSG00000005810	MYCBP2	chr13	-	77076750	77076849	77076759	77076849	77070630	77070711	1138	18,5,14	5,5,5	7,4,5	1,2,2	83	74	0.322142310101	1.0	0.762,0.471,0.714	0.862,0.641,0.69	-0.082
1139	ENSG00000146007	ZMAT2	chr5	+	140703917	140704004	140703917	140703991	140704425	140704571	1139	0,0,0	78,129,61	1,0,0	106,135,82	87	74	1	1.0	0.0,0.0,0.0	0.008,0.0,0.0	-0.003
1140	ENSG00000154188	ANGPT1	chr8	-	107321895	107322128	107321898	107322128	107303239	107303367	1140	10,2,6	1,4,0	8,6,8	15,2,1	77	74	0.182487571176	1.0	0.906,0.325,1.0	0.339,0.742,0.885	0.088
1141	ENSG00000143436	MRPL9	chr1	-	151762104	151762155	151762112	151762155	151761961	151762025	1141	88,64,56	44,45,29	97,83,52	55,38,37	82	74	0.970843165325	1.0	0.643,0.562,0.635	0.614,0.663,0.559	0.001
1142	ENSG00000143436	MRPL9	chr1	-	151762954	151763146	151762989	151763146	151762375	151762500	1142	2,0,1	109,73,42	2,1,1	100,61,46	109	74	1	1.0	0.012,0.0,0.016	0.013,0.011,0.015	-0.004
1143	ENSG00000143436	MRPL9	chr1	-	151762949	151763146	151762989	151763146	151762375	151762500	1143	0,0,0	109,73,42	0,0,1	100,61,46	114	74	1	1.0	0.0,0.0,0.0	0.0,0.0,0.014	-0.005
1145	ENSG00000136051	KIAA1033	chr12	+	105133769	105133899	105133769	105133896	105137885	105138011	1145	1,1,0	34,16,11	1,0,0	34,18,6	77	74	1	1.0	0.027,0.057,0.0	0.027,0.0,0.0	0.019
1147	ENSG00000213341	CHUK	chr10	-	100193297	100193431	100193388	100193431	100190868	100190968	1147	178,125,90	1,0,0	171,148,106	4,3,0	165	74	0.228367461783	1.0	0.988,1.0,1.0	0.95,0.957,1.0	0.027
1155	ENSG00000100124	ANKRD54	chr22	-	37832957	37833206	37833158	37833206	37832636	37832744	1155	39,22,38	2,0,0	26,18,27	0,0,0	275	74	1	1.0	0.84,1.0,1.0	1.0,1.0,1.0	-0.053
1159	ENSG00000162961	DPY30	chr2	-	32039592	32039805	32039732	32039805	32039420	32039492	1159	93,74,65	63,72,35	62,64,52	39,27,55	214	74	0.742028542462	1.0	0.338,0.262,0.391	0.355,0.45,0.246	-0.02
1163	ENSG00000129933	MAU2	chr19	+	19347279	19347366	19347279	19347363	19348888	19348938	1163	5,3,0	5,0,0	6,0,6	0,1,0	77	74	1	1.0	0.49,1.0,NA	1.0,0.0,1.0	0.078
1164	ENSG00000110075	PPP6R3	chr11	+	68505144	68505271	68505144	68505249	68519500	68519651	1164	5,1,2	1,0,0	6,1,0	1,0,0	96	74	1	1.0	0.794,1.0,1.0	0.822,1.0,NA	0.02
1169	ENSG00000050130	JKAMP	chr14	+	59495017	59495224	59495017	59495087	59498726	59498908	1169	538,480,378	0,2,0	688,552,354	0,2,0	211	74	1	1.0	1.0,0.988,1.0	1.0,0.99,1.0	-0.001
116	ENSG00000111231	GPN3	chr12	-	110468125	110468264	110468195	110468264	110465105	110465214	116	0,4,0	0,1,0	1,1,0	1,0,0	144	74	1	1.0	NA,0.673,NA	0.339,1.0,NA	0.004
1173	ENSG00000100284	TOM1	chr22	+	35346929	35346972	35346929	35346969	35347054	35347992	1173	7,2,2	19,23,29	2,2,4	11,19,24	77	74	0.597248867984	1.0	0.261,0.077,0.062	0.149,0.092,0.138	0.007
1174	ENSG00000100284	TOM1	chr22	+	35321958	35322037	35321958	35322019	35323027	35323177	1174	36,14,21	2,2,0	37,29,28	0,0,1	92	74	0.633400190404	1.0	0.935,0.849,1.0	1.0,1.0,0.957	-0.058
1179	ENSG00000088035	ALG6	chr1	+	63370770	63371287	63370770	63371059	63396512	63396597	1179	0,0,0	73,30,32	3,0,1	103,39,28	302	74	1	1.0	0.0,0.0,0.0	0.007,0.0,0.009	-0.005
1180	ENSG00000187109	NAP1L1	chr12	-	76059776	76059878	76059797	76059878	76056032	76056161	1180	0,4,4	2403,3467,2750	4,2,0	2375,2891,2536	95	74	1	1.0	0.0,0.001,0.001	0.001,0.001,0.0	0.0
1181	ENSG00000083067	TRPM3	chr9	-	70590994	70591205	70591030	70591205	70553159	70553310	1181	1,0,1	0,0,0	1,2,0	0,1,0	110	74	1	1.0	1.0,NA,1.0	1.0,0.574,NA	0.213
1182	ENSG00000144034	TPRKB	chr2	-	73734428	73734591	73734527	73734591	73732162	73732285	1182	982,725,553	28,10,9	1276,668,589	37,16,14	173	74	0.222477751607	1.0	0.938,0.969,0.963	0.937,0.947,0.947	0.013
1185	ENSG00000162298	SYVN1	chr11	-	65132247	65132780	65132731	65132780	65131469	65131596	1185	25,19,32	0,0,4	7,14,21	0,2,0	558	74	0.243122105523	1.0	1.0,1.0,0.515	1.0,0.481,1.0	0.011
1186	ENSG00000171204	TMEM126B	chr11	+	85634085	85634279	85634085	85634176	85635666	85635778	1186	1378,983,819	6,1,4	1671,1122,862	8,0,3	177	74	1	1.0	0.99,0.998,0.988	0.989,1.0,0.992	-0.002
1187	ENSG00000171204	TMEM126B	chr11	+	85629131	85629262	85629131	85629203	85631686	85631808	1187	61,13,25	3,2,0	81,11,29	7,2,0	133	74	0.353787271581	1.0	0.919,0.783,1.0	0.866,0.754,1.0	0.027
1190	ENSG00000144815	NXPE3	chr3	+	101779733	101779934	101779733	101779900	101782109	101782290	1190	1,0,2	2,0,0	1,0,0	0,1,2	108	74	1	1.0	0.255,NA,1.0	1.0,0.0,0.0	0.294
1191	ENSG00000175455	CCDC14	chr3	-	123946802	123947319	123947279	123947319	123944848	123944990	1191	234,293,347	7,1,9	185,323,246	6,1,3	551	74	0.294418338585	1.0	0.818,0.975,0.838	0.805,0.977,0.917	-0.023
1192	ENSG00000175455	CCDC14	chr3	-	123955842	123956115	123956045	123956115	123948895	123949132	1192	23,12,31	1,0,0	31,33,16	0,0,0	277	74	1	1.0	0.86,1.0,1.0	1.0,1.0,1.0	-0.047
1193	ENSG00000175455	CCDC14	chr3	-	123955842	123956795	123956739	123956795	123948895	123949132	1193	50,48,80	0,0,0	59,96,45	0,0,3	971	74	0.377980225506	1.0	1.0,1.0,1.0	1.0,1.0,0.533	0.156
1194	ENSG00000168994	PXDC1	chr6	-	3738056	3738148	3738061	3738148	3737078	3737196	1194	55,31,52	0,2,0	39,46,44	0,0,0	79	74	1	1.0	1.0,0.936,1.0	1.0,1.0,1.0	-0.021
1195	ENSG00000167785	ZNF558	chr19	-	8821441	8822091	8822002	8822091	8821179	8821306	1195	74,102,168	1,0,0	69,169,128	0,0,0	635	74	1	1.0	0.896,1.0,1.0	1.0,1.0,1.0	-0.035
1199	ENSG00000124222	STX16	chr20	+	58652072	58652138	58652072	58652087	58659622	58659634	1199	8,4,1	7,1,2	0,4,4	3,1,3	125	74	0.607409400556	1.0	0.404,0.703,0.228	0.0,0.703,0.441	0.064
119	ENSG00000137700	SLC37A4	chr11	-	119029221	119029564	119029391	119029564	119028734	119028834	119	87,28,28	1,1,1	58,41,26	0,1,0	244	74	0.104979490422	1.0	0.963,0.895,0.895	1.0,0.926,1.0	-0.058
1200	ENSG00000124222	STX16	chr20	+	58667489	58667608	58667489	58667597	58667986	58668127	1200	0,1,0	74,43,36	0,0,0	44,63,28	85	74	1	1.0	0.0,0.02,0.0	0.0,0.0,0.0	0.007
1201	ENSG00000205707	LYRM5	chr12	+	25203724	25203832	25203724	25203823	25203919	25204007	1201	9,1,6	0,0,0	1,3,2	2,0,0	83	74	0.561777539177	1.0	1.0,1.0,1.0	0.308,1.0,1.0	0.231
1202	ENSG00000205707	LYRM5	chr12	+	25195215	25195341	25195215	25195337	25203919	25204007	1202	5,4,2	58,59,34	3,5,4	61,40,29	78	74	0.589054694985	1.0	0.076,0.06,0.053	0.045,0.106,0.116	-0.026
1203	ENSG00000140464	PML	chr15	+	74033155	74033422	74033155	74033414	74034477	74036394	1203	1,0,0	1,3,0	0,0,0	3,2,3	82	74	1	1.0	0.474,0.0,NA	0.0,0.0,0.0	0.237
1205	ENSG00000131143	COX4I1	chr16	+	85804936	85805153	85804936	85805104	85805732	85805864	1205	10,10,13	1451,1650,1481	4,7,6	1057,972,1197	123	74	1	1.0	0.004,0.004,0.005	0.002,0.004,0.003	0.001
1207	ENSG00000102225	CDK16	chrX	+	47224384	47224518	47224384	47224476	47224617	47224743	1207	148,91,138	4,3,1	91,64,99	3,0,0	116	74	0.144684086022	1.0	0.959,0.951,0.989	0.951,1.0,1.0	-0.017
1208	ENSG00000102225	CDK16	chrX	+	47222260	47222380	47222260	47222342	47223551	47223759	1208	4,0,1	6,0,1	5,2,0	2,1,1	112	74	1	1.0	0.306,NA,0.398	0.623,0.569,0.0	-0.045
1209	ENSG00000157045	NTAN1	chr16	-	15047417	15047550	15047441	15047550	15044333	15044407	1209	2,8,4	68,114,121	3,9,1	78,96,121	98	74	0.868556822814	1.0	0.022,0.05,0.024	0.028,0.066,0.006	-0.001
120	ENSG00000137700	SLC37A4	chr11	-	119026505	119026688	119026602	119026688	119025966	119026080	120	1,4,0	19,8,4	1,0,4	5,5,4	171	74	0.53101227249	1.0	0.022,0.178,0.0	0.08,0.0,0.302	-0.061
1214	ENSG00000277726	TARDBP	chr1	+	11022123	11022250	11022123	11022241	11023192	11023329	1214	15,6,6	0,0,0	6,14,4	0,1,0	83	74	1	1.0	1.0,1.0,1.0	1.0,0.926,1.0	0.025
1218	ENSG00000135597	REPS1	chr6	-	138926400	138930098	138929976	138930098	138921036	138921124	1218	16,5,6	2,2,3	12,11,5	3,2,4	3650	74	0.853848054777	1.0	0.14,0.048,0.039	0.075,0.1,0.025	0.009
1224	ENSG00000144674	GOLGA4	chr3	+	37289234	37289291	37289234	37289289	37294978	37295077	1224	32,27,30	0,1,0	42,59,42	0,0,0	76	74	1	1.0	1.0,0.963,1.0	1.0,1.0,1.0	-0.012
1227	ENSG00000070915	SLC12A3	chr16	+	56892082	56892160	56892082	56892133	56892952	56893054	1227	1,0,0	1,0,1	0,0,0	2,1,1	101	74	1	1.0	0.423,NA,0.0	0.0,0.0,0.0	0.211
1229	ENSG00000168653	NDUFS5	chr1	+	39026317	39026402	39026317	39026398	39028722	39028940	1229	109,153,106	308,492,339	125,95,101	433,344,301	78	74	0.488956065069	1.0	0.251,0.228,0.229	0.215,0.208,0.241	0.015
1232	ENSG00000182326	C1S	chr12	+	7061751	7061917	7061751	7061791	7062889	7063067	1232	148,85,80	0,0,0	63,64,84	0,0,1	200	74	1	1.0	1.0,1.0,1.0	1.0,1.0,0.969	0.01
1233	ENSG00000112983	BRD8	chr5	-	138171344	138171410	138171360	138171410	138171037	138171160	1233	0,1,0	109,53,40	2,3,2	89,66,53	90	74	0.524373764169	1.0	0.0,0.015,0.0	0.018,0.036,0.03	-0.023
1234	ENSG00000112983	BRD8	chr5	-	138177565	138177667	138177570	138177667	138172064	138172134	1234	0,0,0	36,15,15	0,1,0	18,21,26	79	74	1	1.0	0.0,0.0,0.0	0.0,0.043,0.0	-0.014
1236	ENSG00000149927	DOC2A	chr16	-	30008995	30009105	30009003	30009105	30007172	30007299	1236	2,2,4	0,1,0	2,4,8	0,0,0	82	74	1	1.0	1.0,0.643,1.0	1.0,1.0,1.0	-0.119
1237	ENSG00000165233	C9orf89	chr9	+	93107673	93107827	93107673	93107816	93110567	93110721	1237	38,45,49	98,60,58	31,32,42	62,44,49	85	74	0.726593225536	1.0	0.252,0.395,0.424	0.303,0.388,0.427	-0.016
1238	ENSG00000165233	C9orf89	chr9	+	93107673	93107827	93107673	93107816	93111878	93111938	1238	15,11,18	5,0,4	14,16,17	4,0,1	85	74	0.146512560007	1.0	0.723,1.0,0.797	0.753,1.0,0.937	-0.057
1239	ENSG00000113643	RARS	chr5	+	168492658	168492847	168492658	168492791	168493893	168494002	1239	226,327,148	0,0,0	291,289,179	0,1,0	130	74	1	1.0	1.0,1.0,1.0	1.0,0.994,1.0	0.002
1241	ENSG00000175287	PHYHD1	chr9	+	128937756	128937944	128937756	128937778	128940368	128940497	1241	4,1,2	8,7,7	2,2,1	8,9,3	240	74	0.654557929128	1.0	0.134,0.042,0.081	0.072,0.064,0.093	0.009
1245	ENSG00000141480	ARRB2	chr17	+	4716411	4716671	4716411	4716608	4717216	4717276	1245	0,1,0	8,4,3	0,2,0	4,2,3	137	74	1	1.0	0.0,0.119,0.0	0.0,0.351,0.0	-0.077
1246	ENSG00000141480	ARRB2	chr17	+	4719282	4719420	4719282	4719289	4720215	4720299	1246	158,110,124	0,0,0	72,59,82	1,0,0	205	74	1	1.0	1.0,1.0,1.0	0.963,1.0,1.0	0.012
1247	ENSG00000196459	TRAPPC2	chrX	-	13734043	13734185	13734049	13734185	13719870	13719982	1247	14,13,11	0,0,1	9,12,7	1,0,0	80	74	1	1.0	1.0,1.0,0.911	0.893,1.0,1.0	0.006
1249	ENSG00000099797	TECR	chr19	+	14564785	14564992	14564785	14564858	14565065	14565123	1249	208,170,212	0,1,1	128,90,148	0,0,2	208	74	1	1.0	1.0,0.984,0.987	1.0,1.0,0.963	0.003
1250	ENSG00000099797	TECR	chr19	+	14564785	14565123	14564785	14564858	14565201	14565290	1250	197,155,191	3,0,2	82,52,144	0,1,0	339	74	0.207595999697	1.0	0.935,1.0,0.954	1.0,0.919,1.0	-0.01
1251	ENSG00000099797	TECR	chr19	+	14564785	14565123	14564785	14564992	14565201	14565290	1251	181,132,154	2,1,0	66,45,118	0,0,2	205	74	1	1.0	0.97,0.979,1.0	1.0,1.0,0.955	-0.002
1254	ENSG00000169607	CKAP2L	chr2	-	112755976	112757214	112756892	112757214	112752266	112752474	1254	352,686,652	0,6,0	283,801,511	0,1,0	990	74	0.187728533496	1.0	1.0,0.895,1.0	1.0,0.984,1.0	-0.03
1257	ENSG00000137500	CCDC90B	chr11	-	83273950	83274740	83274638	83274740	83273646	83273700	1257	9,3,10	0,2,0	11,14,9	0,1,0	762	74	0.311580130354	1.0	1.0,0.127,1.0	1.0,0.576,1.0	-0.15
1258	ENSG00000137500	CCDC90B	chr11	-	83273792	83273992	83273950	83273992	83273646	83273700	1258	210,192,109	1,1,0	284,210,160	0,0,0	232	74	1	1.0	0.985,0.984,1.0	1.0,1.0,1.0	-0.01
125	ENSG00000160271	RALGDS	chr9	-	133100495	133101762	133101519	133101762	133100267	133100382	125	41,13,21	8,17,11	22,13,11	4,9,10	1098	74	0.877443598584	1.0	0.257,0.049,0.114	0.27,0.089,0.069	-0.003
1260	ENSG00000100412	ACO2	chr22	+	41515766	41515992	41515766	41515917	41517526	41517631	1260	1,2,1	81,50,29	3,1,1	37,28,37	149	74	0.485699519651	1.0	0.006,0.019,0.017	0.039,0.017,0.013	-0.009
1261	ENSG00000166562	SEC11C	chr18	+	59152535	59152685	59152535	59152612	59155687	59155807	1261	982,854,1070	4,6,4	1274,749,918	4,1,2	147	74	1	1.0	0.992,0.986,0.993	0.994,0.997,0.996	-0.005
1265	ENSG00000150093	ITGB1	chr10	-	32933350	32933583	32933481	32933583	32932514	32932600	1265	21,26,8	3,0,0	26,49,20	1,1,0	205	74	1	1.0	0.716,1.0,1.0	0.904,0.946,1.0	-0.045
1266	ENSG00000150093	ITGB1	chr10	-	32932505	32932600	32932514	32932600	32929821	32930044	1266	1,1,0	310,370,184	1,1,0	633,744,410	83	74	1	1.0	0.003,0.002,0.0	0.001,0.001,0.0	0.001
1271	ENSG00000105355	PLIN3	chr19	-	4847690	4847890	4847816	4847890	4844667	4844793	1271	124,81,81	1,1,0	62,48,60	1,1,1	200	74	0.278781756715	1.0	0.979,0.968,1.0	0.958,0.947,0.957	0.028
1272	ENSG00000119778	ATAD2B	chr2	-	23786026	23786223	23786041	23786223	23782868	23783028	1272	0,4,1	5,4,3	2,2,0	1,2,2	89	74	0.788354975568	1.0	0.0,0.454,0.217	0.624,0.454,0.0	-0.136
1277	ENSG00000142330	CAPN10	chr2	+	240590814	240591011	240590814	240591000	240591932	240592150	1277	3,3,4	0,2,0	6,1,4	0,0,1	85	74	1	1.0	1.0,0.566,1.0	1.0,1.0,0.777	-0.07
1278	ENSG00000092094	OSGEP	chr14	-	20448901	20449013	20448963	20449013	20448732	20448811	1278	8,4,3	13,4,13	5,3,6	18,10,8	136	74	0.624615563271	1.0	0.251,0.352,0.112	0.131,0.14,0.29	0.051
1280	ENSG00000137207	YIPF3	chr6	-	43515594	43515701	43515605	43515701	43513587	43513633	1280	201,104,150	3,1,1	126,103,122	1,3,1	85	74	0.830757934134	1.0	0.983,0.989,0.992	0.991,0.968,0.991	0.005
1281	ENSG00000137207	YIPF3	chr6	-	43513068	43513451	43513358	43513451	43512760	43512874	1281	366,258,261	2,0,2	266,215,262	0,1,0	364	74	0.560751713441	1.0	0.974,1.0,0.964	1.0,0.978,1.0	-0.013
1282	ENSG00000187736	NHEJ1	chr2	-	219078073	219078206	219078088	219078206	219077245	219077364	1282	1,1,0	18,11,7	0,1,1	11,14,6	89	74	1	1.0	0.044,0.07,0.0	0.0,0.056,0.122	-0.021
1283	ENSG00000073536	NLE1	chr17	-	35139819	35140066	35139848	35140066	35139234	35139314	1283	10,2,3	61,19,22	5,1,3	38,16,23	103	74	0.462366225225	1.0	0.105,0.07,0.089	0.086,0.043,0.086	0.016
1284	ENSG00000105325	FZR1	chr19	+	3534420	3534522	3534420	3534513	3534794	3534836	1284	4,1,6	41,37,29	3,2,2	22,26,46	83	74	0.501938235026	1.0	0.08,0.024,0.156	0.108,0.064,0.037	0.017
1285	ENSG00000132424	PNISR	chr6	-	99403828	99404702	99404602	99404702	99402539	99402710	1285	87,136,165	28,120,128	94,199,114	26,91,99	848	74	0.182138595122	1.0	0.213,0.09,0.101	0.24,0.16,0.091	-0.029
1286	ENSG00000119125	GDA	chr9	+	72248271	72248406	72248271	72248338	72250749	72250841	1286	51,59,50	6,3,5	68,65,52	10,2,2	142	74	0.787038575668	1.0	0.816,0.911,0.839	0.78,0.944,0.931	-0.03
128	ENSG00000163702	IL17RC	chr3	+	9917097	9917633	9917097	9917420	9917712	9917734	128	1,1,5	10,7,0	1,1,1	3,3,3	287	74	0.422077568674	1.0	0.025,0.036,1.0	0.079,0.079,0.079	0.275
1290	ENSG00000167107	ACSF2	chr17	+	50461241	50461370	50461241	50461287	50461632	50461686	1290	50,22,29	1,0,0	44,23,18	0,0,0	157	74	1	1.0	0.959,1.0,1.0	1.0,1.0,1.0	-0.014
1295	ENSG00000009950	MLXIPL	chr7	-	73607135	73607420	73607330	73607420	73606973	73607018	1295	1,0,1	1,0,0	0,0,1	0,0,0	269	74	1	1.0	0.216,NA,1.0	NA,NA,1.0	-0.392
1298	ENSG00000162910	MRPL55	chr1	-	228108436	228109021	228108954	228109021	228108234	228108318	1298	353,320,308	20,0,2	252,241,302	14,1,4	592	74	0.584884454796	1.0	0.688,1.0,0.951	0.692,0.968,0.904	0.025
1299	ENSG00000162910	MRPL55	chr1	-	228108436	228108508	228108440	228108508	228108234	228108318	1299	46,44,44	5,3,0	30,30,33	3,1,2	78	74	0.6210908143	1.0	0.897,0.933,1.0	0.905,0.966,0.94	0.006
129	ENSG00000163702	IL17RC	chr3	+	9923880	9924137	9923880	9924020	9924231	9924291	129	32,36,41	62,11,12	20,34,37	57,16,20	191	74	0.353379114921	1.0	0.167,0.559,0.57	0.12,0.452,0.418	0.102
1300	ENSG00000162910	MRPL55	chr1	-	228108234	228108318	228108244	228108318	228107667	228107869	1300	9,3,3	1,0,0	2,0,5	0,0,0	84	74	1	1.0	0.888,1.0,1.0	1.0,NA,1.0	-0.037
1301	ENSG00000162910	MRPL55	chr1	-	228109148	228109299	228109260	228109299	228108954	228109021	1301	25,14,6	1,0,0	6,1,5	0,0,0	186	74	1	1.0	0.909,1.0,1.0	1.0,1.0,1.0	-0.03
1302	ENSG00000117859	OSBPL9	chr1	+	51669433	51669814	51669433	51669512	51714002	51714079	1302	1,2,0	33,27,23	1,0,1	28,23,16	376	74	1	1.0	0.006,0.014,0.0	0.007,0.0,0.012	0.0
1305	ENSG00000160087	UBE2J2	chr1	-	1262169	1262390	1262268	1262390	1257207	1257310	1305	1,1,1	3,0,0	1,0,2	3,0,0	173	74	1	1.0	0.125,1.0,1.0	0.125,NA,1.0	0.146
1307	ENSG00000160087	UBE2J2	chr1	-	1267732	1267992	1267861	1267992	1263345	1263386	1307	3,3,0	39,22,10	2,1,1	32,11,16	203	74	0.525224983463	1.0	0.027,0.047,0.0	0.022,0.032,0.022	-0.001
1308	ENSG00000160087	UBE2J2	chr1	-	1267732	1267992	1267861	1267992	1266097	1266290	1308	2,2,0	1,0,0	1,0,1	0,0,0	203	74	1	1.0	0.422,1.0,NA	1.0,NA,1.0	-0.289
1309	ENSG00000164089	ETNPPL	chr4	-	108762820	108763053	108762842	108763053	108760187	108760306	1309	2,0,0	12,6,2	1,0,0	5,7,2	96	74	1	1.0	0.114,0.0,0.0	0.134,0.0,0.0	-0.007
130	ENSG00000163702	IL17RC	chr3	+	9917922	9918111	9917922	9918075	9918334	9918409	130	0,1,0	15,9,6	2,0,1	14,6,12	110	74	0.445716872169	1.0	0.0,0.07,0.0	0.088,0.0,0.053	-0.024
1312	ENSG00000102984	ZNF821	chr16	-	71867892	71868037	71867911	71868037	71864902	71865048	1312	3,1,3	8,4,4	5,3,1	8,7,4	93	74	0.785752897232	1.0	0.23,0.166,0.374	0.332,0.254,0.166	0.006
1314	ENSG00000110719	TCIRG1	chr11	+	68041267	68041388	68041267	68041346	68041752	68041831	1314	7,1,3	0,0,1	6,2,2	0,0,0	116	74	1	1.0	1.0,1.0,0.657	1.0,1.0,1.0	-0.114
1315	ENSG00000090539	CHRD	chr3	+	184386045	184386755	184386045	184386159	184386844	184386938	1315	6,5,7	0,1,2	0,3,3	0,0,0	670	74	1	1.0	1.0,0.356,0.279	NA,1.0,1.0	-0.455
1317	ENSG00000132950	ZMYM5	chr13	-	19851354	19852190	19851688	19852190	19838699	19838985	1317	29,40,31	1,0,2	33,49,30	2,1,0	408	74	0.965347847252	1.0	0.84,1.0,0.738	0.75,0.899,1.0	-0.024
1318	ENSG00000132950	ZMYM5	chr13	-	19851354	19852190	19851688	19852190	19835476	19835689	1318	26,39,27	0,2,2	32,42,30	0,0,0	408	74	0.107590736483	1.0	1.0,0.78,0.71	1.0,1.0,1.0	-0.17
1319	ENSG00000174891	RSRC1	chr3	+	158110051	158110223	158110051	158110211	158122102	158122298	1319	5,8,5	6,11,17	7,3,6	11,10,7	86	74	0.938621087835	1.0	0.418,0.385,0.202	0.354,0.205,0.424	0.007
1321	ENSG00000089685	BIRC5	chr17	+	78215965	78216066	78215965	78216034	78216663	78216781	1321	0,0,0	13,5,4	0,1,0	10,7,0	106	74	1	1.0	0.0,0.0,0.0	0.0,0.091,NA	-0.045
1322	ENSG00000094841	UPRT	chrX	+	75300866	75301015	75300866	75300965	75303404	75304600	1322	5,0,2	23,9,15	6,2,0	34,12,14	124	74	0.979424195139	1.0	0.115,0.0,0.074	0.095,0.09,0.0	0.001
1328	ENSG00000184900	SUMO3	chr21	-	44808996	44809118	44809046	44809118	44805616	44807040	1328	0,1,0	111,114,73	0,0,0	82,57,73	124	74	1	1.0	0.0,0.005,0.0	0.0,0.0,0.0	0.002
1330	ENSG00000166197	NOLC1	chr10	+	102159192	102159338	102159192	102159308	102159432	102159568	1330	47,19,14	213,85,63	36,25,33	145,108,78	104	74	0.184248403097	1.0	0.136,0.137,0.137	0.15,0.141,0.231	-0.037
1331	ENSG00000049656	CLPTM1L	chr5	-	1324762	1325816	1325750	1325816	1322876	1322911	1331	19,18,22	0,0,1	11,16,14	0,0,0	1062	74	1	1.0	1.0,1.0,0.605	1.0,1.0,1.0	-0.132
1332	ENSG00000049656	CLPTM1L	chr5	-	1331798	1331883	1331802	1331883	1325750	1325816	1332	9,10,8	30,33,30	7,7,8	16,34,34	78	74	0.740391086548	1.0	0.222,0.223,0.202	0.293,0.163,0.182	0.003
1333	ENSG00000072682	P4HA2	chr5	-	132226696	132227221	132227085	132227221	132218544	132218644	1333	41,23,46	58,65,114	18,24,28	35,37,76	463	74	0.913998541613	1.0	0.102,0.054,0.061	0.076,0.094,0.056	-0.003
1334	ENSG00000072682	P4HA2	chr5	-	132226696	132227221	132226931	132227221	132218544	132218644	1334	24,13,30	10,2,6	9,18,19	1,5,2	309	74	0.361667939628	1.0	0.365,0.609,0.545	0.683,0.463,0.695	-0.107
1335	ENSG00000072682	P4HA2	chr5	-	132226931	132227221	132227085	132227221	132218544	132218644	1335	27,12,22	58,65,114	10,11,11	35,37,76	228	74	0.408328496494	1.0	0.131,0.057,0.059	0.085,0.088,0.045	0.01
1336	ENSG00000006634	DBF4	chr7	+	87878052	87878225	87878052	87878133	87884978	87885158	1336	72,119,92	1,0,0	62,100,80	2,0,0	166	74	1	1.0	0.97,1.0,1.0	0.933,1.0,1.0	0.012
1343	ENSG00000161010	C5orf45	chr5	-	179853196	179853437	179853377	179853437	179847977	179848066	1343	6,2,9	10,7,4	10,5,5	6,3,7	255	74	0.388166702871	1.0	0.148,0.077,0.395	0.326,0.326,0.172	-0.068
1344	ENSG00000147862	NFIB	chr9	-	14116180	14116346	14116207	14116346	14112998	14113081	1344	4,0,0	3,1,0	3,0,0	2,5,0	101	74	1	1.0	0.494,0.0,NA	0.524,0.0,NA	-0.015
1345	ENSG00000108448	TRIM16L	chr17	+	18727524	18727758	18727524	18727702	18731069	18731235	1345	73,40,33	3,7,6	46,29,42	14,3,5	130	74	0.23532808703	1.0	0.933,0.765,0.758	0.652,0.846,0.827	0.044
1348	ENSG00000186166	CCDC84	chr11	+	119011220	119011311	119011220	119011283	119011938	119012003	1348	5,6,6	23,1,6	3,3,5	11,2,9	102	74	0.41193151101	1.0	0.136,0.813,0.42	0.165,0.521,0.287	0.132
1349	ENSG00000101019	UQCC1	chr20	-	35381917	35382025	35381925	35382025	35366556	35366614	1349	2,2,0	2,1,1	0,4,2	2,2,5	82	74	0.909437625842	1.0	0.474,0.643,0.0	0.0,0.643,0.265	0.07
134	ENSG00000237765	FAM200B	chr4	+	15681755	15681901	15681755	15681784	15686235	15686462	134	2,3,0	0,2,3	0,1,1	0,1,2	191	74	1	1.0	1.0,0.368,0.0	NA,0.279,0.162	0.235
1352	ENSG00000112769	LAMA4	chr6	-	112189109	112189205	112189130	112189205	112187449	112187601	1352	2,0,0	0,0,0	0,0,0	0,0,1	95	74	1	1.0	1.0,NA,NA	NA,NA,0.0	1.0
1357	ENSG00000095066	HOOK2	chr19	-	12774560	12774741	12774634	12774741	12772993	12773044	1357	7,2,7	3,0,1	1,4,10	0,0,2	148	74	0.107650182793	1.0	0.538,1.0,0.778	1.0,1.0,0.714	-0.133
1358	ENSG00000095066	HOOK2	chr19	-	12774560	12774741	12774668	12774741	12772993	12773044	1358	7,2,8	4,1,2	4,4,11	2,0,2	182	74	0.205387957412	1.0	0.416,0.448,0.619	0.448,1.0,0.691	-0.219
1359	ENSG00000095066	HOOK2	chr19	-	12774634	12774741	12774668	12774741	12772993	12773044	1359	3,0,2	4,1,2	3,0,3	2,0,2	108	74	1	1.0	0.339,0.0,0.407	0.507,NA,0.507	-0.258
135	ENSG00000237765	FAM200B	chr4	+	15681755	15681968	15681755	15681901	15686235	15686462	135	4,9,8	2,1,0	4,5,4	0,0,1	141	74	0.762038515288	1.0	0.512,0.825,1.0	1.0,1.0,0.677	-0.113
1363	ENSG00000171469	ZNF561	chr19	-	9617044	9617171	9617048	9617171	9614020	9614103	1363	22,27,15	1,0,0	29,13,16	0,1,0	78	74	1	1.0	0.954,1.0,1.0	1.0,0.925,1.0	0.01
1365	ENSG00000148303	RPL7A	chr9	+	133348251	133348817	133348251	133348388	133348921	133349042	1365	2,2,4	1,1,3	0,0,1	0,0,0	503	74	1	1.0	0.227,0.227,0.164	NA,NA,1.0	-0.794
1367	ENSG00000164970	FAM219A	chr9	-	34405864	34405964	34405915	34405964	34402704	34402807	1367	1,0,0	0,1,0	1,1,0	0,0,0	125	74	1	1.0	1.0,0.0,NA	1.0,1.0,NA	-0.5
1369	ENSG00000078674	PCM1	chr8	+	17991541	17991700	17991541	17991676	17993482	17993619	1369	46,25,29	11,15,24	31,25,44	12,15,18	98	74	0.763975292238	1.0	0.759,0.557,0.477	0.661,0.557,0.649	-0.025
136	ENSG00000237765	FAM200B	chr4	+	15681755	15681968	15681755	15681784	15686235	15686462	136	4,11,8	0,2,3	4,6,4	0,1,2	258	74	0.648935308656	1.0	1.0,0.612,0.433	1.0,0.632,0.365	0.016
1370	ENSG00000171475	WIPF2	chr17	+	40260534	40260667	40260534	40260627	40262524	40262641	1370	53,16,19	0,0,0	17,19,13	2,0,0	114	74	1	1.0	1.0,1.0,1.0	0.847,1.0,1.0	0.051
1371	ENSG00000159210	SNF8	chr17	-	48936130	48936242	48936169	48936242	48933204	48933346	1371	2,1,2	191,142,76	3,1,0	161,110,81	113	74	1	1.0	0.007,0.005,0.017	0.012,0.006,0.0	0.004
1373	ENSG00000126773	PCNXL4	chr14	+	60124217	60125251	60124217	60124310	60125636	60125823	1373	228,228,248	2,3,0	226,347,218	0,3,1	1015	74	0.624520399297	1.0	0.893,0.847,1.0	1.0,0.894,0.941	-0.032
1375	ENSG00000172977	KAT5	chr11	+	65712921	65713058	65712921	65713055	65713347	65713503	1375	18,8,8	0,1,2	9,7,8	0,0,0	77	74	0.818642342013	1.0	1.0,0.885,0.794	1.0,1.0,1.0	-0.107
1376	ENSG00000204387	C6orf48	chr6	+	31834907	31835200	31834907	31835057	31835410	31835451	1376	269,666,623	0,1,0	199,392,451	0,0,0	217	74	1	1.0	1.0,0.996,1.0	1.0,1.0,1.0	-0.001
1377	ENSG00000204387	C6orf48	chr6	+	31835410	31835455	31835410	31835451	31837235	31837435	1377	0,0,0	264,583,670	1,0,0	218,410,517	78	74	1	1.0	0.0,0.0,0.0	0.004,0.0,0.0	-0.001
1379	ENSG00000127483	HP1BP3	chr1	-	20780344	20780540	20780349	20780540	20779811	20779911	1379	34,24,19	2,0,1	31,34,31	4,1,0	79	74	0.831304961327	1.0	0.941,1.0,0.947	0.879,0.97,1.0	0.013
1380	ENSG00000055950	MRPL43	chr10	-	100983947	100984074	100984033	100984074	100983754	100983817	1380	14,1,2	1,0,1	7,6,3	0,0,0	160	74	1	1.0	0.866,1.0,0.481	1.0,1.0,1.0	-0.218
1384	ENSG00000087263	OGFOD1	chr16	+	56453262	56453408	56453262	56453380	56458547	56458594	1384	77,38,16	1,0,0	83,35,20	0,0,0	102	74	1	1.0	0.982,1.0,1.0	1.0,1.0,1.0	-0.006
1386	ENSG00000101084	C20orf24	chr20	+	36609600	36609758	36609600	36609730	36612009	36612557	1386	7,6,7	754,639,699	18,3,11	846,746,710	102	74	0.771600223926	1.0	0.007,0.007,0.007	0.015,0.003,0.011	-0.003
1387	ENSG00000137965	IFI44	chr1	+	78660553	78660691	78660553	78660654	78662703	78662878	1387	2,0,1	42,17,9	2,1,2	75,16,9	111	74	1	1.0	0.031,0.0,0.069	0.017,0.04,0.129	-0.029
1388	ENSG00000176155	CCDC57	chr17	-	82198313	82198422	82198336	82198422	82195262	82195364	1388	8,1,0	0,0,1	8,4,1	0,1,0	97	74	1	1.0	1.0,1.0,0.0	1.0,0.753,1.0	-0.251
138	ENSG00000064933	PMS1	chr2	+	189863742	189864228	189863742	189863974	189867798	189867929	138	150,180,133	1,1,1	129,153,134	0,1,1	328	74	1	1.0	0.971,0.976,0.968	1.0,0.972,0.968	-0.008
1390	ENSG00000105372	RPS19	chr19	+	41860254	41860445	41860254	41860289	41860774	41860845	1390	1,0,3	55,96,39	0,0,0	33,33,48	230	74	1	1.0	0.006,0.0,0.024	0.0,0.0,0.0	0.01
1391	ENSG00000159086	PAXBP1	chr21	-	32755212	32755353	32755229	32755353	32751118	32751218	1391	8,20,30	18,17,18	15,25,13	21,15,6	91	74	0.543591949037	1.0	0.265,0.489,0.575	0.367,0.575,0.638	-0.084
1392	ENSG00000158528	PPP1R9A	chr7	+	95284017	95284330	95284017	95284216	95286205	95286325	1392	0,6,5	3,4,4	1,5,5	2,4,6	188	74	0.862006161109	1.0	0.0,0.371,0.33	0.164,0.33,0.247	-0.013
1399	ENSG00000064601	CTSA	chr20	+	45892724	45892887	45892724	45892880	45893219	45893311	1399	1,1,1	437,221,296	0,0,0	238,199,262	81	74	1	1.0	0.002,0.004,0.003	0.0,0.0,0.0	0.003
139	ENSG00000198755	RPL10A	chr6	+	35468946	35469529	35468946	35469027	35470178	35470351	139	5358,8309,6293	0,1,0	4272,5438,5109	0,0,0	576	74	1	1.0	1.0,0.999,1.0	1.0,1.0,1.0	-0.0
13	ENSG00000147130	ZMYM3	chrX	-	71244301	71244470	71244322	71244470	71243828	71243980	13	37,11,16	1,0,0	19,16,20	0,0,2	95	74	1	1.0	0.966,1.0,1.0	1.0,1.0,0.886	0.027
1400	ENSG00000158411	MITD1	chr2	-	99171342	99174016	99173914	99174016	99170536	99170652	1400	356,396,430	0,0,2	403,472,420	0,0,0	2646	74	1	1.0	1.0,1.0,0.857	1.0,1.0,1.0	-0.048
1401	ENSG00000196367	TRRAP	chr7	+	98983263	98983492	98983263	98983459	98984092	98984358	1401	8,1,4	7,6,7	1,3,2	8,7,6	107	74	0.128625624174	1.0	0.441,0.103,0.283	0.08,0.229,0.187	0.11
140	ENSG00000198755	RPL10A	chr6	+	35468946	35469285	35468946	35469027	35469380	35469529	140	58,103,89	1921,2788,2091	29,60,61	1503,1528,1782	332	74	1	1.0	0.007,0.008,0.009	0.004,0.009,0.008	0.001
141	ENSG00000198755	RPL10A	chr6	+	35468798	35469027	35468798	35468873	35469380	35469529	141	1954,2836,2131	0,4,0	1524,1555,1805	2,0,0	228	74	1	1.0	1.0,0.996,1.0	0.996,1.0,1.0	0.0
1421	ENSG00000137449	CPEB2	chr4	+	15007304	15007595	15007304	15007586	15017187	15017278	1421	1,0,1	6,1,1	0,0,2	2,0,0	83	74	1	1.0	0.129,0.0,0.471	0.0,NA,1.0	-0.3
1424	ENSG00000107537	PHYH	chr10	-	13291824	13291912	13291830	13291912	13288359	13288541	1424	1,1,4	83,61,57	2,3,0	75,42,41	80	74	0.876579993324	1.0	0.011,0.015,0.061	0.024,0.062,0.0	0.0
1425	ENSG00000168066	SF1	chr11	-	64767566	64767844	64767570	64767844	64767191	64767251	1425	2,3,4	21,15,10	1,1,3	4,5,3	78	74	0.676968074202	1.0	0.083,0.159,0.275	0.192,0.159,0.487	-0.107
142	ENSG00000165959	CLMN	chr14	-	95194214	95194596	95194535	95194596	95193848	95193919	142	4,9,6	3,5,1	3,10,6	0,4,1	395	74	0.341410394475	1.0	0.2,0.252,0.529	1.0,0.319,0.529	-0.289
1431	ENSG00000172465	TCEAL1	chrX	+	103629493	103629573	103629493	103629561	103629884	103630953	1431	34,23,24	69,76,56	35,34,23	82,74,64	86	74	0.848050333082	1.0	0.298,0.207,0.269	0.269,0.283,0.236	-0.005
1433	ENSG00000221926	TRIM16	chr17	-	15682853	15682951	15682860	15682951	15680864	15680953	1433	15,5,4	0,0,0	5,4,6	0,0,1	81	74	1	1.0	1.0,1.0,1.0	1.0,1.0,0.846	0.051
1436	ENSG00000182518	FAM104B	chrX	-	55159125	55159228	55159128	55159228	55146180	55146311	1436	17,27,35	94,103,98	24,36,24	108,98,77	77	74	0.591456612437	1.0	0.148,0.201,0.256	0.176,0.261,0.23	-0.021
1438	ENSG00000148444	COMMD3	chr10	+	22318104	22318862	22318104	22318168	22318958	22319018	1438	640,619,547	0,0,1	737,664,554	0,2,0	768	74	1	1.0	1.0,1.0,0.981	1.0,0.97,1.0	0.004
143	ENSG00000185813	PCYT2	chr17	-	81907553	81907857	81907772	81907857	81906759	81906898	143	39,6,8	0,1,0	35,5,13	0,0,0	293	74	1	1.0	1.0,0.602,1.0	1.0,1.0,1.0	-0.133
1440	ENSG00000169752	NRG4	chr15	-	76012301	76012422	76012318	76012422	76011220	76011286	1440	8,5,11	7,12,20	14,4,7	15,17,5	91	74	0.87032766336	1.0	0.482,0.253,0.309	0.431,0.161,0.532	-0.027
1441	ENSG00000124508	BTN2A2	chr6	+	26383125	26383299	26383125	26383181	26383791	26383915	1441	13,3,4	1,0,1	8,2,2	1,0,0	192	74	1	1.0	0.834,1.0,0.607	0.755,1.0,1.0	-0.105
1442	ENSG00000129810	SGOL1	chr3	-	20174248	20175055	20175004	20175055	20171042	20171232	1442	186,140,190	14,18,23	171,136,151	15,32,21	830	74	0.250748905474	1.0	0.542,0.409,0.424	0.504,0.275,0.391	0.068
1444	ENSG00000136273	HUS1	chr7	-	47979420	47979553	47979467	47979553	47978688	47978816	1444	0,0,1	12,10,9	0,0,0	3,7,6	121	74	1	1.0	0.0,0.0,0.064	0.0,0.0,0.0	0.021
1445	ENSG00000136273	HUS1	chr7	-	47979409	47979553	47979420	47979553	47978688	47978816	1445	0,0,0	0,0,1	1,1,0	0,0,0	85	74	1	1.0	NA,NA,0.0	1.0,1.0,NA	-1.0
1446	ENSG00000136273	HUS1	chr7	-	47979409	47979553	47979467	47979553	47978688	47978816	1446	0,0,0	12,10,9	1,1,0	3,7,6	132	74	1	1.0	0.0,0.0,0.0	0.157,0.074,0.0	-0.077
1449	ENSG00000178761	FAM219B	chr15	-	74906277	74906365	74906323	74906365	74905153	74905231	1449	25,27,5	1,0,0	16,15,13	1,1,0	120	74	1	1.0	0.939,1.0,1.0	0.908,0.902,1.0	0.043
144	ENSG00000168264	IRF2BP2	chr1	-	234608446	234609525	234608494	234609525	234604268	234607852	144	21,11,10	10,9,8	11,9,9	4,6,8	122	74	0.924045704131	1.0	0.56,0.426,0.431	0.625,0.476,0.406	-0.03
1450	ENSG00000143578	CREB3L4	chr1	+	153968929	153969455	153968929	153969176	153972743	153972836	1450	61,32,16	1,0,1	37,23,25	0,0,0	353	74	1	1.0	0.927,1.0,0.77	1.0,1.0,1.0	-0.101
1451	ENSG00000143578	CREB3L4	chr1	+	153968521	153968699	153968521	153968639	153968929	153969176	1451	30,18,17	4,5,1	44,19,20	4,1,1	134	74	0.161717400361	1.0	0.806,0.665,0.904	0.859,0.913,0.917	-0.105
1452	ENSG00000143543	JTB	chr1	-	153976692	153977013	153976975	153977013	153975825	153975905	1452	1670,1843,1816	4,2,2	1459,1518,1668	7,1,2	357	74	1	1.0	0.989,0.995,0.995	0.977,0.997,0.994	0.004
1454	ENSG00000162300	ZFPL1	chr11	+	65084241	65084378	65084241	65084360	65084690	65084800	1454	8,12,17	0,0,2	7,3,6	0,0,0	92	74	1	1.0	1.0,1.0,0.872	1.0,1.0,1.0	-0.043
1456	ENSG00000162300	ZFPL1	chr11	+	65084690	65084800	65084690	65084782	65085114	65085226	1456	28,33,18	0,0,0	11,33,17	0,1,0	92	74	1	1.0	1.0,1.0,1.0	1.0,0.964,1.0	0.012
1457	ENSG00000198160	MIER1	chr1	+	66984571	66984652	66984571	66984592	66986402	66988619	1457	27,28,34	33,35,21	24,38,26	40,40,25	134	74	0.487587581109	1.0	0.311,0.306,0.472	0.249,0.344,0.365	0.044
1458	ENSG00000121716	PILRB	chr7	+	100356749	100356938	100356749	100356883	100358219	100358366	1458	2,5,2	13,14,17	1,1,3	9,6,13	129	74	0.701296832038	1.0	0.081,0.17,0.063	0.06,0.087,0.117	0.017
1459	ENSG00000135148	TRAFD1	chr12	+	112140818	112141224	112140818	112140980	112142088	112142295	1459	707,663,600	0,0,0	605,748,644	2,0,0	318	74	1	1.0	1.0,1.0,1.0	0.986,1.0,1.0	0.005
1465	ENSG00000102385	DRP2	chrX	+	101242903	101243098	101242903	101242982	101245016	101245077	1465	0,1,0	0,0,0	0,1,0	0,0,1	190	74	1	1.0	NA,1.0,NA	NA,1.0,0.0	0.5
1466	ENSG00000119383	PPP2R4	chr9	+	129120512	129120628	129120512	129120610	129123051	129123138	1466	1,0,0	70,31,26	0,0,0	78,38,28	92	74	1	1.0	0.011,0.0,0.0	0.0,0.0,0.0	0.004
1468	ENSG00000076944	STXBP2	chr19	+	7647161	7647511	7647161	7647247	7647724	7647873	1468	14,25,22	1,1,0	5,5,13	1,0,0	338	74	1	1.0	0.754,0.846,1.0	0.523,1.0,1.0	0.026
1472	ENSG00000139624	CERS5	chr12	-	50134399	50134702	50134545	50134702	50129798	50130694	1472	10,5,26	48,45,29	8,11,15	37,48,32	220	74	0.772784681533	1.0	0.065,0.036,0.232	0.068,0.072,0.136	0.019
1474	ENSG00000184708	EIF4ENIF1	chr22	-	31454143	31454376	31454179	31454376	31450288	31450360	1474	43,53,24	1,0,1	29,49,31	0,0,3	110	74	1	1.0	0.967,1.0,0.942	1.0,1.0,0.874	0.012
1475	ENSG00000184708	EIF4ENIF1	chr22	-	31454143	31454376	31454179	31454376	31449347	31449531	1475	13,35,14	0,0,0	16,21,10	0,0,1	110	74	1	1.0	1.0,1.0,1.0	1.0,1.0,0.871	0.043
1476	ENSG00000184014	DENND5A	chr11	-	9142721	9143485	9143402	9143485	9141939	9142108	1476	195,215,198	3,2,0	107,168,136	1,0,1	755	74	1	1.0	0.864,0.913,1.0	0.913,1.0,0.93	-0.022
1477	ENSG00000139168	ZCRB1	chr12	-	42324018	42324104	42324067	42324104	42322417	42322446	1477	387,655,490	1,0,0	364,541,423	0,0,0	123	74	1	1.0	0.996,1.0,1.0	1.0,1.0,1.0	-0.001
1479	ENSG00000139197	PEX5	chr12	+	7190361	7190569	7190361	7190524	7190887	7190923	1479	1,0,0	1,1,0	0,0,1	0,1,0	119	74	1	1.0	0.383,0.0,NA	NA,0.0,1.0	-0.308
147	ENSG00000187193	MT1X	chr16	+	56683164	56683386	56683164	56683230	56683957	56684196	147	10,8,8	45,85,70	2,2,6	33,48,41	230	74	0.110820765198	1.0	0.067,0.029,0.035	0.019,0.013,0.045	0.018
1482	ENSG00000114054	PCCB	chr3	+	136326802	136327255	136326802	136326910	136327633	136327732	1482	550,484,486	2,1,1	467,500,465	1,2,1	419	74	1	1.0	0.98,0.988,0.988	0.988,0.978,0.988	0.001
1483	ENSG00000183696	UPP1	chr7	+	48101823	48101982	48101823	48101870	48106872	48107082	1483	44,19,17	4,6,7	52,19,14	6,8,2	186	74	0.75562342393	1.0	0.814,0.557,0.491	0.775,0.486,0.736	-0.045
1484	ENSG00000183696	UPP1	chr7	+	48101823	48101982	48101823	48101870	48103296	48103411	1484	62,22,23	1,0,1	69,21,13	0,0,1	186	74	1	1.0	0.961,1.0,0.901	1.0,1.0,0.838	0.008
1486	ENSG00000125454	SLC25A19	chr17	-	75288497	75288591	75288501	75288591	75286632	75286802	1486	1,0,0	3,1,1	1,0,0	10,0,3	78	74	1	1.0	0.24,0.0,0.0	0.087,NA,0.0	0.037
1488	ENSG00000125454	SLC25A19	chr17	-	75288387	75288591	75288497	75288591	75286632	75286802	1488	48,30,10	1,0,0	41,26,19	1,0,0	184	74	1	1.0	0.951,1.0,1.0	0.943,1.0,1.0	0.003
1489	ENSG00000141027	NCOR1	chr17	-	16061400	16061894	16061757	16061894	16058470	16058599	1489	174,75,104	0,1,0	89,138,104	0,0,0	431	74	1	1.0	1.0,0.928,1.0	1.0,1.0,1.0	-0.024
148	ENSG00000255339	RP11-411B6.6	chr10	-	100529365	100529506	100529379	100529506	100526974	100527074	148	3,0,5	346,578,400	2,0,1	296,305,369	88	74	1	1.0	0.007,0.0,0.01	0.006,0.0,0.002	0.003
1490	ENSG00000141027	NCOR1	chr17	-	16046950	16047093	16046989	16047093	16040440	16040494	1490	33,28,24	1,1,1	15,18,24	0,1,0	113	74	0.17771982792	1.0	0.956,0.948,0.94	1.0,0.922,1.0	-0.026
1491	ENSG00000160392	C19orf47	chr19	-	40341785	40341890	40341838	40341890	40336319	40336407	1491	0,0,2	2,0,1	0,1,0	5,0,2	127	74	1	1.0	0.0,NA,0.538	0.0,1.0,0.0	-0.064
1494	ENSG00000136243	NUPL2	chr7	+	23197172	23197247	23197172	23197230	23199457	23199542	1494	7,0,0	1,0,0	2,0,1	2,0,0	91	74	1	1.0	0.851,NA,NA	0.448,NA,1.0	0.127
1496	ENSG00000164180	TMEM161B	chr5	-	88205800	88205954	88205813	88205954	88202961	88203075	1496	1,1,1	55,44,44	1,0,1	77,73,43	87	74	1	1.0	0.015,0.019,0.019	0.011,0.0,0.019	0.008
1497	ENSG00000164180	TMEM161B	chr5	-	88268720	88268848	88268787	88268848	88228444	88228528	1497	11,4,3	1,0,1	11,4,5	1,0,1	141	74	1	1.0	0.852,1.0,0.612	0.852,1.0,0.724	-0.037
1498	ENSG00000108352	RAPGEFL1	chr17	+	40181298	40181486	40181298	40181373	40181615	40181694	1498	1,0,0	0,2,0	0,0,0	0,1,0	187	74	1	1.0	1.0,0.0,NA	NA,0.0,NA	0.5
1499	ENSG00000178149	DALRD3	chr3	-	49015803	49015872	49015818	49015872	49015487	49015707	1499	84,76,91	12,13,10	57,77,91	5,10,8	89	74	0.245977244792	1.0	0.853,0.829,0.883	0.905,0.865,0.904	-0.036
149	ENSG00000214517	PPME1	chr11	+	74250953	74251715	74250953	74251018	74253491	74254703	149	172,75,157	1,0,0	108,99,116	0,0,0	771	74	1	1.0	0.943,1.0,1.0	1.0,1.0,1.0	-0.019
14	ENSG00000147130	ZMYM3	chrX	-	71246594	71246692	71246630	71246692	71246352	71246512	14	21,13,10	2,0,2	17,25,9	0,2,0	110	74	0.280054807592	1.0	0.876,1.0,0.771	1.0,0.894,1.0	-0.082
1502	ENSG00000108773	KAT2A	chr17	-	42119053	42119436	42119244	42119436	42118296	42118403	1502	117,100,154	72,21,22	91,127,129	40,17,15	265	74	0.419597550555	1.0	0.312,0.571,0.662	0.388,0.676,0.706	-0.075
1503	ENSG00000108773	KAT2A	chr17	-	42114891	42115035	42114953	42115035	42114489	42114604	1503	204,80,107	2,0,1	105,49,97	0,0,0	136	74	1	1.0	0.982,1.0,0.983	1.0,1.0,1.0	-0.012
1506	ENSG00000167272	POP5	chr12	-	120580995	120581257	120581114	120581257	120579773	120579923	1506	1,2,4	56,35,32	0,0,0	39,23,23	193	74	0.711216539843	1.0	0.007,0.021,0.046	0.0,0.0,0.0	0.025
1507	ENSG00000167272	POP5	chr12	-	120580995	120581257	120581114	120581257	120579513	120579597	1507	0,2,1	7,2,1	0,0,0	4,0,2	193	74	1	1.0	0.0,0.277,0.277	0.0,NA,0.0	0.185
1508	ENSG00000198715	GLMP	chr1	-	156295296	156295689	156295525	156295689	156294758	156295016	1508	1,0,0	54,29,27	0,0,1	26,12,27	303	74	1	1.0	0.005,0.0,0.0	0.0,0.0,0.009	-0.001
1509	ENSG00000135913	USP37	chr2	-	218562672	218562813	218562717	218562813	218560819	218560883	1509	8,2,5	0,0,0	3,4,2	0,1,0	119	74	1	1.0	1.0,1.0,1.0	1.0,0.713,1.0	0.096
1518	ENSG00000177156	TALDO1	chr11	+	763746	763944	763746	763940	764287	764433	1518	84,71,56	1,0,0	48,21,41	1,0,0	78	74	1	1.0	0.988,1.0,1.0	0.979,1.0,1.0	0.003
1528	ENSG00000163482	STK36	chr2	+	218672740	218673017	218672740	218672913	218673624	218673765	1528	0,1,1	5,0,1	0,0,1	10,3,0	178	74	1	1.0	0.0,1.0,0.294	0.0,0.0,1.0	0.098
152	ENSG00000100897	DCAF11	chr14	+	24115542	24115749	24115542	24115726	24116971	24117044	152	2,8,6	1,0,1	1,8,3	0,0,0	97	74	1	1.0	0.604,1.0,0.821	1.0,1.0,1.0	-0.192
1533	ENSG00000107959	PITRM1	chr10	-	3148167	3148291	3148170	3148291	3147986	3148063	1533	0,1,0	39,18,5	0,0,0	23,8,11	77	74	1	1.0	0.0,0.051,0.0	0.0,0.0,0.0	0.017
1534	ENSG00000107959	PITRM1	chr10	-	3156929	3157531	3157434	3157531	3155590	3155729	1534	133,59,40	0,0,0	94,56,56	1,0,0	579	74	1	1.0	1.0,1.0,1.0	0.923,1.0,1.0	0.026
1535	ENSG00000163479	SSR2	chr1	-	156018131	156018368	156018269	156018368	156014960	156015069	1535	86,106,84	1690,1290,1321	69,94,91	1647,1295,1384	212	74	0.480702912666	1.0	0.017,0.028,0.022	0.014,0.025,0.022	0.002
1536	ENSG00000163479	SSR2	chr1	-	156018131	156018368	156018269	156018368	156011809	156011887	1536	118,147,126	0,0,0	95,139,137	0,2,0	212	74	1	1.0	1.0,1.0,1.0	1.0,0.96,1.0	0.013
1537	ENSG00000163479	SSR2	chr1	-	156018251	156018368	156018269	156018368	156011809	156011887	1537	10,18,11	0,0,0	11,16,9	0,2,0	92	74	1	1.0	1.0,1.0,1.0	1.0,0.865,1.0	0.045
1543	ENSG00000104852	SNRNP70	chr19	+	49102113	49103587	49102113	49102173	49104633	49104735	1543	60,45,96	1,0,1	62,31,96	0,1,0	1488	74	1	1.0	0.749,1.0,0.827	1.0,0.607,1.0	-0.01
1544	ENSG00000104852	SNRNP70	chr19	+	49102113	49102185	49102113	49102173	49104633	49104735	1544	0,1,2	1,0,1	1,0,0	0,1,0	86	74	1	1.0	0.0,1.0,0.632	1.0,0.0,NA	0.044
1545	ENSG00000104852	SNRNP70	chr19	+	49102113	49103587	49102113	49102185	49104633	49104735	1545	60,45,96	0,1,2	62,31,96	1,0,0	1476	74	0.790434537645	1.0	1.0,0.693,0.706	0.757,1.0,1.0	-0.119
1546	ENSG00000092036	HAUS4	chr14	-	22956745	22957094	22956915	22957094	22955099	22955176	1546	14,31,8	4,11,8	9,20,19	3,4,6	244	74	0.241691233597	1.0	0.515,0.461,0.233	0.476,0.603,0.49	-0.12
1548	ENSG00000174306	ZHX3	chr20	-	41268978	41269083	41268989	41269083	41202056	41205066	1548	1,0,0	0,0,0	3,0,4	1,2,0	85	74	1	1.0	1.0,NA,NA	0.723,0.0,1.0	0.426
154	ENSG00000166451	CENPN	chr16	+	81014135	81014391	81014135	81014181	81017325	81017385	154	26,12,15	536,507,420	17,9,11	645,598,444	284	74	0.911443004042	1.0	0.012,0.006,0.009	0.007,0.004,0.006	0.003
1552	ENSG00000189164	ZNF527	chr19	+	37379119	37379246	37379119	37379236	37380276	37380372	1552	4,1,3	1,0,0	5,0,1	0,0,0	84	74	1	1.0	0.779,1.0,1.0	1.0,NA,1.0	-0.074
1554	ENSG00000151849	CENPJ	chr13	-	24886233	24886385	24886234	24886385	24885605	24885670	1554	0,1,0	0,0,0	2,1,0	0,1,0	75	74	1	1.0	NA,1.0,NA	1.0,0.497,NA	0.252
1555	ENSG00000064886	CHI3L2	chr1	+	111234906	111235057	111234906	111235000	111235638	111235763	1555	7,8,3	1,0,0	19,12,1	1,1,0	131	74	1	1.0	0.798,1.0,1.0	0.915,0.871,1.0	0.004
1557	ENSG00000166986	MARS	chr12	+	57515919	57516158	57515919	57515991	57516244	57516337	1557	49,77,108	198,186,214	39,77,74	120,144,183	241	74	0.551157381933	1.0	0.071,0.113,0.134	0.091,0.141,0.11	-0.008
1558	ENSG00000166986	MARS	chr12	+	57512007	57512353	57512007	57512103	57512750	57512964	1558	384,216,212	0,3,1	262,231,191	0,1,0	324	74	0.594434429382	1.0	1.0,0.943,0.98	1.0,0.981,1.0	-0.019
1559	ENSG00000170037	CNTROB	chr17	+	7948486	7948685	7948486	7948619	7949084	7949157	1559	3,6,7	10,15,14	1,5,3	10,2,9	140	74	0.864602329715	1.0	0.137,0.175,0.209	0.05,0.569,0.15	-0.083
1564	ENSG00000122952	ZWINT	chr10	-	56358804	56358947	56358908	56358947	56358555	56358687	1564	200,107,123	14,4,4	159,94,112	14,5,6	178	74	0.34329039878	1.0	0.856,0.917,0.927	0.825,0.887,0.886	0.034
1567	ENSG00000068885	IFT80	chr3	-	160366042	160366152	160366092	160366152	160357488	160357578	1567	52,34,23	0,0,1	40,41,29	0,1,0	124	74	1	1.0	1.0,1.0,0.932	1.0,0.961,1.0	-0.01
1568	ENSG00000141497	ZMYND15	chr17	+	4743766	4744107	4743766	4743847	4744189	4744278	1568	2,0,0	0,0,0	0,1,0	1,0,1	334	74	1	1.0	1.0,NA,NA	0.0,1.0,0.0	0.667
1569	ENSG00000006757	PNPLA4	chrX	-	7927670	7927739	7927685	7927739	7925939	7926132	1569	3,0,0	0,0,0	1,0,1	1,0,0	89	74	1	1.0	1.0,NA,NA	0.454,NA,1.0	0.273
1570	ENSG00000204356	NELFE	chr6	-	31958307	31958454	31958371	31958454	31956940	31957010	1570	1,3,1	71,55,41	3,2,1	48,24,44	138	74	0.562403578691	1.0	0.007,0.028,0.013	0.032,0.043,0.012	-0.013
1571	ENSG00000129245	FXR2	chr17	-	7606015	7606149	7606096	7606149	7605644	7605738	1571	3,2,5	38,21,12	2,6,2	47,27,12	155	74	0.926190989267	1.0	0.036,0.043,0.166	0.02,0.096,0.074	0.018
1572	ENSG00000100532	CGRRF1	chr14	+	54530048	54530763	54530048	54530226	54530902	54531050	1572	9,7,6	16,14,11	17,8,8	21,18,19	611	74	0.785006773881	1.0	0.064,0.057,0.062	0.089,0.051,0.049	-0.002
1574	ENSG00000111653	ING4	chr12	-	6652935	6653050	6652944	6653050	6652661	6652767	1574	49,53,59	24,32,31	45,51,43	22,30,19	83	74	0.776369444813	1.0	0.645,0.596,0.629	0.646,0.602,0.669	-0.016
1576	ENSG00000111653	ING4	chr12	-	6652270	6652770	6652661	6652770	6651323	6651385	1576	258,277,321	0,0,0	215,306,301	0,1,0	465	74	1	1.0	1.0,1.0,1.0	1.0,0.98,1.0	0.007
1578	ENSG00000068654	POLR1A	chr2	-	86031329	86031635	86031512	86031635	86030195	86030396	1578	12,2,2	0,0,0	8,0,3	2,0,0	257	74	1	1.0	1.0,1.0,1.0	0.535,NA,1.0	0.232
1579	ENSG00000174837	ADGRE1	chr19	+	6928144	6928310	6928144	6928211	6934986	6935078	1579	0,0,0	1,1,3	1,0,0	3,0,0	173	74	1	1.0	0.0,0.0,0.0	0.125,NA,NA	-0.125
157	ENSG00000197217	ENTPD4	chr8	-	23441568	23441723	23441592	23441723	23439748	23439915	157	7,1,1	1,6,2	10,2,3	3,7,2	98	74	0.637647559452	1.0	0.841,0.112,0.274	0.716,0.177,0.531	-0.066
1580	ENSG00000174837	ADGRE1	chr19	+	6897427	6897547	6897427	6897451	6906432	6906521	1580	1,0,0	1,0,0	2,2,0	0,0,0	170	74	1	1.0	0.303,NA,NA	1.0,1.0,NA	-0.697
1581	ENSG00000118181	RPS25	chr11	-	119017924	119018053	119017957	119018053	119017361	119017545	1581	54,123,102	14712,23484,19374	79,93,85	16116,18157,17750	107	74	1	1.0	0.003,0.004,0.004	0.003,0.004,0.003	0.0
1583	ENSG00000148337	CIZ1	chr9	-	128178988	128179415	128179072	128179415	128178708	128178904	1583	20,6,10	5,6,5	6,5,14	6,0,6	158	74	0.721846074138	1.0	0.652,0.319,0.484	0.319,1.0,0.522	-0.129
1584	ENSG00000148337	CIZ1	chr9	-	128178988	128179415	128179243	128179415	128178708	128178904	1584	75,31,43	0,0,1	27,24,32	1,0,0	329	74	1	1.0	1.0,1.0,0.906	0.859,1.0,1.0	0.016
1585	ENSG00000148337	CIZ1	chr9	-	128179072	128179415	128179243	128179415	128178708	128178904	1585	60,31,38	0,0,1	27,19,24	1,0,0	245	74	1	1.0	1.0,1.0,0.92	0.891,1.0,1.0	0.01
1586	ENSG00000148337	CIZ1	chr9	-	128169051	128169201	128169075	128169201	128167094	128167164	1586	114,158,93	17,18,15	116,115,100	11,12,19	98	74	0.719145400536	1.0	0.835,0.869,0.824	0.888,0.879,0.799	-0.013
1587	ENSG00000070010	UFD1L	chr22	-	19475469	19475602	19475495	19475602	19475067	19475100	1587	307,155,165	10,6,17	331,143,165	6,13,10	100	74	0.613582238892	1.0	0.958,0.95,0.878	0.976,0.891,0.924	-0.002
1589	ENSG00000132768	DPH2	chr1	+	43970595	43970817	43970595	43970708	43970965	43971189	1589	3,6,9	21,2,7	4,4,8	18,7,4	183	74	0.731933422959	1.0	0.055,0.548,0.342	0.082,0.188,0.447	0.076
158	ENSG00000124571	XPO5	chr6	-	43573397	43573601	43573479	43573601	43572505	43572578	158	0,0,0	40,15,10	0,1,0	21,20,12	156	74	1	1.0	0.0,0.0,0.0	0.0,0.023,0.0	-0.008
1591	ENSG00000213930	GALT	chr9	+	34648761	34648907	34648761	34648894	34648997	34649081	1591	2,0,0	18,4,6	0,0,0	6,1,2	87	74	1	1.0	0.086,0.0,0.0	0.0,0.0,0.0	0.029
1592	ENSG00000213930	GALT	chr9	+	34647088	34647961	34647088	34647258	34648114	34648171	1592	51,7,14	2,0,0	34,9,25	0,0,0	777	74	1	1.0	0.708,1.0,1.0	1.0,1.0,1.0	-0.097
1594	ENSG00000152763	WDR78	chr1	-	66890182	66891266	66891153	66891266	66871369	66871509	1594	1,0,0	3,5,1	1,0,0	6,6,4	1045	74	1	1.0	0.023,0.0,0.0	0.012,0.0,0.0	0.004
1598	ENSG00000128891	C15orf57	chr15	-	40564790	40565057	40564975	40565057	40562771	40563027	1598	1,1,2	2,0,0	0,0,0	3,1,1	259	74	0.160787112507	1.0	0.125,1.0,1.0	0.0,0.0,0.0	0.708
159	ENSG00000124571	XPO5	chr6	-	43527633	43527731	43527670	43527731	43526684	43526747	159	132,74,62	0,0,0	80,89,50	0,0,1	111	74	1	1.0	1.0,1.0,1.0	1.0,1.0,0.971	0.01
15	ENSG00000035115	SH3YL1	chr2	-	230546	231191	231022	231191	229965	230044	15	1,2,3	9,24,3	3,3,2	6,18,8	550	74	0.436792907809	1.0	0.015,0.011,0.119	0.063,0.022,0.033	0.009
1600	ENSG00000174227	PIGG	chr4	+	499239	499725	499239	499489	500395	500601	1600	10,2,1	6,5,7	1,7,4	2,1,5	310	74	0.382767393042	1.0	0.285,0.087,0.033	0.107,0.626,0.16	-0.163
1601	ENSG00000174227	PIGG	chr4	+	521055	521273	521055	521249	521659	521941	1601	33,13,13	7,2,5	18,11,9	5,2,2	98	74	0.902969878415	1.0	0.781,0.831,0.663	0.731,0.806,0.773	-0.012
1607	ENSG00000101871	MID1	chrX	-	10566887	10567603	10567001	10567603	10523091	10523187	1607	50,26,26	1,2,2	45,39,21	2,1,0	188	74	0.241147693933	1.0	0.952,0.837,0.837	0.899,0.939,1.0	-0.071
1608	ENSG00000092010	PSME1	chr14	+	24138344	24138403	24138344	24138399	24138473	24138560	1608	1,3,0	184,265,236	1,1,0	115,160,181	78	74	1	1.0	0.005,0.011,0.0	0.008,0.006,0.0	0.001
1609	ENSG00000092010	PSME1	chr14	+	24138473	24138568	24138473	24138560	24138735	24138967	1609	18,47,56	295,495,479	9,34,40	216,293,341	82	74	1	1.0	0.052,0.079,0.095	0.036,0.095,0.096	-0.0
160	ENSG00000124839	RAB17	chr2	-	237585997	237586157	237586063	237586157	237578003	237578155	160	47,13,15	2,0,2	29,13,23	0,0,0	140	74	0.382775351856	1.0	0.925,1.0,0.799	1.0,1.0,1.0	-0.092
1612	ENSG00000100731	PCNX	chr14	+	70995740	70995925	70995740	70995843	71009633	71009724	1612	9,6,5	0,0,0	8,3,5	1,0,0	156	74	1	1.0	1.0,1.0,1.0	0.791,1.0,1.0	0.07
1614	ENSG00000136068	FLNB	chr3	+	58141857	58141929	58141857	58141896	58142649	58142752	1614	32,10,11	5,2,3	14,12,8	1,5,6	107	74	0.305633473899	1.0	0.816,0.776,0.717	0.906,0.624,0.48	0.1
1615	ENSG00000103978	TMEM87A	chr15	-	42272888	42273078	42272962	42273078	42272062	42272123	1615	6,8,4	0,0,0	0,6,3	0,0,1	148	74	1	1.0	1.0,1.0,1.0	NA,1.0,0.6	0.2
1617	ENSG00000162735	PEX19	chr1	-	160282825	160283109	160282943	160283109	160282416	160282502	1617	0,1,0	115,55,31	0,0,0	134,67,50	192	74	1	1.0	0.0,0.007,0.0	0.0,0.0,0.0	0.002
1619	ENSG00000169727	GPS1	chr17	+	82056628	82056772	82056628	82056766	82056839	82056974	1619	2,0,0	149,100,93	0,2,1	59,36,57	80	74	1	1.0	0.012,0.0,0.0	0.0,0.049,0.016	-0.018
161	ENSG00000124839	RAB17	chr2	-	237585997	237586157	237586041	237586157	237578003	237578155	161	44,13,13	0,0,1	29,13,23	0,0,2	118	74	1	1.0	1.0,1.0,0.891	1.0,1.0,0.878	0.004
1620	ENSG00000180773	SLC36A4	chr11	-	93182805	93182894	93182834	93182894	93181690	93181786	1620	18,15,5	1,2,2	18,19,9	0,2,2	103	74	0.477328679056	1.0	0.928,0.843,0.642	1.0,0.872,0.764	-0.074
1621	ENSG00000259024	TVP23C-CDRT4	chr17	-	15553684	15553829	15553764	15553829	15547058	15547148	1621	23,20,10	2,0,0	24,26,18	0,0,0	154	74	1	1.0	0.847,1.0,1.0	1.0,1.0,1.0	-0.051
1624	ENSG00000082258	CCNT2	chr2	+	134946100	134946465	134946100	134946146	134947735	134947899	1624	31,28,47	17,9,17	35,56,42	21,12,11	393	74	0.508485597461	1.0	0.256,0.369,0.342	0.239,0.468,0.418	-0.053
1628	ENSG00000104921	FCER2	chr19	-	7697012	7697298	7697235	7697298	7696824	7696914	1628	0,0,0	0,1,0	0,1,1	0,0,0	297	74	1	1.0	NA,0.0,NA	NA,1.0,1.0	-1.0
162	ENSG00000124839	RAB17	chr2	-	237586041	237586157	237586063	237586157	237578003	237578155	162	3,0,3	2,0,2	0,0,2	0,0,0	96	74	1	1.0	0.536,NA,0.536	NA,NA,1.0	-0.464
1631	ENSG00000095564	BTAF1	chr10	+	91959064	91959282	91959064	91959154	91959784	91959880	1631	64,50,136	26,9,14	43,86,106	14,8,8	202	74	0.3154980243	1.0	0.474,0.671,0.781	0.529,0.797,0.829	-0.076
1632	ENSG00000166855	CLPX	chr15	-	65158574	65158751	65158686	65158751	65157745	65157910	1632	263,232,200	19,16,16	225,245,180	19,16,10	186	74	0.771070154861	1.0	0.846,0.852,0.833	0.825,0.859,0.877	-0.01
1633	ENSG00000166855	CLPX	chr15	-	65156777	65156932	65156843	65156932	65155691	65155856	1633	8,6,6	143,176,134	5,3,7	145,185,165	140	74	0.27041101193	1.0	0.029,0.018,0.023	0.018,0.008,0.022	0.007
1638	ENSG00000135506	OS9	chr12	+	57718992	57720263	57718992	57719182	57720405	57720518	1638	524,637,689	179,137,154	354,490,633	153,166,132	1155	74	0.106970856062	1.0	0.158,0.23,0.223	0.129,0.159,0.235	0.029
1639	ENSG00000135506	OS9	chr12	+	57695961	57696038	57695961	57695976	57696274	57696373	1639	494,333,417	1,0,2	416,441,417	3,1,7	136	74	0.920579759552	1.0	0.996,1.0,0.991	0.987,0.996,0.97	0.011
1640	ENSG00000135506	OS9	chr12	+	57695961	57696038	57695961	57695981	57715759	57715970	1640	207,135,153	0,0,0	156,170,179	1,0,0	131	74	1	1.0	1.0,1.0,1.0	0.989,1.0,1.0	0.004
1641	ENSG00000135506	OS9	chr12	+	57718145	57718421	57718145	57718376	57718992	57719182	1641	431,405,433	17,17,15	292,277,413	10,10,13	119	74	0.506056261275	1.0	0.94,0.937,0.947	0.948,0.945,0.952	-0.007
1642	ENSG00000092531	SNAP23	chr15	+	42512954	42513447	42512954	42512996	42515236	42515354	1642	181,159,210	0,0,1	154,188,192	1,0,0	525	74	1	1.0	1.0,1.0,0.967	0.956,1.0,1.0	0.004
1643	ENSG00000135469	COQ10A	chr12	+	56269058	56269251	56269058	56269108	56269459	56269561	1643	188,161,125	1,0,0	168,155,126	2,0,0	217	74	1	1.0	0.985,1.0,1.0	0.966,1.0,1.0	0.006
1644	ENSG00000153310	FAM49B	chr8	-	129849242	129852278	129852161	129852278	129846803	129846874	1644	276,362,448	0,1,0	331,411,406	0,0,0	2993	74	1	1.0	1.0,0.899,1.0	1.0,1.0,1.0	-0.034
1645	ENSG00000153310	FAM49B	chr8	-	129896671	129896854	129896748	129896854	129879388	129879471	1645	1,1,1	0,0,0	1,3,2	1,0,0	151	74	1	1.0	1.0,1.0,1.0	0.329,1.0,1.0	0.224
1647	ENSG00000012048	BRCA1	chr17	-	43106455	43106533	43106477	43106533	43104867	43104956	1647	34,13,10	4,0,0	39,20,9	1,0,0	96	74	0.44449811542	1.0	0.868,1.0,1.0	0.968,1.0,1.0	-0.033
1648	ENSG00000012048	BRCA1	chr17	-	43125270	43125370	43125276	43125370	43124016	43124115	1648	0,0,0	2,0,0	2,1,0	1,1,0	80	74	1	1.0	0.0,NA,NA	0.649,0.481,NA	-0.565
1649	ENSG00000012048	BRCA1	chr17	-	43091434	43094860	43094743	43094860	43090943	43091032	1649	1245,372,294	17,6,5	1183,745,405	20,12,13	3383	74	0.272142268465	1.0	0.616,0.576,0.563	0.564,0.576,0.405	0.07
164	ENSG00000115661	STK16	chr2	+	219245478	219245796	219245478	219245522	219245895	219246085	164	6,4,4	2,0,0	4,3,3	0,0,1	348	74	0.626153090879	1.0	0.389,1.0,1.0	1.0,1.0,0.389	0.0
1650	ENSG00000122783	C7orf49	chr7	-	135168930	135169060	135168968	135169060	135167731	135167807	1650	8,3,7	0,2,0	11,2,3	2,0,0	112	74	0.781966689726	1.0	1.0,0.498,1.0	0.784,1.0,1.0	-0.095
1651	ENSG00000122783	C7orf49	chr7	-	135168785	135169060	135168968	135169060	135167731	135167807	1651	62,23,21	0,2,0	51,18,21	2,0,0	257	74	1	1.0	1.0,0.768,1.0	0.88,1.0,1.0	-0.037
1652	ENSG00000122783	C7orf49	chr7	-	135168748	135169060	135168968	135169060	135167731	135167807	1652	90,32,24	0,2,0	72,17,31	2,0,0	294	74	1	1.0	1.0,0.801,1.0	0.901,1.0,1.0	-0.033
1653	ENSG00000122783	C7orf49	chr7	-	135168744	135169060	135168968	135169060	135167731	135167807	1653	71,23,21	0,2,0	58,16,26	2,0,0	298	74	1	1.0	1.0,0.741,1.0	0.878,1.0,1.0	-0.046
1654	ENSG00000122783	C7orf49	chr7	-	135168785	135169060	135168930	135169060	135167731	135167807	1654	55,20,14	1,0,0	40,16,18	0,0,0	219	74	1	1.0	0.949,1.0,1.0	1.0,1.0,1.0	-0.017
1655	ENSG00000122783	C7orf49	chr7	-	135168748	135169060	135168930	135169060	135167731	135167807	1655	83,29,17	1,0,0	61,15,28	0,0,0	256	74	1	1.0	0.96,1.0,1.0	1.0,1.0,1.0	-0.013
1656	ENSG00000122783	C7orf49	chr7	-	135168744	135169060	135168930	135169060	135167731	135167807	1656	64,20,14	1,0,0	47,14,23	0,0,0	260	74	1	1.0	0.948,1.0,1.0	1.0,1.0,1.0	-0.017
1657	ENSG00000122783	C7orf49	chr7	-	135168748	135169060	135168785	135169060	135167731	135167807	1657	35,14,4	7,5,1	25,2,11	4,3,1	111	74	0.866331421522	1.0	0.769,0.651,0.727	0.806,0.308,0.88	0.051
1658	ENSG00000122783	C7orf49	chr7	-	135168744	135169060	135168785	135169060	135167731	135167807	1658	16,5,1	7,5,1	11,1,6	4,3,1	115	74	0.7571699331	1.0	0.595,0.392,0.392	0.639,0.177,0.794	-0.077
165	ENSG00000135480	KRT7	chr12	+	52237508	52237717	52237508	52237569	52238679	52238775	165	33,28,24	610,225,168	30,23,21	691,186,169	222	74	0.374694764115	1.0	0.018,0.04,0.045	0.014,0.04,0.04	0.003
1660	ENSG00000124357	NAGK	chr2	+	71075554	71075642	71075554	71075610	71076603	71076701	1660	30,19,7	2,1,1	34,8,11	1,3,1	106	74	0.607102863061	1.0	0.913,0.93,0.83	0.96,0.651,0.885	0.059
1664	ENSG00000078114	NEBL	chr10	-	20818703	20819516	20819423	20819516	20817599	20817692	1664	3,2,2	0,1,3	4,3,3	0,3,0	794	74	0.448435830458	1.0	1.0,0.157,0.058	1.0,0.085,1.0	-0.29
166	ENSG00000272752	STAG3L5P-PVRIG2P-PILRB	chr7	+	100353372	100354012	100353372	100353483	100355142	100355240	166	67,40,45	0,2,1	41,32,48	0,0,1	603	74	0.73679478823	1.0	1.0,0.711,0.847	1.0,1.0,0.855	-0.099
1671	ENSG00000111247	RAD51AP1	chr12	+	4543762	4543911	4543762	4543904	4548091	4548178	1671	12,15,18	9,50,35	13,26,17	16,44,48	81	74	0.963933133543	1.0	0.549,0.215,0.32	0.426,0.351,0.244	0.021
1672	ENSG00000111247	RAD51AP1	chr12	+	4543762	4543911	4543762	4543904	4545218	4545312	1672	11,4,8	5,1,0	7,13,7	4,4,1	81	74	0.457820282104	1.0	0.668,0.785,1.0	0.615,0.748,0.865	0.075
1673	ENSG00000111247	RAD51AP1	chr12	+	4543762	4543911	4543762	4543904	4545781	4545832	1673	19,5,8	48,7,7	14,12,5	70,10,12	81	74	0.50893450377	1.0	0.266,0.395,0.511	0.154,0.523,0.276	0.073
1674	ENSG00000111247	RAD51AP1	chr12	+	4543762	4543911	4543762	4543904	4546308	4546418	1674	42,31,36	233,165,110	34,49,34	253,177,158	81	74	0.650593562812	1.0	0.141,0.146,0.23	0.109,0.202,0.164	0.014
1676	ENSG00000164941	INTS8	chr8	+	94865505	94865700	94865505	94865690	94866157	94866191	1676	1,1,3	120,109,176	0,1,0	135,113,140	84	74	1	1.0	0.007,0.008,0.015	0.0,0.008,0.0	0.007
1678	ENSG00000263753	LINC00667	chr18	+	5241698	5241889	5241698	5241812	5243593	5246508	1678	5,4,1	1,0,0	4,1,3	1,0,0	151	74	1	1.0	0.71,1.0,1.0	0.662,1.0,1.0	0.016
1679	ENSG00000121988	ZRANB3	chr2	-	135227811	135228015	135227817	135228015	135224425	135224517	1679	17,6,6	2,1,0	15,13,7	0,0,1	80	74	0.603209846608	1.0	0.887,0.847,1.0	1.0,1.0,0.866	-0.044
167	ENSG00000232119	MCTS1	chrX	+	120608224	120608463	120608224	120608358	120611010	120611078	167	0,2,1	191,154,118	3,4,2	217,155,109	179	74	1	1.0	0.0,0.005,0.003	0.006,0.011,0.008	-0.006
1680	ENSG00000100867	DHRS2	chr14	+	23644408	23644554	23644408	23644543	23644826	23644882	1680	0,1,0	28,10,3	0,0,0	12,3,6	85	74	1	1.0	0.0,0.08,0.0	0.0,0.0,0.0	0.027
1681	ENSG00000100867	DHRS2	chr14	+	23644408	23644543	23644408	23644495	23644826	23644882	1681	42,21,5	0,0,0	32,8,11	1,0,1	122	74	1	1.0	1.0,1.0,1.0	0.951,1.0,0.87	0.06
1682	ENSG00000100867	DHRS2	chr14	+	23644408	23644554	23644408	23644495	23644826	23644882	1682	14,12,2	0,0,0	20,5,5	1,0,1	133	74	1	1.0	1.0,1.0,1.0	0.918,1.0,0.736	0.115
1683	ENSG00000088179	PTPN4	chr2	+	119915178	119916690	119915178	119915242	119920068	119920241	1683	10,1,0	6,5,5	3,3,3	7,11,2	1522	74	0.532835000251	1.0	0.075,0.01,0.0	0.02,0.013,0.068	-0.005
1684	ENSG00000188243	COMMD6	chr13	-	75537498	75537675	75537663	75537675	75530113	75530266	1684	1,0,1	486,813,428	0,0,0	433,389,487	239	74	1	1.0	0.001,0.0,0.001	0.0,0.0,0.0	0.001
1685	ENSG00000097033	SH3GLB1	chr1	+	86728402	86728489	86728402	86728441	86734601	86734691	1685	8,1,0	0,0,0	2,2,0	1,0,0	122	74	1	1.0	1.0,1.0,NA	0.548,1.0,NA	0.226
1689	ENSG00000100519	PSMC6	chr14	+	52707201	52707529	52707201	52707304	52708308	52708388	1689	8,7,11	437,411,231	9,6,4	579,340,299	299	74	1	1.0	0.005,0.004,0.012	0.004,0.004,0.003	0.003
1691	ENSG00000125247	TMTC4	chr13	-	100670282	100670569	100670359	100670569	100668578	100668794	1691	1,2,1	30,14,8	2,4,0	15,10,7	151	74	0.31866990062	1.0	0.016,0.065,0.058	0.061,0.164,0.0	-0.029
1692	ENSG00000214078	CPNE1	chr20	-	35630438	35631034	35630900	35631034	35627279	35627413	1692	76,45,39	0,1,0	37,38,29	0,0,0	536	74	1	1.0	1.0,0.861,1.0	1.0,1.0,1.0	-0.046
1693	ENSG00000214078	CPNE1	chr20	-	35626562	35626803	35626566	35626803	35626043	35626381	1693	0,0,3	18,9,3	0,0,0	2,5,3	78	74	0.379216018016	1.0	0.0,0.0,0.487	0.0,0.0,0.0	0.162
1695	ENSG00000214078	CPNE1	chr20	-	35664759	35664932	35664878	35664932	35632794	35632923	1695	1,0,1	0,1,0	1,2,1	0,0,0	193	74	1	1.0	1.0,0.0,1.0	1.0,1.0,1.0	-0.333
1697	ENSG00000214078	CPNE1	chr20	-	35664358	35664900	35664759	35664900	35658929	35659014	1697	1,0,1	1,1,0	0,0,0	5,2,1	475	74	1	1.0	0.135,0.0,1.0	0.0,0.0,0.0	0.378
1699	ENSG00000133816	MICAL2	chr11	+	12138389	12138464	12138389	12138460	12162078	12162419	1699	1,1,0	1,0,1	0,1,0	0,2,0	78	74	1	1.0	0.487,1.0,0.0	NA,0.322,NA	0.174
1702	ENSG00000133619	KRBA1	chr7	+	149730427	149730713	149730427	149730568	149731671	149731776	1702	0,0,0	1,0,0	1,0,0	1,0,2	219	74	1	1.0	0.0,NA,NA	0.253,NA,0.0	-0.127
1703	ENSG00000150455	TIRAP	chr11	+	126289664	126289833	126289664	126289817	126290461	126290585	1703	1,0,0	1,0,0	2,1,1	3,0,0	90	74	1	1.0	0.451,NA,NA	0.354,1.0,1.0	-0.334
1704	ENSG00000063046	EIF4B	chr12	+	53034611	53034724	53034611	53034709	53037408	53037622	1704	116,138,86	804,965,629	72,113,83	458,698,591	89	74	0.52967915579	1.0	0.107,0.106,0.102	0.116,0.119,0.105	-0.008
1705	ENSG00000187961	KLHL17	chr1	+	964106	964180	964106	964167	964348	964530	1705	7,5,7	2,1,0	2,2,4	2,0,0	87	74	0.409750179764	1.0	0.749,0.81,1.0	0.46,1.0,1.0	0.033
1708	ENSG00000115392	FANCL	chr2	-	58198578	58198662	58198593	58198662	58165723	58165874	1708	9,3,2	28,24,14	7,6,1	31,34,17	89	74	0.660332184858	1.0	0.211,0.094,0.106	0.158,0.128,0.047	0.026
170	ENSG00000121578	B4GALT4	chr3	-	119240315	119240530	119240360	119240530	119236852	119237070	170	3,0,1	0,0,2	0,1,1	3,1,1	119	74	1	1.0	1.0,NA,0.237	0.0,0.383,0.383	0.363
1710	ENSG00000169714	CNBP	chr3	-	129171633	129171771	129171654	129171771	129171445	129171538	1710	159,448,318	83,114,88	169,441,323	85,86,76	95	74	0.505238122694	1.0	0.599,0.754,0.738	0.608,0.8,0.768	-0.028
1711	ENSG00000169714	CNBP	chr3	-	129171651	129171771	129171654	129171771	129171445	129171538	1711	3,6,3	83,114,88	4,6,4	85,86,76	77	74	0.460810498184	1.0	0.034,0.048,0.032	0.043,0.063,0.048	-0.013
1712	ENSG00000169714	CNBP	chr3	-	129171633	129171771	129171651	129171771	129171445	129171538	1712	159,448,318	3,6,3	169,441,323	4,6,4	92	74	0.683335423576	1.0	0.977,0.984,0.988	0.971,0.983,0.985	0.003
1718	ENSG00000135241	PNPLA8	chr7	-	108487758	108487953	108487944	108487953	108479183	108479379	1718	413,536,735	7,6,10	459,815,787	6,5,13	260	74	0.642515636513	1.0	0.944,0.962,0.954	0.956,0.979,0.945	-0.007
1719	ENSG00000178719	GRINA	chr8	+	143991877	143992078	143991877	143991949	143992244	143992373	1719	520,375,334	3,1,0	332,278,337	0,0,0	203	74	1	1.0	0.984,0.993,1.0	1.0,1.0,1.0	-0.008
1720	ENSG00000178719	GRINA	chr8	+	143991877	143992373	143991877	143992078	143992464	143992608	1720	302,271,278	0,0,0	154,108,189	0,0,1	369	74	1	1.0	1.0,1.0,1.0	1.0,1.0,0.974	0.009
1721	ENSG00000157796	WDR19	chr4	+	39232161	39232308	39232161	39232272	39234765	39234875	1721	1,2,1	8,2,4	1,1,1	5,10,8	110	74	0.324035873758	1.0	0.078,0.402,0.144	0.119,0.063,0.078	0.121
1724	ENSG00000160408	ST6GALNAC6	chr9	-	127890636	127891043	127890655	127891043	127887483	127887591	1724	30,13,12	3,0,2	14,11,8	1,3,1	93	74	0.592746290438	1.0	0.888,1.0,0.827	0.918,0.745,0.864	0.063
1725	ENSG00000160408	ST6GALNAC6	chr9	-	127897825	127898010	127897955	127898010	127896241	127896332	1725	5,1,1	1,0,0	5,1,3	1,0,0	204	74	1	1.0	0.645,1.0,1.0	0.645,1.0,1.0	0.0
1726	ENSG00000068308	OTUD5	chrX	-	48934695	48934867	48934710	48934867	48934463	48934612	1726	10,3,12	162,112,116	7,10,11	122,169,147	89	74	0.845017608825	1.0	0.049,0.022,0.079	0.046,0.047,0.059	-0.001
1729	ENSG00000139350	NEDD1	chr12	+	96907603	96907856	96907603	96907624	96917620	96917737	1729	21,31,14	0,0,0	21,26,13	0,1,1	306	74	1	1.0	1.0,1.0,1.0	1.0,0.863,0.759	0.126
172	ENSG00000121578	B4GALT4	chr3	-	119218649	119218772	119218711	119218772	119216239	119216344	172	161,167,151	12,17,21	140,164,148	9,16,13	136	74	0.34473991461	1.0	0.88,0.842,0.796	0.894,0.848,0.861	-0.028
1730	ENSG00000139350	NEDD1	chr12	+	96907603	96907856	96907603	96907624	96909751	96909895	1730	33,27,14	0,0,0	29,26,17	1,0,0	306	74	1	1.0	1.0,1.0,1.0	0.875,1.0,1.0	0.042
1731	ENSG00000147454	SLC25A37	chr8	+	23566107	23566813	23566107	23566336	23568321	23568378	1731	211,121,243	4,4,4	181,238,199	1,1,5	551	74	0.135311380323	1.0	0.876,0.802,0.891	0.96,0.97,0.842	-0.068
1737	ENSG00000139636	LMBR1L	chr12	-	49104718	49104885	49104745	49104885	49104447	49104551	1737	0,0,1	32,16,24	0,0,1	12,29,14	101	74	1	1.0	0.0,0.0,0.03	0.0,0.0,0.05	-0.007
1738	ENSG00000139636	LMBR1L	chr12	-	49106510	49106746	49106544	49106746	49105923	49105957	1738	2,0,4	1,0,0	5,3,2	0,1,0	108	74	1	1.0	0.578,NA,1.0	1.0,0.673,1.0	-0.102
1741	ENSG00000109775	UFSP2	chr4	-	185418586	185418770	185418611	185418770	185418440	185418507	1741	21,30,11	0,2,0	22,36,9	0,0,0	99	74	1	1.0	1.0,0.918,1.0	1.0,1.0,1.0	-0.027
1742	ENSG00000126709	IFI6	chr1	-	27669220	27669346	27669232	27669346	27668457	27668535	1742	6,2,1	17,6,8	5,0,2	15,6,5	86	74	0.799668589539	1.0	0.233,0.223,0.097	0.223,0.0,0.256	0.025
1743	ENSG00000126709	IFI6	chr1	-	27669232	27669346	27669244	27669346	27668457	27668535	1743	34,9,13	114,46,62	23,6,9	61,13,29	86	74	0.161238784895	1.0	0.204,0.144,0.153	0.245,0.284,0.211	-0.08
1744	ENSG00000126709	IFI6	chr1	-	27669220	27669346	27669244	27669346	27668457	27668535	1744	23,5,6	114,46,62	13,0,6	61,13,29	98	74	0.783803442176	1.0	0.132,0.076,0.068	0.139,0.0,0.135	0.001
1745	ENSG00000137776	SLTM	chr15	-	58893820	58893987	58893901	58893987	58893278	58893364	1745	140,58,64	0,2,0	71,77,67	2,0,1	155	74	0.640863405582	1.0	1.0,0.933,1.0	0.944,1.0,0.97	0.006
174	ENSG00000009830	POMT2	chr14	-	77306245	77306441	77306336	77306441	77304691	77304800	174	3,0,1	8,4,4	1,1,1	14,2,0	165	74	0.546021609067	1.0	0.144,0.0,0.101	0.031,0.183,1.0	-0.323
1753	ENSG00000176697	BDNF	chr11	-	27700163	27700488	27700181	27700488	27654892	27658585	1753	0,2,4	1,0,0	4,4,0	0,0,0	92	74	1	1.0	0.0,1.0,1.0	1.0,1.0,NA	-0.333
1755	ENSG00000007923	DNAJC11	chr1	-	6638082	6638364	6638294	6638364	6637446	6637504	1755	4,4,3	44,17,13	0,8,6	26,11,11	286	74	0.166342983482	1.0	0.023,0.057,0.056	0.0,0.158,0.124	-0.049
1757	ENSG00000183207	RUVBL2	chr19	+	49009775	49009882	49009775	49009871	49009972	49010066	1757	355,143,152	1,1,0	195,120,159	3,0,0	85	74	1	1.0	0.997,0.992,1.0	0.983,1.0,1.0	0.002
1763	ENSG00000111640	GAPDH	chr12	+	6534809	6534991	6534809	6534861	6536493	6536593	1763	8,4,10	6334,5942,5237	9,3,3	3157,3574,4599	204	74	1	1.0	0.0,0.0,0.001	0.001,0.0,0.0	0.0
1764	ENSG00000111640	GAPDH	chr12	+	6536683	6536817	6536683	6536790	6536919	6537010	1764	41,22,35	15697,14571,14944	52,21,13	9851,13072,13256	101	74	1	1.0	0.002,0.001,0.002	0.004,0.001,0.001	-0.0
1765	ENSG00000171365	CLCN5	chrX	+	49923406	49923741	49923406	49923482	49925170	49925314	1765	1,3,3	0,0,0	1,2,4	1,0,0	333	74	1	1.0	1.0,1.0,1.0	0.182,1.0,1.0	0.273
1766	ENSG00000197620	CXorf40A	chrX	+	149542018	149542085	149542018	149542066	149545367	149545500	1766	9,7,11	21,13,22	6,9,6	16,11,16	93	74	0.949633576806	1.0	0.254,0.3,0.285	0.23,0.394,0.23	-0.005
1769	ENSG00000180104	EXOC3	chr5	+	462156	462529	462156	462307	464289	465272	1769	14,18,12	66,29,33	4,10,18	54,20,26	296	74	0.791353832709	1.0	0.05,0.134,0.083	0.018,0.111,0.148	-0.003
1771	ENSG00000137106	GRHPR	chr9	+	37422713	37422833	37422713	37422805	37424844	37424975	1771	18,10,8	7,3,2	2,1,3	0,2,2	102	74	0.924400463448	1.0	0.651,0.707,0.744	1.0,0.266,0.521	0.105
177	ENSG00000094631	HDAC6	chrX	+	48805630	48806464	48805630	48805671	48806608	48806706	177	53,46,64	1,0,0	19,61,36	0,0,0	867	74	1	1.0	0.819,1.0,1.0	1.0,1.0,1.0	-0.06
1780	ENSG00000175390	EIF3F	chr11	+	7991780	7991971	7991780	7991851	7992083	7992163	1780	6,16,19	314,341,232	7,11,14	203,229,244	194	74	1	1.0	0.007,0.018,0.03	0.013,0.018,0.021	0.001
1781	ENSG00000174851	YIF1A	chr11	-	66284868	66284966	66284872	66284966	66284579	66284783	1781	0,2,0	45,35,34	0,0,0	17,8,25	78	74	1	1.0	0.0,0.051,0.0	0.0,0.0,0.0	0.017
1783	ENSG00000167355	AC104389.28	chr11	-	5505350	5505652	5505568	5505652	5346875	5346910	1783	4,8,4	3,2,0	3,7,2	2,2,0	292	74	0.819635434465	1.0	0.253,0.503,1.0	0.275,0.47,1.0	0.004
1784	ENSG00000150527	CTAGE5	chr14	+	39291018	39291111	39291018	39291096	39293270	39293381	1784	5,4,0	44,28,28	2,3,1	48,44,36	89	74	0.242292284341	1.0	0.086,0.106,0.0	0.033,0.054,0.023	0.027
1785	ENSG00000150527	CTAGE5	chr14	+	39276933	39277065	39276933	39276955	39279336	39279358	1785	81,66,39	9,11,4	66,58,48	7,9,5	184	74	0.882163473074	1.0	0.784,0.707,0.797	0.791,0.722,0.794	-0.006
1786	ENSG00000158201	ABHD3	chr18	-	21663677	21664230	21664117	21664230	21659169	21659343	1786	137,141,223	53,6,8	169,125,192	59,7,8	514	74	0.855573418749	1.0	0.271,0.772,0.801	0.292,0.72,0.776	0.019
1788	ENSG00000115464	USP34	chr2	-	61206759	61208977	61208898	61208977	61206016	61206124	1788	52,35,45	0,0,0	35,41,45	0,0,1	2213	74	1	1.0	1.0,1.0,1.0	1.0,1.0,0.601	0.133
1790	ENSG00000118257	NRP2	chr2	+	205766782	205766818	205766782	205766803	205792234	205792285	1790	3,0,1	9,4,2	0,0,1	7,8,3	89	74	0.172886625605	1.0	0.217,0.0,0.294	0.0,0.0,0.217	0.098
1794	ENSG00000105202	FBL	chr19	-	39840682	39840787	39840721	39840787	39840413	39840509	1794	4,2,4	0,0,1	0,1,2	0,0,0	113	74	1	1.0	1.0,1.0,0.724	NA,1.0,1.0	-0.092
1797	ENSG00000169733	RFNG	chr17	-	82051011	82051342	82051293	82051342	82050661	82050764	1797	0,1,1	0,1,2	0,0,1	0,0,3	356	74	1	1.0	NA,0.172,0.094	NA,NA,0.065	0.068
1799	ENSG00000185624	P4HB	chr17	-	81859178	81859387	81859180	81859387	81855141	81855279	1799	0,4,5	1,1,6	1,3,2	0,1,5	76	74	0.607818635794	1.0	0.0,0.796,0.448	1.0,0.745,0.28	-0.26
1800	ENSG00000132305	IMMT	chr2	-	86161951	86162079	86161975	86162079	86159535	86159671	1800	4,6,0	98,125,66	0,2,1	87,96,58	98	74	0.154211106075	1.0	0.03,0.035,0.0	0.0,0.015,0.013	0.012
1803	ENSG00000181856	SLC2A4	chr17	+	7284834	7285000	7284834	7284939	7285087	7285189	1803	0,0,1	4,2,2	1,0,1	0,2,3	135	74	1	1.0	0.0,0.0,0.215	1.0,0.0,0.154	-0.313
1804	ENSG00000142541	RPL13A	chr19	+	49489849	49489922	49489849	49489912	49490474	49490576	1804	1,0,0	0,0,2	1,0,0	0,1,0	84	74	1	1.0	1.0,NA,0.0	1.0,0.0,NA	0.0
1805	ENSG00000142541	RPL13A	chr19	+	49489849	49490297	49489849	49489912	49490474	49490576	1805	6595,8031,6758	0,0,2	5128,5375,6174	0,1,0	459	74	1	1.0	1.0,1.0,0.998	1.0,0.999,1.0	-0.0
1806	ENSG00000142541	RPL13A	chr19	+	49489849	49490297	49489849	49489922	49490474	49490576	1806	6595,8031,6758	1,0,0	5128,5375,6174	1,0,0	449	74	1	1.0	0.999,1.0,1.0	0.999,1.0,1.0	0.0
1807	ENSG00000142541	RPL13A	chr19	+	49490474	49490600	49490474	49490576	49490778	49490864	1807	1,1,2	4890,5458,4831	0,0,1	2569,2110,3912	98	74	1	1.0	0.0,0.0,0.0	0.0,0.0,0.0	0.0
1808	ENSG00000142541	RPL13A	chr19	+	49489849	49490090	49489849	49489912	49490231	49490297	1808	20,9,16	44,108,94	6,9,8	28,32,57	252	74	0.810161891836	1.0	0.118,0.024,0.048	0.059,0.076,0.04	0.005
1809	ENSG00000142541	RPL13A	chr19	+	49489849	49489922	49489849	49489912	49490231	49490297	1809	2292,3066,2288	44,108,94	1191,863,1846	28,32,57	84	74	0.634670728722	1.0	0.979,0.962,0.955	0.974,0.96,0.966	-0.001
180	ENSG00000140386	SCAPER	chr15	-	76771723	76771954	76771741	76771954	76766917	76767088	180	3,3,2	12,11,12	1,3,3	5,19,17	92	74	0.58996261332	1.0	0.167,0.18,0.118	0.139,0.113,0.124	0.03
1810	ENSG00000142541	RPL13A	chr19	+	49489849	49490090	49489849	49489922	49490231	49490297	1810	20,9,16	2292,3066,2288	6,9,8	1191,863,1846	242	74	1	1.0	0.003,0.001,0.002	0.002,0.003,0.001	0.0
1812	ENSG00000117335	CD46	chr1	+	207767012	207770362	207767012	207767195	207783291	207783330	1812	1084,1995,2019	9,32,32	1254,2424,1912	11,33,35	3241	74	0.989806581421	1.0	0.733,0.587,0.59	0.722,0.626,0.555	0.002
1815	ENSG00000163374	YY1AP1	chr1	-	155672520	155672731	155672559	155672731	155670319	155670464	1815	2,5,5	70,48,62	0,9,7	55,52,44	113	74	0.274675217522	1.0	0.018,0.064,0.05	0.0,0.102,0.094	-0.021
1816	ENSG00000163374	YY1AP1	chr1	-	155680381	155680456	155680415	155680456	155679408	155679512	1816	0,0,3	36,9,17	1,3,0	25,31,18	108	74	0.443899103993	1.0	0.0,0.0,0.108	0.027,0.062,0.0	0.006
1819	ENSG00000138834	MAPK8IP3	chr16	+	1761223	1761305	1761223	1761278	1762350	1762481	1819	6,5,8	0,0,2	3,2,6	0,0,2	101	74	1	1.0	1.0,1.0,0.746	1.0,1.0,0.687	0.02
181	ENSG00000140386	SCAPER	chr15	-	76795240	76795440	76795279	76795440	76774854	76775117	181	0,1,0	14,17,15	1,0,2	9,20,12	113	74	0.587405142619	1.0	0.0,0.037,0.0	0.068,0.0,0.098	-0.043
1829	ENSG00000127445	PIN1	chr19	+	9849089	9849311	9849089	9849201	9849532	9849682	1829	16,26,24	19,17,9	12,5,18	9,7,14	184	74	0.455948385152	1.0	0.253,0.381,0.517	0.349,0.223,0.341	0.079
1831	ENSG00000126522	ASL	chr7	+	66089090	66089335	66089090	66089175	66089611	66089695	1831	56,13,8	4,0,0	39,13,10	2,0,1	234	74	0.604894598992	1.0	0.816,1.0,1.0	0.86,1.0,0.76	0.065
1832	ENSG00000173846	PLK3	chr1	+	44804338	44804779	44804338	44804501	44805265	44805379	1832	7,5,2	1,3,3	5,4,0	3,0,4	352	74	0.462651106108	1.0	0.595,0.259,0.123	0.259,1.0,0.0	-0.094
1835	ENSG00000145390	USP53	chr4	+	119267319	119267482	119267319	119267435	119268267	119268420	1835	25,26,48	0,2,0	42,49,44	0,1,1	121	74	1	1.0	1.0,0.888,1.0	1.0,0.968,0.964	-0.015
1837	ENSG00000087087	SRRT	chr7	+	100885700	100885774	100885700	100885762	100885862	100885941	1837	0,1,2	19,16,30	0,0,1	13,10,18	86	74	0.564663749925	1.0	0.0,0.051,0.054	0.0,0.0,0.046	0.02
183	ENSG00000067066	SP100	chr2	+	230467119	230467215	230467119	230467206	230469042	230469096	183	91,110,96	1,0,2	92,98,94	0,0,2	83	74	1	1.0	0.988,1.0,0.977	1.0,1.0,0.977	-0.004
1840	ENSG00000091262	ABCC6	chr16	-	16221612	16221831	16221648	16221831	16219821	16219947	1840	0,2,2	0,0,0	1,0,0	0,1,1	110	74	1	1.0	NA,1.0,1.0	1.0,0.0,0.0	0.667
1842	ENSG00000113013	HSPA9	chr5	-	138573762	138573850	138573776	138573850	138570959	138571141	1842	573,548,321	4,12,1	532,579,307	4,2,2	88	74	0.717015149498	1.0	0.992,0.975,0.996	0.991,0.996,0.992	-0.005
1843	ENSG00000068745	IP6K2	chr3	-	48715314	48715527	48715388	48715527	48695089	48695418	1843	3,1,2	1,3,4	6,0,1	1,3,4	148	74	0.727517258209	1.0	0.6,0.143,0.2	0.75,0.0,0.111	0.027
1848	ENSG00000145781	COMMD10	chr5	+	116092544	116092700	116092544	116092695	116134067	116134178	1848	111,110,92	0,0,0	126,120,94	1,0,0	79	74	1	1.0	1.0,1.0,1.0	0.992,1.0,1.0	0.003
184	ENSG00000110514	MADD	chr11	+	47284940	47285194	47284940	47285065	47285450	47285590	184	39,22,18	9,2,5	14,15,24	4,2,1	203	74	0.33616220399	1.0	0.612,0.8,0.568	0.561,0.732,0.897	-0.07
1852	ENSG00000111667	USP5	chr12	+	6863185	6863377	6863185	6863308	6863829	6863973	1852	20,9,9	107,38,34	12,7,13	54,30,40	143	74	0.551044282184	1.0	0.088,0.109,0.12	0.103,0.108,0.144	-0.013
1854	ENSG00000214063	TSPAN4	chr11	+	862549	864352	862549	862741	864436	864511	1854	4,12,11	154,108,101	2,3,15	96,50,80	1685	74	1	1.0	0.001,0.005,0.005	0.001,0.003,0.008	-0.0
1855	ENSG00000156535	CD109	chr6	+	73810991	73811147	73810991	73811096	73812204	73812270	1855	182,118,115	0,1,1	138,160,109	2,2,0	125	74	1	1.0	1.0,0.986,0.986	0.976,0.979,1.0	0.006
1857	ENSG00000035928	RFC1	chr4	-	39351347	39351476	39351431	39351476	39345400	39345476	1857	62,41,18	2,0,0	34,58,30	0,1,1	158	74	1	1.0	0.936,1.0,1.0	1.0,0.964,0.934	0.013
185	ENSG00000110514	MADD	chr11	+	47295495	47295579	47295495	47295567	47295896	47296055	185	17,2,5	24,16,19	13,3,4	10,24,13	86	74	0.861443852081	1.0	0.379,0.097,0.185	0.528,0.097,0.209	-0.058
1860	ENSG00000168610	STAT3	chr17	-	42322281	42322494	42322284	42322494	42317181	42317224	1860	210,103,101	44,40,26	125,118,103	39,33,25	77	74	0.878770358431	1.0	0.821,0.712,0.789	0.755,0.775,0.798	-0.002
1865	ENSG00000092020	PPP2R3C	chr14	-	35109818	35109931	35109847	35109931	35108138	35108236	1865	43,18,18	0,1,0	42,30,12	0,1,0	103	74	1	1.0	1.0,0.928,1.0	1.0,0.956,1.0	-0.009
1867	ENSG00000128159	TUBGCP6	chr22	-	50220191	50221874	50220250	50221874	50219956	50220015	1867	5,0,6	0,0,0	2,0,1	0,1,0	133	74	1	1.0	1.0,NA,1.0	1.0,0.0,1.0	0.333
186	ENSG00000110514	MADD	chr11	+	47295495	47295579	47295495	47295576	47295896	47296055	186	11,1,1	5,1,2	10,1,3	5,3,5	77	74	0.460138173598	1.0	0.679,0.49,0.325	0.658,0.243,0.366	0.076
1870	ENSG00000114354	TFG	chr3	+	100736575	100736716	100736575	100736704	100744832	100744931	1870	232,242,261	63,47,57	149,141,241	30,33,55	86	74	0.857716140067	1.0	0.76,0.816,0.798	0.81,0.786,0.79	-0.004
1873	ENSG00000188283	ZNF383	chr19	+	37235548	37235758	37235548	37235675	37235978	37236074	1873	4,0,1	12,13,8	4,5,0	13,15,10	157	74	0.29809502947	1.0	0.136,0.0,0.056	0.127,0.136,0.0	-0.024
1878	ENSG00000270647	TAF15	chr17	+	35820163	35820248	35820163	35820239	35820331	35820437	1878	129,51,29	18,9,2	76,58,38	9,3,3	83	74	0.122688663967	1.0	0.865,0.835,0.928	0.883,0.945,0.919	-0.04
187	ENSG00000110514	MADD	chr11	+	47295495	47295576	47295495	47295567	47295896	47296055	187	11,2,6	24,16,19	8,5,6	10,24,13	83	74	0.518297953624	1.0	0.29,0.1,0.22	0.416,0.157,0.292	-0.085
1881	ENSG00000126214	KLC1	chr14	+	103679383	103679545	103679383	103679518	103700654	103700727	1881	27,21,20	4,5,6	14,9,14	2,2,1	101	74	0.137563686186	1.0	0.832,0.755,0.709	0.837,0.767,0.911	-0.073
1883	ENSG00000126214	KLC1	chr14	+	103679383	103679545	103679383	103679518	103687080	103687211	1883	27,25,23	10,11,10	18,9,19	6,11,3	101	74	0.969076250127	1.0	0.664,0.625,0.628	0.687,0.375,0.823	0.011
1884	ENSG00000126214	KLC1	chr14	+	103679383	103679545	103679383	103679518	103684985	103685036	1884	41,18,23	16,15,10	19,10,18	10,11,8	101	74	0.596141002283	1.0	0.652,0.468,0.628	0.582,0.4,0.622	0.048
1885	ENSG00000142303	ADAMTS10	chr19	-	8595761	8595903	8595772	8595903	8592762	8592870	1885	5,4,4	2,1,1	2,0,1	2,0,1	85	74	1	1.0	0.685,0.777,0.777	0.465,NA,0.465	0.281
1887	ENSG00000070540	WIPI1	chr17	-	68433463	68433575	68433467	68433575	68429995	68430160	1887	0,0,1	48,80,54	0,0,1	38,76,70	78	74	1	1.0	0.0,0.0,0.017	0.0,0.0,0.013	0.001
1889	ENSG00000134222	PSRC1	chr1	-	109282517	109282731	109282679	109282731	109281618	109282060	1889	100,125,132	0,1,0	84,119,102	0,0,0	236	74	1	1.0	1.0,0.975,1.0	1.0,1.0,1.0	-0.008
188	ENSG00000171298	GAA	chr17	+	80101810	80101925	80101810	80101890	80104554	80105132	188	1,0,0	3,1,1	1,0,0	1,0,0	109	74	1	1.0	0.185,0.0,0.0	0.404,NA,NA	-0.342
1890	ENSG00000168538	TRAPPC11	chr4	+	183674712	183674870	183674712	183674812	183675163	183675237	1890	2,0,0	7,3,2	0,2,2	4,10,1	132	74	0.344924380939	1.0	0.138,0.0,0.0	0.0,0.101,0.529	-0.164
1903	ENSG00000155229	MMS19	chr10	-	97461495	97461896	97461827	97461896	97460906	97461007	1903	98,55,50	1,0,2	46,48,36	0,0,0	406	74	0.842875147874	1.0	0.947,1.0,0.82	1.0,1.0,1.0	-0.078
1904	ENSG00000155229	MMS19	chr10	-	97480894	97481042	97480941	97481042	97478303	97478389	1904	0,0,1	78,19,21	1,0,0	39,31,14	121	74	1	1.0	0.0,0.0,0.028	0.015,0.0,0.0	0.004
1906	ENSG00000120705	ETF1	chr5	-	138542633	138542936	138542704	138542936	138518691	138518867	1906	1,1,0	1,0,0	1,1,2	0,0,0	145	74	1	1.0	0.338,1.0,NA	1.0,1.0,1.0	-0.331
1907	ENSG00000120705	ETF1	chr5	-	138542704	138542936	138542832	138542936	138518691	138518867	1907	1,1,0	145,86,49	0,0,0	79,80,66	202	74	1	1.0	0.003,0.004,0.0	0.0,0.0,0.0	0.002
1908	ENSG00000120705	ETF1	chr5	-	138542633	138542936	138542832	138542936	138518691	138518867	1908	1,2,0	145,86,49	1,1,2	79,80,66	273	74	1	1.0	0.002,0.006,0.0	0.003,0.003,0.008	-0.002
1909	ENSG00000198176	TFDP1	chr13	+	113631622	113631905	113631622	113631744	113633119	113633285	1909	1,3,0	97,38,38	1,0,3	51,32,30	235	74	1	1.0	0.003,0.024,0.0	0.006,0.0,0.031	-0.003
1912	ENSG00000169231	THBS3	chr1	-	155203085	155203137	155203092	155203137	155202811	155202960	1912	6,3,3	0,3,1	4,3,5	1,3,2	81	74	0.351655499556	1.0	1.0,0.477,0.733	0.785,0.477,0.695	0.084
1913	ENSG00000169231	THBS3	chr1	-	155206192	155206406	155206199	155206406	155205059	155205316	1913	0,1,0	4,1,1	0,0,0	1,0,1	81	74	1	1.0	0.0,0.477,0.0	0.0,NA,0.0	0.159
1917	ENSG00000162241	SLC25A45	chr11	-	65381874	65381969	65381914	65381969	65380131	65380175	1917	1,0,0	2,0,1	2,0,0	0,1,1	114	74	1	1.0	0.245,NA,0.0	1.0,0.0,0.0	-0.211
1918	ENSG00000049449	RCN1	chr11	+	32103003	32103202	32103003	32103158	32103280	32103480	1918	3,2,2	1,0,0	2,2,6	0,0,1	118	74	1	1.0	0.653,1.0,1.0	1.0,1.0,0.79	-0.046
1920	ENSG00000046647	GEMIN8	chrX	-	14026051	14026221	14026139	14026221	14021463	14021511	1920	1,1,4	7,5,1	2,2,2	12,2,13	162	74	0.524653894046	1.0	0.061,0.084,0.646	0.071,0.314,0.066	0.113
1921	ENSG00000135249	RINT1	chr7	+	105536564	105536749	105536564	105536612	105542407	105542649	1921	129,65,43	6,1,2	162,95,54	4,2,1	211	74	0.308765278598	1.0	0.883,0.958,0.883	0.934,0.943,0.95	-0.034
1928	ENSG00000125779	PANK2	chr20	+	3907925	3908278	3907925	3908135	3910576	3910830	1928	57,47,43	8,21,11	60,43,35	5,12,11	217	74	0.508517018067	1.0	0.708,0.433,0.571	0.804,0.55,0.52	-0.054
1929	ENSG00000101911	PRPS2	chrX	+	12799206	12799399	12799206	12799390	12809233	12809332	1929	28,19,7	235,174,111	22,24,15	180,191,162	83	74	0.62809930052	1.0	0.096,0.089,0.053	0.098,0.101,0.076	-0.012
1935	ENSG00000250588	IQCJ-SCHIP1	chr3	+	159764442	159765138	159764442	159765099	159866162	159866281	1935	5,12,7	0,2,5	7,4,4	0,2,1	113	74	0.11497672056	1.0	1.0,0.797,0.478	1.0,0.567,0.724	-0.005
1937	ENSG00000025434	NR1H3	chr11	+	47257995	47258165	47257995	47258129	47259179	47259259	1937	5,1,1	10,7,1	1,2,3	7,7,4	110	74	0.838547318198	1.0	0.252,0.088,0.402	0.088,0.161,0.335	0.053
193	ENSG00000089486	CDIP1	chr16	-	4513695	4513851	4513815	4513851	4512790	4512947	193	5,4,3	0,1,0	1,0,1	0,0,0	194	74	1	1.0	1.0,0.604,1.0	1.0,NA,1.0	-0.132
1940	ENSG00000176101	SSNA1	chr9	+	137189065	137189265	137189065	137189151	137189806	137190370	1940	134,102,101	1,0,3	68,33,73	4,0,2	188	74	0.165007770109	1.0	0.981,1.0,0.93	0.87,1.0,0.935	0.035
1943	ENSG00000197603	C5orf42	chr5	-	37139339	37142480	37142309	37142480	37138719	37138848	1943	6,2,6	2,0,3	17,18,5	2,4,4	3044	74	0.500368383449	1.0	0.068,1.0,0.046	0.171,0.099,0.029	0.272
1945	ENSG00000137821	LRRC49	chr15	+	70893583	70893655	70893583	70893640	70895848	70895936	1945	0,0,0	5,1,0	0,0,2	10,4,0	89	74	1	1.0	0.0,0.0,NA	0.0,0.0,1.0	-0.333
1947	ENSG00000164808	SPIDR	chr8	+	47279861	47280017	47279861	47279980	47291032	47291137	1947	16,8,7	0,0,0	3,11,5	0,1,1	111	74	1	1.0	1.0,1.0,1.0	1.0,0.88,0.769	0.117
1948	ENSG00000164808	SPIDR	chr8	+	47279861	47280017	47279861	47279980	47284027	47284094	1948	39,15,9	0,0,0	26,18,24	1,1,1	111	74	0.703757441397	1.0	1.0,1.0,1.0	0.945,0.923,0.941	0.064
1950	ENSG00000099783	HNRNPM	chr19	+	8465323	8465515	8465323	8465362	8466234	8466388	1950	672,179,113	1,0,0	590,171,123	2,0,0	227	74	1	1.0	0.995,1.0,1.0	0.99,1.0,1.0	0.002
1952	ENSG00000074416	MGLL	chr3	-	127822308	127823185	127823083	127823185	127821693	127821838	1952	9,6,4	1,0,0	7,7,7	0,0,0	849	74	1	1.0	0.44,1.0,1.0	1.0,1.0,1.0	-0.187
1956	ENSG00000154556	SORBS2	chr4	-	185775226	185775366	185775230	185775366	185690561	185690611	1956	15,4,5	4,0,0	17,5,4	5,1,1	78	74	0.21525612203	1.0	0.781,1.0,1.0	0.763,0.826,0.791	0.134
1957	ENSG00000154556	SORBS2	chr4	-	185733997	185734154	185734098	185734154	185678795	185678822	1957	15,3,7	1,0,1	9,1,5	2,0,0	175	74	1	1.0	0.864,1.0,0.747	0.656,1.0,1.0	-0.015
1958	ENSG00000154556	SORBS2	chr4	-	185775226	185775366	185775230	185775366	185684753	185684846	1958	5,4,3	0,0,0	4,1,1	2,0,0	78	74	1	1.0	1.0,1.0,1.0	0.655,1.0,1.0	0.115
1959	ENSG00000154556	SORBS2	chr4	-	185646667	185646782	185646699	185646782	185630548	185630598	1959	71,25,35	3,1,6	65,23,32	9,1,3	106	74	0.431403918864	1.0	0.943,0.946,0.803	0.834,0.941,0.882	0.012
1960	ENSG00000087502	ERGIC2	chr12	-	29343119	29343282	29343162	29343282	29341733	29341816	1960	626,564,525	0,0,1	799,659,539	0,0,0	117	74	1	1.0	1.0,1.0,0.997	1.0,1.0,1.0	-0.001
1962	ENSG00000119801	YPEL5	chr2	+	30148244	30148541	30148244	30148305	30156627	30156792	1962	145,565,394	2,3,1	135,529,346	2,1,1	310	74	0.853140934758	1.0	0.945,0.978,0.989	0.942,0.992,0.988	-0.003
196	ENSG00000166747	AP1G1	chr16	-	71808504	71808832	71808762	71808832	71789278	71789482	196	1,0,0	0,1,2	0,0,0	0,0,1	332	74	1	1.0	1.0,0.0,0.0	NA,NA,0.0	0.333
1973	ENSG00000166881	NEMP1	chr12	-	57070673	57070893	57070819	57070893	57064645	57064739	1973	42,22,31	13,18,9	24,51,35	6,17,8	220	74	0.221214486092	1.0	0.521,0.291,0.537	0.574,0.502,0.595	-0.107
1974	ENSG00000106524	ANKMY2	chr7	-	16644625	16644812	16644684	16644812	16636390	16636455	1974	0,0,0	0,0,1	0,0,1	0,0,0	133	74	1	1.0	NA,NA,0.0	NA,NA,1.0	-1.0
1975	ENSG00000118961	LDAH	chr2	-	20801291	20801465	20801309	20801465	20790254	20790398	1975	1,1,0	14,8,4	1,0,0	6,8,8	92	74	1	1.0	0.054,0.091,0.0	0.118,0.0,0.0	0.009
1976	ENSG00000118961	LDAH	chr2	-	20801291	20801465	20801309	20801465	20774809	20774979	1976	1,0,0	2,3,2	1,0,0	2,5,1	92	74	1	1.0	0.287,0.0,0.0	0.287,0.0,0.0	0.0
1977	ENSG00000189334	S100A14	chr1	-	153615828	153615936	153615867	153615936	153615234	153615381	1977	17,44,52	0,2,0	15,26,30	0,0,0	113	74	1	1.0	1.0,0.935,1.0	1.0,1.0,1.0	-0.022
1978	ENSG00000068796	KIF2A	chr5	+	62352587	62352710	62352587	62352653	62353274	62353375	1978	35,49,28	8,3,2	32,55,24	11,4,3	131	74	0.408002769272	1.0	0.712,0.902,0.888	0.622,0.886,0.819	0.058
197	ENSG00000110717	NDUFS8	chr11	+	68032285	68032523	68032285	68032336	68032922	68033012	197	9,16,10	23,36,19	7,6,11	16,17,14	261	74	0.825762960972	1.0	0.1,0.112,0.13	0.11,0.091,0.182	-0.014
1981	ENSG00000115282	TTC31	chr2	+	74491480	74491672	74491480	74491666	74492003	74492055	1981	3,0,3	4,1,2	0,1,2	3,1,2	80	74	0.127146329401	1.0	0.41,0.0,0.581	0.0,0.481,0.481	0.01
1982	ENSG00000115282	TTC31	chr2	+	74483321	74483563	74483321	74483410	74490243	74490473	1982	5,2,6	1,0,0	1,1,9	0,1,0	227	74	1	1.0	0.62,1.0,1.0	1.0,0.246,1.0	0.125
1983	ENSG00000160948	VPS28	chr8	-	144424717	144425772	144425682	144425772	144424214	144424268	1983	156,114,101	0,1,0	75,65,93	0,0,0	1039	74	1	1.0	1.0,0.89,1.0	1.0,1.0,1.0	-0.037
1984	ENSG00000160948	VPS28	chr8	-	144425874	144426063	144425921	144426063	144424945	144425772	1984	10,14,12	2,1,3	4,6,10	2,1,0	121	74	0.190607254899	1.0	0.754,0.895,0.71	0.55,0.786,1.0	0.008
1985	ENSG00000160948	VPS28	chr8	-	144424945	144425772	144425682	144425772	144424717	144424819	1985	207,152,127	0,3,0	115,91,122	0,0,1	811	74	0.790255973417	1.0	1.0,0.822,1.0	1.0,1.0,0.918	-0.032
1986	ENSG00000116906	GNPAT	chr1	+	231260506	231260683	231260506	231260653	231262722	231262852	1986	97,73,34	1,0,0	91,83,38	6,0,0	104	74	0.292102393855	1.0	0.986,1.0,1.0	0.915,1.0,1.0	0.024
1987	ENSG00000100142	POLR2F	chr22	+	37956772	37956901	37956772	37956842	37959345	37959476	1987	20,8,10	235,110,109	17,8,10	244,137,130	133	74	0.444127484934	1.0	0.045,0.039,0.049	0.037,0.031,0.041	0.008
1995	ENSG00000118518	RNF146	chr6	+	127266882	127267044	127266882	127266925	127280230	127280340	1995	1,1,0	1,0,0	0,0,0	0,0,1	193	74	1	1.0	0.277,1.0,NA	NA,NA,0.0	0.639
1996	ENSG00000118518	RNF146	chr6	+	127266882	127267095	127266882	127266925	127280230	127280340	1996	1,1,1	1,0,0	0,0,0	0,0,1	244	74	1	1.0	0.233,1.0,1.0	NA,NA,0.0	0.744
1998	ENSG00000181929	PRKAG1	chr12	-	49018523	49018748	49018731	49018748	49013061	49013110	1998	1,0,0	34,24,13	1,0,1	53,27,20	282	74	1	1.0	0.008,0.0,0.0	0.005,0.0,0.013	-0.003
1999	ENSG00000131470	PSMC3IP	chr17	-	42573818	42574210	42574098	42574210	42573477	42573623	1999	12,10,10	63,102,75	8,6,8	36,66,80	354	74	0.669887199125	1.0	0.038,0.02,0.027	0.044,0.019,0.02	0.001
19	ENSG00000050820	BCAR1	chr16	-	75236827	75236998	75236881	75236998	75234888	75235986	19	0,1,1	14,7,8	0,0,0	2,1,7	128	74	1	1.0	0.0,0.076,0.067	0.0,0.0,0.0	0.048
1	ENSG00000007372	PAX6	chr11	-	31801560	31801776	31801761	31801776	31800690	31800856	1	81,100,114	2,1,1	60,99,84	0,0,0	275	74	0.835730301684	1.0	0.916,0.964,0.968	1.0,1.0,1.0	-0.051
2002	ENSG00000131470	PSMC3IP	chr17	-	42577079	42577302	42577212	42577302	42574098	42574210	2002	5,3,4	25,50,36	2,3,4	11,40,33	207	74	0.844195843849	1.0	0.067,0.021,0.038	0.061,0.026,0.042	-0.001
2003	ENSG00000126746	ZNF384	chr12	-	6689097	6689510	6689367	6689510	6688166	6688226	2003	0,0,1	8,1,2	0,0,1	1,3,3	344	74	1	1.0	0.0,0.0,0.097	0.0,0.0,0.067	0.01
200	ENSG00000116521	SCAMP3	chr1	-	155258790	155258892	155258825	155258892	155257497	155257657	200	1,2,5	184,138,104	1,0,1	178,117,127	109	74	0.893353242827	1.0	0.004,0.01,0.032	0.004,0.0,0.005	0.012
2014	ENSG00000163636	PSMD6	chr3	-	64022642	64022801	64022738	64022801	64022317	64022523	2014	32,66,59	0,0,0	17,37,42	1,0,1	170	74	1	1.0	1.0,1.0,1.0	0.881,1.0,0.948	0.057
2015	ENSG00000105821	DNAJC2	chr7	-	103322510	103322794	103322702	103322794	103321931	103322081	2015	578,491,688	0,0,0	690,570,628	1,0,0	266	74	1	1.0	1.0,1.0,1.0	0.995,1.0,1.0	0.002
2019	ENSG00000004766	VPS50	chr7	+	93239865	93239950	93239865	93239934	93252652	93252775	2019	0,0,0	31,17,3	2,0,0	52,22,12	90	74	1	1.0	0.0,0.0,0.0	0.031,0.0,0.0	-0.01
201	ENSG00000145425	RPS3A	chr4	+	151102870	151103079	151102870	151103041	151104176	151104286	201	32127,41890,29782	67,97,61	37834,37415,31400	85,94,57	112	74	1	1.0	0.997,0.997,0.997	0.997,0.996,0.997	0.0
2022	ENSG00000198826	ARHGAP11A	chr15	+	32629594	32629762	32629594	32629675	32632978	32633108	2022	96,232,252	5,4,6	108,222,219	4,10,6	161	74	0.313407111035	1.0	0.898,0.964,0.951	0.925,0.911,0.944	0.011
202	ENSG00000145425	RPS3A	chr4	+	151099627	151099887	151099627	151099714	151100484	151100588	202	1,10,4	6819,10117,5621	4,2,5	8173,7837,5973	247	74	1	1.0	0.0,0.0,0.0	0.0,0.0,0.0	0.0
2030	ENSG00000110851	PRDM4	chr12	-	107751414	107752209	107751646	107752209	107746274	107746424	2030	61,27,26	2,0,0	54,35,27	0,1,0	306	74	1	1.0	0.881,1.0,1.0	1.0,0.894,1.0	-0.004
2039	ENSG00000154065	ANKRD29	chr18	-	23629852	23629951	23629856	23629951	23617731	23617827	2039	10,1,3	1,0,0	6,3,0	0,0,0	78	74	1	1.0	0.905,1.0,1.0	1.0,1.0,NA	-0.032
203	ENSG00000145425	RPS3A	chr4	+	151099628	151099836	151099628	151099714	151100484	151100588	203	1,9,3	6819,10117,5621	3,1,3	8173,7837,5973	196	74	1	1.0	0.0,0.0,0.0	0.0,0.0,0.0	0.0
2040	ENSG00000154065	ANKRD29	chr18	-	23629852	23629951	23629856	23629951	23619530	23619629	2040	19,5,3	2,0,0	15,7,1	0,1,1	78	74	1	1.0	0.9,1.0,1.0	1.0,0.869,0.487	0.181
2043	ENSG00000214595	EML6	chr2	+	54966999	54967231	54966999	54967103	54968127	54968281	2043	1,0,0	5,2,6	0,1,0	3,4,5	202	74	1	1.0	0.068,0.0,0.0	0.0,0.084,0.0	-0.005
2044	ENSG00000198258	UBL5	chr19	+	9827891	9828064	9827891	9827984	9828326	9828393	2044	33,85,41	217,289,188	35,26,31	144,125,188	154	74	0.467646206627	1.0	0.068,0.124,0.095	0.105,0.091,0.073	0.006
2045	ENSG00000100614	PPM1A	chr14	+	60282683	60283537	60282683	60282794	60285623	60285741	2045	484,470,457	0,0,0	421,513,432	0,1,0	817	74	1	1.0	1.0,1.0,1.0	1.0,0.979,1.0	0.007
2047	ENSG00000121579	NAA50	chr3	-	113723958	113724095	113723980	113724095	113723421	113723541	2047	163,146,96	0,1,1	156,145,125	0,0,0	96	74	1	1.0	1.0,0.991,0.987	1.0,1.0,1.0	-0.007
204	ENSG00000145425	RPS3A	chr4	+	151100974	151101162	151100974	151101012	151102870	151103079	204	19153,24328,15916	5,2,0	21953,21577,17877	2,1,4	224	74	1	1.0	0.999,1.0,1.0	1.0,1.0,0.999	0.0
2050	ENSG00000160256	FAM207A	chr21	+	44943683	44943837	44943683	44943792	44960099	44960168	2050	58,42,24	41,24,13	36,12,20	26,20,15	119	74	0.157304419114	1.0	0.468,0.521,0.534	0.463,0.272,0.453	0.112
2052	ENSG00000160439	RDH13	chr19	-	55047104	55047488	55047386	55047488	55044342	55045309	2052	5,0,6	2,2,1	3,0,0	1,0,0	356	74	1	1.0	0.342,0.0,0.555	0.384,NA,NA	-0.085
2057	ENSG00000235123	DSCAM-AS1	chr21	+	40383082	40383584	40383082	40383455	40384578	40385358	2057	2,0,3	3,1,2	0,0,2	1,0,1	203	74	1	1.0	0.196,0.0,0.354	0.0,NA,0.422	-0.028
205	ENSG00000145425	RPS3A	chr4	+	151100974	151101162	151100974	151101085	151102870	151103079	205	14572,18746,12307	8,22,5	16641,16552,13587	16,5,9	151	74	1	1.0	0.999,0.998,0.999	0.998,0.999,0.999	0.0
2063	ENSG00000125124	BBS2	chr16	-	56511132	56511284	56511158	56511284	56510858	56510921	2063	0,0,0	57,56,28	0,1,0	44,51,28	100	74	1	1.0	0.0,0.0,0.0	0.0,0.014,0.0	-0.005
2066	ENSG00000165526	RPUSD4	chr11	-	126209490	126209722	126209520	126209722	126205687	126205781	2066	0,1,0	30,17,14	2,1,0	20,20,12	104	74	0.499038969641	1.0	0.0,0.04,0.0	0.066,0.034,0.0	-0.02
2067	ENSG00000164144	ARFIP1	chr4	+	152779936	152780226	152779936	152780091	152829624	152829726	2067	21,31,24	1,2,3	31,24,29	7,1,1	209	74	0.65666081614	1.0	0.881,0.846,0.739	0.611,0.895,0.911	0.016
2068	ENSG00000197256	KANK2	chr19	-	11195555	11195820	11195621	11195820	11194474	11194590	2068	24,9,7	10,1,1	11,9,12	2,2,1	140	74	0.230691531137	1.0	0.559,0.826,0.787	0.744,0.704,0.864	-0.047
2069	ENSG00000205356	TECPR1	chr7	-	98251393	98251548	98251418	98251548	98245921	98246165	2069	0,1,1	1,0,0	1,0,1	1,1,0	99	74	1	1.0	0.0,1.0,1.0	0.428,0.0,1.0	0.191
206	ENSG00000145425	RPS3A	chr4	+	151100974	151101085	151100974	151101012	151102870	151103079	206	4589,5604,3614	5,2,0	5328,5030,4299	2,1,4	147	74	1	1.0	0.998,0.999,1.0	0.999,1.0,0.998	0.0
2075	ENSG00000122299	ZC3H7A	chr16	-	11761405	11761511	11761467	11761511	11758430	11758539	2075	83,89,74	0,1,0	61,79,70	2,0,0	136	74	1	1.0	1.0,0.98,1.0	0.943,1.0,1.0	0.012
2076	ENSG00000163719	MTMR14	chr3	+	9662266	9662375	9662266	9662285	9669431	9669492	2076	15,6,8	0,0,0	3,4,2	0,0,1	164	74	1	1.0	1.0,1.0,1.0	1.0,1.0,0.474	0.175
2079	ENSG00000149273	RPS3	chr11	+	75401639	75402446	75401639	75401733	75404019	75404207	2079	4113,5510,4024	84,276,548	2602,2850,3338	61,191,394	787	74	0.808012460173	1.0	0.822,0.652,0.408	0.8,0.584,0.443	0.018
207	ENSG00000159588	CCDC17	chr1	-	45621557	45621735	45621637	45621735	45621280	45621484	207	0,3,0	0,0,0	0,0,3	1,0,0	154	74	1	1.0	NA,1.0,NA	0.0,NA,1.0	0.5
2080	ENSG00000149273	RPS3	chr11	+	75400693	75400824	75400693	75400777	75401639	75401733	2080	9620,13288,8958	7,24,22	8323,10841,8858	22,31,13	121	74	1	1.0	0.999,0.997,0.996	0.996,0.995,0.998	0.001
2081	ENSG00000149273	RPS3	chr11	+	75402351	75402446	75402351	75402379	75404671	75404868	2081	1119,1690,1118	29,47,20	842,1043,988	20,37,31	141	74	0.195505129365	1.0	0.953,0.95,0.967	0.957,0.937,0.944	0.011
2084	ENSG00000020922	MRE11A	chr11	-	94492641	94492906	94492781	94492906	94490832	94490965	2084	1,0,0	57,52,32	1,0,0	77,70,32	214	74	1	1.0	0.006,0.0,0.0	0.004,0.0,0.0	0.001
2089	ENSG00000059145	UNKL	chr16	-	1369933	1370357	1370129	1370357	1367655	1367858	2089	0,0,0	1,0,1	0,1,0	0,0,0	270	74	1	1.0	0.0,NA,0.0	NA,1.0,NA	-1.0
2090	ENSG00000100483	VCPKMT	chr14	-	50116068	50116179	50116079	50116179	50115838	50115911	2090	2,2,0	5,7,4	2,2,1	3,3,6	85	74	0.397668423565	1.0	0.258,0.199,0.0	0.367,0.367,0.127	-0.135
2091	ENSG00000103888	CEMIP	chr15	+	80873537	80873696	80873537	80873636	80873863	80873973	2091	1,3,1	2,1,1	0,1,2	3,2,0	134	74	0.217669541938	1.0	0.216,0.624,0.356	0.0,0.216,1.0	-0.007
2092	ENSG00000134318	ROCK2	chr2	-	11218314	11218466	11218454	11218466	11217089	11217169	2092	3,0,1	35,10,18	0,0,2	32,34,16	214	74	0.596855482566	1.0	0.029,0.0,0.019	0.0,0.0,0.041	0.002
2093	ENSG00000006744	ELAC2	chr17	-	13002440	13002579	13002445	13002579	13002273	13002359	2093	194,41,42	0,0,0	93,33,43	0,0,1	79	74	1	1.0	1.0,1.0,1.0	1.0,1.0,0.976	0.008
2095	ENSG00000108523	RNF167	chr17	+	4940486	4940726	4940486	4940642	4940872	4940993	2095	135,93,95	1,1,0	97,60,79	2,1,0	158	74	0.711354602733	1.0	0.984,0.978,1.0	0.958,0.966,1.0	0.013
2096	ENSG00000108523	RNF167	chr17	+	4940486	4940993	4940486	4940726	4941076	4941157	2096	314,208,200	0,0,0	227,137,178	0,1,0	341	74	1	1.0	1.0,1.0,1.0	1.0,0.967,1.0	0.011
2098	ENSG00000153094	BCL2L11	chr2	+	111123732	111124139	111123732	111123869	111164132	111168445	2098	23,15,10	0,0,2	7,14,21	0,2,1	344	74	0.859221519001	1.0	1.0,1.0,0.518	1.0,0.601,0.819	0.033
2099	ENSG00000153094	BCL2L11	chr2	+	111123745	111124139	111123745	111123869	111150043	111150147	2099	29,19,16	2,1,0	13,17,23	0,0,0	344	74	0.77979049444	1.0	0.757,0.803,1.0	1.0,1.0,1.0	-0.147
209	ENSG00000171603	CLSTN1	chr1	-	9731121	9731390	9731205	9731390	9729027	9730705	209	0,1,1	59,34,37	0,2,1	21,21,30	158	74	1	1.0	0.0,0.014,0.012	0.0,0.043,0.015	-0.011
2101	ENSG00000175224	ATG13	chr11	+	46668498	46668910	46668498	46668576	46669403	46669532	2101	89,68,69	0,0,0	58,57,69	1,1,0	408	74	1	1.0	1.0,1.0,1.0	0.913,0.912,1.0	0.058
2102	ENSG00000136718	IMP4	chr2	+	130344628	130344725	130344628	130344712	130345375	130345485	2102	0,0,1	28,13,17	3,0,0	22,18,10	87	74	0.908800876249	1.0	0.0,0.0,0.048	0.104,0.0,0.0	-0.019
2105	ENSG00000244274	DBNDD2	chr20	+	45408800	45409036	45408800	45408938	45409931	45410610	2105	23,17,18	115,111,79	13,14,28	56,71,83	172	74	0.177725391485	1.0	0.079,0.062,0.089	0.091,0.078,0.127	-0.022
2106	ENSG00000154914	USP43	chr17	+	9701351	9701700	9701351	9701685	9709955	9710114	2106	6,1,4	1,0,1	1,0,0	0,0,1	89	74	1	1.0	0.833,1.0,0.769	1.0,NA,0.0	0.367
2108	ENSG00000130475	FCHO1	chr19	+	17754316	17754466	17754316	17754361	17754591	17754758	2108	0,1,0	0,1,1	0,3,3	0,0,0	179	74	1	1.0	NA,0.292,0.0	NA,1.0,1.0	-0.854
210	ENSG00000163832	ELP6	chr3	-	47510148	47510254	47510183	47510254	47504329	47504448	210	3,1,0	119,34,12	4,1,2	125,46,23	109	74	0.507413315299	1.0	0.017,0.02,0.0	0.021,0.015,0.056	-0.018
2111	ENSG00000157895	C12orf43	chr12	-	121011010	121011146	121011103	121011146	121010827	121010926	2111	1,0,0	9,1,0	1,0,0	9,2,1	167	74	1	1.0	0.047,0.0,NA	0.047,0.0,0.0	0.008
2113	ENSG00000005302	MSL3	chrX	+	11758581	11758773	11758581	11758688	11759792	11759875	2113	3,0,1	1,0,0	3,2,1	0,0,0	159	74	1	1.0	0.583,NA,1.0	1.0,1.0,1.0	-0.209
2114	ENSG00000173559	NABP1	chr2	+	191678135	191678705	191678135	191678241	191678989	191679128	2114	22,7,9	0,0,1	13,5,2	0,1,0	538	74	1	1.0	1.0,1.0,0.553	1.0,0.407,1.0	0.049
2115	ENSG00000177409	SAMD9L	chr7	-	93146882	93147146	93147087	93147146	93145384	93146040	2115	7,0,0	0,0,0	3,1,0	2,0,0	279	74	1	1.0	1.0,NA,NA	0.285,1.0,NA	0.358
2117	ENSG00000124782	RREB1	chr6	+	7181123	7181289	7181123	7181246	7181869	7182082	2117	1,0,1	13,2,12	0,0,1	5,11,7	117	74	1	1.0	0.046,0.0,0.05	0.0,0.0,0.083	0.004
2118	ENSG00000204634	TBC1D8	chr2	-	101090208	101090364	101090253	101090364	101059420	101059539	2118	0,0,2	8,7,11	1,0,0	11,14,7	119	74	1	1.0	0.0,0.0,0.102	0.054,0.0,0.0	0.016
2122	ENSG00000185842	DNAH14	chr1	+	224967430	224967583	224967430	224967514	224968758	224968874	2122	27,14,21	0,1,1	22,9,6	0,1,0	143	74	1	1.0	1.0,0.879,0.916	1.0,0.823,1.0	-0.009
2124	ENSG00000110080	ST3GAL4	chr11	+	126406472	126406557	126406472	126406545	126406942	126407023	2124	84,35,31	10,9,4	72,51,41	10,8,4	86	74	0.658220273541	1.0	0.878,0.77,0.87	0.861,0.846,0.898	-0.029
2126	ENSG00000051825	MPHOSPH9	chr12	-	123218375	123218499	123218398	123218499	123214743	123214834	2126	18,11,7	1,0,0	31,21,8	0,1,0	97	74	1	1.0	0.932,1.0,1.0	1.0,0.941,1.0	-0.003
2127	ENSG00000051825	MPHOSPH9	chr12	-	123227462	123227616	123227545	123227616	123223037	123223127	2127	18,8,7	0,0,0	15,8,6	1,0,0	157	74	1	1.0	1.0,1.0,1.0	0.876,1.0,1.0	0.041
212	ENSG00000146067	FAM193B	chr5	-	177523158	177523265	177523162	177523265	177521973	177522071	212	2,1,0	2,0,1	1,0,1	0,1,0	78	74	0.331720518475	1.0	0.487,1.0,0.0	1.0,0.0,1.0	-0.171
2131	ENSG00000146414	SHPRH	chr6	-	145933049	145933178	145933056	145933178	145927188	145927277	2131	0,0,0	1,2,0	0,2,0	3,3,1	81	74	1	1.0	0.0,0.0,NA	0.0,0.379,0.0	-0.126
2133	ENSG00000156170	NDUFAF6	chr8	+	95031994	95032098	95031994	95032094	95035453	95035576	2133	13,0,2	14,12,11	3,2,4	15,17,9	78	74	0.670113638606	1.0	0.468,0.0,0.147	0.159,0.1,0.297	0.02
2134	ENSG00000157823	AP3S2	chr15	-	89893876	89893994	89893880	89893994	89889048	89889140	2134	0,1,0	72,46,42	0,0,0	58,64,42	78	74	1	1.0	0.0,0.02,0.0	0.0,0.0,0.0	0.007
2136	ENSG00000114388	NPRL2	chr3	-	50349664	50350022	50349930	50350022	50349385	50349494	2136	160,99,107	3,1,0	111,99,123	0,0,0	340	74	0.41891475335	1.0	0.921,0.956,1.0	1.0,1.0,1.0	-0.041
2137	ENSG00000114388	NPRL2	chr3	-	50349385	50349828	50349664	50349828	50348873	50349010	2137	120,86,68	1,0,0	90,66,80	0,0,0	353	74	1	1.0	0.962,1.0,1.0	1.0,1.0,1.0	-0.013
2138	ENSG00000114388	NPRL2	chr3	-	50349912	50350022	50349930	50350022	50349664	50349833	2138	2,1,3	33,20,20	1,0,2	26,23,19	92	74	0.139576968846	1.0	0.046,0.039,0.108	0.03,0.0,0.078	0.028
213	ENSG00000109113	RAB34	chr17	-	28715194	28715276	28715218	28715276	28715031	28715122	213	380,355,226	28,34,11	328,261,227	26,14,14	98	74	0.482389159985	1.0	0.911,0.887,0.939	0.905,0.934,0.924	-0.009
2140	ENSG00000179532	DNHD1	chr11	+	6562981	6563255	6562981	6563131	6563381	6563564	2140	7,0,6	1,0,1	7,2,5	2,0,1	198	74	1	1.0	0.723,NA,0.692	0.567,1.0,0.651	-0.032
2141	ENSG00000179532	DNHD1	chr11	+	6533680	6534173	6533680	6533806	6538611	6538810	2141	28,13,45	4,0,0	14,20,30	1,0,0	441	74	0.148639108999	1.0	0.54,1.0,1.0	0.701,1.0,1.0	-0.054
2143	ENSG00000071553	ATP6AP1	chrX	+	154432930	154432971	154432930	154432965	154433634	154433720	2143	111,74,89	0,0,0	35,38,70	0,0,1	80	74	1	1.0	1.0,1.0,1.0	1.0,1.0,0.985	0.005
2144	ENSG00000071553	ATP6AP1	chrX	+	154429047	154431657	154429047	154429174	154431829	154431904	2144	38,23,41	123,92,109	24,37,33	69,68,95	2557	74	0.548845594209	1.0	0.009,0.007,0.011	0.01,0.016,0.01	-0.003
2151	ENSG00000111596	CNOT2	chr12	+	70344127	70344239	70344127	70344228	70346179	70346324	2151	0,0,2	48,53,55	0,1,0	41,65,58	85	74	1	1.0	0.0,0.0,0.031	0.0,0.013,0.0	0.006
2152	ENSG00000165275	TRMT10B	chr9	+	37763628	37763865	37763628	37763753	37768075	37768228	2152	11,9,10	3,0,2	3,6,9	5,0,3	186	74	0.269058653431	1.0	0.593,1.0,0.665	0.193,1.0,0.544	0.174
2155	ENSG00000042445	RETSAT	chr2	-	85345512	85346094	85345974	85346094	85344593	85344732	2155	13,7,20	79,35,31	7,10,15	46,28,32	536	74	0.84906794572	1.0	0.022,0.027,0.082	0.021,0.047,0.061	0.001
2156	ENSG00000023228	NDUFS1	chr2	-	206149779	206149925	206149817	206149925	206149019	206149096	2156	2,0,1	138,64,46	2,2,0	106,73,41	112	74	1	1.0	0.009,0.0,0.014	0.012,0.018,0.0	-0.002
2158	ENSG00000119782	FKBP1B	chr2	+	24053901	24054616	24053901	24053949	24060813	24060926	2158	1,0,0	0,1,0	0,0,0	1,1,1	741	74	1	1.0	1.0,0.0,NA	0.0,0.0,0.0	0.5
2159	ENSG00000176853	FAM91A1	chr8	+	123779984	123780082	123779984	123780075	123780479	123780542	2159	0,1,2	9,18,16	0,0,4	26,12,14	81	74	0.379448507326	1.0	0.0,0.048,0.102	0.0,0.0,0.207	-0.019
2161	ENSG00000185324	CDK10	chr16	+	89694930	89695070	89694930	89695052	89695292	89695345	2161	35,19,34	0,2,2	11,6,22	0,1,0	92	74	0.725850379889	1.0	1.0,0.884,0.932	1.0,0.828,1.0	-0.004
2162	ENSG00000185324	CDK10	chr16	+	89689251	89689324	89689251	89689306	89690552	89690624	2162	60,24,26	1,1,0	29,22,28	1,0,0	92	74	1	1.0	0.98,0.951,1.0	0.959,1.0,1.0	-0.009
2164	ENSG00000100316	RPL3	chr22	-	39319389	39319623	39319594	39319623	39318399	39318592	2164	6,15,5	51,113,44	2,4,7	21,66,40	279	74	0.424860674522	1.0	0.03,0.034,0.029	0.025,0.016,0.044	0.003
2166	ENSG00000073803	MAP3K13	chr3	+	185428496	185429056	185428496	185428946	185437446	185437630	2166	3,3,2	0,0,0	0,4,0	0,1,0	184	74	1	1.0	1.0,1.0,1.0	NA,0.617,NA	0.383
2170	ENSG00000153558	FBXL2	chr3	+	33378684	33378834	33378684	33378741	33383988	33384201	2170	4,9,4	7,4,4	1,3,4	6,4,3	167	74	0.214483525078	1.0	0.202,0.499,0.307	0.069,0.249,0.371	0.106
2173	ENSG00000112282	MED23	chr6	-	131592387	131593171	131593005	131593171	131591312	131591527	2173	25,25,27	0,0,0	19,30,36	0,1,0	692	74	1	1.0	1.0,1.0,1.0	1.0,0.762,1.0	0.079
2177	ENSG00000163389	POGLUT1	chr3	+	119486832	119487036	119486832	119486932	119488928	119488987	2177	5,1,4	53,10,25	8,2,1	37,20,19	178	74	0.669278305764	1.0	0.038,0.04,0.062	0.082,0.04,0.021	-0.001
217	ENSG00000143252	SDHC	chr1	+	161314380	161314874	161314380	161314425	161323613	161323670	217	5,0,7	3,6,4	7,0,3	5,8,3	523	74	0.541185604292	1.0	0.191,0.0,0.198	0.165,0.0,0.124	0.033
2182	ENSG00000139436	GIT2	chr12	-	109951166	109951316	109951211	109951316	109939164	109939247	2182	16,13,8	0,1,1	12,17,8	0,1,0	119	74	1	1.0	1.0,0.89,0.833	1.0,0.914,1.0	-0.064
2183	ENSG00000108587	GOSR1	chr17	+	30481142	30481263	30481142	30481257	30484213	30484301	2183	22,19,14	32,32,22	14,14,11	27,38,28	80	74	0.107615558541	1.0	0.389,0.355,0.371	0.324,0.254,0.267	0.09
2186	ENSG00000020577	SAMD4A	chr14	+	54784339	54784447	54784339	54784381	54784536	54784620	2186	0,6,4	0,0,1	2,1,1	1,0,3	140	74	1	1.0	NA,1.0,0.679	0.514,1.0,0.15	0.285
218	ENSG00000197448	GSTK1	chr7	+	143264991	143265296	143264991	143265092	143267616	143267733	218	247,189,169	7,6,6	175,99,136	6,4,7	278	74	0.482444355173	1.0	0.904,0.893,0.882	0.886,0.868,0.838	0.029
2191	ENSG00000163608	C3orf17	chr3	-	113013948	113014032	113013952	113014032	113013271	113013403	2191	5,0,0	30,19,12	2,1,0	24,24,9	78	74	0.570601691109	1.0	0.137,0.0,0.0	0.073,0.038,0.0	0.009
2194	ENSG00000161638	ITGA5	chr12	-	54399644	54399913	54399863	54399913	54398596	54398698	2194	486,340,470	0,0,1	208,217,343	0,0,0	293	74	1	1.0	1.0,1.0,0.992	1.0,1.0,1.0	-0.003
2199	ENSG00000111424	VDR	chr12	-	47878815	47879115	47878967	47879115	47865046	47865177	2199	0,0,0	2,4,0	5,0,0	7,0,2	226	74	1	1.0	0.0,0.0,NA	0.19,NA,0.0	-0.095
2201	ENSG00000115524	SF3B1	chr2	-	197423807	197423974	197423893	197423974	197421028	197421133	2201	234,206,105	1,0,0	206,225,134	0,0,0	160	74	1	1.0	0.991,1.0,1.0	1.0,1.0,1.0	-0.003
2202	ENSG00000162736	NCSTN	chr1	+	160343703	160343888	160343703	160343802	160344721	160344826	2202	1,1,0	0,0,0	0,0,0	1,0,1	160	74	1	1.0	1.0,1.0,NA	0.0,NA,0.0	1.0
2204	ENSG00000108984	MAP2K6	chr17	+	69517499	69517613	69517499	69517551	69519312	69519432	2204	38,46,14	0,1,0	56,30,17	2,2,1	136	74	0.110263043927	1.0	1.0,0.962,1.0	0.938,0.891,0.902	0.077
2205	ENSG00000108984	MAP2K6	chr17	+	69502428	69502685	69502428	69502684	69505779	69505846	2205	3,1,1	0,0,0	3,4,1	0,1,0	75	74	1	1.0	1.0,1.0,1.0	1.0,0.798,1.0	0.067
2206	ENSG00000143499	SMYD2	chr1	+	214332017	214334308	214332017	214332192	214336703	214337131	2206	575,396,557	0,0,1	495,385,447	0,0,0	2190	74	1	1.0	1.0,1.0,0.95	1.0,1.0,1.0	-0.017
2208	ENSG00000198001	IRAK4	chr12	+	43772911	43773072	43772911	43772986	43773964	43774029	2208	38,17,12	1,0,0	72,22,7	0,0,0	160	74	1	1.0	0.946,1.0,1.0	1.0,1.0,1.0	-0.018
2216	ENSG00000114626	ABTB1	chr3	+	127674390	127674453	127674390	127674418	127674544	127674600	2216	19,7,7	1,4,2	6,8,14	1,3,0	109	74	0.278311347941	1.0	0.928,0.543,0.704	0.803,0.644,1.0	-0.091
2217	ENSG00000141401	IMPA2	chr18	+	12012169	12012349	12012169	12012215	12014264	12014373	2217	8,2,3	211,80,54	9,4,2	126,65,56	208	74	0.25934745893	1.0	0.013,0.009,0.019	0.025,0.021,0.013	-0.006
221	ENSG00000109445	ZNF330	chr4	+	141220929	141221077	141220929	141221016	141222365	141222491	221	14,13,13	1,2,0	2,8,10	1,1,1	135	74	0.776234125401	1.0	0.885,0.781,1.0	0.523,0.814,0.846	0.161
2220	ENSG00000178685	PARP10	chr8	-	143984007	143984104	143984034	143984104	143983166	143983811	2220	10,7,5	0,0,1	8,3,2	1,0,0	101	74	1	1.0	1.0,1.0,0.786	0.854,1.0,1.0	-0.023
2222	ENSG00000182718	ANXA2	chr15	-	60352378	60352476	60352382	60352476	60351723	60351819	2222	0,0,0	2876,3832,3236	1,0,0	3001,3341,2643	78	74	1	1.0	0.0,0.0,0.0	0.0,0.0,0.0	0.0
2224	ENSG00000182718	ANXA2	chr15	-	60396150	60396427	60396372	60396427	60386027	60386086	2224	38,6,23	0,0,0	38,13,10	1,0,0	296	74	1	1.0	1.0,1.0,1.0	0.905,1.0,1.0	0.032
2226	ENSG00000182718	ANXA2	chr15	-	60396279	60396427	60396372	60396427	60386027	60386086	2226	17,2,11	0,0,0	13,2,8	1,0,0	167	74	1	1.0	1.0,1.0,1.0	0.852,1.0,1.0	0.049
2228	ENSG00000164111	ANXA5	chr4	-	121678351	121678494	121678414	121678494	121677893	121677950	2228	2,4,11	572,587,465	6,6,1	433,499,453	137	74	1	1.0	0.002,0.004,0.013	0.007,0.006,0.001	0.002
222	ENSG00000109445	ZNF330	chr4	+	141222365	141222491	141222365	141222477	141224486	141224506	222	38,42,23	1,5,0	17,29,23	0,1,2	88	74	0.368868763923	1.0	0.97,0.876,1.0	1.0,0.961,0.906	-0.007
2230	ENSG00000141560	FN3KRP	chr17	+	82720760	82720965	82720760	82720841	82722803	82722886	2230	0,1,2	0,0,0	0,1,0	1,0,0	198	74	1	1.0	NA,1.0,1.0	0.0,1.0,NA	0.5
2231	ENSG00000122786	CALD1	chr7	+	134932987	134934077	134932987	134933390	134935687	134935765	2231	35,18,30	22,4,6	29,15,29	15,6,9	761	74	0.712531702634	1.0	0.134,0.304,0.327	0.158,0.196,0.239	0.057
2232	ENSG00000164039	BDH2	chr4	-	103085698	103086540	103086479	103086540	103085348	103085462	2232	26,19,33	166,154,145	54,21,35	173,191,172	855	74	0.267125396783	1.0	0.013,0.011,0.019	0.026,0.009,0.017	-0.003
2233	ENSG00000164039	BDH2	chr4	-	103085348	103086540	103086479	103086540	103082870	103082929	2233	257,399,308	31,24,25	359,302,346	23,17,27	1205	74	0.278745259844	1.0	0.337,0.505,0.431	0.489,0.522,0.44	-0.059
2235	ENSG00000164039	BDH2	chr4	-	103085348	103086540	103085698	103086540	103082870	103082929	2235	234,383,276	0,0,3	312,285,316	0,0,0	424	74	1	1.0	1.0,1.0,0.941	1.0,1.0,1.0	-0.02
2236	ENSG00000173698	ADGRG2	chrX	-	19037588	19037636	19037597	19037636	19037466	19037490	2236	7,0,0	4,0,1	4,2,3	0,0,0	83	74	1	1.0	0.609,NA,0.0	1.0,1.0,1.0	-0.696
2238	ENSG00000083857	FAT1	chr4	-	186628144	186628364	186628153	186628364	186617707	186621775	2238	0,0,0	5,0,0	0,1,0	5,0,1	83	74	1	1.0	0.0,NA,NA	0.0,1.0,0.0	-0.333
223	ENSG00000111181	SLC6A12	chr12	-	209772	210043	209890	210043	204563	204698	223	24,6,5	0,0,2	9,11,16	0,0,0	192	74	0.763637936232	1.0	1.0,1.0,0.491	1.0,1.0,1.0	-0.17
2241	ENSG00000175866	BAIAP2	chr17	+	81053667	81053743	81053667	81053739	81057880	81057967	2241	28,8,11	0,0,0	12,10,7	0,1,0	78	74	1	1.0	1.0,1.0,1.0	1.0,0.905,1.0	0.032
2243	ENSG00000175866	BAIAP2	chr17	+	81053667	81053791	81053667	81053739	81057880	81057967	2243	0,0,1	0,0,0	0,0,0	0,1,0	126	74	1	1.0	NA,NA,1.0	NA,0.0,NA	1.0
2244	ENSG00000175866	BAIAP2	chr17	+	81085653	81085725	81085653	81085715	81086442	81086580	2244	27,20,13	0,0,0	16,22,18	0,0,1	84	74	1	1.0	1.0,1.0,1.0	1.0,1.0,0.941	0.02
2246	ENSG00000185761	ADAMTSL5	chr19	-	1511035	1511136	1511075	1511136	1510844	1510917	2246	1,1,0	2,1,1	1,0,1	2,0,1	114	74	1	1.0	0.245,0.394,0.0	0.245,NA,0.394	-0.107
2248	ENSG00000151718	WWC2	chr4	+	183280775	183280969	183280775	183280897	183282707	183282906	2248	8,13,21	50,23,33	5,12,12	28,38,26	146	74	0.401782450733	1.0	0.075,0.223,0.244	0.083,0.138,0.19	0.044
2253	ENSG00000084072	PPIE	chr1	+	39741894	39742031	39741894	39741921	39743215	39743297	2253	2,10,5	442,368,265	5,8,11	471,462,296	184	74	1	1.0	0.002,0.011,0.008	0.004,0.007,0.015	-0.002
2254	ENSG00000084072	PPIE	chr1	+	39741894	39743297	39741894	39741921	39743823	39743924	2254	453,412,292	0,1,0	477,547,310	0,0,1	1450	74	1	1.0	1.0,0.955,1.0	1.0,1.0,0.941	0.005
2255	ENSG00000084072	PPIE	chr1	+	39741894	39743297	39741894	39742031	39743823	39743924	2255	451,405,287	0,0,0	475,540,301	0,0,1	1340	74	1	1.0	1.0,1.0,1.0	1.0,1.0,0.943	0.019
2256	ENSG00000084072	PPIE	chr1	+	39741894	39742031	39741894	39741921	39743823	39743924	2256	2,7,5	0,1,0	2,7,10	0,0,1	184	74	1	1.0	1.0,0.738,1.0	1.0,1.0,0.801	-0.021
2257	ENSG00000084072	PPIE	chr1	+	39745374	39748767	39745374	39745498	39748902	39749088	2257	22,31,21	331,267,224	19,23,15	256,218,211	3343	74	1	1.0	0.001,0.003,0.002	0.002,0.002,0.002	0.0
225	ENSG00000011243	AKAP8L	chr19	-	15403474	15403715	15403657	15403715	15401149	15401603	225	214,155,115	0,2,1	134,124,141	0,0,0	257	74	1	1.0	1.0,0.957,0.971	1.0,1.0,1.0	-0.024
2262	ENSG00000205981	DNAJC19	chr3	-	180986942	180987022	180986997	180987022	180985925	180985996	2262	652,480,277	13,7,8	774,431,324	25,10,6	129	74	0.248944985115	1.0	0.966,0.975,0.952	0.947,0.961,0.969	0.005
2266	ENSG00000255104	ZNF286A	chr17	+	15700047	15700366	15700047	15700168	15701151	15701240	2266	30,35,40	0,0,0	35,46,53	1,0,0	272	74	1	1.0	1.0,1.0,1.0	0.905,1.0,1.0	0.032
226	ENSG00000011243	AKAP8L	chr19	-	15398629	15399410	15399301	15399410	15397713	15397855	226	6,4,3	80,79,74	2,1,4	59,51,54	746	74	1	1.0	0.007,0.005,0.004	0.003,0.002,0.007	0.001
2270	ENSG00000170632	ARMC10	chr7	+	103083681	103084062	103083681	103083830	103086629	103086764	2270	5,0,2	111,106,74	2,0,1	131,98,81	306	74	1	1.0	0.011,0.0,0.006	0.004,0.0,0.003	0.003
2273	ENSG00000133422	MORC2	chr22	-	30928018	30928207	30928027	30928207	30926610	30926871	2273	22,22,22	8,4,3	8,9,15	6,1,2	83	74	0.960749046772	1.0	0.71,0.831,0.867	0.543,0.889,0.87	0.035
2278	ENSG00000146094	DOK3	chr5	-	177510149	177510382	177510259	177510382	177509474	177509657	2278	1,1,1	0,0,0	0,0,1	0,0,1	184	74	1	1.0	1.0,1.0,1.0	NA,NA,0.287	0.713
227	ENSG00000011243	AKAP8L	chr19	-	15403474	15403715	15403652	15403715	15397519	15397625	227	152,106,87	1,0,0	99,99,105	0,0,0	252	74	1	1.0	0.978,1.0,1.0	1.0,1.0,1.0	-0.007
2281	ENSG00000106268	NUDT1	chr7	+	2242904	2243048	2242904	2242975	2244562	2244726	2281	0,5,5	3,10,3	2,3,1	2,0,3	147	74	0.488267627143	1.0	0.0,0.201,0.456	0.335,1.0,0.144	-0.274
2282	ENSG00000205937	RNPS1	chr16	-	2263095	2263287	2263141	2263287	2262739	2262842	2282	151,109,95	0,0,1	65,83,89	0,0,0	120	74	1	1.0	1.0,1.0,0.983	1.0,1.0,1.0	-0.006
2283	ENSG00000205937	RNPS1	chr16	-	2267174	2267237	2267188	2267237	2264572	2264760	2283	4,1,0	1,0,0	0,0,1	0,0,0	88	74	1	1.0	0.771,1.0,NA	NA,NA,1.0	-0.115
2285	ENSG00000136603	SKIL	chr3	+	170384532	170384765	170384532	170384627	170390222	170390464	2285	115,132,182	1,0,1	86,170,139	1,0,0	212	74	1	1.0	0.976,1.0,0.985	0.968,1.0,1.0	-0.002
2288	ENSG00000142675	CNKSR1	chr1	+	26183345	26183435	26183345	26183414	26183728	26183830	2288	0,0,0	3,0,0	1,0,0	0,0,0	95	74	1	1.0	0.0,NA,NA	1.0,NA,NA	-1.0
2289	ENSG00000117533	VAMP4	chr1	-	171710713	171710814	171710759	171710814	171709664	171709744	2289	119,140,116	5,3,3	122,176,123	4,3,3	120	74	0.644575406198	1.0	0.936,0.966,0.96	0.95,0.973,0.962	-0.008
228	ENSG00000094975	SUCO	chr1	+	172588759	172589926	172588759	172588924	172590983	172591071	228	277,316,503	0,0,0	304,526,537	0,1,0	1076	74	1	1.0	1.0,1.0,1.0	1.0,0.973,1.0	0.009
2290	ENSG00000172766	NAA16	chr13	+	41362030	41362873	41362030	41362159	41367438	41367652	2290	4,6,11	4,7,5	7,13,7	7,7,4	788	74	0.693630399868	1.0	0.086,0.074,0.171	0.086,0.149,0.141	-0.015
2291	ENSG00000189376	C8orf76	chr8	-	123231299	123231757	123231721	123231757	123226499	123226632	2291	527,619,599	3,2,3	543,528,590	3,1,2	496	74	0.541553541734	1.0	0.963,0.979,0.968	0.964,0.987,0.978	-0.006
2295	ENSG00000134419	RPS15A	chr16	-	18790243	18790334	18790309	18790334	18788980	18789118	2295	245,301,178	32,33,30	295,224,187	49,24,30	140	74	0.582137154852	1.0	0.802,0.828,0.758	0.761,0.831,0.767	0.01
22	ENSG00000021826	CPS1	chr2	+	210519550	210519784	210519550	210519670	210556718	210556859	22	15,1,2	7,2,2	8,7,2	5,6,0	188	74	0.70918680776	1.0	0.458,0.164,0.282	0.386,0.315,1.0	-0.266
2300	ENSG00000080815	PSEN1	chr14	+	73147966	73148106	73147966	73148094	73170796	73171047	2300	11,13,6	8,3,1	7,11,7	7,3,1	86	74	0.904784134717	1.0	0.542,0.789,0.838	0.463,0.759,0.858	0.03
2302	ENSG00000163349	HIPK1	chr1	+	113957123	113957286	113957123	113957184	113958065	113958291	2302	81,14,24	0,1,0	52,48,33	1,1,1	176	74	0.366389935465	1.0	1.0,0.855,1.0	0.956,0.953,0.933	0.004
2304	ENSG00000163939	PBRM1	chr3	-	52563282	52563493	52563363	52563493	52561766	52561968	2304	40,16,25	0,1,0	32,23,25	0,0,0	155	74	1	1.0	1.0,0.884,1.0	1.0,1.0,1.0	-0.039
2306	ENSG00000102882	MAPK3	chr16	-	30118046	30118163	30118098	30118163	30117669	30117784	2306	73,84,60	0,2,0	47,53,52	0,0,1	126	74	1	1.0	1.0,0.961,1.0	1.0,1.0,0.968	-0.002
2307	ENSG00000102882	MAPK3	chr16	-	30117136	30117285	30117153	30117285	30116893	30117003	2307	0,1,1	153,157,117	0,2,0	119,122,105	91	74	1	1.0	0.0,0.005,0.007	0.0,0.013,0.0	-0.0
2308	ENSG00000053900	ANAPC4	chr4	+	25405572	25405622	25405572	25405619	25406828	25406885	2308	0,3,0	10,9,6	1,3,0	28,4,14	77	74	0.709776614669	1.0	0.0,0.243,0.0	0.033,0.419,0.0	-0.07
2309	ENSG00000053900	ANAPC4	chr4	+	25380373	25380479	25380373	25380445	25383260	25383393	2309	17,12,9	0,0,1	25,14,20	0,0,1	108	74	1	1.0	1.0,1.0,0.86	1.0,1.0,0.932	-0.024
230	ENSG00000105655	ISYNA1	chr19	-	18435247	18435483	18435265	18435483	18434820	18435117	230	2,0,0	4,11,4	0,0,0	0,3,2	92	74	1	1.0	0.287,0.0,0.0	NA,0.0,0.0	0.096
2310	ENSG00000109911	ELP4	chr11	+	31594769	31594905	31594769	31594901	31603767	31603907	2310	0,0,1	41,33,26	0,0,0	40,49,24	78	74	1	1.0	0.0,0.0,0.035	0.0,0.0,0.0	0.012
2312	ENSG00000152990	ADGRA3	chr4	-	22444972	22445133	22445040	22445133	22442649	22442863	2312	27,5,17	1,0,0	35,13,13	0,0,0	142	74	1	1.0	0.934,1.0,1.0	1.0,1.0,1.0	-0.022
2313	ENSG00000127452	FBXL12	chr19	-	9818727	9819079	9818753	9819079	9818544	9818617	2313	4,1,0	0,0,1	1,4,1	0,2,0	100	74	1	1.0	1.0,1.0,0.0	1.0,0.597,1.0	-0.199
2322	ENSG00000055609	KMT2C	chr7	-	152145152	152145295	152145164	152145295	152144712	152144881	2322	7,10,7	12,8,9	4,6,8	8,9,15	86	74	0.335231228721	1.0	0.334,0.518,0.401	0.301,0.365,0.315	0.091
2323	ENSG00000113595	TRIM23	chr5	-	65591842	65591948	65591871	65591948	65591447	65591502	2323	5,4,9	0,0,0	7,12,7	1,0,0	103	74	1	1.0	1.0,1.0,1.0	0.834,1.0,1.0	0.055
2324	ENSG00000113522	RAD50	chr5	+	132575776	132575928	132575776	132575863	132579316	132579502	2324	84,23,15	1,0,0	70,42,26	2,1,0	139	74	0.387648441025	1.0	0.978,1.0,1.0	0.949,0.957,1.0	0.024
2326	ENSG00000171202	TMEM126A	chr11	+	85654062	85654256	85654062	85654234	85655593	85655708	2326	383,422,365	19,17,15	584,432,370	12,28,6	96	74	0.222119544231	1.0	0.94,0.95,0.949	0.974,0.922,0.979	-0.012
2327	ENSG00000172243	CLEC7A	chr12	-	10126570	10127845	10127746	10127845	10125296	10125448	2327	1,1,1	0,1,0	0,0,6	0,3,0	1250	74	1	1.0	1.0,0.056,1.0	NA,0.0,1.0	0.185
2331	ENSG00000108852	MPP2	chr17	-	43898261	43898380	43898279	43898380	43883202	43883355	2331	21,7,13	1,0,0	12,5,5	1,0,0	92	74	1	1.0	0.944,1.0,1.0	0.906,1.0,1.0	0.013
2333	ENSG00000108852	MPP2	chr17	-	43898243	43898380	43898279	43898380	43883202	43883355	2333	6,1,3	1,0,0	3,1,2	1,0,0	110	74	1	1.0	0.801,1.0,1.0	0.669,1.0,1.0	0.044
2334	ENSG00000119185	ITGB1BP1	chr2	-	9412067	9412405	9412268	9412405	9408112	9408205	2334	2,3,1	344,304,328	2,1,1	393,290,298	275	74	1	1.0	0.002,0.003,0.001	0.001,0.001,0.001	0.001
2339	ENSG00000147050	KDM6A	chrX	+	45090722	45090864	45090722	45090832	45107409	45107536	2339	10,25,32	1,2,2	17,26,35	1,2,0	106	74	0.136576664989	1.0	0.875,0.897,0.918	0.922,0.901,1.0	-0.044
233	ENSG00000105402	NAPA	chr19	-	47503392	47503502	47503422	47503502	47500632	47500749	233	0,0,0	41,15,19	0,0,1	32,15,12	104	74	1	1.0	0.0,0.0,0.0	0.0,0.0,0.056	-0.019
2342	ENSG00000105193	RPS16	chr19	-	39433493	39433569	39433521	39433569	39433206	39433418	2342	3,10,7	3957,7987,6214	5,4,8	3166,5012,5246	102	74	1	1.0	0.001,0.001,0.001	0.001,0.001,0.001	0.0
2343	ENSG00000105193	RPS16	chr19	-	39433521	39433761	39433664	39433761	39433206	39433418	2343	3985,8009,6234	0,0,3	3185,5028,5257	0,0,0	217	74	1	1.0	1.0,1.0,0.999	1.0,1.0,1.0	-0.0
2344	ENSG00000105193	RPS16	chr19	-	39435606	39435708	39435657	39435708	39433664	39433761	2344	1016,2011,1308	19,35,21	566,639,971	4,15,11	125	74	0.224426971038	1.0	0.969,0.971,0.974	0.988,0.962,0.981	-0.006
2345	ENSG00000105193	RPS16	chr19	-	39433664	39435708	39435606	39435708	39433521	39433569	2345	3702,6414,4443	0,0,0	2443,2969,3467	0,1,0	2016	74	1	1.0	1.0,1.0,1.0	1.0,0.991,1.0	0.003
2346	ENSG00000168152	THAP9	chr4	+	82904735	82904941	82904735	82904931	82906323	82906627	2346	0,1,1	9,11,10	1,2,2	14,15,11	84	74	1	1.0	0.0,0.074,0.081	0.059,0.105,0.138	-0.049
2348	ENSG00000141698	NT5C3B	chr17	-	41835587	41835957	41835858	41835957	41835202	41835272	2348	8,6,4	12,10,7	4,3,8	9,9,10	345	74	0.686163042216	1.0	0.125,0.114,0.109	0.087,0.067,0.146	0.016
2352	ENSG00000125730	C3	chr19	-	6679381	6679496	6679406	6679496	6679124	6679208	2352	2,4,3	82,90,118	0,1,1	67,77,110	99	74	0.401354124066	1.0	0.018,0.032,0.019	0.0,0.01,0.007	0.017
2354	ENSG00000114735	HEMK1	chr3	+	50570930	50571332	50570930	50571294	50571709	50571801	2354	49,22,18	2,2,3	38,27,18	3,3,2	112	74	0.764842723039	1.0	0.942,0.879,0.799	0.893,0.856,0.856	0.005
2355	ENSG00000185627	PSMD13	chr11	+	244674	244761	244674	244705	247276	247448	2355	589,307,297	1,2,0	627,434,281	0,0,0	130	74	1	1.0	0.997,0.989,1.0	1.0,1.0,1.0	-0.005
2356	ENSG00000105983	LMBR1	chr7	-	156833738	156833792	156833752	156833792	156826604	156826744	2356	0,2,0	25,9,1	1,0,0	16,5,8	88	74	1	1.0	0.0,0.157,0.0	0.05,0.0,0.0	0.036
2359	ENSG00000177595	PIDD1	chr11	-	800332	800451	800383	800451	800130	800244	2359	3,9,2	1,2,0	3,2,5	2,0,0	125	74	0.790852941431	1.0	0.64,0.727,1.0	0.47,1.0,1.0	-0.034
2360	ENSG00000177595	PIDD1	chr11	-	800984	801120	801001	801120	800761	800912	2360	4,5,4	1,0,1	4,1,1	0,0,0	91	74	1	1.0	0.765,1.0,0.765	1.0,1.0,1.0	-0.157
2361	ENSG00000177595	PIDD1	chr11	-	800984	801120	801017	801120	800761	800912	2361	5,5,4	0,0,0	6,1,3	0,0,1	107	74	1	1.0	1.0,1.0,1.0	1.0,1.0,0.675	0.108
2362	ENSG00000177595	PIDD1	chr11	-	801001	801120	801017	801120	800761	800912	2362	2,0,1	0,0,0	2,0,2	0,0,1	90	74	1	1.0	1.0,NA,1.0	1.0,NA,0.622	0.189
2366	ENSG00000118513	MYB	chr6	+	135200289	135200674	135200289	135200415	135201638	135201749	2366	0,0,2	2,1,1	0,0,0	0,1,1	333	74	1	1.0	0.0,0.0,0.308	NA,0.0,0.0	0.103
2367	ENSG00000118513	MYB	chr6	+	135200289	135200557	135200289	135200415	135201638	135201749	2367	0,0,2	2,1,1	0,0,0	0,1,1	216	74	1	1.0	0.0,0.0,0.407	NA,0.0,0.0	0.136
236	ENSG00000128581	IFT22	chr7	-	101318123	101319032	101318955	101319032	101316339	101316542	236	70,37,23	4,2,1	63,28,23	2,4,2	906	74	0.510652232065	1.0	0.588,0.602,0.653	0.72,0.364,0.484	0.092
2377	ENSG00000114544	SLC41A3	chr3	-	126050897	126051050	126050942	126051050	126033606	126033678	2377	0,0,1	24,8,10	1,1,0	17,14,11	119	74	1	1.0	0.0,0.0,0.059	0.035,0.043,0.0	-0.006
2379	ENSG00000139112	GABARAPL1	chr12	+	10213835	10214187	10213835	10213974	10218062	10218141	2379	70,38,27	0,0,1	77,47,25	0,0,0	287	74	1	1.0	1.0,1.0,0.874	1.0,1.0,1.0	-0.042
237	ENSG00000127948	POR	chr7	+	75980338	75980722	75980338	75980488	75981047	75981172	237	4,1,1	256,105,113	0,1,1	149,91,98	308	74	1	1.0	0.004,0.002,0.002	0.0,0.003,0.002	0.001
2381	ENSG00000152240	HAUS1	chr18	+	46105193	46105408	46105193	46105368	46118180	46118316	2381	7,7,3	322,166,94	1,4,4	396,202,155	114	74	0.176656348131	1.0	0.014,0.027,0.02	0.002,0.013,0.016	0.01
2384	ENSG00000108671	PSMD11	chr17	+	32473800	32474081	32473800	32473945	32474763	32474824	2384	3,3,3	167,72,66	1,4,2	146,77,75	210	74	1	1.0	0.006,0.014,0.016	0.002,0.018,0.009	0.002
2385	ENSG00000108039	XPNPEP1	chr10	-	109875527	109877867	109877789	109877867	109873366	109873427	2385	290,262,427	1,0,0	216,307,349	0,2,0	2336	74	1	1.0	0.902,1.0,1.0	1.0,0.829,1.0	0.024
2386	ENSG00000108039	XPNPEP1	chr10	-	109915010	109915099	109915022	109915099	109907690	109907815	2386	98,44,26	1,0,0	80,55,30	0,0,2	86	74	1	1.0	0.988,1.0,1.0	1.0,1.0,0.928	0.02
2387	ENSG00000114850	SSR3	chr3	-	156544293	156544439	156544307	156544439	156543003	156543269	2387	6,12,10	596,780,564	19,10,10	568,720,627	88	74	0.173232332608	1.0	0.008,0.013,0.015	0.027,0.012,0.013	-0.005
2388	ENSG00000114850	SSR3	chr3	-	156548865	156549003	156548904	156549003	156544307	156544439	2388	18,17,13	228,273,195	8,10,22	217,293,216	113	74	0.339771229604	1.0	0.049,0.039,0.042	0.024,0.022,0.063	0.007
2389	ENSG00000057935	MTA3	chr2	+	42708873	42709096	42708873	42709014	42718987	42719074	2389	70,116,121	2,0,1	54,92,100	0,0,0	156	74	1	1.0	0.943,1.0,0.983	1.0,1.0,1.0	-0.025
238	ENSG00000127948	POR	chr7	+	75972412	75972764	75972412	75972461	75979450	75979579	238	0,0,1	397,165,160	2,0,1	343,207,219	377	74	1	1.0	0.0,0.0,0.001	0.001,0.0,0.001	-0.0
2390	ENSG00000103024	NME3	chr16	-	1771268	1771410	1771279	1771410	1771069	1771171	2390	0,0,1	3,4,4	0,0,1	0,1,3	85	74	1	1.0	0.0,0.0,0.179	NA,0.0,0.225	-0.053
2394	ENSG00000110756	HPS5	chr11	-	18321945	18322174	18322132	18322174	18311913	18312024	2394	20,9,6	1,0,0	9,15,12	0,0,0	261	74	1	1.0	0.85,1.0,1.0	1.0,1.0,1.0	-0.05
2396	ENSG00000101901	ALG13	chrX	+	111682131	111682300	111682131	111682235	111684964	111685103	2396	30,12,31	2,0,1	28,19,15	2,1,1	139	74	0.286246317373	1.0	0.889,1.0,0.943	0.882,0.91,0.889	0.05
2397	ENSG00000101901	ALG13	chrX	+	111682131	111682294	111682131	111682235	111684964	111685103	2397	108,53,94	2,0,1	160,71,79	2,1,1	133	74	1	1.0	0.968,1.0,0.981	0.978,0.975,0.978	0.006
2398	ENSG00000101901	ALG13	chrX	+	111682131	111682300	111682131	111682294	111684964	111685103	2398	0,0,1	78,41,64	0,0,0	132,52,64	80	74	1	1.0	0.0,0.0,0.014	0.0,0.0,0.0	0.005
239	ENSG00000162236	STX5	chr11	-	62825024	62825117	62825035	62825117	62824458	62824565	239	0,1,1	10,10,3	1,0,1	4,3,5	85	74	1	1.0	0.0,0.08,0.225	0.179,0.0,0.148	-0.007
2401	ENSG00000240682	ISY1	chr3	-	129134827	129134954	129134831	129134954	129134073	129134195	2401	2,3,4	103,153,102	3,3,1	107,98,99	78	74	0.739207372693	1.0	0.018,0.018,0.036	0.026,0.028,0.009	0.003
2404	ENSG00000168268	NT5DC2	chr3	-	52528445	52528539	52528511	52528539	52528182	52528311	2404	151,144,102	2,2,2	108,109,98	1,4,0	140	74	0.83912094427	1.0	0.976,0.974,0.964	0.983,0.935,1.0	-0.001
2405	ENSG00000104957	CCDC130	chr19	+	13731759	13731950	13731759	13731931	13732174	13732285	2405	4,5,3	1,0,0	2,0,1	0,0,0	93	74	1	1.0	0.761,1.0,1.0	1.0,NA,1.0	-0.08
2406	ENSG00000106400	ZNHIT1	chr7	+	101218318	101221796	101218318	101218485	101222603	101222774	2406	45,51,47	2,3,4	49,63,48	1,0,3	3385	74	0.161082543377	1.0	0.33,0.271,0.204	0.517,1.0,0.259	-0.324
2407	ENSG00000129187	DCTD	chr4	-	182916285	182916539	182916418	182916539	182915880	182915888	2407	4,3,3	2,1,0	5,5,1	0,0,0	207	74	0.38443292574	1.0	0.417,0.517,1.0	1.0,1.0,1.0	-0.355
2409	ENSG00000135698	MPHOSPH6	chr16	-	82164081	82164194	82164114	82164194	82151423	82151514	2409	101,77,83	2,3,1	161,75,76	4,2,0	107	74	0.820125984362	1.0	0.972,0.947,0.983	0.965,0.963,1.0	-0.009
2410	ENSG00000011021	CLCN6	chr1	+	11826155	11826224	11826155	11826214	11827088	11827221	2410	0,0,0	2,2,2	0,0,1	0,4,0	84	74	1	1.0	0.0,0.0,0.0	NA,0.0,1.0	-0.5
2414	ENSG00000110025	SNX15	chr11	+	65032167	65032271	65032167	65032203	65032430	65032551	2414	1,1,0	19,11,9	0,0,0	8,9,8	142	74	1	1.0	0.027,0.045,0.0	0.0,0.0,0.0	0.024
2417	ENSG00000100578	KIAA0586	chr14	+	58427727	58427857	58427727	58427813	58429362	58429433	2417	4,3,1	0,1,0	2,0,0	0,0,0	118	74	1	1.0	1.0,0.653,1.0	1.0,NA,NA	-0.116
241	ENSG00000079819	EPB41L2	chr6	-	130869562	130870126	130869811	130870126	130867458	130867581	241	361,273,167	6,2,0	186,219,171	5,3,0	323	74	0.598917926274	1.0	0.932,0.969,1.0	0.895,0.944,1.0	0.021
2421	ENSG00000108406	DHX40	chr17	+	59566626	59566794	59566626	59566709	59570517	59570663	2421	144,84,72	1,0,0	101,133,67	0,0,0	159	74	1	1.0	0.985,1.0,1.0	1.0,1.0,1.0	-0.005
2423	ENSG00000111530	CAND1	chr12	+	67305103	67306597	67305103	67305312	67307396	67307492	2423	3733,2615,2615	1,1,1	4058,3619,2843	2,2,3	1359	74	1	1.0	0.995,0.993,0.993	0.991,0.99,0.981	0.006
2431	ENSG00000197037	ZSCAN25	chr7	+	99619560	99619997	99619560	99619993	99621372	99621574	2431	0,1,0	1,0,0	0,0,0	2,0,1	78	74	1	1.0	0.0,1.0,NA	0.0,NA,0.0	0.5
2433	ENSG00000115486	GGCX	chr2	-	85558439	85558662	85558538	85558662	85556181	85556260	2433	159,52,62	0,0,0	181,64,55	1,0,0	173	74	1	1.0	1.0,1.0,1.0	0.987,1.0,1.0	0.004
2434	ENSG00000115486	GGCX	chr2	-	85558916	85559075	85558945	85559075	85558439	85558662	2434	41,14,12	0,0,0	19,9,8	1,0,0	103	74	1	1.0	1.0,1.0,1.0	0.932,1.0,1.0	0.023
2435	ENSG00000102890	ELMO3	chr16	+	67200656	67200808	67200656	67200806	67200889	67200968	2435	1,1,0	0,0,0	1,0,1	1,0,0	76	74	1	1.0	1.0,1.0,NA	0.493,NA,1.0	0.254
2438	ENSG00000173442	EHBP1L1	chr11	+	65581538	65583765	65581538	65582016	65584240	65584398	2438	937,950,443	1,0,0	483,789,504	0,1,0	1823	74	1	1.0	0.974,1.0,1.0	1.0,0.97,1.0	0.001
2439	ENSG00000161682	FAM171A2	chr17	-	44358944	44359143	44359061	44359143	44356429	44356588	2439	5,10,2	0,1,3	0,4,4	0,0,0	191	74	1	1.0	1.0,0.795,0.205	NA,1.0,1.0	-0.333
2441	ENSG00000239382	ALKBH6	chr19	-	36013327	36013422	36013343	36013422	36013020	36013089	2441	0,1,0	55,48,32	0,1,1	39,26,45	90	74	1	1.0	0.0,0.017,0.0	0.0,0.031,0.018	-0.011
2442	ENSG00000239382	ALKBH6	chr19	-	36013309	36013422	36013343	36013422	36013020	36013089	2442	2,3,2	55,48,32	0,2,1	39,26,45	108	74	0.179206319468	1.0	0.024,0.041,0.041	0.0,0.05,0.015	0.014
2443	ENSG00000239382	ALKBH6	chr19	-	36013309	36013422	36013327	36013422	36013020	36013089	2443	2,3,2	0,1,0	0,1,0	0,0,0	92	74	1	1.0	1.0,0.707,1.0	NA,1.0,NA	-0.098
2444	ENSG00000239382	ALKBH6	chr19	-	36013020	36013422	36013343	36013422	36011403	36011464	2444	69,43,55	0,0,0	48,48,46	1,1,0	397	74	1	1.0	1.0,1.0,1.0	0.899,0.899,1.0	0.067
2448	ENSG00000103275	UBE2I	chr16	+	1315653	1315730	1315653	1315726	1320173	1320283	2448	1,0,0	341,407,303	0,0,0	262,354,309	78	74	1	1.0	0.003,0.0,0.0	0.0,0.0,0.0	0.001
2451	ENSG00000160226	C21orf2	chr21	-	44334060	44335804	44335757	44335804	44333032	44333262	2451	12,12,14	4,1,0	11,4,12	2,0,2	1771	74	0.679555805904	1.0	0.111,0.334,1.0	0.187,1.0,0.2	0.019
2452	ENSG00000160226	C21orf2	chr21	-	44330462	44330916	44330822	44330916	44329890	44330326	2452	1,1,0	0,1,1	0,0,1	0,1,0	434	74	1	1.0	1.0,0.146,0.0	NA,0.0,1.0	-0.118
2454	ENSG00000100568	VTI1B	chr14	-	67656411	67656589	67656415	67656589	67653436	67653498	2454	0,0,0	101,136,79	1,0,0	83,105,80	78	74	1	1.0	0.0,0.0,0.0	0.011,0.0,0.0	-0.004
245	ENSG00000035403	VCL	chr10	+	74074742	74077748	74074742	74074903	74082453	74082544	245	2,1,1	144,47,52	1,0,5	109,114,66	2919	74	1	1.0	0.0,0.001,0.0	0.0,0.0,0.002	-0.0
2460	ENSG00000177683	THAP5	chr7	-	108565829	108566022	108565951	108566022	108564992	108565105	2460	84,79,65	2,0,0	102,112,96	1,2,2	196	74	0.415089523472	1.0	0.941,1.0,1.0	0.975,0.955,0.948	0.021
2461	ENSG00000138381	ASNSD1	chr2	+	189666040	189667596	189666040	189666153	189667763	189667945	2461	1254,678,487	0,0,1	1801,893,608	1,1,0	1517	74	1	1.0	1.0,1.0,0.96	0.989,0.978,1.0	-0.002
2462	ENSG00000156398	SFXN2	chr10	+	102726611	102726797	102726611	102726777	102726986	102727157	2462	5,0,1	0,0,0	8,2,0	1,0,0	94	74	1	1.0	1.0,NA,1.0	0.863,1.0,NA	0.069
2463	ENSG00000157470	FAM81A	chr15	+	59458549	59458646	59458549	59458617	59459932	59460206	2463	12,9,3	1,0,2	4,5,3	1,1,0	103	74	0.790648351624	1.0	0.896,1.0,0.519	0.742,0.782,1.0	-0.036
2464	ENSG00000266028	SRGAP2	chr1	+	206342845	206343008	206342845	206342900	206384013	206384076	2464	0,0,1	0,0,1	0,1,0	0,0,0	182	74	1	1.0	NA,NA,0.289	NA,1.0,NA	-0.711
2465	ENSG00000182919	C11orf54	chr11	+	93741962	93742094	93741962	93742066	93747296	93747448	2465	2,3,0	0,0,0	0,2,1	1,0,2	102	74	1	1.0	1.0,1.0,NA	0.0,1.0,0.266	0.578
2466	ENSG00000182919	C11orf54	chr11	+	93741962	93742141	93741962	93742094	93747296	93747448	2466	2,5,3	1,2,0	3,4,9	0,0,0	121	74	0.574508581079	1.0	0.55,0.605,1.0	1.0,1.0,1.0	-0.282
2467	ENSG00000182919	C11orf54	chr11	+	93741962	93742141	93741962	93742066	93747296	93747448	2467	3,6,3	0,0,0	3,6,10	1,0,2	149	74	0.63157607351	1.0	1.0,1.0,1.0	0.598,1.0,0.713	0.23
246	ENSG00000148358	GPR107	chr9	+	130077298	130077378	130077298	130077374	130079629	130079769	246	37,23,19	0,0,0	25,28,15	2,0,1	78	74	0.36234641118	1.0	1.0,1.0,1.0	0.922,1.0,0.934	0.048
2470	ENSG00000087460	GNAS	chr20	+	58889159	58889353	58889159	58889332	58895611	58895684	2470	16,19,20	1,0,0	15,15,25	0,0,0	95	74	1	1.0	0.926,1.0,1.0	1.0,1.0,1.0	-0.025
247	ENSG00000198074	AKR1B10	chr7	+	134538934	134539075	134538934	134539017	134541046	134541408	247	0,0,0	13,5,3	1,0,0	16,2,5	132	74	1	1.0	0.0,0.0,0.0	0.034,0.0,0.0	-0.011
2481	ENSG00000225697	SLC26A6	chr3	-	48631223	48631306	48631252	48631306	48630992	48631140	2481	28,30,56	5,1,13	18,24,38	6,5,9	103	74	0.242442694538	1.0	0.801,0.956,0.756	0.683,0.775,0.752	0.101
2484	ENSG00000108679	LGALS3BP	chr17	-	78976994	78977214	78977139	78977214	78975964	78976156	2484	2,1,3	95,61,62	6,1,1	39,18,39	219	74	0.316932130905	1.0	0.007,0.006,0.016	0.049,0.018,0.009	-0.016
2486	ENSG00000160957	RECQL4	chr8	-	144511901	144512067	144511910	144512067	144511680	144511789	2486	1,0,0	8,9,10	0,0,0	2,3,6	83	74	1	1.0	0.1,0.0,0.0	0.0,0.0,0.0	0.033
2487	ENSG00000166140	ZFYVE19	chr15	+	40807088	40807868	40807088	40807671	40809118	40809240	2487	33,31,21	0,0,0	17,22,18	2,0,1	271	74	0.761186906819	1.0	1.0,1.0,1.0	0.699,1.0,0.831	0.157
2488	ENSG00000168944	CEP120	chr5	-	123388303	123388606	123388431	123388606	123386517	123386667	2488	0,0,0	17,12,9	1,0,0	15,14,11	202	74	1	1.0	0.0,0.0,0.0	0.024,0.0,0.0	-0.008
248	ENSG00000110619	CARS	chr11	-	3001961	3002053	3001969	3002053	3000929	3001248	248	33,42,52	127,145,158	39,43,39	93,99,133	82	74	0.160593972887	1.0	0.19,0.207,0.229	0.275,0.282,0.209	-0.047
2490	ENSG00000156990	RPUSD3	chr3	-	9838984	9839171	9839031	9839171	9837848	9838207	2490	6,4,10	105,75,47	5,1,6	35,38,43	121	74	0.87190167808	1.0	0.034,0.032,0.115	0.08,0.016,0.079	0.002
2498	ENSG00000185658	BRWD1	chr21	-	39255644	39255828	39255664	39255828	39250795	39250889	2498	17,7,6	1,0,0	9,9,15	0,0,0	94	74	1	1.0	0.93,1.0,1.0	1.0,1.0,1.0	-0.023
24	ENSG00000178188	SH2B1	chr16	+	28872533	28872758	28872533	28872705	28873169	28873269	24	5,8,7	10,4,11	1,4,4	2,2,3	127	74	0.660187873424	1.0	0.226,0.538,0.27	0.226,0.538,0.437	-0.056
2500	ENSG00000089157	RPLP0	chr12	-	120198853	120199000	120198894	120199000	120197321	120197462	2500	168,157,162	2,0,0	129,139,166	0,0,0	115	74	1	1.0	0.982,1.0,1.0	1.0,1.0,1.0	-0.006
2501	ENSG00000089157	RPLP0	chr12	-	120198853	120199000	120198894	120199000	120198553	120198739	2501	5036,5331,4233	1,1,1	3792,4597,3837	0,3,1	115	74	1	1.0	1.0,1.0,1.0	1.0,0.999,1.0	0.0
2502	ENSG00000089157	RPLP0	chr12	-	120200718	120200831	120200729	120200831	120199309	120199485	2502	63,101,60	4572,5229,3217	46,88,66	4224,4325,3085	85	74	1	1.0	0.012,0.017,0.016	0.009,0.017,0.018	0.0
2503	ENSG00000089157	RPLP0	chr12	-	120198853	120199000	120198894	120199000	120198553	120198770	2503	2,5,5	264,249,203	4,5,4	165,126,154	115	74	0.338508497467	1.0	0.005,0.013,0.016	0.015,0.025,0.016	-0.007
2504	ENSG00000204316	MRPL38	chr17	-	75904225	75904719	75904539	75904719	75902019	75902154	2504	3,0,2	27,13,9	1,7,2	33,14,14	388	74	0.225247165085	1.0	0.021,0.0,0.041	0.006,0.087,0.027	-0.019
2505	ENSG00000204316	MRPL38	chr17	-	75904221	75904719	75904539	75904719	75902019	75902154	2505	4,3,3	27,13,9	3,6,6	33,14,14	392	74	0.543372035068	1.0	0.027,0.042,0.059	0.017,0.075,0.075	-0.013
2506	ENSG00000204316	MRPL38	chr17	-	75904221	75904719	75904225	75904719	75902019	75902154	2506	2,3,1	1,0,0	3,1,4	1,2,0	78	74	0.407779290705	1.0	0.655,1.0,1.0	0.74,0.322,1.0	0.198
2509	ENSG00000072195	SPEG	chr2	+	219443107	219443637	219443107	219443150	219444652	219444742	2509	62,35,61	1,0,1	41,40,46	0,0,2	561	74	1	1.0	0.891,1.0,0.889	1.0,1.0,0.752	0.009
250	ENSG00000213928	IRF9	chr14	+	24162143	24162324	24162143	24162280	24162965	24163149	250	68,50,57	5,4,1	54,49,48	4,4,4	118	74	0.444840137219	1.0	0.895,0.887,0.973	0.894,0.885,0.883	0.031
2510	ENSG00000072195	SPEG	chr2	+	219443107	219443440	219443107	219443150	219444029	219444059	2510	21,15,33	5,0,2	15,5,25	2,1,1	364	74	0.860167290199	1.0	0.461,1.0,0.77	0.604,0.504,0.836	0.096
2511	ENSG00000072195	SPEG	chr2	+	219443107	219443440	219443107	219443150	219444024	219444059	2511	21,15,33	2,3,6	15,5,25	3,3,2	364	74	0.673756438193	1.0	0.681,0.504,0.528	0.504,0.253,0.718	0.079
2522	ENSG00000215375	MYL5	chr4	+	678957	679173	678957	679033	679913	680018	2522	1,0,0	5,3,5	0,0,0	9,5,7	214	74	1	1.0	0.065,0.0,0.0	0.0,0.0,0.0	0.022
2524	ENSG00000071564	TCF3	chr19	-	1631950	1632116	1632037	1632116	1627358	1627426	2524	4,1,3	9,6,8	0,1,5	7,4,8	161	74	0.872290826887	1.0	0.17,0.071,0.147	0.0,0.103,0.223	0.021
2525	ENSG00000074356	C17orf85	chr17	-	3823792	3825050	3824941	3825050	3821952	3822052	2525	7,3,8	37,13,15	6,5,9	30,14,10	1223	74	0.460657384157	1.0	0.011,0.014,0.031	0.012,0.021,0.052	-0.01
2528	ENSG00000126088	UROD	chr1	+	45013135	45013354	45013135	45013215	45013574	45013791	2528	221,82,90	0,0,0	167,72,79	0,0,1	213	74	1	1.0	1.0,1.0,1.0	1.0,1.0,0.965	0.012
2529	ENSG00000126088	UROD	chr1	+	45013135	45013354	45013135	45013215	45013593	45013791	2529	450,238,179	10,5,6	377,148,166	2,2,6	213	74	0.113347443936	1.0	0.94,0.943,0.912	0.985,0.963,0.906	-0.02
252	ENSG00000102317	RBM3	chrX	+	48575560	48575667	48575560	48575630	48576313	48576419	252	257,105,81	0,0,0	251,77,94	0,0,1	111	74	1	1.0	1.0,1.0,1.0	1.0,1.0,0.984	0.005
2530	ENSG00000160193	WDR4	chr21	-	42873550	42873691	42873602	42873691	42859661	42859722	2530	59,12,10	0,0,0	47,16,17	3,0,0	126	74	0.521247948666	1.0	1.0,1.0,1.0	0.902,1.0,1.0	0.033
2531	ENSG00000160193	WDR4	chr21	-	42873550	42873691	42873602	42873691	42863439	42863596	2531	133,32,21	3,2,2	106,33,37	6,1,3	126	74	0.344018509064	1.0	0.963,0.904,0.86	0.912,0.951,0.879	-0.005
2534	ENSG00000132589	FLOT2	chr17	-	28883107	28883231	28883176	28883231	28882572	28882691	2534	220,89,70	3,0,3	119,84,75	1,1,0	143	74	0.669521654577	1.0	0.974,1.0,0.924	0.984,0.978,1.0	-0.021
2535	ENSG00000084733	RAB10	chr2	+	26127143	26127278	26127143	26127233	26127849	26127951	2535	0,1,1	783,517,457	2,1,0	740,548,443	119	74	1	1.0	0.0,0.001,0.001	0.002,0.001,0.0	-0.0
2537	ENSG00000107521	HPS1	chr10	-	98433939	98434091	98433982	98434091	98431130	98431291	2537	2,1,0	0,1,1	0,2,1	0,0,0	117	74	1	1.0	1.0,0.387,0.0	NA,1.0,1.0	-0.538
253	ENSG00000102317	RBM3	chrX	+	48575560	48576083	48575560	48575667	48576313	48576419	253	70,80,72	143,52,34	38,61,61	147,40,42	490	74	0.153173873921	1.0	0.069,0.189,0.242	0.038,0.187,0.18	0.032
2541	ENSG00000188321	ZNF559	chr19	+	9337795	9338017	9337795	9337858	9338493	9338582	2541	3,5,3	0,3,0	6,11,9	3,0,2	233	74	0.179096490533	1.0	1.0,0.346,1.0	0.388,1.0,0.588	0.123
2542	ENSG00000163617	KIAA1407	chr3	-	114004386	114004746	114004636	114004746	114002455	114002538	2542	3,4,2	2,1,1	4,1,2	1,1,0	324	74	0.895366927945	1.0	0.255,0.477,0.314	0.477,0.186,1.0	-0.206
2543	ENSG00000138434	SSFA2	chr2	+	181915215	181917005	181915215	181916427	181918597	181918675	2543	39,64,73	107,85,75	38,86,66	97,135,83	652	74	0.571077346048	1.0	0.04,0.079,0.099	0.043,0.067,0.083	0.008
2545	ENSG00000125656	CLPP	chr19	+	6362445	6362542	6362445	6362525	6364451	6364639	2545	213,158,139	1,1,0	181,99,148	0,0,0	91	74	1	1.0	0.994,0.992,1.0	1.0,1.0,1.0	-0.005
2547	ENSG00000158773	USF1	chr1	-	161042554	161042670	161042585	161042670	161042115	161042217	2547	110,71,81	34,12,15	55,63,80	26,8,12	105	74	0.904950891624	1.0	0.695,0.807,0.792	0.599,0.847,0.825	0.008
2548	ENSG00000158773	USF1	chr1	-	161041650	161041846	161041734	161041846	161041323	161041411	2548	72,55,64	2,2,0	53,37,45	1,2,1	158	74	0.798928874604	1.0	0.944,0.928,1.0	0.961,0.897,0.955	0.02
254	ENSG00000102317	RBM3	chrX	+	48575560	48576083	48575560	48575630	48576313	48576419	254	184,133,119	0,0,0	142,98,113	0,0,1	527	74	1	1.0	1.0,1.0,1.0	1.0,1.0,0.941	0.02
2551	ENSG00000158773	USF1	chr1	-	161043252	161043360	161043267	161043360	161042832	161042882	2551	0,0,0	160,94,109	4,1,0	149,105,96	89	74	1	1.0	0.0,0.0,0.0	0.022,0.008,0.0	-0.01
2553	ENSG00000000419	DPM1	chr20	-	50941104	50941209	50941128	50941209	50940864	50940933	2553	25,7,1	44,33,11	20,3,1	50,20,7	98	74	0.759729421494	1.0	0.3,0.138,0.064	0.232,0.102,0.097	0.024
2555	ENSG00000164414	SLC35A1	chr6	+	87508419	87508596	87508419	87508466	87509040	87509175	2555	167,110,89	4,0,0	195,123,103	0,0,0	204	74	0.419583174399	1.0	0.938,1.0,1.0	1.0,1.0,1.0	-0.021
2557	ENSG00000116957	TBCE	chr1	+	235367359	235367552	235367359	235367504	235380018	235380149	2557	3,3,0	12,8,5	5,3,1	13,7,1	122	74	0.259901450749	1.0	0.132,0.185,0.0	0.189,0.206,0.378	-0.152
2558	ENSG00000168395	ING5	chr2	+	241711376	241711584	241711376	241711488	241711977	241712071	2558	1,0,0	16,8,6	0,0,0	14,2,6	170	74	1	1.0	0.026,0.0,0.0	0.0,0.0,0.0	0.009
255	ENSG00000139644	TMBIM6	chr12	+	49741956	49742280	49741956	49742115	49752463	49752549	255	4,1,3	9,0,4	2,1,2	3,1,1	239	74	0.773703313816	1.0	0.121,1.0,0.188	0.171,0.236,0.382	0.173
2561	ENSG00000223959	AFG3L1P	chr16	+	89981772	89981923	89981772	89981918	89984530	89984599	2561	7,6,12	0,0,1	15,5,8	0,0,0	79	74	1	1.0	1.0,1.0,0.918	1.0,1.0,1.0	-0.027
2562	ENSG00000177889	UBE2N	chr12	-	93411052	93411299	93411125	93411299	93410733	93410874	2562	532,482,452	3,3,6	649,492,355	4,8,2	147	74	0.726685679076	1.0	0.989,0.988,0.974	0.988,0.969,0.989	0.002
2564	ENSG00000102125	TAZ	chrX	+	154413206	154413358	154413206	154413252	154413481	154413567	2564	5,7,4	12,12,11	1,5,3	14,8,10	180	74	0.225197767674	1.0	0.146,0.193,0.13	0.029,0.204,0.11	0.042
2565	ENSG00000102125	TAZ	chrX	+	154413206	154413370	154413206	154413252	154413481	154413567	2565	5,7,4	12,12,11	0,5,3	14,8,10	192	74	0.142505382708	1.0	0.138,0.184,0.123	0.0,0.194,0.104	0.049
2566	ENSG00000102125	TAZ	chrX	+	154413206	154413339	154413206	154413252	154413481	154413567	2566	4,7,4	12,12,11	0,5,3	14,8,10	161	74	0.200465629414	1.0	0.133,0.211,0.143	0.0,0.223,0.121	0.048
2567	ENSG00000102125	TAZ	chrX	+	154413206	154413352	154413206	154413252	154413481	154413567	2567	5,7,4	12,12,11	0,5,3	14,8,10	174	74	0.147817991352	1.0	0.151,0.199,0.134	0.0,0.21,0.113	0.054
2570	ENSG00000102125	TAZ	chrX	+	154413206	154413358	154413206	154413352	154413481	154413567	2570	1,0,0	1,0,0	1,0,0	0,0,0	80	74	1	1.0	0.481,NA,NA	1.0,NA,NA	-0.519
2574	ENSG00000102125	TAZ	chrX	+	154420031	154420264	154420031	154420094	154420657	154420735	2574	33,11,22	0,0,0	13,24,13	0,0,2	244	74	1	1.0	1.0,1.0,1.0	1.0,1.0,0.663	0.112
2575	ENSG00000102125	TAZ	chrX	+	154419542	154419746	154419542	154419623	154420031	154420094	2575	21,13,10	13,6,9	14,13,5	10,13,7	197	74	0.27616653167	1.0	0.378,0.449,0.294	0.345,0.273,0.212	0.097
2578	ENSG00000100038	TOP3B	chr22	-	21975904	21976187	21975980	21976187	21975639	21975807	2578	0,2,1	3,1,3	2,0,1	1,0,1	150	74	1	1.0	0.0,0.497,0.141	0.497,NA,0.33	-0.201
2579	ENSG00000148343	FAM73B	chr9	+	129068197	129068975	129068197	129068332	129069075	129069129	2579	61,63,100	1,2,0	57,59,68	0,0,0	717	74	0.849737573626	1.0	0.863,0.765,1.0	1.0,1.0,1.0	-0.124
2582	ENSG00000115875	SRSF7	chr2	-	38748046	38748157	38748055	38748157	38746693	38746747	2582	453,460,272	24,21,12	481,469,292	17,20,12	83	74	0.357701881575	1.0	0.944,0.951,0.953	0.962,0.954,0.956	-0.008
2583	ENSG00000115875	SRSF7	chr2	-	38748046	38748157	38748079	38748157	38746693	38746747	2583	532,562,327	1,1,0	582,558,352	0,1,0	107	74	1	1.0	0.997,0.997,1.0	1.0,0.997,1.0	-0.001
2584	ENSG00000115875	SRSF7	chr2	-	38748055	38748157	38748079	38748157	38746693	38746747	2584	103,123,67	1,1,0	118,109,72	0,1,0	98	74	1	1.0	0.987,0.989,1.0	1.0,0.988,1.0	-0.004
2585	ENSG00000250462	LRRC37BP1	chr17	+	30631754	30632099	30631754	30631895	30633097	30633390	2585	56,43,46	3,9,3	39,46,37	2,5,3	278	74	0.624061238678	1.0	0.832,0.56,0.803	0.838,0.71,0.767	-0.04
2586	ENSG00000118263	KLF7	chr2	-	207123773	207124404	207123975	207124404	207088457	207088581	2586	9,26,22	0,0,1	3,12,16	0,0,0	276	74	1	1.0	1.0,1.0,0.855	1.0,1.0,1.0	-0.048
2587	ENSG00000118263	KLF7	chr2	-	207123773	207124404	207124343	207124404	207088457	207088581	2587	25,55,58	0,2,1	10,33,53	0,0,0	644	74	0.749783279197	1.0	1.0,0.76,0.87	1.0,1.0,1.0	-0.123
2588	ENSG00000118263	KLF7	chr2	-	207123975	207124404	207124343	207124404	207088457	207088581	2588	16,29,37	0,2,1	7,21,37	0,0,0	442	74	0.908266665892	1.0	1.0,0.708,0.861	1.0,1.0,1.0	-0.144
258	ENSG00000139546	TARBP2	chr12	+	53503026	53503212	53503026	53503129	53503729	53503808	258	1,0,6	1,1,0	5,4,0	1,2,0	157	74	1	1.0	0.32,0.0,1.0	0.702,0.485,NA	-0.153
2590	ENSG00000072756	TRNT1	chr3	+	3127019	3128018	3127019	3127289	3129013	3129188	2590	16,4,8	0,1,0	16,8,8	0,0,0	803	74	1	1.0	1.0,0.269,1.0	1.0,1.0,1.0	-0.244
2591	ENSG00000072756	TRNT1	chr3	+	3146429	3146623	3146429	3146563	3147449	3147703	2591	111,90,58	3,3,3	139,131,108	0,4,3	134	74	0.225002122868	1.0	0.953,0.943,0.914	1.0,0.948,0.952	-0.03
2594	ENSG00000136811	ODF2	chr9	+	128460941	128461067	128460941	128461010	128469182	128469353	2594	44,24,27	20,14,12	21,27,32	12,13,18	131	74	0.702368548679	1.0	0.554,0.492,0.56	0.497,0.54,0.501	0.023
2595	ENSG00000136811	ODF2	chr9	+	128460941	128461067	128460941	128461010	128471307	128471468	2595	14,11,7	2,0,1	11,13,17	0,0,1	131	74	0.835992999771	1.0	0.798,1.0,0.798	1.0,1.0,0.906	-0.103
2596	ENSG00000141644	MBD1	chr18	-	50279875	50280017	50279882	50280017	50277089	50277204	2596	0,0,0	8,6,6	0,0,1	6,6,8	81	74	1	1.0	0.0,0.0,0.0	0.0,0.0,0.102	-0.034
2599	ENSG00000239779	WBP1	chr2	+	74458831	74459117	74458831	74458919	74459642	74459745	2599	19,51,40	0,3,2	21,33,34	0,1,3	272	74	0.825587688436	1.0	1.0,0.822,0.845	1.0,0.9,0.755	0.004
259	ENSG00000139546	TARBP2	chr12	+	53503026	53503212	53503026	53503129	53503712	53503808	259	2,0,6	63,29,18	5,4,0	31,17,18	157	74	0.301205770982	1.0	0.015,0.0,0.136	0.071,0.1,0.0	-0.007
25	ENSG00000186260	MKL2	chr16	+	14246472	14247507	14246472	14247357	14248925	14249081	25	5,1,3	0,0,0	7,2,2	2,0,0	224	74	0.833223031683	1.0	1.0,1.0,1.0	0.536,1.0,1.0	0.155
2601	ENSG00000132781	MUTYH	chr1	-	45332917	45333324	45333284	45333324	45332762	45332834	2601	31,16,15	4,2,5	33,8,14	0,3,2	441	74	0.350963650848	1.0	0.565,0.573,0.335	1.0,0.309,0.54	-0.125
2602	ENSG00000112237	CCNC	chr6	-	99558496	99558548	99558500	99558548	99551839	99551895	2602	123,70,48	1,0,1	143,77,63	4,1,0	78	74	0.613396741174	1.0	0.992,1.0,0.979	0.971,0.986,1.0	0.005
2606	ENSG00000122085	MTERF4	chr2	-	241090277	241090449	241090302	241090449	241089979	241090044	2606	1,0,0	0,0,0	0,0,1	1,0,0	99	74	1	1.0	1.0,NA,NA	0.0,NA,1.0	0.5
2608	ENSG00000213339	QTRT1	chr19	+	10701949	10702254	10701949	10702018	10707301	10707380	2608	67,23,34	1,0,0	28,12,35	0,0,1	310	74	1	1.0	0.941,1.0,1.0	1.0,1.0,0.893	0.016
2609	ENSG00000161800	RACGAP1	chr12	-	50016630	50016715	50016634	50016715	50006433	50006636	2609	201,134,95	0,1,2	136,144,100	3,0,0	78	74	1	1.0	1.0,0.992,0.978	0.977,1.0,1.0	-0.002
260	ENSG00000111077	TNS2	chr12	+	53058713	53058854	53058713	53058827	53059046	53060258	260	0,0,1	10,0,3	0,0,0	1,1,0	101	74	1	1.0	0.0,NA,0.196	0.0,0.0,NA	0.098
2610	ENSG00000161265	U2AF1L4	chr19	-	35744011	35744145	35744069	35744145	35743808	35743904	2610	2,1,2	13,10,7	3,0,2	4,4,5	132	74	0.76846774961	1.0	0.079,0.053,0.138	0.296,0.0,0.183	-0.07
2612	ENSG00000123219	CENPK	chr5	-	65561462	65561564	65561496	65561564	65554796	65554898	2612	18,17,12	4,2,2	25,14,10	6,0,0	108	74	0.374730605078	1.0	0.755,0.853,0.804	0.741,1.0,1.0	-0.11
2613	ENSG00000123219	CENPK	chr5	-	65561462	65561564	65561496	65561564	65554796	65554946	2613	78,46,20	15,4,2	89,47,23	14,12,5	108	74	0.287640241454	1.0	0.781,0.887,0.873	0.813,0.729,0.759	0.08
2614	ENSG00000123219	CENPK	chr5	-	65561462	65561564	65561496	65561564	65552492	65552549	2614	28,43,25	8,12,14	34,39,18	5,26,12	108	74	0.613668575001	1.0	0.706,0.711,0.55	0.823,0.507,0.507	0.043
2615	ENSG00000123219	CENPK	chr5	-	65561462	65561564	65561496	65561564	65542801	65542848	2615	17,13,10	0,1,0	17,12,8	1,0,1	108	74	1	1.0	1.0,0.899,1.0	0.921,1.0,0.846	0.044
2622	ENSG00000110200	ANAPC15	chr11	-	72112649	72112780	72112733	72112780	72111411	72111496	2622	4,2,3	0,0,0	3,0,0	0,0,1	158	74	1	1.0	1.0,1.0,1.0	1.0,NA,0.0	0.5
2623	ENSG00000110200	ANAPC15	chr11	-	72111411	72111496	72111441	72111496	72111156	72111286	2623	27,23,16	8,1,1	36,13,13	3,3,0	104	74	0.293823315782	1.0	0.706,0.942,0.919	0.895,0.755,1.0	-0.028
2625	ENSG00000131462	TUBG1	chr17	+	42610422	42610629	42610422	42610590	42612074	42612143	2625	7,4,3	396,153,132	1,1,0	291,171,180	113	74	0.781480925868	1.0	0.011,0.017,0.015	0.002,0.004,0.0	0.012
2626	ENSG00000144589	STK11IP	chr2	+	219601234	219601554	219601234	219601440	219601640	219601715	2626	2,0,1	4,1,0	1,0,4	5,3,0	188	74	0.525101252354	1.0	0.164,0.0,1.0	0.073,0.0,1.0	0.03
2631	ENSG00000196123	KIAA0895L	chr16	-	67181557	67181697	67181605	67181697	67180040	67180666	2631	19,9,15	4,2,8	3,17,12	4,8,4	122	74	0.315551662841	1.0	0.742,0.732,0.532	0.313,0.563,0.645	0.162
2632	ENSG00000159131	GART	chr21	-	33528514	33528604	33528518	33528604	33528166	33528335	2632	3,1,6	278,144,72	2,3,5	258,182,88	78	74	0.913231818903	1.0	0.01,0.007,0.073	0.007,0.015,0.051	0.006
2633	ENSG00000159131	GART	chr21	-	33528514	33528604	33528518	33528604	33524768	33525000	2633	1,0,3	0,2,1	1,0,4	1,3,0	78	74	0.417703269082	1.0	1.0,0.0,0.74	0.487,0.0,1.0	0.084
2635	ENSG00000118412	CASP8AP2	chr6	+	89829899	89830106	89829899	89830067	89846561	89846644	2635	0,1,0	5,9,5	1,0,0	3,3,7	113	74	1	1.0	0.0,0.068,0.0	0.179,0.0,0.0	-0.037
2637	ENSG00000105771	SMG9	chr19	-	43739672	43740218	43740106	43740218	43738121	43738217	2637	0,0,0	31,38,35	0,3,1	33,33,30	508	74	1	1.0	0.0,0.0,0.0	0.0,0.013,0.005	-0.006
2638	ENSG00000100410	PHF5A	chr22	-	41468019	41468147	41468123	41468147	41467447	41467614	2638	9,7,8	246,338,197	8,8,13	307,312,236	178	74	0.733672107809	1.0	0.015,0.009,0.017	0.011,0.011,0.022	-0.001
2642	ENSG00000185480	PARPBP	chr12	+	102153868	102153989	102153868	102153976	102195950	102197361	2642	1,1,0	0,0,0	1,1,1	0,1,1	87	74	1	1.0	1.0,1.0,NA	1.0,0.46,0.46	0.36
2643	ENSG00000185480	PARPBP	chr12	+	102153868	102153989	102153868	102153976	102165728	102165883	2643	1,3,1	16,3,0	2,2,3	17,11,4	87	74	0.916310846322	1.0	0.05,0.46,1.0	0.091,0.134,0.389	0.299
2645	ENSG00000133858	ZFC3H1	chr12	-	71611057	71611887	71611785	71611887	71610694	71610757	2645	116,258,344	0,0,1	115,313,283	0,0,0	802	74	1	1.0	1.0,1.0,0.969	1.0,1.0,1.0	-0.01
2647	ENSG00000112096	SOD2	chr6	-	159692530	159692863	159692660	159692863	159688125	159688242	2647	0,3,2	187,505,431	0,1,0	134,290,435	204	74	1	1.0	0.0,0.002,0.002	0.0,0.001,0.0	0.001
264	ENSG00000144959	NCEH1	chr3	-	172647861	172648114	172647885	172648114	172645622	172645692	264	1,0,0	21,8,10	0,1,3	18,14,15	98	74	0.62687636873	1.0	0.035,0.0,0.0	0.0,0.051,0.131	-0.049
2652	ENSG00000101361	NOP56	chr20	+	2655933	2656214	2655933	2656034	2656400	2656549	2652	104,46,54	54,19,8	94,28,46	38,16,7	254	74	0.98247623907	1.0	0.359,0.414,0.663	0.419,0.338,0.657	0.007
2655	ENSG00000147144	CCDC120	chrX	+	49061958	49062104	49061958	49062058	49062234	49062325	2655	3,1,2	0,0,0	1,2,2	1,0,0	120	74	1	1.0	1.0,1.0,1.0	0.381,1.0,1.0	0.206
2656	ENSG00000147144	CCDC120	chrX	+	49061958	49062117	49061958	49062058	49062234	49062325	2656	5,4,4	0,0,0	4,2,4	1,0,0	133	74	1	1.0	1.0,1.0,1.0	0.69,1.0,1.0	0.103
2657	ENSG00000140990	NDUFB10	chr16	+	1961152	1961291	1961152	1961258	1961496	1961636	2657	713,734,614	2,8,0	654,513,524	12,2,7	107	74	0.137526761283	1.0	0.996,0.984,1.0	0.974,0.994,0.981	0.01
265	ENSG00000104936	DMPK	chr19	-	45777326	45777590	45777341	45777590	45774948	45775034	265	12,16,14	4,8,8	7,0,8	2,4,8	89	74	0.168942028268	1.0	0.714,0.624,0.593	0.744,0.0,0.454	0.244
2660	ENSG00000183337	BCOR	chrX	-	40052112	40052400	40052218	40052400	40049814	40049991	2660	53,97,136	0,0,0	40,68,105	0,3,1	180	74	0.553882326273	1.0	1.0,1.0,1.0	1.0,0.903,0.977	0.04
2662	ENSG00000117448	AKR1A1	chr1	+	45568926	45569006	45568926	45568999	45569142	45569229	2662	2,3,1	247,262,289	0,3,1	194,258,248	81	74	1	1.0	0.007,0.01,0.003	0.0,0.011,0.004	0.002
2663	ENSG00000085978	ATG16L1	chr2	+	233272965	233273777	233272965	233273052	233274675	233274778	2663	9,3,4	12,11,5	9,4,7	3,9,4	799	74	0.12067608231	1.0	0.065,0.025,0.069	0.217,0.04,0.139	-0.079
2665	ENSG00000075856	SART3	chr12	-	108538933	108539089	108538944	108539089	108538064	108538203	2665	27,14,9	0,0,0	12,11,18	1,0,1	85	74	1	1.0	1.0,1.0,1.0	0.913,1.0,0.94	0.049
2669	ENSG00000156802	ATAD2	chr8	-	123348182	123348273	123348186	123348273	123347091	123347406	2669	93,105,83	0,1,0	79,135,92	1,1,1	78	74	1	1.0	1.0,0.99,1.0	0.987,0.992,0.989	0.007
266	ENSG00000013441	CLK1	chr2	-	200856890	200857884	200857717	200857884	200856681	200856811	266	805,1035,741	4,0,9	833,1222,588	0,22,0	901	74	0.35915661796	1.0	0.943,1.0,0.871	1.0,0.82,1.0	-0.002
2673	ENSG00000079616	KIF22	chr16	+	29796892	29797093	29796892	29797088	29798373	29798501	2673	0,0,1	99,61,54	0,0,1	59,59,42	79	74	1	1.0	0.0,0.0,0.017	0.0,0.0,0.022	-0.002
2674	ENSG00000079616	KIF22	chr16	+	29803997	29804107	29803997	29804065	29804813	29805026	2674	4,8,4	126,164,132	4,6,1	86,82,114	116	74	0.951468239496	1.0	0.02,0.03,0.019	0.029,0.045,0.006	-0.004
2677	ENSG00000076242	MLH1	chr3	+	36994829	36994953	36994829	36994903	36996618	36996709	2677	1,0,0	1,0,0	0,1,0	0,0,0	124	74	1	1.0	0.374,NA,NA	NA,1.0,NA	-0.626
2678	ENSG00000076242	MLH1	chr3	+	37000954	37001053	37000954	37001048	37004400	37004474	2678	29,8,7	3,4,2	27,10,5	3,3,0	79	74	0.359200069864	1.0	0.901,0.652,0.766	0.894,0.757,1.0	-0.111
267	ENSG00000113296	THBS4	chr5	+	79998331	79998427	79998331	79998375	80040076	80040280	267	1,1,0	1,0,0	1,0,0	0,0,0	126	74	1	1.0	0.37,1.0,NA	1.0,NA,NA	-0.315
2680	ENSG00000167550	RHEBL1	chr12	-	49066955	49067035	49066967	49067035	49066618	49066701	2680	2,5,2	39,43,27	2,3,1	27,28,31	86	74	0.580128968387	1.0	0.042,0.091,0.06	0.06,0.084,0.027	0.007
2681	ENSG00000060237	WNK1	chr12	+	890452	890513	890452	890510	894561	894635	2681	82,28,27	19,7,14	45,51,45	5,11,12	77	74	0.159520332418	1.0	0.806,0.794,0.65	0.896,0.817,0.783	-0.082
2687	ENSG00000072163	LIMS2	chr2	-	127640269	127640988	127640895	127640988	127640069	127640145	2687	5,3,2	0,0,0	0,1,4	0,0,1	700	74	1	1.0	1.0,1.0,1.0	NA,1.0,0.297	0.352
2693	ENSG00000007376	RPUSD1	chr16	-	787067	787179	787076	787179	786826	786928	2693	4,6,1	16,3,4	2,2,0	4,1,5	83	74	0.365526541252	1.0	0.182,0.641,0.182	0.308,0.641,0.0	0.019
2697	ENSG00000007376	RPUSD1	chr16	-	787343	787477	787353	787477	787076	787179	2697	1,0,0	6,0,1	0,0,0	2,4,0	84	74	1	1.0	0.128,NA,0.0	0.0,0.0,NA	0.064
2699	ENSG00000182362	YBEY	chr21	+	46286869	46287123	46286869	46286988	46296161	46296230	2699	277,287,232	0,0,3	244,315,257	1,0,0	209	74	1	1.0	1.0,1.0,0.965	0.989,1.0,1.0	-0.008
26	ENSG00000178028	DMAP1	chr1	+	44220016	44220443	44220016	44220309	44220558	44220681	26	3,0,0	13,13,9	0,1,0	9,5,10	208	74	1	1.0	0.076,0.0,0.0	0.0,0.066,0.0	0.003
2700	ENSG00000182362	YBEY	chr21	+	46286869	46287123	46286869	46286988	46291333	46291462	2700	321,346,259	0,0,0	292,358,295	0,5,0	209	74	0.919854986425	1.0	1.0,1.0,1.0	1.0,0.962,1.0	0.013
2705	ENSG00000080822	CLDND1	chr3	-	98521132	98521442	98521329	98521442	98518884	98518995	2705	246,480,504	1,1,1	245,607,425	1,1,0	271	74	1	1.0	0.985,0.992,0.993	0.985,0.994,1.0	-0.003
2708	ENSG00000127527	EPS15L1	chr19	-	16440861	16440909	16440884	16440909	16437769	16437865	2708	26,13,17	0,1,0	23,10,10	1,0,0	97	74	1	1.0	1.0,0.908,1.0	0.946,1.0,1.0	-0.013
2710	ENSG00000267796	LIN37	chr19	+	35753086	35753253	35753086	35753193	35754016	35754157	2710	7,6,10	1,0,0	5,3,10	0,0,0	134	74	1	1.0	0.794,1.0,1.0	1.0,1.0,1.0	-0.069
2711	ENSG00000110171	TRIM3	chr11	-	6458064	6458296	6458069	6458296	6457695	6457847	2711	7,5,6	1,0,1	1,1,2	0,0,0	79	74	1	1.0	0.868,1.0,0.849	1.0,1.0,1.0	-0.094
2714	ENSG00000143537	ADAM15	chr1	+	155061903	155062117	155061903	155061975	155062244	155062369	2714	5,4,3	0,1,0	2,1,1	0,0,0	216	74	1	1.0	1.0,0.578,1.0	1.0,1.0,1.0	-0.141
2717	ENSG00000124155	PIGT	chr20	+	45416516	45416694	45416516	45416654	45419294	45419395	2717	55,25,22	1,3,3	26,26,36	2,4,1	114	74	0.851711775038	1.0	0.973,0.844,0.826	0.894,0.808,0.959	-0.006
2718	ENSG00000172613	RAD9A	chr11	+	67396110	67396175	67396110	67396171	67396262	67396400	2718	19,7,12	7,11,3	10,9,16	4,5,4	78	74	0.433448964415	1.0	0.72,0.376,0.791	0.703,0.631,0.791	-0.079
271	ENSG00000133195	SLC39A11	chr17	-	72947527	72947875	72947751	72947875	72849633	72849804	271	3,2,4	14,9,6	2,1,3	15,5,12	298	74	0.336130853855	1.0	0.051,0.052,0.142	0.032,0.047,0.058	0.036
2720	ENSG00000078814	MYH7B	chr20	+	35001430	35001592	35001430	35001526	35001947	35002085	2720	0,0,0	3,0,0	0,0,1	0,0,0	140	74	1	1.0	0.0,NA,NA	NA,NA,1.0	-1.0
2721	ENSG00000132471	WBP2	chr17	-	75855179	75855335	75855238	75855335	75851567	75851676	2721	7,18,16	107,142,107	1,24,19	46,138,118	133	74	0.378155643747	1.0	0.035,0.066,0.077	0.012,0.088,0.082	-0.001
2722	ENSG00000183474	GTF2H2C	chr5	+	69560222	69560403	69560222	69560242	69565099	69565188	2722	1,0,0	0,0,0	1,0,1	0,0,1	235	74	1	1.0	1.0,NA,NA	1.0,NA,0.239	0.381
2726	ENSG00000074582	BCS1L	chr2	+	218660036	218660218	218660036	218660166	218660938	218661307	2726	2,3,5	8,2,3	0,0,2	7,0,1	126	74	1	1.0	0.128,0.468,0.495	0.0,NA,0.54	0.094
2728	ENSG00000074582	BCS1L	chr2	+	218660036	218660245	218660036	218660166	218660938	218661307	2728	3,3,6	8,2,3	3,3,2	7,0,1	153	74	0.577674019483	1.0	0.154,0.42,0.492	0.172,1.0,0.492	-0.199
2729	ENSG00000074582	BCS1L	chr2	+	218660306	218660482	218660306	218660421	218660938	218661307	2729	4,1,3	4,5,1	4,2,2	5,4,4	135	74	0.803806174178	1.0	0.354,0.099,0.622	0.305,0.215,0.215	0.113
272	ENSG00000133195	SLC39A11	chr17	-	72947527	72947875	72947730	72947875	72849633	72849804	272	0,0,3	11,9,5	1,0,0	10,17,4	277	74	0.857637997344	1.0	0.0,0.0,0.138	0.026,0.0,0.0	0.037
2732	ENSG00000050327	ARHGEF5	chr7	+	144362657	144365823	144362657	144362853	144366354	144366412	2732	60,24,32	3,1,1	51,37,42	2,1,0	3044	74	0.352688870063	1.0	0.327,0.368,0.438	0.383,0.474,1.0	-0.241
2734	ENSG00000138035	PNPT1	chr2	-	55680711	55680918	55680854	55680918	55679681	55679795	2734	138,71,49	0,1,0	148,105,53	0,0,0	217	74	1	1.0	1.0,0.96,1.0	1.0,1.0,1.0	-0.013
2737	ENSG00000157911	PEX10	chr1	-	2408451	2408858	2408455	2408858	2406719	2406895	2737	4,0,1	0,0,0	1,0,2	2,0,0	78	74	1	1.0	1.0,NA,1.0	0.322,NA,1.0	0.339
2738	ENSG00000112874	NUDT12	chr5	-	103560042	103560254	103560096	103560254	103558878	103559468	2738	54,37,22	8,7,2	70,36,38	12,2,7	128	74	0.858772009039	1.0	0.796,0.753,0.864	0.771,0.912,0.758	-0.009
2739	ENSG00000138698	RAP1GDS1	chr4	+	98343138	98343319	98343138	98343261	98352475	98352601	2739	1,4,1	42,46,25	4,2,0	28,29,19	132	74	0.652593988052	1.0	0.013,0.046,0.022	0.074,0.037,0.0	-0.01
273	ENSG00000133195	SLC39A11	chr17	-	72947730	72947875	72947751	72947875	72849633	72849804	273	14,11,6	14,9,6	11,18,7	15,5,12	95	74	0.916757576225	1.0	0.438,0.488,0.438	0.364,0.737,0.312	-0.016
2743	ENSG00000189180	ZNF33A	chr10	+	38016870	38017020	38016870	38017015	38017290	38017386	2743	2,5,4	24,22,25	2,13,4	31,22,11	79	74	0.156389357768	1.0	0.072,0.176,0.13	0.057,0.356,0.254	-0.096
2745	ENSG00000127022	CANX	chr5	+	179698905	179699102	179698905	179699049	179705678	179705852	2745	67,54,55	8,5,9	46,61,51	10,4,9	127	74	0.708649196393	1.0	0.83,0.863,0.781	0.728,0.899,0.768	0.026
2746	ENSG00000099377	HSD3B7	chr16	+	30985652	30985947	30985652	30985824	30986048	30986204	2746	5,6,6	10,7,9	5,2,4	5,1,3	197	74	0.398211164646	1.0	0.158,0.244,0.2	0.273,0.429,0.334	-0.145
2751	ENSG00000214021	TTLL3	chr3	+	9817644	9820741	9817644	9818920	9826996	9827240	2751	208,131,258	0,0,1	140,162,171	0,0,0	1895	74	1	1.0	1.0,1.0,0.91	1.0,1.0,1.0	-0.03
2752	ENSG00000214021	TTLL3	chr3	+	9826996	9827240	9826996	9827072	9828959	9829395	2752	55,30,39	1,0,0	27,29,46	2,0,0	242	74	1	1.0	0.944,1.0,1.0	0.805,1.0,1.0	0.046
2756	ENSG00000100325	ASCC2	chr22	-	29834441	29834550	29834488	29834550	29832244	29832342	2756	2,0,0	2,0,0	0,0,0	2,1,0	121	74	1	1.0	0.379,NA,NA	0.0,0.0,NA	0.379
2760	ENSG00000178209	PLEC	chr8	-	143935010	143935117	143935022	143935117	143934809	143934929	2760	3,0,3	0,0,1	1,0,0	0,0,0	86	74	1	1.0	1.0,NA,0.721	1.0,NA,NA	-0.139
2764	ENSG00000139926	FRMD6	chr14	+	51701055	51701159	51701055	51701135	51702511	51702588	2764	5,0,2	2,2,2	1,3,1	5,2,3	98	74	0.467945493911	1.0	0.654,0.0,0.43	0.131,0.531,0.201	0.074
2766	ENSG00000124228	DDX27	chr20	+	49233567	49236231	49233567	49233709	49236332	49236510	2766	142,79,93	1,0,0	90,64,77	0,0,0	2596	74	1	1.0	0.802,1.0,1.0	1.0,1.0,1.0	-0.066
2767	ENSG00000100796	PPP4R3A	chr14	-	91475810	91475966	91475849	91475966	91473238	91473370	2767	35,46,46	12,6,12	11,41,53	16,14,12	113	74	0.120667404885	1.0	0.656,0.834,0.715	0.31,0.657,0.743	0.165
2771	ENSG00000177728	KIAA0195	chr17	+	75498911	75499118	75498911	75499082	75499261	75500090	2771	1,0,0	11,12,11	0,0,0	10,9,16	110	74	1	1.0	0.058,0.0,0.0	0.0,0.0,0.0	0.019
2775	ENSG00000112773	FAM46A	chr6	-	81752375	81752708	81752430	81752708	81751589	81752178	2775	0,1,1	4,2,1	0,0,1	1,0,0	129	74	1	1.0	0.0,0.223,0.365	0.0,NA,1.0	-0.304
2777	ENSG00000244754	N4BP2L2	chr13	-	32527407	32527532	32527457	32527532	32522181	32522270	2777	201,235,149	21,19,13	267,300,186	19,25,5	124	74	0.128184447427	1.0	0.851,0.881,0.872	0.893,0.877,0.957	-0.041
2779	ENSG00000148700	ADD3	chr10	+	110125825	110125945	110125825	110125924	110126416	110126503	2779	221,201,155	1,0,0	216,273,158	0,1,0	95	74	1	1.0	0.994,1.0,1.0	1.0,0.995,1.0	-0.0
2782	ENSG00000169689	STRA13	chr17	-	82019509	82019694	82019640	82019694	82019292	82019381	2782	36,51,37	40,36,17	20,29,27	10,18,34	205	74	0.807947546189	1.0	0.245,0.338,0.44	0.419,0.368,0.223	0.004
2783	ENSG00000169689	STRA13	chr17	-	82019292	82019381	82019307	82019381	82018702	82019219	2783	18,14,17	7,3,4	3,2,14	5,1,5	89	74	0.190942543656	1.0	0.681,0.795,0.779	0.333,0.624,0.7	0.199
2785	ENSG00000198000	NOL8	chr9	-	92325305	92325350	92325317	92325350	92324022	92324209	2785	3,1,0	0,1,0	1,2,1	1,0,0	86	74	1	1.0	1.0,0.462,NA	0.462,1.0,1.0	-0.09
2787	ENSG00000198000	NOL8	chr9	-	92324905	92325350	92325317	92325350	92324022	92324209	2787	7,6,1	0,1,0	4,0,0	1,0,0	486	74	1	1.0	1.0,0.477,1.0	0.379,NA,NA	0.447
2788	ENSG00000066926	FECH	chr18	-	57580054	57580199	57580072	57580199	57573245	57573365	2788	1,0,0	11,2,1	0,0,1	4,2,2	92	74	1	1.0	0.068,0.0,0.0	0.0,0.0,0.287	-0.073
2789	ENSG00000135297	MTO1	chr6	+	73479935	73480367	73479935	73480126	73480674	73480805	2789	21,21,9	23,32,29	9,21,13	25,28,40	315	74	0.326740587931	1.0	0.177,0.134,0.068	0.078,0.15,0.071	0.027
2790	ENSG00000175048	ZDHHC14	chr6	+	157628348	157628486	157628348	157628374	157632833	157632882	2790	15,13,6	2,0,0	15,9,5	0,0,1	186	74	1	1.0	0.749,1.0,1.0	1.0,1.0,0.665	0.028
2794	ENSG00000119725	ZNF410	chr14	+	73892026	73892208	73892026	73892107	73893796	73893932	2794	62,48,31	0,0,1	70,65,20	0,0,0	175	74	1	1.0	1.0,1.0,0.929	1.0,1.0,1.0	-0.024
2795	ENSG00000137947	GTF2B	chr1	-	88887260	88887367	88887275	88887367	88863980	88864114	2795	357,478,407	1,5,3	516,495,390	4,5,2	89	74	1	1.0	0.997,0.988,0.991	0.991,0.988,0.994	0.001
2797	ENSG00000117682	DHDDS	chr1	+	26432370	26432594	26432370	26432492	26432890	26433008	2797	0,1,0	0,0,0	1,0,2	2,0,0	176	74	1	1.0	NA,1.0,NA	0.174,NA,1.0	0.413
2799	ENSG00000117682	DHDDS	chr1	+	26432370	26432641	26432370	26432492	26432890	26433008	2799	0,1,2	0,0,0	1,0,2	2,0,0	223	74	1	1.0	NA,1.0,1.0	0.142,NA,1.0	0.429
279	ENSG00000177302	TOP3A	chr17	-	18308312	18308424	18308350	18308424	18306890	18306966	279	0,0,1	14,4,2	1,1,0	16,4,2	112	74	1	1.0	0.0,0.0,0.248	0.04,0.142,0.0	0.022
2800	ENSG00000164953	TMEM67	chr8	+	93755777	93755908	93755777	93755866	93758482	93758576	2800	0,0,0	3,4,8	0,0,1	7,2,1	116	74	1	1.0	0.0,0.0,0.0	0.0,0.0,0.389	-0.13
2804	ENSG00000273559	CWC25	chr17	-	38810275	38810595	38810467	38810595	38809701	38809765	2804	46,49,54	13,8,15	42,63,47	10,7,12	266	74	0.489228233996	1.0	0.496,0.63,0.5	0.539,0.715,0.521	-0.05
2807	ENSG00000167283	ATP5L	chr11	+	118406936	118407097	118406936	118406976	118408999	118409199	2807	6670,7073,6254	33,38,30	6800,5253,5417	32,20,20	195	74	0.237203527388	1.0	0.987,0.986,0.988	0.988,0.99,0.99	-0.002
2808	ENSG00000082641	NFE2L1	chr17	+	48050606	48051628	48050606	48050819	48056385	48056598	2808	1652,648,844	0,0,0	1174,1040,868	0,1,0	883	74	1	1.0	1.0,1.0,1.0	1.0,0.989,1.0	0.004
2809	ENSG00000141756	FKBP10	chr17	+	41819529	41820049	41819529	41819675	41820268	41820461	2809	189,202,339	814,591,675	98,162,262	498,443,535	448	74	0.9048575589	1.0	0.037,0.053,0.077	0.031,0.057,0.075	0.001
2810	ENSG00000087088	BAX	chr19	+	48955547	48955833	48955547	48955599	48956197	48956333	2810	109,135,111	1,1,0	73,70,85	2,1,1	308	74	1	1.0	0.963,0.97,1.0	0.898,0.944,0.953	0.046
2814	ENSG00000167549	CORO6	chr17	-	29617241	29618971	29618789	29618971	29616937	29617042	2814	32,49,42	0,0,1	32,25,35	0,0,0	1622	74	1	1.0	1.0,1.0,0.657	1.0,1.0,1.0	-0.114
2816	ENSG00000165689	SDCCAG3	chr9	-	136405090	136405202	136405117	136405202	136404630	136404693	2816	419,166,198	24,34,36	265,192,192	19,42,30	101	74	0.707983487947	1.0	0.927,0.782,0.801	0.911,0.77,0.824	0.002
2818	ENSG00000100445	SDR39U1	chr14	-	24441673	24441795	24441677	24441795	24440782	24440926	2818	39,46,38	3,1,0	39,26,33	2,0,0	78	74	0.541778426992	1.0	0.925,0.978,1.0	0.949,1.0,1.0	-0.015
2819	ENSG00000100445	SDR39U1	chr14	-	24442097	24442260	24442108	24442260	24440782	24440926	2819	5,0,1	1,0,0	1,0,1	0,0,0	85	74	1	1.0	0.813,NA,1.0	1.0,NA,1.0	-0.094
2820	ENSG00000100445	SDR39U1	chr14	-	24442097	24442260	24442177	24442260	24440782	24440926	2820	6,0,2	1,3,2	2,0,1	1,1,2	154	74	0.120819539421	1.0	0.742,0.0,0.325	0.49,0.0,0.194	0.128
2821	ENSG00000100445	SDR39U1	chr14	-	24442108	24442260	24442177	24442260	24440782	24440926	2821	2,0,1	1,3,2	1,0,0	1,1,2	143	74	0.560564036377	1.0	0.509,0.0,0.206	0.341,0.0,0.0	0.125
2822	ENSG00000100445	SDR39U1	chr14	-	24442108	24442260	24442177	24442260	24441677	24441795	2822	1,1,2	3,2,2	2,0,0	4,2,5	143	74	0.164292314766	1.0	0.147,0.206,0.341	0.206,0.0,0.0	0.163
2824	ENSG00000152234	ATP5A1	chr18	-	46097835	46098353	46098171	46098353	46095052	46095131	2824	2,0,0	18,8,11	0,0,3	8,5,10	410	74	1	1.0	0.02,0.0,0.0	0.0,0.0,0.051	-0.01
2825	ENSG00000152234	ATP5A1	chr18	-	46094979	46095131	46095052	46095131	46091681	46091851	2825	1,8,9	108,68,34	3,11,6	84,55,32	147	74	0.428266752659	1.0	0.005,0.056,0.118	0.018,0.091,0.086	-0.005
2826	ENSG00000152234	ATP5A1	chr18	-	46089822	46089996	46089888	46089996	46089565	46089732	2826	1386,952,497	0,1,0	1058,848,537	0,1,0	140	74	1	1.0	1.0,0.998,1.0	1.0,0.998,1.0	0.0
2828	ENSG00000119487	MAPKAP1	chr9	-	125672315	125672643	125672399	125672643	125669817	125669907	2828	160,100,79	3,0,0	151,116,95	1,0,0	158	74	1	1.0	0.962,1.0,1.0	0.986,1.0,1.0	-0.008
2829	ENSG00000138496	PARP9	chr3	-	122558328	122558467	122558433	122558467	122555285	122556121	2829	29,2,4	16,3,1	27,5,2	19,6,1	179	74	0.661927031455	1.0	0.428,0.216,0.623	0.37,0.256,0.453	0.063
282	ENSG00000006283	CACNA1G	chr17	+	50607826	50608040	50607826	50608019	50609881	50609935	282	0,0,1	1,0,0	2,1,0	0,1,1	95	74	1	1.0	0.0,NA,1.0	1.0,0.438,0.0	0.021
2831	ENSG00000164318	EGFLAM	chr5	+	38448300	38448419	38448300	38448379	38451314	38451458	2831	2,1,1	85,56,38	0,3,0	75,67,34	114	74	1	1.0	0.015,0.011,0.017	0.0,0.028,0.0	0.005
2832	ENSG00000151746	BICD1	chr12	+	32337498	32337816	32337498	32337706	32338785	32338979	2832	1,2,3	2,0,1	2,5,1	2,2,0	184	74	0.949526540274	1.0	0.167,1.0,0.547	0.287,0.501,1.0	-0.025
2834	ENSG00000269893	SNHG8	chr4	+	118278708	118279137	118278708	118278792	118279388	118279431	2834	663,772,488	33,49,14	709,574,543	32,29,30	419	74	0.883922054887	1.0	0.78,0.736,0.86	0.796,0.778,0.762	0.013
2835	ENSG00000136271	DDX56	chr7	-	44572562	44572744	44572573	44572744	44572346	44572437	2835	6,6,9	150,38,33	11,6,7	122,29,33	85	74	0.49016227864	1.0	0.034,0.121,0.192	0.073,0.153,0.156	-0.012
2836	ENSG00000136271	DDX56	chr7	-	44569983	44570128	44570014	44570128	44569808	44569903	2836	1,0,3	72,26,18	0,2,0	52,26,18	105	74	0.862744434303	1.0	0.01,0.0,0.105	0.0,0.051,0.0	0.021
2838	ENSG00000172239	PAIP1	chr5	-	43529785	43529879	43529796	43529879	43527092	43527469	2838	441,751,841	7,15,16	410,686,691	13,5,5	85	74	0.158706998984	1.0	0.982,0.978,0.979	0.965,0.992,0.992	-0.003
2839	ENSG00000176261	ZBTB8OS	chr1	-	32650401	32650525	32650432	32650525	32627507	32627544	2839	10,23,14	24,39,22	11,10,13	25,28,30	105	74	0.283817402794	1.0	0.227,0.294,0.31	0.237,0.201,0.234	0.053
283	ENSG00000006283	CACNA1G	chr17	+	50607826	50608040	50607826	50608019	50615360	50615512	283	0,0,1	0,0,0	2,0,0	0,2,0	95	74	1	1.0	NA,NA,1.0	1.0,0.0,NA	0.5
2840	ENSG00000176261	ZBTB8OS	chr1	-	32634701	32634792	32634767	32634792	32627507	32627544	2840	27,27,21	28,23,19	31,23,17	24,14,12	140	74	0.269826911858	1.0	0.338,0.383,0.369	0.406,0.465,0.428	-0.07
2841	ENSG00000176261	ZBTB8OS	chr1	-	32634701	32634792	32634767	32634792	32633950	32634072	2841	70,68,57	208,120,137	82,75,67	314,152,121	140	74	0.746361741753	1.0	0.151,0.23,0.18	0.121,0.207,0.226	0.002
2846	ENSG00000196704	AMZ2	chr17	+	68250187	68250967	68250187	68250470	68251049	68251178	2846	244,199,137	1,1,3	255,207,121	0,0,2	571	74	0.222302703159	1.0	0.969,0.963,0.855	1.0,1.0,0.887	-0.033
2848	ENSG00000118418	HMGN3	chr6	-	79202275	79202389	79202316	79202389	79201244	79201726	2848	276,374,266	278,378,338	349,266,227	359,351,285	115	74	0.396480300479	1.0	0.39,0.389,0.336	0.385,0.328,0.339	0.021
2854	ENSG00000079134	THOC1	chr18	-	225088	225403	225336	225403	224923	224994	2854	48,89,94	1,0,0	81,82,84	0,0,0	322	74	1	1.0	0.917,1.0,1.0	1.0,1.0,1.0	-0.028
2856	ENSG00000095059	DHPS	chr19	-	12680149	12680325	12680160	12680325	12679800	12679922	2856	6,2,7	113,108,97	4,2,6	74,91,82	85	74	0.920109842667	1.0	0.044,0.016,0.059	0.045,0.019,0.06	-0.002
2857	ENSG00000095059	DHPS	chr19	-	12680160	12680325	12680195	12680325	12679800	12679922	2857	208,195,173	16,13,9	148,162,157	8,8,5	109	74	0.139578892835	1.0	0.898,0.911,0.929	0.926,0.932,0.955	-0.025
2858	ENSG00000095059	DHPS	chr19	-	12680149	12680325	12680195	12680325	12679800	12679922	2858	101,89,83	16,13,9	78,73,81	8,8,5	120	74	0.11339454662	1.0	0.796,0.808,0.85	0.857,0.849,0.909	-0.054
2859	ENSG00000108439	PNPO	chr17	+	47941570	47942051	47941570	47941813	47943305	47943430	2859	0,3,3	4,2,2	2,3,1	2,0,1	312	74	0.513110739959	1.0	0.0,0.262,0.262	0.192,1.0,0.192	-0.287
2864	ENSG00000162542	TMCO4	chr1	-	19798070	19798215	19798136	19798215	19787025	19787117	2864	1,0,0	8,1,3	0,0,0	3,3,3	140	74	1	1.0	0.062,0.0,0.0	0.0,0.0,0.0	0.021
2865	ENSG00000243710	CFAP57	chr1	+	43219381	43219631	43219381	43219537	43221371	43221465	2865	0,2,0	1,2,0	1,1,0	1,2,1	168	74	1	1.0	0.0,0.306,NA	0.306,0.18,0.0	-0.009
2867	ENSG00000162825	NBPF20	chr1	-	145400385	145400594	145400388	145400594	145399048	145399100	2867	0,1,1	0,0,0	1,1,0	2,0,0	77	74	1	1.0	NA,1.0,1.0	0.325,1.0,NA	0.338
2869	ENSG00000162688	AGL	chr1	+	99850488	99850898	99850488	99850618	99850974	99851124	2869	1,0,2	3,0,0	0,0,0	2,1,0	354	74	1	1.0	0.065,NA,1.0	0.0,0.0,NA	0.532
2872	ENSG00000205581	HMGN1	chr21	-	39348421	39348577	39348544	39348577	39348291	39348339	2872	125,174,112	3,1,1	121,79,83	3,1,1	197	74	0.712703644153	1.0	0.94,0.985,0.977	0.938,0.967,0.969	0.009
2873	ENSG00000205581	HMGN1	chr21	-	39345829	39347292	39347246	39347292	39345145	39345274	2873	176,144,145	6,3,1	173,167,124	8,2,3	1491	74	0.55865449296	1.0	0.593,0.704,0.878	0.518,0.806,0.672	0.06
2876	ENSG00000142910	TINAGL1	chr1	+	31585439	31585876	31585439	31585485	31586709	31586755	2876	185,192,152	5,3,3	134,138,128	4,4,2	465	74	0.763143726068	1.0	0.855,0.911,0.89	0.842,0.846,0.911	0.019
2877	ENSG00000110713	NUP98	chr11	-	3702462	3702892	3702771	3702892	3700609	3700839	2877	427,191,137	0,0,0	273,259,194	2,0,0	383	74	1	1.0	1.0,1.0,1.0	0.963,1.0,1.0	0.012
2878	ENSG00000110713	NUP98	chr11	-	3685972	3686194	3686063	3686194	3683199	3683441	2878	102,58,76	0,0,0	48,53,65	0,0,1	165	74	1	1.0	1.0,1.0,1.0	1.0,1.0,0.967	0.011
2879	ENSG00000110713	NUP98	chr11	-	3760387	3760626	3760487	3760626	3753315	3753408	2879	0,0,0	15,2,1	0,1,1	7,5,3	174	74	1	1.0	0.0,0.0,0.0	0.0,0.078,0.124	-0.067
2881	ENSG00000110713	NUP98	chr11	-	3760487	3760626	3760538	3760626	3753315	3753408	2881	20,3,2	33,17,11	18,10,9	30,19,10	125	74	0.123954400714	1.0	0.264,0.095,0.097	0.262,0.238,0.348	-0.131
2886	ENSG00000223501	VPS52	chr6	-	33263771	33263879	33263782	33263879	33263483	33263549	2886	38,20,12	2,1,3	26,25,14	4,0,0	85	74	0.345339782719	1.0	0.943,0.946,0.777	0.85,1.0,1.0	-0.061
2889	ENSG00000167733	HSD11B1L	chr19	+	5684818	5685119	5684818	5684905	5687281	5687375	2889	3,5,6	1,0,0	0,4,6	0,0,0	288	74	1	1.0	0.435,1.0,1.0	NA,1.0,1.0	-0.188
2890	ENSG00000146826	C7orf43	chr7	-	100157292	100157459	100157372	100157459	100157093	100157214	2890	0,0,2	7,5,2	0,1,2	9,4,5	154	74	0.360180491079	1.0	0.0,0.0,0.325	0.0,0.107,0.161	0.019
2891	ENSG00000183763	TRAIP	chr3	-	49848136	49848200	49848142	49848200	49847524	49847608	2891	0,0,0	15,10,7	1,1,0	15,8,8	80	74	1	1.0	0.0,0.0,0.0	0.058,0.104,0.0	-0.054
2893	ENSG00000165490	DDIAS	chr11	+	82913956	82914170	82913956	82914031	82914722	82914851	2893	6,1,1	1,0,0	1,5,0	1,0,0	213	74	1	1.0	0.676,1.0,1.0	0.258,1.0,NA	0.263
2894	ENSG00000007038	PRSS21	chr16	+	2820954	2821109	2820954	2821067	2821365	2821719	2894	1044,1206,1371	309,287,339	758,930,1181	258,276,312	116	74	0.156061879378	1.0	0.683,0.728,0.721	0.652,0.682,0.707	0.03
2896	ENSG00000185803	SLC52A2	chr8	+	144358592	144359065	144358592	144358900	144359183	144359423	2896	21,13,15	1,2,1	7,12,12	0,0,0	239	74	0.104790061531	1.0	0.867,0.668,0.823	1.0,1.0,1.0	-0.214
2897	ENSG00000185803	SLC52A2	chr8	+	144358592	144359065	144358592	144358783	144359183	144359423	2897	21,15,16	0,0,1	7,13,13	0,0,0	356	74	1	1.0	1.0,1.0,0.769	1.0,1.0,1.0	-0.077
2898	ENSG00000185803	SLC52A2	chr8	+	144358592	144358900	144358592	144358783	144359183	144359423	2898	1,4,2	0,0,1	0,1,1	0,0,0	191	74	1	1.0	1.0,1.0,0.437	NA,1.0,1.0	-0.188
2899	ENSG00000062485	CS	chr12	-	56286496	56286645	56286594	56286645	56285915	56286023	2899	6,5,2	68,36,22	3,0,3	32,38,24	172	74	0.175826641393	1.0	0.037,0.056,0.038	0.039,0.0,0.051	0.014
289	ENSG00000054277	OPN3	chr1	-	241604259	241604579	241604419	241604579	241597745	241597997	289	139,132,118	5,6,3	89,90,119	1,3,3	234	74	0.211799714903	1.0	0.898,0.874,0.926	0.966,0.905,0.926	-0.033
2900	ENSG00000179115	FARSA	chr19	-	12928534	12928663	12928572	12928663	12928341	12928457	2900	267,75,54	7,1,2	123,47,54	4,4,1	112	74	0.455969495368	1.0	0.962,0.98,0.947	0.953,0.886,0.973	0.026
2901	ENSG00000137831	UACA	chr15	-	70671964	70672001	70671970	70672001	70671038	70671091	2901	20,13,19	1,2,2	11,28,21	2,3,1	80	74	0.869219701896	1.0	0.949,0.857,0.898	0.836,0.896,0.951	0.007
2902	ENSG00000181991	MRPS11	chr15	+	88467907	88469145	88467907	88468024	88472626	88472725	2902	63,24,50	37,28,6	73,33,40	29,10,13	1195	74	0.342165612896	1.0	0.095,0.05,0.34	0.135,0.17,0.16	0.007
2903	ENSG00000147955	SIGMAR1	chr9	-	34637219	34637420	34637266	34637420	34636996	34637089	2903	46,23,30	3,0,0	14,6,21	0,0,1	121	74	0.684622969372	1.0	0.904,1.0,1.0	1.0,1.0,0.928	-0.008
2906	ENSG00000181135	ZNF707	chr8	+	143691072	143691232	143691072	143691199	143691599	143691713	2906	0,0,0	2,0,3	0,1,0	2,2,2	107	74	1	1.0	0.0,NA,0.0	0.0,0.257,0.0	-0.086
2907	ENSG00000221978	CCNL2	chr1	-	1392678	1392803	1392789	1392803	1390765	1390865	2907	53,22,27	3,1,0	30,27,37	0,0,0	185	74	0.457767368998	1.0	0.876,0.898,1.0	1.0,1.0,1.0	-0.075
2908	ENSG00000170852	KBTBD2	chr7	-	32879434	32879942	32879700	32879942	32874991	32875157	2908	142,179,214	13,22,22	142,217,193	17,25,19	340	74	0.85616284922	1.0	0.704,0.639,0.679	0.645,0.654,0.689	0.011
290	ENSG00000129657	SEC14L1	chr17	+	77088748	77088985	77088748	77088949	77089152	77089271	290	0,0,0	12,7,3	1,0,0	12,8,4	110	74	1	1.0	0.0,0.0,0.0	0.053,0.0,0.0	-0.018
2910	ENSG00000082014	SMARCD3	chr7	-	151242464	151242603	151242480	151242603	151242136	151242232	2910	0,0,0	22,8,2	0,1,0	11,4,4	90	74	1	1.0	0.0,0.0,0.0	0.0,0.171,0.0	-0.057
2911	ENSG00000082014	SMARCD3	chr7	-	151242704	151242843	151242720	151242843	151242480	151242603	2911	0,1,0	28,13,17	1,1,0	29,16,25	90	74	1	1.0	0.0,0.059,0.0	0.028,0.049,0.0	-0.006
2912	ENSG00000129195	FAM64A	chr17	+	6445075	6445404	6445075	6445342	6447462	6447758	2912	49,40,34	1,0,0	26,18,22	0,0,1	136	74	1	1.0	0.964,1.0,1.0	1.0,1.0,0.923	0.014
2914	ENSG00000092199	HNRNPC	chr14	-	21230957	21231072	21230996	21231072	21230318	21230366	2914	1552,355,329	5514,3637,2881	1811,461,367	5853,4699,2976	113	74	0.68342619852	1.0	0.156,0.06,0.07	0.168,0.06,0.075	-0.006
2915	ENSG00000072042	RDH11	chr14	-	67692933	67693052	67692972	67693052	67692437	67692593	2915	198,183,220	9,10,4	154,222,189	10,6,9	113	74	0.627533038321	1.0	0.935,0.923,0.973	0.91,0.96,0.932	0.01
2918	ENSG00000118307	CASC1	chr12	-	25161076	25161197	25161112	25161197	25158471	25158563	2918	0,0,1	1,3,0	0,0,0	2,0,0	110	74	1	1.0	0.0,0.0,1.0	0.0,NA,NA	0.333
2921	ENSG00000051108	HERPUD1	chr16	+	56939894	56940245	56939894	56940088	56942131	56942237	2921	556,1767,2034	0,3,2	478,1792,1803	1,1,5	231	74	1	1.0	1.0,0.995,0.997	0.994,0.998,0.991	0.003
2922	ENSG00000088970	KIZ	chr20	+	21205490	21205584	21205490	21205530	21214534	21214700	2922	15,29,36	9,34,43	16,29,24	8,20,26	128	74	0.336511157825	1.0	0.491,0.33,0.326	0.536,0.456,0.348	-0.064
2923	ENSG00000121766	ZCCHC17	chr1	+	31346639	31346818	31346639	31346740	31348828	31348974	2923	0,2,0	142,121,115	1,0,0	191,144,119	152	74	1	1.0	0.0,0.008,0.0	0.003,0.0,0.0	0.002
2927	ENSG00000133316	WDR74	chr11	-	62835918	62836036	62835960	62836036	62835694	62835841	2927	0,0,2	70,35,35	1,0,0	46,26,33	116	74	1	1.0	0.0,0.0,0.035	0.014,0.0,0.0	0.007
2929	ENSG00000050426	LETMD1	chr12	+	51048326	51048478	51048326	51048371	51049033	51049185	2929	20,31,15	0,0,0	12,23,12	0,1,0	181	74	1	1.0	1.0,1.0,1.0	1.0,0.904,1.0	0.032
2930	ENSG00000050426	LETMD1	chr12	+	51048326	51048518	51048326	51048478	51049033	51049185	2930	1,0,0	14,22,11	0,0,0	8,18,9	114	74	1	1.0	0.044,0.0,0.0	0.0,0.0,0.0	0.015
2931	ENSG00000050426	LETMD1	chr12	+	51048326	51048518	51048326	51048371	51049033	51049185	2931	7,9,4	0,0,0	4,5,3	0,1,0	221	74	1	1.0	1.0,1.0,1.0	1.0,0.626,1.0	0.125
2941	ENSG00000151148	UBE3B	chr12	+	109477652	109478109	109477652	109477776	109481636	109481742	2941	17,20,10	0,2,0	5,8,18	0,0,0	407	74	1	1.0	1.0,0.645,1.0	1.0,1.0,1.0	-0.118
2943	ENSG00000079974	RABL2B	chr22	-	50783038	50783286	50783044	50783286	50782187	50782351	2943	9,1,1	1,0,0	3,1,3	1,0,0	80	74	1	1.0	0.893,1.0,1.0	0.735,1.0,1.0	0.053
2945	ENSG00000102901	CENPT	chr16	-	67832227	67832545	67832454	67832545	67832011	67832108	2945	57,26,28	1,4,2	28,15,18	0,2,3	301	74	0.860597891992	1.0	0.933,0.615,0.775	1.0,0.648,0.596	0.026
2948	ENSG00000130713	EXOSC2	chr9	+	130697581	130698251	130697581	130697627	130702133	130702310	2948	20,12,11	1,0,0	14,19,13	0,0,0	698	74	1	1.0	0.68,1.0,1.0	1.0,1.0,1.0	-0.107
2950	ENSG00000086189	DIMT1	chr5	-	62398428	62398560	62398510	62398560	62394483	62394607	2950	1,0,0	71,29,22	0,2,1	52,28,25	156	74	1	1.0	0.007,0.0,0.0	0.0,0.033,0.019	-0.015
2951	ENSG00000156831	NSMCE2	chr8	+	125091843	125091958	125091843	125091900	125102050	125102146	2951	16,14,10	1,0,0	17,12,4	0,0,0	132	74	1	1.0	0.9,1.0,1.0	1.0,1.0,1.0	-0.033
2953	ENSG00000175634	RPS6KB2	chr11	+	67432951	67433194	67432951	67433042	67433339	67433447	2953	1,7,4	0,3,0	2,1,1	0,0,2	226	74	0.708593064465	1.0	1.0,0.433,1.0	1.0,1.0,0.141	0.097
2958	ENSG00000120533	ENY2	chr8	+	109334323	109334474	109334323	109334402	109336127	109336204	2958	337,351,270	36,19,10	311,162,243	32,10,11	146	74	0.717244250683	1.0	0.826,0.904,0.932	0.831,0.891,0.918	0.007
295	ENSG00000010244	ZNF207	chr17	+	32369598	32369782	32369598	32369745	32373398	32373457	295	47,77,124	1,0,0	42,32,91	1,0,0	111	74	1	1.0	0.969,1.0,1.0	0.966,1.0,1.0	0.001
2960	ENSG00000068079	IFI35	chr17	+	43013266	43013379	43013266	43013373	43013475	43013662	2960	29,7,14	13,3,0	7,3,3	3,0,1	80	74	0.377559757531	1.0	0.674,0.683,1.0	0.683,1.0,0.735	-0.02
2965	ENSG00000154124	OTULIN	chr5	+	14681463	14681624	14681463	14681607	14687520	14687646	2965	0,0,0	25,6,10	0,0,1	8,4,7	91	74	1	1.0	0.0,0.0,0.0	0.0,0.0,0.104	-0.035
2967	ENSG00000158552	ZFAND2B	chr2	+	219207647	219207779	219207647	219207774	219207886	219208038	2967	22,30,26	1,0,3	13,27,24	0,0,3	79	74	0.703837144324	1.0	0.954,1.0,0.89	1.0,1.0,0.882	-0.013
296	ENSG00000103335	PIEZO1	chr16	-	88715932	88716119	88715970	88716119	88715342	88715854	296	28,30,21	0,0,0	13,10,22	0,0,1	112	74	1	1.0	1.0,1.0,1.0	1.0,1.0,0.936	0.021
2973	ENSG00000171311	EXOSC1	chr10	-	97438662	97438703	97438669	97438703	97437699	97437750	2973	3,4,1	78,130,96	4,3,5	112,124,81	81	74	0.33891811455	1.0	0.034,0.027,0.009	0.032,0.022,0.053	-0.012
2975	ENSG00000147168	IL2RG	chrX	-	71110155	71110688	71110503	71110688	71109227	71109390	2975	13,6,17	0,0,0	15,13,18	0,1,0	422	74	1	1.0	1.0,1.0,1.0	1.0,0.695,1.0	0.102
2976	ENSG00000148335	NTMT1	chr9	+	129632649	129632865	129632649	129632801	129634053	129634306	2976	653,291,239	8,6,8	508,276,292	13,3,2	138	74	0.734982545748	1.0	0.978,0.963,0.941	0.954,0.98,0.987	-0.013
2978	ENSG00000099956	SMARCB1	chr22	+	23791755	23791894	23791755	23791867	23793558	23793688	2978	86,25,36	98,41,39	83,32,39	54,61,49	101	74	0.766149198443	1.0	0.391,0.309,0.403	0.53,0.278,0.368	-0.024
2979	ENSG00000132591	ERAL1	chr17	+	28856504	28856685	28856504	28856582	28857938	28857985	2979	9,3,4	37,28,8	8,5,3	35,26,15	177	74	0.899669818734	1.0	0.092,0.043,0.173	0.087,0.074,0.077	0.023
297	ENSG00000101966	XIAP	chrX	+	123891237	123891316	123891237	123891309	123892730	123892773	297	34,38,32	0,1,0	28,63,43	0,0,1	81	74	1	1.0	1.0,0.972,1.0	1.0,1.0,0.975	-0.001
2981	ENSG00000024526	DEPDC1	chr1	-	68482045	68482897	68482640	68482897	68481439	68481612	2981	577,497,378	2,0,0	588,590,371	0,1,1	669	74	1	1.0	0.97,1.0,1.0	1.0,0.985,0.976	0.003
2982	ENSG00000143314	MRPL24	chr1	-	156740930	156741088	156741011	156741088	156738521	156738764	2982	8,5,0	88,75,38	8,1,4	57,41,44	155	74	0.4660758533	1.0	0.042,0.031,0.0	0.063,0.012,0.042	-0.015
2983	ENSG00000092148	HECTD1	chr14	-	31122913	31123047	31122919	31123047	31121382	31121505	2983	21,20,9	8,5,1	22,21,24	7,4,5	80	74	0.881722817161	1.0	0.708,0.787,0.893	0.744,0.829,0.816	-0.0
2984	ENSG00000163029	SMC6	chr2	-	17752977	17753064	17753001	17753064	17745826	17745951	2984	6,1,0	0,0,0	5,2,0	0,1,0	98	74	1	1.0	1.0,1.0,NA	1.0,0.602,NA	0.199
2985	ENSG00000159199	ATP5G1	chr17	+	48892816	48892910	48892816	48892840	48893408	48893456	2985	10,9,4	14,27,11	10,3,6	19,20,19	144	74	0.404250092933	1.0	0.269,0.146,0.157	0.213,0.072,0.14	0.049
2986	ENSG00000167186	COQ7	chr16	+	19073920	19074097	19073920	19074035	19075720	19075860	2986	0,1,1	17,18,12	0,0,0	7,7,13	136	74	1	1.0	0.0,0.029,0.043	0.0,0.0,0.0	0.024
2997	ENSG00000168385	SEPT2	chr2	+	241316421	241316555	241316421	241316540	241317498	241317599	2997	1,0,0	2,0,0	0,0,0	2,0,0	89	74	1	1.0	0.294,NA,NA	0.0,NA,NA	0.294
2998	ENSG00000130429	ARPC1B	chr7	+	99377357	99377455	99377357	99377439	99385701	99385778	2998	29,6,13	9,5,5	18,8,6	5,2,3	90	74	0.468572175947	1.0	0.726,0.497,0.681	0.747,0.767,0.622	-0.077
3003	ENSG00000172000	ZNF556	chr19	+	2873495	2873622	2873495	2873618	2876092	2876276	3003	8,1,6	3,0,0	8,6,3	1,0,0	78	74	0.649104036442	1.0	0.717,1.0,1.0	0.884,1.0,1.0	-0.056
3008	ENSG00000179335	CLK3	chr15	+	74620008	74622216	74620008	74620225	74622493	74622560	3008	229,245,409	0,1,0	133,188,264	1,0,1	2065	74	1	1.0	1.0,0.898,1.0	0.827,1.0,0.904	0.056
3012	ENSG00000167646	DNAAF3	chr19	-	55166511	55166576	55166522	55166576	55166328	55166417	3012	1,1,1	0,0,0	0,0,0	1,0,0	85	74	1	1.0	1.0,1.0,1.0	0.0,NA,NA	1.0
3016	ENSG00000090013	BLVRB	chr19	-	40457498	40458244	40458154	40458244	40451363	40451492	3016	2,2,4	85,99,126	0,4,2	55,58,87	730	74	1	1.0	0.002,0.002,0.003	0.0,0.007,0.002	-0.001
3017	ENSG00000119844	AFTPH	chr2	+	64579485	64581273	64579485	64579546	64585421	64585545	3017	11,21,21	30,35,56	9,14,19	23,46,44	1801	74	0.504055646283	1.0	0.015,0.024,0.015	0.016,0.012,0.017	0.003
301	ENSG00000114744	COMMD2	chr3	-	149751322	149751485	149751402	149751485	149750677	149750851	301	11,14,13	126,80,56	5,21,14	94,75,53	154	74	0.444715899886	1.0	0.04,0.078,0.1	0.025,0.119,0.113	-0.013
3020	ENSG00000150756	FAM173B	chr5	-	10236477	10236615	10236521	10236615	10235210	10235261	3020	18,17,16	0,0,1	21,20,10	1,0,0	118	74	1	1.0	1.0,1.0,0.909	0.929,1.0,1.0	-0.007
3021	ENSG00000150756	FAM173B	chr5	-	10239041	10239356	10239066	10239356	10236477	10236615	3021	2,2,1	20,29,28	0,4,2	26,21,19	99	74	0.896337943329	1.0	0.07,0.049,0.026	0.0,0.125,0.073	-0.018
3022	ENSG00000241837	ATP5O	chr21	-	33915135	33915724	33915651	33915724	33914449	33914500	3022	47,90,191	4,3,10	32,59,114	3,5,6	590	74	0.521774686196	1.0	0.596,0.79,0.706	0.572,0.597,0.704	0.073
3023	ENSG00000241837	ATP5O	chr21	-	33906448	33907453	33907340	33907453	33903934	33904021	3023	49,17,25	2092,3096,2823	36,29,18	2828,3167,2493	966	74	1	1.0	0.002,0.0,0.001	0.001,0.001,0.001	0.0
3024	ENSG00000137494	ANKRD42	chr11	+	83198478	83198642	83198478	83198558	83206057	83206165	3024	19,13,15	0,0,0	4,11,6	1,0,2	158	74	0.589518276505	1.0	1.0,1.0,1.0	0.652,1.0,0.584	0.255
3025	ENSG00000137494	ANKRD42	chr11	+	83210299	83210419	83210299	83210416	83211294	83211430	3025	13,4,13	0,1,0	10,12,7	0,0,0	77	74	1	1.0	1.0,0.794,1.0	1.0,1.0,1.0	-0.069
3026	ENSG00000175376	EIF1AD	chr11	-	66000052	66000161	66000098	66000161	65999566	65999675	3026	78,87,104	2,1,0	56,64,80	0,0,0	120	74	1	1.0	0.96,0.982,1.0	1.0,1.0,1.0	-0.019
302	ENSG00000187231	SESTD1	chr2	-	179116573	179116790	179116667	179116790	179115064	179115256	302	1,2,6	24,28,26	2,3,2	21,26,33	168	74	0.574132352206	1.0	0.018,0.031,0.092	0.04,0.048,0.026	0.009
3037	ENSG00000115459	ELMOD3	chr2	+	85371085	85371562	85371085	85371209	85377343	85377474	3037	17,23,10	2,0,1	12,9,7	2,1,0	427	74	0.955861045596	1.0	0.596,1.0,0.634	0.51,0.609,1.0	0.037
3041	ENSG00000204463	BAG6	chr6	-	31652399	31652700	31652423	31652700	31651655	31651776	3041	55,18,15	56,17,27	35,29,15	28,25,19	98	74	0.376985807947	1.0	0.426,0.444,0.296	0.486,0.467,0.373	-0.053
3044	ENSG00000167699	GLOD4	chr17	-	778621	778744	778694	778744	776867	776988	3044	19,37,28	78,42,36	9,32,18	71,37,21	147	74	0.613332035337	1.0	0.109,0.307,0.281	0.06,0.303,0.301	0.011
3046	ENSG00000147789	ZNF7	chr8	+	144829042	144829604	144829042	144829090	144837390	144837507	3046	23,9,13	0,0,0	14,9,15	1,0,0	588	74	1	1.0	1.0,1.0,1.0	0.638,1.0,1.0	0.121
3047	ENSG00000100139	MICALL1	chr22	+	37927410	37927826	37927410	37927820	37931798	37931933	3047	6,1,1	1,0,0	4,2,3	0,0,0	80	74	1	1.0	0.847,1.0,1.0	1.0,1.0,1.0	-0.051
304	ENSG00000116857	TMEM9	chr1	-	201153848	201153959	201153857	201153959	201151760	201151852	304	35,33,23	503,396,376	23,33,30	460,427,405	83	74	0.699566982488	1.0	0.058,0.069,0.052	0.043,0.064,0.062	0.003
3051	ENSG00000163714	U2SURP	chr3	+	143021349	143021385	143021349	143021382	143021472	143021555	3051	49,15,5	53,34,19	37,18,7	79,50,18	77	74	0.386575934936	1.0	0.47,0.298,0.202	0.31,0.257,0.272	0.044
3052	ENSG00000163714	U2SURP	chr3	+	143012221	143012373	143012221	143012353	143014310	143014409	3052	0,0,1	71,24,14	0,0,1	97,50,20	94	74	1	1.0	0.0,0.0,0.053	0.0,0.0,0.038	0.005
3053	ENSG00000100865	CINP	chr14	-	102355767	102355897	102355771	102355897	102349918	102350048	3053	84,90,75	3,0,1	96,78,57	1,3,0	78	74	1	1.0	0.964,1.0,0.986	0.989,0.961,1.0	0.0
3055	ENSG00000125434	SLC25A35	chr17	-	8290602	8290678	8290614	8290678	8289853	8289984	3055	1,1,2	1,0,0	0,0,0	0,0,1	86	74	1	1.0	0.462,1.0,1.0	NA,NA,0.0	0.821
3057	ENSG00000197021	CXorf40B	chrX	-	149937413	149937480	149937432	149937480	149934004	149934137	3057	3,1,1	24,26,15	1,1,1	16,19,12	93	74	0.42302997195	1.0	0.09,0.03,0.05	0.047,0.04,0.062	0.007
3058	ENSG00000055483	USP36	chr17	-	78836110	78836372	78836261	78836372	78835279	78835501	3058	126,35,36	1,0,0	62,58,46	0,0,0	225	74	1	1.0	0.976,1.0,1.0	1.0,1.0,1.0	-0.008
305	ENSG00000116857	TMEM9	chr1	-	201153782	201153959	201153857	201153959	201151760	201151852	305	14,8,2	503,396,376	6,6,9	460,427,405	149	74	1	1.0	0.014,0.01,0.003	0.006,0.007,0.011	0.001
3067	ENSG00000103005	USB1	chr16	+	58014272	58014326	58014272	58014294	58017333	58017439	3067	70,34,21	1,1,1	39,38,20	0,0,0	106	74	0.426016418286	1.0	0.98,0.96,0.936	1.0,1.0,1.0	-0.041
3068	ENSG00000103005	USB1	chr16	+	58001406	58001588	58001406	58001581	58002478	58002645	3068	0,0,0	11,2,4	1,0,0	1,1,2	81	74	1	1.0	0.0,0.0,0.0	0.477,0.0,0.0	-0.159
306	ENSG00000116857	TMEM9	chr1	-	201153782	201153959	201153848	201153959	201151760	201151852	306	2,2,0	23,27,21	3,1,2	20,28,23	140	74	0.379512288282	1.0	0.044,0.038,0.0	0.073,0.019,0.044	-0.018
3070	ENSG00000103005	USB1	chr16	+	58002478	58002663	58002478	58002645	58009928	58010112	3070	1,0,0	54,30,31	0,0,0	18,11,22	92	74	1	1.0	0.015,0.0,0.0	0.0,0.0,0.0	0.005
3072	ENSG00000092931	MFSD11	chr17	+	76754046	76754204	76754046	76754087	76767385	76767451	3072	5,2,2	32,8,5	5,2,3	22,8,6	191	74	0.558766320544	1.0	0.057,0.088,0.134	0.081,0.088,0.162	-0.017
3074	ENSG00000099203	TMED1	chr19	-	10835255	10835353	10835290	10835353	10834933	10835117	3074	107,68,68	0,0,1	65,31,51	1,0,0	109	74	1	1.0	1.0,1.0,0.979	0.978,1.0,1.0	0.0
3075	ENSG00000196498	NCOR2	chr12	-	124327408	124327633	124327546	124327633	124326190	124326370	3075	78,72,56	2,1,0	40,49,75	0,1,0	212	74	0.590716037686	1.0	0.932,0.962,1.0	1.0,0.945,1.0	-0.017
3078	ENSG00000115274	INO80B	chr2	+	74455817	74455950	74455817	74455936	74456102	74456272	3078	0,1,1	72,55,38	0,3,0	47,48,44	88	74	1	1.0	0.0,0.015,0.022	0.0,0.05,0.0	-0.004
3079	ENSG00000104129	DNAJC17	chr15	-	40774967	40775108	40775030	40775108	40774355	40774436	3079	0,1,0	25,6,5	2,1,0	11,7,8	137	74	0.685795591127	1.0	0.0,0.083,0.0	0.089,0.072,0.0	-0.026
307	ENSG00000116857	TMEM9	chr1	-	201146739	201146848	201146770	201146848	201143819	201143951	307	249,210,220	0,1,2	136,107,159	1,0,4	105	74	0.678012338394	1.0	1.0,0.993,0.987	0.99,1.0,0.966	0.008
3080	ENSG00000104129	DNAJC17	chr15	-	40779083	40779310	40779222	40779310	40776541	40776627	3080	9,5,15	13,13,6	5,8,5	14,6,11	213	74	0.350993771805	1.0	0.194,0.118,0.465	0.11,0.317,0.136	0.071
3086	ENSG00000119203	CPSF3	chr2	+	9467706	9467975	9467706	9467776	9471342	9471439	3086	3,3,4	105,164,128	3,4,2	103,134,110	273	74	1	1.0	0.008,0.005,0.008	0.008,0.008,0.005	0.0
3087	ENSG00000119760	SUPT7L	chr2	-	27660983	27662281	27662178	27662281	27657344	27657669	3087	786,500,603	0,0,0	553,576,570	2,0,0	1269	74	1	1.0	1.0,1.0,1.0	0.942,1.0,1.0	0.019
3089	ENSG00000168310	IRF2	chr4	-	184418504	184418708	184418531	184418708	184418166	184418213	3089	0,0,1	101,68,80	0,1,0	110,110,92	101	74	1	1.0	0.0,0.0,0.009	0.0,0.007,0.0	0.001
308	ENSG00000198131	ZNF544	chr19	+	58230393	58230497	58230393	58230462	58243964	58244056	308	8,6,7	64,82,61	10,8,7	57,63,31	109	74	0.132339748803	1.0	0.078,0.047,0.072	0.106,0.079,0.133	-0.04
3094	ENSG00000169919	GUSB	chr7	-	65979726	65979911	65979833	65979911	65979398	65979541	3094	99,71,66	1,0,0	55,47,69	0,1,0	181	74	1	1.0	0.976,1.0,1.0	1.0,0.951,1.0	0.008
3098	ENSG00000172053	QARS	chr3	-	49099960	49100091	49099993	49100091	49099760	49099853	3098	315,201,111	8,4,3	179,194,137	5,4,2	107	74	0.69075673643	1.0	0.965,0.972,0.962	0.961,0.971,0.979	-0.004
309	ENSG00000119616	FCF1	chr14	+	74713484	74713620	74713484	74713552	74714871	74714943	309	5,2,1	62,28,16	5,3,1	60,52,21	142	74	0.953402157119	1.0	0.04,0.036,0.032	0.042,0.029,0.024	0.004
3104	ENSG00000178982	EIF3K	chr19	+	38619195	38619327	38619195	38619317	38620336	38620435	3104	254,215,132	0,3,1	157,100,106	1,1,1	84	74	1	1.0	1.0,0.984,0.991	0.993,0.989,0.989	0.001
3106	ENSG00000156253	RWDD2B	chr21	-	29008239	29008621	29008394	29008621	29007760	29008123	3106	74,45,24	2,6,3	62,63,20	5,4,2	229	74	0.68637652446	1.0	0.923,0.708,0.721	0.8,0.836,0.764	-0.016
3107	ENSG00000156253	RWDD2B	chr21	-	29009594	29009692	29009626	29009692	29008394	29008621	3107	0,1,0	0,0,1	3,0,0	1,0,1	106	74	1	1.0	NA,1.0,0.0	0.677,NA,0.0	0.161
3108	ENSG00000115425	PECR	chr2	-	216051444	216051545	216051448	216051545	216049262	216049373	3108	1,0,0	10,11,10	1,0,1	18,13,7	78	74	1	1.0	0.087,0.0,0.0	0.05,0.0,0.119	-0.027
3110	ENSG00000258890	CEP95	chr17	+	64530925	64531022	64530925	64531018	64531889	64532022	3110	7,10,15	19,18,20	9,12,9	14,30,23	78	74	0.533671348158	1.0	0.259,0.345,0.416	0.379,0.275,0.271	0.032
3111	ENSG00000258890	CEP95	chr17	+	64534584	64536748	64534584	64534737	64537040	64537112	3111	134,237,317	0,0,0	136,205,227	0,2,0	2085	74	1	1.0	1.0,1.0,1.0	1.0,0.784,1.0	0.072
3112	ENSG00000119943	PYROXD2	chr10	-	98410612	98410958	98410938	98410958	98407903	98407997	3112	1,2,1	3,0,0	2,1,0	1,1,0	400	74	1	1.0	0.058,1.0,1.0	0.27,0.156,NA	0.473
3113	ENSG00000119943	PYROXD2	chr10	-	98390870	98391082	98391009	98391082	98390597	98390754	3113	0,2,1	2,0,3	1,0,2	0,1,1	213	74	0.968350558989	1.0	0.0,1.0,0.104	1.0,0.0,0.41	-0.102
3115	ENSG00000140474	ULK3	chr15	-	74842534	74842676	74842538	74842676	74842279	74842420	3115	11,0,4	6,0,0	6,6,2	3,1,0	78	74	1	1.0	0.635,NA,1.0	0.655,0.851,1.0	-0.018
3116	ENSG00000140474	ULK3	chr15	-	74837750	74837798	74837756	74837798	74837368	74837435	3116	39,21,26	0,1,0	21,11,7	0,1,0	80	74	1	1.0	1.0,0.951,1.0	1.0,0.911,1.0	0.013
3118	ENSG00000213983	AP1G2	chr14	-	23567596	23567783	23567738	23567783	23567110	23567319	3118	1,0,1	1,1,0	2,0,0	0,0,0	216	74	1	1.0	0.255,0.0,1.0	1.0,NA,NA	-0.582
3120	ENSG00000213983	AP1G2	chr14	-	23565815	23566160	23566063	23566160	23565605	23565701	3120	21,11,15	0,0,0	9,6,17	1,0,1	322	74	1	1.0	1.0,1.0,1.0	0.674,1.0,0.796	0.177
3121	ENSG00000137845	ADAM10	chr15	-	58610296	58611991	58611807	58611991	58599597	58599724	3121	241,257,305	0,0,0	226,252,304	0,1,0	1585	74	1	1.0	1.0,1.0,1.0	1.0,0.922,1.0	0.026
3122	ENSG00000160299	PCNT	chr21	+	46431528	46432215	46431528	46431978	46435903	46436148	3122	42,26,34	1,0,0	21,29,24	2,1,0	311	74	0.756906004355	1.0	0.909,1.0,1.0	0.714,0.873,1.0	0.107
3123	ENSG00000173064	HECTD4	chr12	-	112264083	112264212	112264089	112264212	112261304	112261429	3123	2,0,0	0,0,0	1,1,0	1,0,0	80	74	1	1.0	1.0,NA,NA	0.481,1.0,NA	0.26
3126	ENSG00000141499	WRAP53	chr17	+	7702742	7702910	7702742	7702846	7702992	7703127	3126	2,1,0	11,14,16	0,0,1	10,3,8	138	74	0.435432411794	1.0	0.089,0.037,0.0	0.0,0.0,0.063	0.021
3127	ENSG00000172732	MUS81	chr11	+	65863803	65864088	65863803	65863901	65864496	65864613	3127	0,1,1	42,18,18	0,0,0	13,12,13	261	74	1	1.0	0.0,0.016,0.016	0.0,0.0,0.0	0.011
312	ENSG00000119616	FCF1	chr14	+	74713169	74713259	74713169	74713200	74713484	74713552	312	5,2,1	2,1,0	4,0,1	0,1,0	133	74	0.576634338203	1.0	0.582,0.527,1.0	1.0,0.0,1.0	0.036
3130	ENSG00000090097	PCBP4	chr3	-	51961748	51962088	51961940	51962088	51961159	51961304	3130	0,1,0	1,2,0	0,0,2	2,0,1	266	74	1	1.0	0.0,0.122,NA	0.0,NA,0.357	-0.117
3131	ENSG00000090097	PCBP4	chr3	-	51960525	51960898	51960865	51960898	51960188	51960320	3131	32,26,25	1,0,0	36,22,32	0,0,0	414	74	1	1.0	0.851,1.0,1.0	1.0,1.0,1.0	-0.05
3132	ENSG00000090097	PCBP4	chr3	-	51959894	51960320	51960188	51960320	51959576	51959651	3132	40,26,25	0,3,5	21,18,25	2,1,5	368	74	0.544011746806	1.0	1.0,0.635,0.501	0.679,0.784,0.501	0.057
313	ENSG00000100968	NFATC4	chr14	+	24376293	24376878	24376293	24376554	24377637	24377705	313	12,14,18	0,2,1	6,9,16	0,0,1	398	74	0.647252372935	1.0	1.0,0.566,0.77	1.0,1.0,0.748	-0.137
3140	ENSG00000134644	PUM1	chr1	-	31059203	31059577	31059298	31059577	31028795	31028864	3140	49,15,10	5,0,0	32,30,22	1,1,2	169	74	0.655271694809	1.0	0.811,1.0,1.0	0.933,0.929,0.828	0.04
3142	ENSG00000134644	PUM1	chr1	-	30941921	30942123	30941997	30942123	30941150	30941272	3142	0,0,0	91,52,41	1,0,1	42,54,40	150	74	1	1.0	0.0,0.0,0.0	0.012,0.0,0.012	-0.008
3143	ENSG00000235257	ITGA9-AS1	chr3	-	37818679	37818930	37818809	37818930	37808495	37808880	3143	0,0,1	1,0,0	1,0,0	0,0,0	204	74	1	1.0	0.0,NA,1.0	1.0,NA,NA	-0.5
3149	ENSG00000129636	ITFG1	chr16	-	47460837	47461274	47461114	47461274	47459102	47459175	3149	59,59,38	0,1,0	37,41,42	0,1,0	351	74	1	1.0	1.0,0.926,1.0	1.0,0.896,1.0	0.01
3150	ENSG00000005812	FBXL3	chr13	-	77021512	77021861	77021656	77021861	77018599	77018722	3150	62,59,52	1,1,0	57,84,56	1,2,0	218	74	1	1.0	0.955,0.952,1.0	0.951,0.934,1.0	0.007
3152	ENSG00000100600	LGMN	chr14	-	92712722	92712871	92712804	92712871	92711836	92711955	3152	0,0,0	164,164,125	0,1,0	142,154,118	156	74	1	1.0	0.0,0.0,0.0	0.0,0.003,0.0	-0.001
3156	ENSG00000258466	RP11-1012A1.4	chr14	-	67690077	67690267	67690211	67690267	67685014	67685204	3156	0,2,2	195,207,254	0,1,2	106,144,229	208	74	1	1.0	0.0,0.003,0.003	0.0,0.002,0.003	0.0
3158	ENSG00000074755	ZZEF1	chr17	-	4070683	4070924	4070810	4070924	4067162	4067242	3158	26,7,6	1,0,0	12,8,6	0,0,0	201	74	1	1.0	0.905,1.0,1.0	1.0,1.0,1.0	-0.032
3160	ENSG00000109065	NAT9	chr17	-	74775598	74775707	74775621	74775707	74773575	74773685	3160	1,2,0	38,23,21	3,0,0	35,15,18	97	74	0.802502432798	1.0	0.02,0.062,0.0	0.061,0.0,0.0	0.007
3164	ENSG00000164548	TRA2A	chr7	-	23522131	23522432	23522353	23522432	23521706	23521840	3164	33,43,54	3,0,1	39,56,38	1,1,0	296	74	1	1.0	0.733,1.0,0.931	0.907,0.933,1.0	-0.059
3165	ENSG00000164548	TRA2A	chr7	-	23522120	23522432	23522353	23522432	23521706	23521840	3165	35,48,60	3,0,1	41,60,37	1,1,0	307	74	1	1.0	0.738,1.0,0.935	0.908,0.935,1.0	-0.057
3166	ENSG00000164548	TRA2A	chr7	-	23522120	23522432	23522131	23522432	23521706	23521840	3166	2,8,8	0,3,2	2,6,1	0,2,2	85	74	0.913796991774	1.0	1.0,0.699,0.777	1.0,0.723,0.303	0.15
316	ENSG00000023287	RB1CC1	chr8	-	52628031	52628168	52628040	52628168	52624716	52624787	316	65,59,75	30,40,40	63,62,64	28,32,48	83	74	0.90965754392	1.0	0.659,0.568,0.626	0.667,0.633,0.543	0.003
3172	ENSG00000123415	SMUG1	chr12	-	54188510	54188596	54188514	54188596	54187818	54187905	3172	0,0,1	2,0,1	0,0,0	2,0,1	78	74	1	1.0	0.0,NA,0.487	0.0,NA,0.0	0.243
3173	ENSG00000102030	NAA10	chrX	-	153933942	153934001	153933960	153934001	153932070	153932115	3173	56,33,24	0,1,0	40,35,21	0,0,0	92	74	1	1.0	1.0,0.964,1.0	1.0,1.0,1.0	-0.012
3174	ENSG00000102030	NAA10	chrX	-	153932070	153932431	153932315	153932431	153930762	153930847	3174	494,381,274	1,2,1	376,273,244	1,1,1	319	74	1	1.0	0.991,0.978,0.985	0.989,0.984,0.983	-0.001
3175	ENSG00000102030	NAA10	chrX	-	153933942	153934001	153933960	153934001	153932538	153932584	3175	366,231,185	8,5,4	327,228,162	8,9,3	92	74	0.462668873329	1.0	0.974,0.974,0.974	0.97,0.953,0.977	0.007
3176	ENSG00000074219	TEAD2	chr19	-	49355302	49355419	49355311	49355419	49355147	49355206	3176	4,0,0	4,5,1	0,0,0	1,1,0	83	74	1	1.0	0.471,0.0,0.0	0.0,0.0,NA	0.157
3177	ENSG00000075089	ACTR6	chr12	+	100205675	100205757	100205675	100205744	100207662	100207786	3177	19,10,1	213,227,106	12,11,3	315,238,155	87	74	0.17074330973	1.0	0.071,0.036,0.008	0.031,0.038,0.016	0.01
3178	ENSG00000133275	CSNK1G2	chr19	+	1979494	1979643	1979494	1979618	1979751	1979835	3178	47,38,41	3,0,1	34,16,36	0,0,2	99	74	1	1.0	0.921,1.0,0.968	1.0,1.0,0.931	-0.014
3179	ENSG00000041357	PSMA4	chr15	+	78542176	78542645	78542176	78542219	78544189	78544267	3179	3331,1928,1395	4,0,3	4429,2152,1587	6,1,4	500	74	1	1.0	0.992,1.0,0.986	0.991,0.997,0.983	0.002
3180	ENSG00000041357	PSMA4	chr15	+	78540426	78540539	78540426	78540463	78541904	78541930	3180	284,213,123	1,1,0	461,236,149	1,2,1	150	74	1	1.0	0.993,0.991,1.0	0.996,0.983,0.987	0.006
3181	ENSG00000163565	IFI16	chr1	+	159051678	159053724	159051678	159052098	159054820	159055151	3181	588,753,797	0,0,2	554,642,775	0,0,0	1700	74	1	1.0	1.0,1.0,0.945	1.0,1.0,1.0	-0.018
3185	ENSG00000159352	PSMD4	chr1	+	151266003	151266121	151266003	151266112	151266307	151266439	3185	10,1,0	68,35,33	2,2,1	36,14,34	83	74	0.37296041242	1.0	0.116,0.025,0.0	0.047,0.113,0.026	-0.015
3187	ENSG00000149577	SIDT2	chr11	+	117181415	117181537	117181415	117181514	117181806	117181971	3187	8,3,2	1,0,0	7,3,3	0,0,0	97	74	1	1.0	0.859,1.0,1.0	1.0,1.0,1.0	-0.047
3193	ENSG00000049246	PER3	chr1	+	7810437	7810588	7810437	7810567	7819284	7819420	3193	0,0,2	1,0,0	0,4,0	0,0,0	95	74	1	1.0	0.0,NA,1.0	NA,1.0,NA	-0.5
3194	ENSG00000127184	COX7C	chr5	+	86619352	86619496	86619352	86619442	86620667	86620766	3194	14907,19694,14357	28,25,20	16706,14422,15590	29,20,24	128	74	1	1.0	0.997,0.998,0.998	0.997,0.998,0.997	0.0
3195	ENSG00000127184	COX7C	chr5	+	86619352	86619878	86619352	86619496	86620667	86620766	3195	25,26,27	7382,9889,7352	34,18,19	8649,7615,7820	456	74	1	1.0	0.001,0.0,0.001	0.001,0.0,0.0	0.0
3196	ENSG00000127184	COX7C	chr5	+	86619352	86619878	86619352	86619442	86620667	86620766	3196	7550,9831,7032	28,25,20	8091,6825,7789	29,20,24	510	74	0.733689190116	1.0	0.975,0.983,0.981	0.976,0.98,0.979	0.001
3203	ENSG00000100526	CDKN3	chr14	+	54399893	54399976	54399893	54399912	54408744	54408789	3203	16,17,3	1,0,0	15,5,3	0,0,1	138	74	1	1.0	0.896,1.0,1.0	1.0,1.0,0.617	0.093
3205	ENSG00000104915	STX10	chr19	-	13144763	13144870	13144767	13144870	13144576	13144671	3205	201,190,215	10,3,3	88,103,149	4,0,4	78	74	0.567425144736	1.0	0.95,0.984,0.986	0.954,1.0,0.972	-0.002
3208	ENSG00000100413	POLR3H	chr22	-	41532603	41532745	41532658	41532745	41532093	41532157	3208	9,6,4	55,11,17	5,1,7	65,14,19	129	74	0.164015749269	1.0	0.086,0.238,0.119	0.042,0.039,0.174	0.063
3210	ENSG00000105048	TNNT1	chr19	-	55146659	55146707	55146680	55146707	55145543	55145565	3210	0,1,0	46,55,58	0,2,0	24,27,45	95	74	1	1.0	0.0,0.014,0.0	0.0,0.055,0.0	-0.014
3213	ENSG00000021776	AQR	chr15	-	34906518	34906712	34906544	34906712	34904335	34904505	3213	0,0,0	23,8,7	1,0,0	24,15,10	100	74	1	1.0	0.0,0.0,0.0	0.03,0.0,0.0	-0.01
3214	ENSG00000197321	SVIL	chr10	-	29480536	29480813	29480549	29480813	29473837	29473989	3214	59,28,31	3,0,0	19,13,10	0,0,1	87	74	0.57898064253	1.0	0.944,1.0,1.0	1.0,1.0,0.895	0.016
3218	ENSG00000099622	CIRBP	chr19	+	1271328	1271467	1271328	1271365	1271550	1271632	3218	72,111,78	3,7,9	35,65,63	2,4,4	176	74	0.582928706874	1.0	0.91,0.87,0.785	0.88,0.872,0.869	-0.019
321	ENSG00000064205	WISP2	chr20	+	44719896	44720121	44719896	44720113	44727086	44727811	321	0,0,0	0,0,1	2,0,0	0,0,0	82	74	1	1.0	NA,NA,0.0	1.0,NA,NA	-1.0
3220	ENSG00000177542	SLC25A22	chr11	-	794457	794513	794469	794513	793528	793619	3220	14,13,8	1,0,0	3,4,9	0,0,0	86	74	1	1.0	0.923,1.0,1.0	1.0,1.0,1.0	-0.026
3228	ENSG00000124333	VAMP7	chrX	+	155889457	155889633	155889457	155889612	155895622	155895680	3228	3,2,4	68,70,39	5,1,3	78,81,28	95	74	0.926228488133	1.0	0.033,0.022,0.074	0.048,0.01,0.077	-0.002
322	ENSG00000140553	UNC45A	chr15	+	90935284	90935375	90935284	90935330	90935543	90935705	322	1,0,2	0,0,0	0,0,0	1,0,0	119	74	1	1.0	1.0,NA,1.0	0.0,NA,NA	1.0
3231	ENSG00000124333	VAMP7	chrX	+	155889457	155889612	155889457	155889547	155898111	155898249	3231	59,61,45	0,0,0	68,77,39	1,0,1	139	74	1	1.0	1.0,1.0,1.0	0.973,1.0,0.954	0.024
3236	ENSG00000140995	DEF8	chr16	+	89949416	89949638	89949416	89949513	89954242	89954376	3236	2,0,1	5,1,0	0,0,1	3,0,1	199	74	1	1.0	0.129,0.0,1.0	0.0,NA,0.271	0.241
3239	ENSG00000167193	CRK	chr17	-	1436619	1437155	1436789	1437155	1420688	1423650	3239	89,77,67	54,36,18	53,59,58	33,39,23	244	74	0.35224520325	1.0	0.333,0.393,0.53	0.328,0.315,0.433	0.06
323	ENSG00000162923	WDR26	chr1	-	224431476	224431581	224431524	224431581	224424517	224424654	323	95,53,60	43,15,7	75,75,58	38,22,9	122	74	0.732041482156	1.0	0.573,0.682,0.839	0.545,0.674,0.796	0.026
3240	ENSG00000115556	PLCD4	chr2	+	218615903	218616062	218615903	218615959	218618578	218618807	3240	11,1,3	1,0,0	7,2,2	0,0,0	177	74	1	1.0	0.821,1.0,1.0	1.0,1.0,1.0	-0.06
3242	ENSG00000125676	THOC2	chrX	-	123620374	123620965	123620906	123620965	123619400	123619436	3242	40,83,117	146,179,173	42,105,88	125,164,123	606	74	0.218266243473	1.0	0.032,0.054,0.076	0.039,0.073,0.08	-0.01
3244	ENSG00000117616	RSRP1	chr1	-	25244176	25245301	25245149	25245301	25243549	25243633	3244	115,107,124	65,182,118	114,109,88	74,148,87	1047	74	0.764673101438	1.0	0.111,0.04,0.069	0.098,0.049,0.067	0.002
3246	ENSG00000172831	CES2	chr16	+	66942647	66942785	66942647	66942737	66943298	66943371	3246	70,45,34	3,0,0	67,44,41	1,2,0	122	74	0.586031627232	1.0	0.934,1.0,1.0	0.976,0.93,1.0	0.009
3249	ENSG00000160310	PRMT2	chr21	+	46660832	46661936	46660832	46660962	46663382	46663554	3249	104,147,196	0,0,0	79,193,160	1,0,0	1048	74	1	1.0	1.0,1.0,1.0	0.848,1.0,1.0	0.051
3251	ENSG00000087274	ADD1	chr4	+	2904763	2905108	2904763	2905015	2907742	2907844	3251	10,3,6	41,5,5	10,5,2	20,12,10	167	74	0.845955495164	1.0	0.098,0.21,0.347	0.181,0.156,0.081	0.079
3252	ENSG00000087274	ADD1	chr4	+	2908514	2909431	2908514	2908604	2914883	2915040	3252	3,3,3	26,8,4	3,1,2	18,8,10	901	74	0.763668717118	1.0	0.009,0.03,0.058	0.014,0.01,0.016	0.019
3253	ENSG00000132341	RAN	chr12	+	130872835	130872920	130872835	130872912	130873002	130873128	3253	920,903,547	0,0,0	773,744,500	1,0,0	82	74	1	1.0	1.0,1.0,1.0	0.999,1.0,1.0	0.0
3254	ENSG00000132341	RAN	chr12	+	130872583	130872629	130872583	130872617	130872835	130872920	3254	568,584,265	1,4,0	380,251,234	2,1,0	86	74	1	1.0	0.998,0.992,1.0	0.994,0.995,1.0	0.0
3255	ENSG00000165795	NDRG2	chr14	-	21021746	21021879	21021816	21021879	21020826	21020844	3255	0,0,4	7,7,5	3,2,1	13,10,5	144	74	0.847167398053	1.0	0.0,0.0,0.291	0.106,0.093,0.093	-0.0
3256	ENSG00000165795	NDRG2	chr14	-	21018762	21018814	21018795	21018814	21018456	21018504	3256	26,10,8	0,0,0	29,11,9	1,0,0	107	74	1	1.0	1.0,1.0,1.0	0.953,1.0,1.0	0.016
3259	ENSG00000165795	NDRG2	chr14	-	21023985	21024096	21024029	21024096	21023240	21023321	3259	0,0,1	6,1,0	0,0,0	5,1,1	118	74	1	1.0	0.0,0.0,1.0	0.0,0.0,0.0	0.333
325	ENSG00000108179	PPIF	chr10	+	79351486	79351714	79351486	79351583	79352316	79352392	325	1,0,0	189,107,80	1,0,2	79,79,69	205	74	1	1.0	0.002,0.0,0.0	0.005,0.0,0.01	-0.004
3262	ENSG00000103485	QPRT	chr16	+	29694663	29695199	29694663	29694755	29696995	29697127	3262	127,145,163	0,1,0	54,49,110	0,0,0	518	74	1	1.0	1.0,0.954,1.0	1.0,1.0,1.0	-0.015
3263	ENSG00000180881	CAPS2	chr12	-	75316283	75316434	75316311	75316434	75312847	75312915	3263	1,0,1	4,2,2	0,0,1	2,3,0	102	74	1	1.0	0.154,0.0,0.266	0.0,0.0,1.0	-0.193
3266	ENSG00000186010	NDUFA13	chr19	+	19527280	19527372	19527280	19527352	19527700	19527770	3266	1,1,1	827,762,653	1,0,1	498,305,551	94	74	1	1.0	0.001,0.001,0.001	0.002,0.0,0.001	0.0
326	ENSG00000049167	ERCC8	chr5	-	60904787	60904873	60904791	60904873	60903647	60903716	326	3,0,2	35,24,17	3,0,2	42,33,24	78	74	0.926788314332	1.0	0.075,0.0,0.1	0.063,0.0,0.073	0.013
3271	ENSG00000184277	TM2D3	chr15	-	101651695	101652391	101652270	101652391	101650003	101650161	3271	15,17,13	3,8,4	13,8,8	2,3,5	649	74	0.817285561572	1.0	0.363,0.195,0.27	0.426,0.233,0.154	0.005
3272	ENSG00000122133	PAEP	chr9	+	135565784	135565830	135565784	135565801	135566552	135566955	3272	1,1,0	3,3,0	0,0,0	1,0,2	103	74	1	1.0	0.193,0.193,NA	0.0,NA,0.0	0.193
3275	ENSG00000228889	UBAC2-AS1	chr13	-	99200365	99200710	99200637	99200710	99196376	99197802	3275	2,2,0	1,0,0	2,1,1	0,0,0	346	74	1	1.0	0.3,1.0,NA	1.0,1.0,1.0	-0.35
3279	ENSG00000168028	RPSA	chr3	+	39408605	39408739	39408605	39408724	39410753	39410999	3279	8,9,16	6466,6091,6042	15,6,6	5614,6407,5726	89	74	1	1.0	0.001,0.001,0.002	0.002,0.001,0.001	0.0
327	ENSG00000168701	TMEM208	chr16	+	67228796	67228881	67228796	67228836	67228975	67229278	327	226,183,240	2,3,4	168,131,205	3,0,10	119	74	0.162940018234	1.0	0.986,0.974,0.974	0.972,1.0,0.927	0.012
3285	ENSG00000161013	MGAT4B	chr5	-	179798927	179799121	179799064	179799121	179798512	179798576	3285	291,276,292	10,9,4	154,144,204	2,5,8	211	74	0.890663298233	1.0	0.911,0.915,0.962	0.964,0.91,0.899	0.005
3286	ENSG00000266173	STRADA	chr17	-	63728333	63728413	63728357	63728413	63726637	63726695	3286	12,1,0	2,0,1	8,3,0	1,0,0	98	74	1	1.0	0.819,1.0,0.0	0.858,1.0,NA	-0.323
3287	ENSG00000266173	STRADA	chr17	-	63728333	63728413	63728357	63728413	63714005	63714108	3287	16,2,2	0,1,0	4,7,1	1,1,0	98	74	1	1.0	1.0,0.602,1.0	0.751,0.841,1.0	0.003
3288	ENSG00000266173	STRADA	chr17	-	63741453	63741796	63741740	63741796	63728333	63728413	3288	2,0,0	2,1,1	0,0,0	3,2,0	361	74	1	1.0	0.17,0.0,0.0	0.0,0.0,NA	0.057
328	ENSG00000168701	TMEM208	chr16	+	67228494	67228657	67228494	67228631	67228796	67228881	328	10,8,7	209,141,257	7,5,4	139,84,196	100	74	0.692539522527	1.0	0.034,0.04,0.02	0.036,0.042,0.015	0.0
3291	ENSG00000212766	EWSAT1	chr15	+	69091691	69092367	69091691	69092242	69094700	69095807	3291	2,0,0	1,0,0	0,2,2	1,2,1	199	74	1	1.0	0.427,NA,NA	0.0,0.271,0.427	0.194
3297	ENSG00000115694	STK25	chr2	-	241501477	241501698	241501527	241501698	241500739	241500796	3297	176,52,49	3,2,1	102,49,41	5,0,1	124	74	0.709681380541	1.0	0.972,0.939,0.967	0.924,1.0,0.961	-0.002
3298	ENSG00000147133	TAF1	chrX	+	71458240	71458366	71458240	71458357	71459149	71459251	3298	6,7,7	0,0,1	3,6,11	0,0,0	83	74	1	1.0	1.0,1.0,0.862	1.0,1.0,1.0	-0.046
3299	ENSG00000048991	R3HDM1	chr2	+	135641535	135641790	135641535	135641604	135645378	135645527	3299	26,2,9	5,2,0	24,19,13	3,1,0	260	74	0.133295960178	1.0	0.597,0.222,1.0	0.695,0.844,1.0	-0.24
3300	ENSG00000157224	CLDN12	chr7	+	90405518	90405612	90405518	90405608	90412643	90415954	3300	5,8,3	20,12,17	5,10,2	14,15,20	78	74	0.975649584603	1.0	0.192,0.387,0.143	0.253,0.387,0.087	-0.002
3301	ENSG00000282508	LINC01002	chr19	-	203870	204065	203874	204065	201755	201813	3301	2,1,1	4,3,4	0,4,0	5,6,8	78	74	0.753515634726	1.0	0.322,0.24,0.192	0.0,0.387,0.0	0.122
3303	ENSG00000144395	CCDC150	chr2	+	196719496	196719666	196719496	196719584	196720173	196720234	3303	5,4,3	0,0,0	7,2,9	0,1,0	156	74	1	1.0	1.0,1.0,1.0	1.0,0.487,1.0	0.171
3309	ENSG00000130208	APOC1	chr19	+	44916189	44916359	44916189	44916325	44919172	44919346	3309	0,0,0	1,10,4	1,0,0	8,1,6	108	74	1	1.0	0.0,0.0,0.0	0.079,0.0,0.0	-0.026
3310	ENSG00000197601	FAR1	chr11	+	13711927	13712055	13711927	13712046	13712965	13713033	3310	2,1,2	57,50,62	8,1,3	77,87,50	83	74	0.100513442331	1.0	0.03,0.018,0.028	0.085,0.01,0.051	-0.023
3313	ENSG00000111652	COPS7A	chr12	+	6724305	6724378	6724305	6724368	6724613	6724818	3313	11,1,7	0,1,0	8,4,3	0,0,0	84	74	1	1.0	1.0,0.468,1.0	1.0,1.0,1.0	-0.177
3314	ENSG00000114268	PFKFB4	chr3	-	48535511	48535658	48535532	48535658	48525564	48525669	3314	106,37,55	0,0,0	47,35,44	0,0,2	95	74	1	1.0	1.0,1.0,1.0	1.0,1.0,0.945	0.018
3319	ENSG00000132793	LPIN3	chr20	+	41357881	41358034	41357881	41357957	41358236	41358351	3319	8,5,8	0,0,0	2,2,4	0,0,1	151	74	1	1.0	1.0,1.0,1.0	1.0,1.0,0.662	0.113
331	ENSG00000171960	PPIH	chr1	+	42659227	42659370	42659227	42659251	42659521	42659566	331	14,28,29	200,224,214	15,20,16	199,210,185	193	74	0.20517443991	1.0	0.026,0.046,0.049	0.028,0.035,0.032	0.009
3320	ENSG00000148291	SURF2	chr9	+	133356913	133357234	133356913	133357068	133357710	133357814	3320	1,1,2	5,1,3	0,0,0	5,0,1	240	74	1	1.0	0.058,0.236,0.171	0.0,NA,0.0	0.155
3322	ENSG00000131503	ANKHD1	chr5	+	140538085	140538261	140538085	140538234	140538918	140539083	3322	103,127,143	10,17,14	67,141,127	9,14,4	101	74	0.234547703188	1.0	0.883,0.846,0.882	0.845,0.881,0.959	-0.025
3323	ENSG00000169738	DCXR	chr17	-	82036181	82036308	82036190	82036308	82035878	82036063	3323	1,1,0	271,249,223	0,1,0	150,134,171	83	74	1	1.0	0.003,0.004,0.0	0.0,0.007,0.0	0.0
3325	ENSG00000126456	IRF3	chr19	-	49661449	49662328	49661947	49662328	49660712	49660828	3325	19,27,27	40,21,21	16,26,20	27,7,27	572	74	0.62194144368	1.0	0.058,0.143,0.143	0.071,0.325,0.087	-0.046
3328	ENSG00000116001	TIA1	chr2	-	70236072	70236175	70236078	70236175	70230755	70230854	3328	1,5,7	43,46,84	4,0,4	49,48,61	80	74	0.308095233334	1.0	0.021,0.091,0.072	0.07,0.0,0.057	0.019
3329	ENSG00000116001	TIA1	chr2	-	70216752	70216994	70216885	70216994	70216403	70216499	3329	40,36,31	64,17,25	54,47,42	91,35,18	207	74	0.891567484606	1.0	0.183,0.431,0.307	0.175,0.324,0.455	-0.011
3330	ENSG00000105373	GLTSCR2	chr19	+	47752511	47752559	47752511	47752544	47755473	47755523	3330	0,1,0	1,1,1	0,0,0	2,1,1	89	74	1	1.0	0.0,0.454,0.0	0.0,0.0,0.0	0.151
3331	ENSG00000163754	GYG1	chr3	+	148996741	148996904	148996741	148996892	149009275	149009402	3331	109,94,63	1,1,4	103,76,77	2,1,0	86	74	0.917334308379	1.0	0.989,0.988,0.931	0.978,0.985,1.0	-0.018
3333	ENSG00000108771	DHX58	chr17	-	42111724	42111893	42111745	42111893	42111295	42111497	3333	21,4,2	2,1,0	15,5,7	0,0,0	95	74	0.802752415336	1.0	0.891,0.757,1.0	1.0,1.0,1.0	-0.117
3337	ENSG00000167792	NDUFV1	chr11	+	67607298	67607616	67607298	67607324	67608395	67608478	3337	22,13,11	0,0,1	18,8,11	0,0,0	366	74	1	1.0	1.0,1.0,0.69	1.0,1.0,1.0	-0.103
3338	ENSG00000167792	NDUFV1	chr11	+	67606957	67607324	67606957	67607076	67608395	67608478	3338	1,0,2	16,9,7	1,1,0	7,4,4	322	74	1	1.0	0.014,0.0,0.062	0.032,0.054,0.0	-0.003
3339	ENSG00000167792	NDUFV1	chr11	+	67608395	67608478	67608395	67608457	67608551	67608722	3339	126,101,59	0,1,0	87,78,58	0,0,0	95	74	1	1.0	1.0,0.987,1.0	1.0,1.0,1.0	-0.004
3340	ENSG00000090316	MAEA	chr4	+	1311978	1312238	1311978	1312161	1315396	1315600	3340	1,2,2	2,0,1	2,0,2	2,0,1	151	74	1	1.0	0.197,1.0,0.495	0.329,NA,0.495	0.152
3342	ENSG00000131408	NR1H2	chr19	+	50378148	50378439	50378148	50378312	50378521	50378796	3342	5,12,13	0,0,1	5,9,14	0,0,0	201	74	1	1.0	1.0,1.0,0.827	1.0,1.0,1.0	-0.058
3343	ENSG00000122966	CIT	chr12	-	119784188	119785065	119784959	119785065	119783907	119784051	3343	0,0,6	17,7,2	0,2,6	6,19,17	845	74	0.617838236289	1.0	0.0,0.0,0.208	0.0,0.009,0.03	0.056
3351	ENSG00000100462	PRMT5	chr14	-	22926505	22926555	22926523	22926555	22926132	22926296	3351	247,78,46	0,1,0	239,97,53	0,0,0	92	74	1	1.0	1.0,0.984,1.0	1.0,1.0,1.0	-0.005
3352	ENSG00000100462	PRMT5	chr14	-	22920839	22921056	22920987	22921056	22920528	22920731	3352	523,282,231	3,2,4	472,250,236	5,2,1	222	74	0.856458975269	1.0	0.983,0.979,0.951	0.969,0.977,0.987	-0.007
3354	ENSG00000153071	DAB2	chr5	-	39392203	39392463	39392364	39392463	39390443	39390575	3354	0,3,5	24,12,23	4,5,5	27,27,18	235	74	0.300091126848	1.0	0.0,0.073,0.064	0.045,0.055,0.08	-0.014
3355	ENSG00000166971	AKTIP	chr16	-	53502699	53503206	53503146	53503206	53500217	53500329	3355	0,1,0	1,0,1	0,1,0	1,1,0	521	74	1	1.0	0.0,1.0,0.0	0.0,0.124,NA	0.271
3356	ENSG00000137185	ZSCAN9	chr6	+	28225291	28225366	28225291	28225330	28227011	28227504	3356	1,3,4	0,0,2	0,1,0	1,2,0	110	74	1	1.0	1.0,1.0,0.574	0.0,0.252,NA	0.732
3357	ENSG00000148187	MRRF	chr9	+	122285168	122285946	122285168	122285287	122286038	122286166	3357	48,69,71	2,3,1	49,79,56	5,3,3	733	74	0.158901847217	1.0	0.708,0.699,0.878	0.497,0.727,0.653	0.136
3361	ENSG00000060138	YBX3	chr12	-	10704050	10704148	10704059	10704148	10701959	10702134	3361	493,548,411	43,34,19	266,297,365	25,15,18	83	74	0.749472191232	1.0	0.911,0.935,0.951	0.905,0.946,0.948	-0.001
3364	ENSG00000148925	BTBD10	chr11	-	13417157	13417260	13417246	13417260	13413529	13413650	3364	132,105,80	0,1,0	186,150,71	0,4,1	163	74	0.499756322917	1.0	1.0,0.979,1.0	1.0,0.945,0.97	0.021
3367	ENSG00000089639	GMIP	chr19	-	19642534	19642619	19642536	19642619	19641975	19642051	3367	6,1,1	1,0,0	5,1,3	1,0,0	76	74	1	1.0	0.854,1.0,1.0	0.83,1.0,1.0	0.008
3368	ENSG00000140365	COMMD4	chr15	+	75338061	75338138	75338061	75338133	75338354	75338420	3368	0,0,1	52,28,28	0,0,0	40,15,36	79	74	1	1.0	0.0,0.0,0.032	0.0,0.0,0.0	0.011
3369	ENSG00000140365	COMMD4	chr15	+	75338061	75338420	75338061	75338133	75338645	75338685	3369	141,67,71	25,21,10	105,48,73	11,5,15	361	74	0.201846665906	1.0	0.536,0.395,0.593	0.662,0.663,0.499	-0.1
336	ENSG00000130779	CLIP1	chr12	-	122340752	122341697	122340980	122341697	122334647	122334705	336	200,136,162	0,0,2	124,198,141	0,0,1	302	74	1	1.0	1.0,1.0,0.952	1.0,1.0,0.972	-0.007
3373	ENSG00000121774	KHDRBS1	chr1	+	32037834	32038119	32037834	32038036	32038551	32038619	3373	2,1,6	181,123,108	0,4,2	126,103,66	157	74	1	1.0	0.005,0.004,0.026	0.0,0.018,0.014	0.001
3376	ENSG00000163703	CRELD1	chr3	+	9943076	9943172	9943076	9943153	9943380	9943515	3376	99,98,148	0,0,3	67,73,111	0,3,0	93	74	1	1.0	1.0,1.0,0.975	1.0,0.951,1.0	0.008
3378	ENSG00000165730	STOX1	chr10	+	68884259	68886618	68884259	68884459	68892588	68893060	3378	148,90,57	4,5,5	132,131,66	4,2,2	2233	74	0.123888705331	1.0	0.551,0.374,0.274	0.522,0.685,0.522	-0.177
3379	ENSG00000197622	CDC42SE1	chr1	-	151055015	151055993	151055676	151055993	151054230	151054321	3379	272,191,161	0,0,1	216,210,197	1,0,0	735	74	1	1.0	1.0,1.0,0.942	0.956,1.0,1.0	-0.005
337	ENSG00000130779	CLIP1	chr12	-	122340752	122341697	122340980	122341697	122336631	122336748	337	261,177,196	2,0,0	196,275,189	0,0,0	302	74	1	1.0	0.97,1.0,1.0	1.0,1.0,1.0	-0.01
3380	ENSG00000197622	CDC42SE1	chr1	-	151056650	151056786	151056655	151056786	151055676	151055993	3380	4,0,0	3,2,0	3,0,1	1,0,1	79	74	1	1.0	0.555,0.0,NA	0.738,NA,0.484	-0.333
338	ENSG00000064545	TMEM161A	chr19	-	19121307	19121421	19121317	19121421	19120991	19121166	338	62,29,42	1,0,0	36,13,22	0,0,1	84	74	1	1.0	0.982,1.0,1.0	1.0,1.0,0.951	0.01
3393	ENSG00000105197	TIMM50	chr19	+	39482884	39482963	39482884	39482916	39483134	39483156	3393	1,1,2	161,65,56	1,0,2	123,83,60	121	74	1	1.0	0.004,0.009,0.021	0.005,0.0,0.02	0.003
3395	ENSG00000120925	RNF170	chr8	-	42887727	42887871	42887848	42887871	42873930	42874006	3395	24,4,1	0,1,0	29,13,5	0,0,0	195	74	1	1.0	1.0,0.603,1.0	1.0,1.0,1.0	-0.132
3396	ENSG00000134253	TRIM45	chr1	-	117118033	117118767	117118087	117118767	117116615	117116745	3396	16,4,4	0,0,0	8,9,7	1,0,1	128	74	1	1.0	1.0,1.0,1.0	0.822,1.0,0.802	0.125
3397	ENSG00000137822	TUBGCP4	chr15	+	43403682	43403842	43403682	43403799	43404412	43404552	3397	1,1,3	18,14,9	1,1,2	17,10,12	117	74	0.521973706431	1.0	0.034,0.043,0.174	0.036,0.059,0.095	0.02
3398	ENSG00000137822	TUBGCP4	chr15	+	43401715	43403799	43401715	43401850	43404412	43404552	3398	67,68,100	0,2,0	40,65,83	0,0,0	2023	74	0.857836112795	1.0	1.0,0.554,1.0	1.0,1.0,1.0	-0.149
339	ENSG00000064545	TMEM161A	chr19	-	19121307	19121668	19121524	19121668	19120991	19121166	339	83,37,46	0,0,0	45,15,29	0,0,1	291	74	1	1.0	1.0,1.0,1.0	1.0,1.0,0.881	0.04
33	ENSG00000223745	RP4-717I23.3	chr1	-	93337376	93339274	93339155	93339274	93326601	93326662	33	53,40,61	0,0,0	38,60,63	0,0,1	1853	74	1	1.0	1.0,1.0,1.0	1.0,1.0,0.716	0.095
3400	ENSG00000166845	C18orf54	chr18	+	54361642	54362431	54361642	54361948	54362770	54362921	3400	5,0,6	1,3,1	8,3,0	0,1,0	557	74	1	1.0	0.399,0.0,0.444	1.0,0.285,NA	-0.361
3401	ENSG00000100577	GSTZ1	chr14	+	77327471	77328037	77327471	77327552	77329122	77329201	3401	36,30,17	4,3,4	26,27,26	6,6,0	559	74	0.788300801263	1.0	0.544,0.57,0.36	0.365,0.373,1.0	-0.088
3403	ENSG00000182484	WASH6P	chrX	+	156025031	156025100	156025031	156025049	156025240	156025554	3403	5,7,7	0,0,0	2,2,6	1,1,1	125	74	0.561542721909	1.0	1.0,1.0,1.0	0.542,0.542,0.78	0.379
3406	ENSG00000124486	USP9X	chrX	+	41229566	41229827	41229566	41229779	41230500	41230596	3406	14,26,21	140,193,182	9,24,11	99,177,196	122	74	0.263264898987	1.0	0.057,0.076,0.065	0.052,0.076,0.033	0.012
3409	ENSG00000184009	ACTG1	chr17	-	81512614	81512780	81512733	81512780	81512231	81512360	3409	1,1,1	65,58,21	1,0,0	32,31,23	193	74	1	1.0	0.006,0.007,0.018	0.012,0.0,0.0	0.006
3412	ENSG00000165801	ARHGEF40	chr14	+	21075331	21075765	21075331	21075499	21076359	21076456	3412	14,4,1	1,1,0	1,4,1	2,0,0	340	74	0.290389375272	1.0	0.753,0.465,1.0	0.098,1.0,1.0	0.04
3414	ENSG00000103496	STX4	chr16	+	31034225	31034536	31034225	31034325	31037925	31038034	3414	9,14,19	0,0,0	5,9,12	0,0,1	285	74	1	1.0	1.0,1.0,1.0	1.0,1.0,0.757	0.081
3415	ENSG00000103496	STX4	chr16	+	31034225	31034536	31034225	31034325	31034969	31035040	3415	32,34,43	0,0,2	16,26,29	0,0,0	285	74	1	1.0	1.0,1.0,0.848	1.0,1.0,1.0	-0.051
3417	ENSG00000262919	FAM58A	chrX	-	153598961	153599117	153598965	153599117	153596003	153596187	3417	1,1,1	0,1,0	1,0,1	0,0,0	78	74	1	1.0	1.0,0.487,1.0	1.0,NA,1.0	-0.171
3423	ENSG00000148985	PGAP2	chr11	+	3824269	3824376	3824269	3824364	3825019	3825128	3423	15,5,8	8,4,4	12,7,1	7,3,1	86	74	0.827822882228	1.0	0.617,0.518,0.632	0.596,0.668,0.462	0.014
3424	ENSG00000148985	PGAP2	chr11	+	3824269	3824455	3824269	3824376	3825019	3825128	3424	10,8,17	13,3,4	8,1,9	11,6,1	153	74	0.365673808671	1.0	0.271,0.563,0.673	0.26,0.075,0.813	0.12
3425	ENSG00000148985	PGAP2	chr11	+	3824269	3824449	3824269	3824376	3825019	3825128	3425	8,10,13	13,3,4	5,6,7	11,6,1	147	74	0.576008992798	1.0	0.237,0.627,0.621	0.186,0.335,0.779	0.062
3426	ENSG00000148985	PGAP2	chr11	+	3824269	3824455	3824269	3824364	3825019	3825128	3426	12,10,21	8,4,4	9,2,9	7,3,1	165	74	0.556416404476	1.0	0.402,0.529,0.702	0.366,0.23,0.801	0.079
3427	ENSG00000148985	PGAP2	chr11	+	3824269	3824449	3824269	3824364	3825019	3825128	3427	10,12,17	8,4,4	6,7,7	7,3,1	159	74	0.740088658132	1.0	0.368,0.583,0.664	0.285,0.521,0.765	0.015
3428	ENSG00000148985	PGAP2	chr11	+	3824269	3824455	3824269	3824449	3825019	3825128	3428	5,0,6	3,2,2	4,0,4	1,5,2	80	74	0.803696897091	1.0	0.607,0.0,0.735	0.787,0.0,0.649	-0.031
3429	ENSG00000006534	ALDH3B1	chr11	+	68015296	68018637	68015296	68015459	68018772	68018893	3429	30,5,23	0,1,0	19,12,25	0,0,0	3252	74	1	1.0	1.0,0.102,1.0	1.0,1.0,1.0	-0.299
342	ENSG00000132323	ILKAP	chr2	-	238189852	238189972	238189858	238189972	238188130	238188257	342	37,16,9	0,0,2	36,23,13	1,0,0	80	74	1	1.0	1.0,1.0,0.806	0.971,1.0,1.0	-0.055
3433	ENSG00000106052	TAX1BP1	chr7	+	27816348	27816520	27816348	27816394	27816889	27817038	3433	219,244,308	322,348,351	239,289,267	394,312,368	200	74	0.90845314756	1.0	0.201,0.206,0.245	0.183,0.255,0.212	0.001
3435	ENSG00000125734	GPR108	chr19	-	6735539	6735704	6735621	6735704	6734182	6734307	3435	5,8,9	212,98,128	11,4,3	174,171,147	156	74	0.317816378811	1.0	0.011,0.037,0.032	0.029,0.011,0.01	0.01
343	ENSG00000132323	ILKAP	chr2	-	238189858	238189972	238189862	238189972	238188130	238188257	343	0,0,2	2,8,6	1,0,0	7,5,4	78	74	1	1.0	0.0,0.0,0.24	0.119,0.0,0.0	0.04
3442	ENSG00000125375	ATP5S	chr14	+	50322510	50322806	50322510	50322719	50323944	50324116	3442	7,7,14	30,14,12	10,6,3	25,5,10	161	74	0.81767834211	1.0	0.097,0.187,0.349	0.155,0.355,0.121	0.001
3444	ENSG00000163435	ELF3	chr1	+	202011128	202011299	202011128	202011293	202011956	202012178	3444	193,140,113	1,0,2	66,89,75	0,0,0	80	74	1	1.0	0.994,1.0,0.981	1.0,1.0,1.0	-0.008
3447	ENSG00000089022	MAPKAPK5	chr12	+	111888884	111889006	111888884	111889000	111890039	111890144	3447	66,75,63	42,41,57	47,67,58	29,52,55	80	74	0.494237970364	1.0	0.592,0.629,0.506	0.6,0.544,0.494	0.03
3449	ENSG00000090615	GOLGA3	chr12	-	132775065	132775305	132775140	132775305	132774156	132774320	3449	0,1,0	13,11,11	0,0,1	4,5,7	149	74	1	1.0	0.0,0.043,0.0	0.0,0.0,0.066	-0.008
344	ENSG00000132323	ILKAP	chr2	-	238189852	238189972	238189862	238189972	238188130	238188257	344	37,16,9	2,8,6	36,23,13	7,5,4	84	74	0.706183622462	1.0	0.942,0.638,0.569	0.819,0.802,0.741	-0.071
3450	ENSG00000080561	MID2	chrX	+	107917505	107917739	107917505	107917649	107924342	107924504	3450	10,26,20	6,8,11	5,16,36	4,10,11	164	74	0.906556156423	1.0	0.429,0.595,0.451	0.361,0.419,0.596	0.033
3455	ENSG00000122970	IFT81	chr12	+	110124334	110124861	110124334	110124443	110127359	110127524	3455	41,20,24	8,3,0	11,9,12	1,2,3	492	74	0.341052383262	1.0	0.435,0.501,1.0	0.623,0.404,0.376	0.178
3457	ENSG00000213782	DDX47	chr12	+	12823202	12824016	12823202	12823319	12824539	12824677	3457	403,405,375	0,1,1	365,390,328	0,0,0	771	74	1	1.0	1.0,0.975,0.973	1.0,1.0,1.0	-0.017
3458	ENSG00000213782	DDX47	chr12	+	12813345	12813516	12813345	12813454	12814130	12814224	3458	6,3,3	153,197,132	6,3,4	156,145,100	136	74	0.554221612004	1.0	0.021,0.008,0.012	0.02,0.011,0.021	-0.004
3461	ENSG00000155729	KCTD18	chr2	-	200504747	200504959	200504769	200504959	200498890	200499084	3461	3,3,4	0,0,0	3,1,2	2,0,0	96	74	0.846853781892	1.0	1.0,1.0,1.0	0.536,1.0,1.0	0.155
3466	ENSG00000090621	PABPC4	chr1	-	39561684	39561787	39561727	39561787	39560815	39561122	3466	613,671,976	2,5,9	473,600,703	4,4,6	117	74	0.771822754108	1.0	0.995,0.988,0.986	0.987,0.99,0.987	0.002
3467	ENSG00000090621	PABPC4	chr1	-	39564685	39564773	39564700	39564773	39564422	39564542	3467	241,237,270	9,10,7	156,145,215	6,4,6	89	74	0.596745133051	1.0	0.957,0.952,0.97	0.956,0.968,0.968	-0.004
3468	ENSG00000090621	PABPC4	chr1	-	39564422	39564542	39564470	39564542	39563835	39563922	3468	216,193,239	23,18,25	111,101,164	21,1,21	122	74	0.923961468248	1.0	0.851,0.867,0.853	0.762,0.984,0.826	-0.0
3469	ENSG00000090621	PABPC4	chr1	-	39571096	39571349	39571233	39571349	39569862	39570002	3469	51,83,76	260,96,91	34,50,64	175,105,79	211	74	0.373744212659	1.0	0.064,0.233,0.227	0.064,0.143,0.221	0.032
346	ENSG00000244687	UBE2V1	chr20	-	50115698	50115954	50115829	50115954	50115484	50115621	346	14,15,5	0,2,0	12,14,9	2,0,1	205	74	0.742098033446	1.0	1.0,0.73,1.0	0.684,1.0,0.765	0.094
3470	ENSG00000090621	PABPC4	chr1	-	39564422	39564542	39564470	39564542	39563613	39563741	3470	121,122,128	7,3,3	58,58,104	4,3,2	122	74	0.846516723815	1.0	0.913,0.961,0.963	0.898,0.921,0.969	0.016
3472	ENSG00000116670	MAD2L2	chr1	-	11676808	11676948	11676847	11676948	11676045	11676140	3472	4,1,2	91,73,71	1,3,1	75,93,81	113	74	0.622596157934	1.0	0.028,0.009,0.018	0.009,0.021,0.008	0.006
3473	ENSG00000178467	P4HTM	chr3	+	49002499	49006187	49002499	49002596	49006686	49007115	3473	66,66,76	0,0,0	48,45,71	1,0,1	3665	74	1	1.0	1.0,1.0,1.0	0.492,1.0,0.589	0.306
3474	ENSG00000178467	P4HTM	chr3	+	49001437	49001628	49001437	49001562	49002499	49002596	3474	19,10,6	5,1,0	14,10,10	1,1,2	140	74	0.669858821311	1.0	0.668,0.841,1.0	0.881,0.841,0.725	0.021
3476	ENSG00000105401	CDC37	chr19	-	10393258	10393441	10393279	10393441	10393085	10393157	3476	61,27,42	1,0,0	20,10,24	0,0,0	95	74	1	1.0	0.979,1.0,1.0	1.0,1.0,1.0	-0.007
3479	ENSG00000171163	ZNF692	chr1	-	248856287	248856422	248856372	248856422	248855557	248855946	3479	184,152,139	4,7,6	134,113,116	3,4,3	159	74	0.388519378456	1.0	0.955,0.91,0.915	0.954,0.929,0.947	-0.017
347	ENSG00000108604	SMARCD2	chr17	-	63837145	63837237	63837194	63837237	63836921	63837044	347	0,2,2	42,38,22	0,0,1	28,25,22	123	74	0.519941434652	1.0	0.0,0.031,0.052	0.0,0.0,0.027	0.019
3482	ENSG00000165410	CFL2	chr14	-	34713396	34713561	34713507	34713561	34713059	34713136	3482	62,53,35	2,0,0	64,42,36	2,0,0	185	74	1	1.0	0.925,1.0,1.0	0.928,1.0,1.0	-0.001
3483	ENSG00000165410	CFL2	chr14	-	34713253	34713561	34713507	34713561	34713059	34713136	3483	249,248,157	2,0,0	269,217,144	2,0,0	328	74	1	1.0	0.966,1.0,1.0	0.968,1.0,1.0	-0.001
3489	ENSG00000101751	POLI	chr18	+	54283921	54284065	54283921	54284013	54287280	54287411	3489	1,1,0	7,8,9	1,1,1	5,15,16	126	74	1	1.0	0.077,0.068,0.0	0.105,0.038,0.035	-0.011
348	ENSG00000226287	TMEM191A	chr22	+	20703967	20704056	20703967	20704040	20704187	20704228	348	1,0,0	0,0,1	0,0,0	1,0,1	90	74	1	1.0	1.0,NA,0.0	0.0,NA,0.0	0.5
3490	ENSG00000111678	C12orf57	chr12	+	6944475	6944652	6944475	6944565	6945770	6946002	3490	479,563,542	24,28,24	283,281,413	9,13,14	161	74	0.181097553845	1.0	0.902,0.902,0.912	0.935,0.909,0.931	-0.02
3491	ENSG00000135317	SNX14	chr6	-	85547111	85547226	85547115	85547226	85543604	85543760	3491	71,46,31	1,1,3	80,57,36	7,1,0	78	74	0.506975293325	1.0	0.985,0.978,0.907	0.916,0.982,1.0	-0.009
3492	ENSG00000084636	COL16A1	chr1	-	31665503	31665618	31665582	31665618	31665171	31665234	3492	1,0,1	0,1,3	1,0,0	0,0,2	153	74	1	1.0	1.0,0.0,0.139	1.0,NA,0.0	-0.12
3494	ENSG00000084636	COL16A1	chr1	-	31656097	31656444	31656399	31656444	31655313	31655502	3494	2,3,2	2,2,2	3,2,2	3,1,2	376	74	0.672938913033	1.0	0.164,0.228,0.164	0.164,0.282,0.164	-0.018
3495	ENSG00000138162	TACC2	chr10	+	122088477	122088738	122088477	122088591	122132608	122132734	3495	4,0,3	5,2,0	3,0,1	3,1,0	221	74	0.44403494742	1.0	0.211,0.0,1.0	0.251,0.0,1.0	-0.013
3496	ENSG00000138162	TACC2	chr10	+	122216626	122216921	122216626	122216828	122224725	122224787	3496	1,1,1	15,7,10	1,3,0	13,12,3	167	74	1	1.0	0.029,0.06,0.042	0.033,0.1,0.0	-0.001
3497	ENSG00000258366	RTEL1	chr20	+	63695327	63695650	63695327	63695480	63695777	63696253	3497	0,2,0	1,0,0	0,0,5	0,0,0	244	74	1	1.0	0.0,1.0,NA	NA,NA,1.0	-0.5
3499	ENSG00000177570	SAMD12	chr8	-	118439831	118439961	118439861	118439961	118379559	118379700	3499	10,4,5	0,0,0	8,4,2	1,0,0	104	74	1	1.0	1.0,1.0,1.0	0.851,1.0,1.0	0.05
349	ENSG00000226287	TMEM191A	chr22	+	20703632	20703751	20703632	20703692	20703967	20704040	349	6,0,0	0,0,1	0,0,2	0,0,0	133	74	1	1.0	1.0,NA,0.0	NA,NA,1.0	-0.5
34	ENSG00000177479	ARIH2	chr3	+	48970594	48970841	48970594	48970704	48973698	48973816	34	1,2,1	51,35,27	1,2,1	44,26,32	211	74	1	1.0	0.007,0.02,0.013	0.008,0.026,0.011	-0.002
3502	ENSG00000237978	KCNMB2-AS1	chr3	-	178749045	178749236	178749109	178749236	178748403	178748485	3502	9,14,10	0,0,0	5,11,8	0,0,1	138	74	1	1.0	1.0,1.0,1.0	1.0,1.0,0.811	0.063
3504	ENSG00000149532	CPSF7	chr11	-	61429886	61429922	61429913	61429922	61429181	61429290	3504	0,1,0	2,0,0	0,0,0	0,1,0	101	74	1	1.0	0.0,1.0,NA	NA,0.0,NA	0.5
3507	ENSG00000149532	CPSF7	chr11	-	61420469	61420573	61420546	61420573	61419948	61420094	3507	75,22,15	17,5,5	37,42,15	7,6,3	151	74	0.283892397351	1.0	0.684,0.683,0.595	0.721,0.774,0.71	-0.081
3508	ENSG00000149532	CPSF7	chr11	-	61419921	61420094	61419948	61420094	61416104	61416519	3508	12,10,2	10,9,10	6,5,6	10,8,9	101	74	0.764044407952	1.0	0.468,0.449,0.128	0.305,0.314,0.328	0.033
3509	ENSG00000149532	CPSF7	chr11	-	61420469	61421608	61421389	61421608	61419921	61420094	3509	80,31,37	1,4,7	55,65,43	6,3,3	994	74	0.863642368373	1.0	0.856,0.366,0.282	0.406,0.617,0.516	-0.012
350	ENSG00000105486	LIG1	chr19	-	48120166	48121322	48121169	48121322	48119136	48119190	350	36,74,69	1,3,0	18,36,58	2,0,1	1077	74	0.733604007686	1.0	0.712,0.629,1.0	0.382,1.0,0.799	0.053
3510	ENSG00000204371	EHMT2	chr6	-	31884890	31885016	31884911	31885016	31884644	31884799	3510	1,0,1	7,8,2	1,1,0	5,4,6	95	74	1	1.0	0.1,0.0,0.28	0.135,0.163,0.0	0.027
3512	ENSG00000163378	EOGT	chr3	-	69012367	69012799	69012602	69012799	69011935	69011991	3512	6,1,1	0,0,0	2,1,1	0,0,1	309	74	1	1.0	1.0,1.0,1.0	1.0,1.0,0.193	0.269
3513	ENSG00000163378	EOGT	chr3	-	69012367	69012799	69012514	69012799	69011935	69011991	3513	1,0,0	3,1,0	1,1,0	0,2,1	221	74	1	1.0	0.1,0.0,NA	1.0,0.143,0.0	-0.331
3514	ENSG00000163378	EOGT	chr3	-	69012514	69012799	69012602	69012799	69011935	69011991	3514	8,2,1	0,0,0	1,2,2	0,0,1	162	74	1	1.0	1.0,1.0,1.0	1.0,1.0,0.477	0.174
3515	ENSG00000170906	NDUFA3	chr19	+	54102868	54102898	54102868	54102888	54103113	54103188	3515	0,0,0	0,1,1	0,0,1	1,0,1	84	74	1	1.0	NA,0.0,0.0	0.0,NA,0.468	-0.234
3516	ENSG00000126581	BECN1	chr17	-	42823704	42823879	42823747	42823879	42820773	42820841	3516	2,0,0	49,32,24	0,0,0	32,15,22	117	74	1	1.0	0.025,0.0,0.0	0.0,0.0,0.0	0.008
3517	ENSG00000126581	BECN1	chr17	-	42818543	42819609	42819547	42819609	42818220	42818415	3517	169,130,83	0,0,0	130,104,91	1,1,0	1078	74	1	1.0	1.0,1.0,1.0	0.899,0.877,1.0	0.075
351	ENSG00000182899	RPL35A	chr3	+	197951158	197951328	197951158	197951311	197954002	197954147	351	87,156,92	16356,24764,18881	86,126,110	19841,24374,18590	91	74	1	1.0	0.004,0.005,0.004	0.004,0.004,0.005	0.0
3520	ENSG00000198909	MAP3K3	chr17	+	63685516	63685590	63685516	63685578	63688526	63688594	3520	8,4,3	9,3,7	4,4,3	3,7,3	86	74	0.987049133683	1.0	0.433,0.534,0.269	0.534,0.33,0.462	-0.03
3523	ENSG00000135476	ESPL1	chr12	+	53268754	53268928	53268754	53268847	53269023	53270085	3523	1,1,1	27,5,10	0,0,2	15,7,8	155	74	0.30934481366	1.0	0.017,0.087,0.046	0.0,0.0,0.107	0.014
3524	ENSG00000156482	RPL30	chr8	-	98044826	98045088	98044942	98045088	98042644	98042775	3524	187,471,467	19209,22234,17265	195,382,405	21327,20100,18568	190	74	0.985863539384	1.0	0.004,0.008,0.01	0.004,0.007,0.008	0.001
3525	ENSG00000156482	RPL30	chr8	-	98044942	98045399	98045346	98045399	98042644	98042775	3525	34180,39910,30797	24,29,35	36989,34103,32839	35,23,32	478	74	1	1.0	0.995,0.995,0.993	0.994,0.996,0.994	-0.0
3526	ENSG00000214160	ALG3	chr3	-	184248744	184248962	184248781	184248962	184245467	184245615	3526	1,0,0	0,0,0	0,0,0	1,0,0	111	74	1	1.0	1.0,NA,NA	0.0,NA,NA	1.0
3529	ENSG00000138050	THUMPD2	chr2	-	39769709	39770119	39769757	39770119	39768423	39768501	3529	174,114,89	0,1,4	190,139,111	0,4,2	122	74	0.802845545999	1.0	1.0,0.986,0.931	1.0,0.955,0.971	-0.003
352	ENSG00000204257	HLA-DMA	chr6	-	32949270	32949399	32949273	32949399	32948612	32948868	352	8,3,5	11,14,10	2,3,9	5,5,15	77	74	0.65606430486	1.0	0.411,0.171,0.325	0.278,0.366,0.366	-0.034
3534	ENSG00000177058	SLC38A9	chr5	-	55711351	55711499	55711451	55711499	55697845	55697992	3534	5,0,1	16,9,4	1,1,0	18,9,5	174	74	1	1.0	0.117,0.0,0.096	0.023,0.045,0.0	0.048
3535	ENSG00000137817	PARP6	chr15	-	72265269	72265473	72265412	72265473	72265080	72265171	3535	22,16,18	33,16,12	13,33,25	20,19,15	217	74	0.332202009811	1.0	0.185,0.254,0.338	0.181,0.372,0.362	-0.046
3536	ENSG00000137817	PARP6	chr15	-	72260477	72260688	72260537	72260688	72259607	72259661	3536	8,2,4	33,13,17	4,2,6	11,19,20	134	74	0.943470871717	1.0	0.118,0.078,0.115	0.167,0.055,0.142	-0.018
3539	ENSG00000006282	SPATA20	chr17	+	50550997	50551222	50550997	50551190	50551510	50551679	3539	0,1,0	28,10,9	1,0,0	11,5,7	106	74	1	1.0	0.0,0.065,0.0	0.06,0.0,0.0	0.002
3540	ENSG00000006282	SPATA20	chr17	+	50547719	50547954	50547719	50547767	50548282	50548453	3540	0,0,1	7,2,4	0,0,0	3,1,1	261	74	1	1.0	0.0,0.0,0.066	0.0,0.0,0.0	0.022
3542	ENSG00000197472	ZNF695	chr1	-	246999911	247000074	246999947	247000074	246999347	246999440	3542	6,13,7	3,5,3	4,13,9	1,5,1	110	74	0.278573916121	1.0	0.574,0.636,0.611	0.729,0.636,0.858	-0.134
3543	ENSG00000104907	TRMT1	chr19	-	13112895	13113011	13112908	13113011	13112704	13112817	3543	54,29,27	3,1,6	37,15,24	3,0,4	87	74	0.810878206054	1.0	0.939,0.961,0.793	0.913,1.0,0.836	-0.019
3544	ENSG00000104907	TRMT1	chr19	-	13112895	13113011	13112908	13113011	13110157	13110306	3544	1,1,0	1,0,0	2,0,0	1,0,0	87	74	1	1.0	0.46,1.0,NA	0.63,NA,NA	0.1
3546	ENSG00000104907	TRMT1	chr19	-	13116145	13116340	13116186	13116340	13115996	13116052	3546	132,78,74	0,1,0	93,66,80	3,0,0	115	74	1	1.0	1.0,0.98,1.0	0.952,1.0,1.0	0.009
3547	ENSG00000104907	TRMT1	chr19	-	13116145	13116431	13116171	13116431	13115996	13116052	3547	128,71,72	0,1,0	90,63,74	0,0,0	100	74	1	1.0	1.0,0.981,1.0	1.0,1.0,1.0	-0.006
3548	ENSG00000104907	TRMT1	chr19	-	13116171	13116431	13116186	13116431	13115996	13116052	3548	4,8,2	0,1,0	3,3,6	3,0,0	89	74	0.334900486238	1.0	1.0,0.869,1.0	0.454,1.0,1.0	0.138
354	ENSG00000142731	PLK4	chr4	+	127885707	127886728	127885707	127886626	127887395	127887496	354	88,103,133	7,6,16	102,156,131	6,15,10	176	74	0.724412825786	1.0	0.841,0.878,0.778	0.877,0.814,0.846	-0.013
3551	ENSG00000143569	UBAP2L	chr1	+	154234590	154234759	154234590	154234738	154235195	154235291	3551	227,65,80	2,0,0	124,80,99	1,1,1	95	74	1	1.0	0.989,1.0,1.0	0.99,0.984,0.987	0.009
3552	ENSG00000143569	UBAP2L	chr1	+	154234590	154234792	154234590	154234759	154235195	154235291	3552	20,1,5	170,52,66	15,1,2	93,65,78	107	74	0.532886349937	1.0	0.075,0.013,0.05	0.1,0.011,0.017	0.003
3553	ENSG00000143569	UBAP2L	chr1	+	154234590	154234792	154234590	154234738	154235195	154235291	3553	77,14,19	2,0,0	46,16,23	1,1,1	128	74	0.213463888124	1.0	0.957,1.0,1.0	0.964,0.902,0.93	0.054
3554	ENSG00000139921	TMX1	chr14	+	51245312	51245454	51245312	51245358	51247091	51247220	3554	3,0,0	258,90,135	0,2,4	318,168,152	170	74	1	1.0	0.005,0.0,0.0	0.0,0.005,0.011	-0.004
3555	ENSG00000108963	DPH1	chr17	+	2036528	2036686	2036528	2036653	2036834	2036956	3555	26,15,8	1,0,0	14,13,12	1,1,0	107	74	1	1.0	0.947,1.0,1.0	0.906,0.9,1.0	0.047
3556	ENSG00000099999	RNF215	chr22	-	30379481	30379622	30379547	30379622	30377819	30378142	3556	8,15,9	1,0,0	8,7,13	1,0,0	140	74	1	1.0	0.809,1.0,1.0	0.809,1.0,1.0	0.0
3557	ENSG00000171208	NETO2	chr16	-	47122867	47122912	47122888	47122912	47122656	47122784	3557	89,43,35	15,9,16	56,43,19	7,8,7	95	74	0.398246656802	1.0	0.822,0.788,0.63	0.862,0.807,0.679	-0.036
3561	ENSG00000130830	MPP1	chrX	-	154792141	154792285	154792192	154792285	154791768	154791847	3561	51,36,16	1,0,0	32,31,23	1,0,0	125	74	1	1.0	0.968,1.0,1.0	0.95,1.0,1.0	0.006
3562	ENSG00000166946	CCNDBP1	chr15	+	43185819	43186233	43185819	43185879	43189198	43189280	3562	69,42,39	1,0,0	68,50,20	0,0,0	428	74	1	1.0	0.923,1.0,1.0	1.0,1.0,1.0	-0.026
3564	ENSG00000166979	EVA1C	chr21	+	32501414	32501538	32501414	32501486	32514813	32515389	3564	2,4,1	0,0,1	8,2,4	0,0,0	126	74	1	1.0	1.0,1.0,0.37	1.0,1.0,1.0	-0.21
3565	ENSG00000166979	EVA1C	chr21	+	32501414	32501495	32501414	32501486	32503925	32504015	3565	47,26,24	5,8,7	44,32,26	4,6,9	83	74	0.777864124427	1.0	0.893,0.743,0.754	0.907,0.826,0.72	-0.021
3566	ENSG00000166979	EVA1C	chr21	+	32501414	32501538	32501414	32501495	32503925	32504015	3566	8,9,4	47,25,24	10,9,8	44,32,25	117	74	0.511283058362	1.0	0.097,0.185,0.095	0.126,0.151,0.168	-0.023
3567	ENSG00000166979	EVA1C	chr21	+	32501414	32501538	32501414	32501486	32503925	32504015	3567	8,10,4	5,8,7	10,9,9	4,6,9	126	74	0.482891164199	1.0	0.484,0.423,0.251	0.595,0.468,0.37	-0.092
3570	ENSG00000187514	PTMA	chr2	+	231711347	231711983	231711347	231711419	231712442	231712516	3570	4326,7082,5269	4,0,0	3391,5862,4658	5,0,0	638	74	1	1.0	0.992,1.0,1.0	0.987,1.0,1.0	0.002
3573	ENSG00000100722	ZC3H14	chr14	+	88602827	88603060	88602827	88603045	88607242	88607363	3573	51,29,40	4,1,2	47,19,18	4,2,3	89	74	0.237935153944	1.0	0.914,0.96,0.943	0.907,0.888,0.833	0.063
3576	ENSG00000185633	NDUFA4L2	chr12	-	57236323	57236681	57236592	57236681	57235748	57235809	3576	5,5,9	48,27,118	0,1,6	7,9,60	343	74	0.440728841599	1.0	0.022,0.038,0.016	0.0,0.023,0.021	0.011
3579	ENSG00000114745	GORASP1	chr3	-	39100746	39100877	39100787	39100877	39100304	39100503	3579	53,16,17	0,0,1	36,13,14	0,0,0	115	74	1	1.0	1.0,1.0,0.916	1.0,1.0,1.0	-0.028
3581	ENSG00000115762	PLEKHB2	chr2	+	131132901	131133015	131132901	131132991	131140166	131140275	3581	10,8,8	39,43,27	5,4,5	21,22,21	98	74	0.657545650811	1.0	0.162,0.123,0.183	0.152,0.121,0.152	0.014
3583	ENSG00000078967	UBE2D4	chr7	+	43942953	43943103	43942953	43943031	43948631	43948737	3583	2,0,0	20,12,9	0,0,0	11,5,8	146	74	1	1.0	0.048,0.0,0.0	0.0,0.0,0.0	0.016
3584	ENSG00000114646	CSPG5	chr3	-	47569070	47569227	47569151	47569227	47562238	47562761	3584	4,4,9	10,9,17	2,3,4	9,13,8	155	74	0.222418009686	1.0	0.16,0.175,0.202	0.096,0.099,0.193	0.05
3585	ENSG00000132432	SEC61G	chr7	-	54759157	54759246	54759161	54759246	54757494	54757594	3585	55,139,91	7,8,7	59,82,102	8,7,6	78	74	0.776596839763	1.0	0.882,0.943,0.925	0.875,0.917,0.942	0.005
3587	ENSG00000155508	CNOT8	chr5	+	154858638	154858816	154858638	154858768	154863206	154863395	3587	0,2,0	2,2,2	3,0,0	4,1,1	122	74	0.778437228579	1.0	0.0,0.378,0.0	0.313,0.0,0.0	0.022
3589	ENSG00000173660	UQCRH	chr1	+	46309100	46309143	46309100	46309127	46316551	46316776	3589	1,0,1	3,12,13	0,0,0	10,15,8	90	74	1	1.0	0.215,0.0,0.059	0.0,0.0,0.0	0.091
3590	ENSG00000173660	UQCRH	chr1	+	46309100	46309143	46309100	46309127	46310154	46310316	3590	42,41,30	8798,12364,10168	39,42,36	10891,10946,9697	90	74	1	1.0	0.004,0.003,0.002	0.003,0.003,0.003	0.0
3591	ENSG00000181555	SETD2	chr3	-	47080800	47081083	47080915	47081083	47067069	47067118	3591	15,15,17	1,2,2	10,21,23	1,3,0	189	74	0.541025102576	1.0	0.855,0.746,0.769	0.797,0.733,1.0	-0.053
3593	ENSG00000088280	ASAP3	chr1	-	23435722	23436028	23435850	23436028	23434532	23434618	3593	6,0,0	3,0,2	1,0,1	0,1,1	202	74	1	1.0	0.423,NA,0.0	1.0,0.0,0.268	-0.211
3598	ENSG00000232956	SNHG15	chr7	-	44985881	44986097	44986020	44986097	44984356	44984426	3598	21,13,7	33,37,37	20,5,7	29,15,25	213	74	0.634361608534	1.0	0.181,0.109,0.062	0.193,0.104,0.089	-0.011
35	ENSG00000177479	ARIH2	chr3	+	48924717	48924971	48924717	48924839	48927461	48927813	35	1,0,1	20,9,5	1,4,1	19,15,1	206	74	1	1.0	0.018,0.0,0.067	0.019,0.087,0.264	-0.095
3600	ENSG00000101782	RIOK3	chr18	+	23477005	23477268	23477005	23477086	23479316	23479424	3600	112,91,126	0,0,0	71,105,105	0,1,0	256	74	1	1.0	1.0,1.0,1.0	1.0,0.968,1.0	0.011
3601	ENSG00000101782	RIOK3	chr18	+	23473428	23473626	23473428	23473483	23474947	23475107	3601	116,123,123	4,3,1	86,175,127	2,4,3	217	74	0.837199014477	1.0	0.908,0.933,0.977	0.936,0.937,0.935	0.003
3604	ENSG00000183597	TANGO2	chr22	+	20036759	20037094	20036759	20036854	20043354	20043443	3604	17,6,3	7,3,3	13,8,6	3,6,1	314	74	0.520428658385	1.0	0.364,0.32,0.191	0.505,0.239,0.586	-0.152
3606	ENSG00000141101	NOB1	chr16	-	69748917	69749118	69748950	69749118	69748231	69748329	3606	137,122,68	1,0,0	49,79,71	0,0,0	107	74	1	1.0	0.99,1.0,1.0	1.0,1.0,1.0	-0.003
3610	ENSG00000066651	TRMT11	chr6	+	125986552	125986773	125986552	125986690	125993756	125993822	3610	4,11,6	0,0,0	2,7,5	0,1,0	157	74	1	1.0	1.0,1.0,1.0	1.0,0.767,1.0	0.078
3611	ENSG00000066651	TRMT11	chr6	+	126021159	126021280	126021159	126021265	126038704	126039276	3611	142,240,254	2,1,0	130,232,223	3,2,3	89	74	0.644170168625	1.0	0.983,0.995,1.0	0.973,0.99,0.984	0.01
3613	ENSG00000002016	RAD52	chr12	-	914410	914532	914430	914532	913893	914121	3613	1,1,2	6,1,2	2,0,1	8,0,5	94	74	1	1.0	0.116,0.44,0.44	0.164,NA,0.136	0.182
3614	ENSG00000002016	RAD52	chr12	-	929972	930144	930050	930144	929818	929886	3614	3,0,2	17,5,1	1,1,4	15,3,3	152	74	0.550210980665	1.0	0.079,0.0,0.493	0.031,0.14,0.394	0.002
3615	ENSG00000002016	RAD52	chr12	-	926795	927263	927144	927263	925449	925525	3615	7,13,7	3,1,3	4,8,5	4,2,1	423	74	0.45587196744	1.0	0.29,0.695,0.29	0.149,0.412,0.467	0.082
3617	ENSG00000002016	RAD52	chr12	-	929763	929886	929818	929886	927144	927263	3617	8,3,6	10,1,2	8,4,5	12,7,6	129	74	0.164872537924	1.0	0.315,0.632,0.632	0.277,0.247,0.323	0.244
3621	ENSG00000109805	NCAPG	chr4	+	17825381	17825567	17825381	17825561	17828277	17828388	3621	4,2,2	52,61,36	1,3,2	51,72,36	80	74	0.453395934812	1.0	0.066,0.029,0.049	0.018,0.037,0.049	0.013
3623	ENSG00000028203	VEZT	chr12	+	95242163	95242314	95242163	95242264	95243940	95244009	3623	0,2,1	2,0,0	1,1,1	0,0,0	124	74	0.244650847287	1.0	0.0,1.0,1.0	1.0,1.0,1.0	-0.333
3624	ENSG00000028203	VEZT	chr12	+	95282312	95282644	95282312	95282359	95287663	95287857	3624	277,181,187	1,0,1	253,226,163	2,0,0	359	74	1	1.0	0.983,1.0,0.975	0.963,1.0,1.0	-0.002
3630	ENSG00000180229	HERC2P3	chr15	-	20443338	20443521	20443370	20443521	20440473	20440642	3630	2,0,0	16,1,2	3,0,0	9,1,7	106	74	0.56204806245	1.0	0.08,0.0,0.0	0.189,0.0,0.0	-0.036
3631	ENSG00000115307	AUP1	chr2	-	74528750	74529282	74529131	74529282	74527939	74528006	3631	724,255,361	2,1,0	583,269,422	0,0,0	455	74	1	1.0	0.983,0.976,1.0	1.0,1.0,1.0	-0.014
3635	ENSG00000162734	PEA15	chr1	+	160211542	160211716	160211542	160211650	160213109	160213265	3635	333,234,203	5,1,1	316,268,195	8,0,0	140	74	0.76898354052	1.0	0.972,0.992,0.991	0.954,1.0,1.0	0.0
3636	ENSG00000175110	MRPS22	chr3	+	139350178	139351060	139350178	139350322	139352646	139352792	3636	255,254,253	0,0,4	293,304,244	1,0,0	812	74	0.648443672103	1.0	1.0,1.0,0.852	0.964,1.0,1.0	-0.037
3637	ENSG00000122390	NAA60	chr16	+	3484698	3485083	3484698	3485061	3485466	3486952	3637	0,0,0	3,1,0	0,0,1	2,0,0	96	74	1	1.0	0.0,0.0,NA	0.0,NA,1.0	-0.5
3638	ENSG00000129235	TXNDC17	chr17	+	6641752	6641932	6641752	6641834	6642248	6642324	3638	7,16,21	1249,1061,1064	10,8,17	1273,951,1022	172	74	1	1.0	0.002,0.006,0.008	0.003,0.004,0.007	0.001
3642	ENSG00000085511	MAP3K4	chr6	+	161093772	161093851	161093772	161093839	161097079	161097176	3642	1,3,1	1,4,4	2,5,1	4,3,6	86	74	0.745652264817	1.0	0.462,0.392,0.177	0.301,0.589,0.125	0.005
3643	ENSG00000186577	C6orf1	chr6	-	34247680	34247864	34247740	34247864	34247466	34247492	3643	7,11,9	0,0,1	4,4,7	0,0,0	134	74	1	1.0	1.0,1.0,0.833	1.0,1.0,1.0	-0.056
3644	ENSG00000104218	CSPP1	chr8	+	67113804	67115264	67113804	67113862	67115913	67116122	3644	0,0,0	18,9,6	1,1,0	18,12,10	1476	74	1	1.0	0.0,0.0,0.0	0.003,0.004,0.0	-0.002
3650	ENSG00000204084	INPP5B	chr1	-	37931672	37932053	37931912	37932053	37891357	37891454	3650	0,0,0	0,2,0	1,0,1	0,1,0	314	74	1	1.0	NA,0.0,NA	1.0,0.0,1.0	-0.667
3651	ENSG00000020129	NCDN	chr1	+	35558155	35558484	35558155	35558223	35559106	35559247	3651	3,0,4	0,0,0	1,1,2	3,1,0	335	74	1	1.0	1.0,NA,1.0	0.069,0.181,1.0	0.583
3655	ENSG00000128833	MYO5C	chr15	-	52260861	52261127	52260901	52261127	52256638	52256720	3655	5,0,1	0,1,1	9,1,1	0,0,1	114	74	1	1.0	1.0,0.0,0.394	1.0,1.0,0.394	-0.333
3656	ENSG00000171763	SPATA5L1	chr15	+	45415586	45415809	45415586	45415779	45417268	45417399	3656	10,20,18	52,42,49	14,21,17	42,41,62	104	74	0.782134633984	1.0	0.12,0.253,0.207	0.192,0.267,0.163	-0.014
3657	ENSG00000104365	IKBKB	chr8	+	42319269	42320844	42319269	42319421	42321895	42321945	3657	75,36,61	0,0,0	77,51,58	0,0,1	1497	74	1	1.0	1.0,1.0,1.0	1.0,1.0,0.741	0.086
3658	ENSG00000104365	IKBKB	chr8	+	42293442	42293568	42293442	42293512	42305186	42305275	3658	1,0,2	11,2,6	0,2,0	4,4,3	130	74	0.820088341836	1.0	0.049,0.0,0.159	0.0,0.222,0.0	-0.005
3660	ENSG00000110429	FBXO3	chr11	-	33753110	33754500	33754454	33754500	33751522	33751607	3660	1,3,5	21,16,8	2,1,5	32,20,11	1418	74	1	1.0	0.002,0.01,0.032	0.003,0.003,0.023	0.005
3662	ENSG00000271147	RP4-769N13.6	chrX	+	102599705	102599859	102599705	102599847	102601463	102601509	3662	0,0,0	2,1,0	1,0,0	0,1,1	86	74	1	1.0	0.0,0.0,NA	1.0,0.0,0.0	-0.333
3671	ENSG00000127980	PEX1	chr7	-	92518959	92519078	92518994	92519078	92518140	92518255	3671	2,1,2	21,8,8	2,3,1	23,14,3	109	74	0.806791838006	1.0	0.061,0.078,0.145	0.056,0.127,0.185	-0.028
3672	ENSG00000127980	PEX1	chr7	-	92489713	92489911	92489718	92489911	92489292	92489423	3672	91,76,30	4,6,6	100,79,37	6,7,6	79	74	0.831941017611	1.0	0.955,0.922,0.824	0.94,0.914,0.852	-0.002
3673	ENSG00000145819	ARHGAP26	chr5	+	143207197	143207473	143207197	143207308	143213996	143214088	3673	10,6,0	2,0,0	1,3,6	1,0,0	239	74	1	1.0	0.608,1.0,NA	0.236,1.0,1.0	0.059
3675	ENSG00000179818	PCBP1-AS1	chr2	-	70086054	70086273	70086123	70086273	70085546	70085624	3675	1,0,0	1,2,0	0,1,1	2,0,2	143	74	1	1.0	0.341,0.0,NA	0.0,1.0,0.206	-0.231
3676	ENSG00000179818	PCBP1-AS1	chr2	-	70085815	70086273	70086054	70086273	70085546	70085624	3676	7,6,5	0,0,0	10,4,6	0,1,0	313	74	1	1.0	1.0,1.0,1.0	1.0,0.486,1.0	0.171
3678	ENSG00000179818	PCBP1-AS1	chr2	-	70085815	70086272	70086123	70086272	70085546	70085624	3678	8,6,5	1,2,0	10,4,7	2,0,2	382	74	0.670584527642	1.0	0.608,0.368,1.0	0.492,1.0,0.404	0.027
367	ENSG00000070756	PABPC1	chr8	-	100715461	100715601	100715470	100715601	100713086	100713181	367	1377,1442,841	28,15,17	1009,1411,949	17,28,20	83	74	0.437671714963	1.0	0.978,0.988,0.978	0.981,0.978,0.977	0.003
3683	ENSG00000179818	PCBP1-AS1	chr2	-	70083506	70083687	70083537	70083687	70059642	70059680	3683	1,0,0	0,0,0	0,0,0	0,1,0	105	74	1	1.0	1.0,NA,NA	NA,0.0,NA	1.0
3684	ENSG00000179818	PCBP1-AS1	chr2	-	70055655	70055910	70055713	70055910	70051202	70051305	3684	2,0,3	0,0,0	2,1,0	1,0,0	132	74	1	1.0	1.0,NA,1.0	0.529,1.0,NA	0.236
3685	ENSG00000179818	PCBP1-AS1	chr2	-	70083506	70083687	70083537	70083687	70051202	70051305	3685	1,0,1	1,1,1	1,0,0	1,1,2	105	74	1	1.0	0.413,0.0,0.413	0.413,0.0,0.0	0.138
3688	ENSG00000008517	IL32	chr16	+	3067376	3067613	3067376	3067415	3068179	3068239	3688	8,11,28	0,0,2	10,11,20	0,0,0	272	74	1	1.0	1.0,1.0,0.792	1.0,1.0,1.0	-0.069
368	ENSG00000070756	PABPC1	chr8	-	100704279	100704390	100704296	100704390	100702915	100703359	368	54,118,106	2678,5774,5215	39,92,81	2137,4239,4452	91	74	0.758961550518	1.0	0.016,0.016,0.016	0.015,0.017,0.015	0.0
3698	ENSG00000105176	URI1	chr19	+	29980158	29980364	29980158	29980250	29985222	29985301	3698	3,0,1	0,0,0	2,2,2	0,1,0	188	74	1	1.0	1.0,NA,1.0	1.0,0.44,1.0	0.187
3699	ENSG00000129197	RPAIN	chr17	+	5425970	5426299	5425970	5426082	5428070	5428211	3699	119,141,88	1,7,3	124,163,100	1,5,3	291	74	0.550843955088	1.0	0.968,0.837,0.882	0.969,0.892,0.894	-0.023
369	ENSG00000070756	PABPC1	chr8	-	100718086	100718280	100718182	100718280	100717772	100717888	369	1531,1366,759	17,16,12	955,1457,868	7,14,11	170	74	0.309571029146	1.0	0.975,0.974,0.965	0.983,0.978,0.972	-0.006
36	ENSG00000204310	AGPAT1	chr6	-	32171249	32171505	32171296	32171505	32170936	32171070	36	3,4,3	58,21,24	2,5,2	18,16,26	121	74	0.561475241976	1.0	0.031,0.104,0.071	0.064,0.16,0.045	-0.021
3700	ENSG00000165272	AQP3	chr9	-	33443178	33443458	33443320	33443458	33442851	33442970	3700	15,8,19	173,106,123	20,10,18	135,82,103	216	74	0.135929659659	1.0	0.029,0.025,0.05	0.048,0.04,0.056	-0.013
3701	ENSG00000109686	SH3D19	chr4	-	151176524	151176687	151176533	151176687	151174669	151175674	3701	2,1,0	20,3,3	0,0,0	9,13,2	83	74	0.851588756435	1.0	0.082,0.229,0.0	0.0,0.0,0.0	0.104
3702	ENSG00000100242	SUN2	chr22	-	38740888	38741050	38741006	38741050	38740266	38740432	3702	6,2,2	72,60,50	1,1,1	24,52,48	192	74	0.40097629519	1.0	0.031,0.013,0.015	0.016,0.007,0.008	0.009
3703	ENSG00000105223	PLD3	chr19	+	40365552	40365930	40365552	40365585	40366418	40366510	3703	237,151,153	12,6,2	139,171,144	6,9,7	419	74	0.395760659332	1.0	0.777,0.816,0.931	0.804,0.77,0.784	0.055
3705	ENSG00000182109	RP11-69E11.4	chr1	-	39529015	39529164	39529054	39529164	39522279	39522505	3705	1,0,0	0,0,1	0,0,0	0,0,1	113	74	1	1.0	1.0,NA,0.0	NA,NA,0.0	0.5
3707	ENSG00000143761	ARF1	chr1	+	228082659	228082850	228082659	228082765	228097077	228097262	3707	0,0,1	73,66,63	1,0,0	37,53,54	159	74	1	1.0	0.0,0.0,0.007	0.012,0.0,0.0	-0.002
370	ENSG00000070756	PABPC1	chr8	-	100718086	100718280	100718230	100718280	100717772	100717888	370	1700,1519,839	5,11,6	1023,1546,958	5,4,2	218	74	0.232611498428	1.0	0.991,0.979,0.979	0.986,0.992,0.994	-0.008
3710	ENSG00000072274	TFRC	chr3	-	196081830	196082090	196082042	196082090	196077063	196077122	3710	0,1,0	24,18,10	0,0,1	40,20,16	286	74	1	1.0	0.0,0.014,0.0	0.0,0.0,0.016	-0.001
3711	ENSG00000167085	PHB	chr17	-	49414739	49414858	49414834	49414858	49413176	49413291	3711	12,5,1	56,37,19	6,3,0	37,31,25	169	74	0.145076244251	1.0	0.086,0.056,0.023	0.066,0.041,0.0	0.019
3712	ENSG00000135976	ANKRD36	chr2	+	97215424	97215575	97215424	97215497	97217176	97217205	3712	1,0,0	5,1,2	1,0,0	2,3,8	152	74	1	1.0	0.089,0.0,0.0	0.196,0.0,0.0	-0.036
3715	ENSG00000166261	ZNF202	chr11	-	123740392	123740536	123740416	123740536	123740116	123740232	3715	0,0,1	0,0,0	0,0,1	0,1,0	98	74	1	1.0	NA,NA,1.0	NA,0.0,1.0	0.5
3718	ENSG00000111602	TIMELESS	chr12	-	56423583	56423707	56423624	56423707	56423273	56423475	3718	65,28,22	0,1,0	51,34,26	2,0,2	115	74	0.467479658887	1.0	1.0,0.947,1.0	0.943,1.0,0.893	0.037
3719	ENSG00000105717	PBX4	chr19	-	19570098	19570299	19570108	19570299	19569448	19569584	3719	0,0,1	0,1,0	1,0,0	1,1,0	84	74	1	1.0	NA,0.0,1.0	0.468,0.0,NA	0.266
371	ENSG00000070756	PABPC1	chr8	-	100718182	100718280	100718230	100718280	100717772	100717888	371	186,169,92	5,11,6	75,103,101	5,4,2	122	74	0.387356672095	1.0	0.958,0.903,0.903	0.901,0.94,0.968	-0.015
3721	ENSG00000167969	ECI1	chr16	-	2243317	2243439	2243368	2243439	2243045	2243224	3721	385,282,271	1,0,0	213,150,238	0,1,1	125	74	1	1.0	0.996,1.0,1.0	1.0,0.989,0.993	0.005
3722	ENSG00000125630	POLR1B	chr2	+	112564365	112564499	112564365	112564404	112567966	112568137	3722	36,12,4	0,0,0	39,15,3	0,0,1	169	74	1	1.0	1.0,1.0,1.0	1.0,1.0,0.568	0.144
3723	ENSG00000168778	TCTN2	chr12	+	123671112	123671348	123671112	123671322	123671506	123671614	3723	0,1,0	2,0,1	0,0,0	2,1,0	100	74	1	1.0	0.0,1.0,0.0	0.0,0.0,NA	0.333
3724	ENSG00000163541	SUCLG1	chr2	-	84443220	84443400	84443283	84443400	84441246	84441459	3724	0,0,2	230,229,179	3,0,0	218,235,153	137	74	1	1.0	0.0,0.0,0.006	0.007,0.0,0.0	-0.0
3728	ENSG00000180376	CCDC66	chr3	+	56566593	56566759	56566593	56566740	56566949	56567053	3728	29,22,15	6,5,6	40,29,18	9,6,3	93	74	0.598291983939	1.0	0.794,0.778,0.665	0.78,0.794,0.827	-0.055
372	ENSG00000101574	METTL4	chr18	-	2566820	2567654	2567511	2567654	2563796	2563859	372	161,256,267	12,2,1	126,325,211	6,2,5	765	74	0.905381244181	1.0	0.565,0.925,0.963	0.67,0.94,0.803	0.013
3731	ENSG00000174652	ZNF266	chr19	-	9418761	9418895	9418765	9418895	9418504	9418631	3731	7,2,0	3,1,2	4,6,4	12,6,1	78	74	0.890730187731	1.0	0.689,0.655,0.0	0.24,0.487,0.791	-0.058
3732	ENSG00000174652	ZNF266	chr19	-	9418761	9419299	9419050	9419299	9418504	9418631	3732	31,22,16	0,1,0	17,26,15	1,0,1	363	74	1	1.0	1.0,0.818,1.0	0.776,1.0,0.754	0.096
3734	ENSG00000184575	XPOT	chr12	+	64425037	64425182	64425037	64425138	64425337	64425457	3734	272,372,349	2,2,1	188,390,296	5,2,3	118	74	0.654184004891	1.0	0.988,0.991,0.995	0.959,0.992,0.984	0.013
3736	ENSG00000169241	SLC50A1	chr1	+	155136298	155136396	155136298	155136376	155136827	155136951	3736	7,1,6	135,254,235	1,3,7	86,132,175	94	74	0.785839341998	1.0	0.039,0.003,0.02	0.009,0.018,0.031	0.001
3737	ENSG00000154358	OBSCN	chr1	+	228356150	228356344	228356150	228356193	228359596	228361250	3737	9,5,11	3,12,6	4,2,8	2,7,7	225	74	0.426985707018	1.0	0.497,0.121,0.376	0.397,0.086,0.273	0.079
3739	ENSG00000108515	ENO3	chr17	+	4951118	4951214	4951118	4951182	4951827	4951914	3739	0,0,1	5,6,8	0,0,0	5,5,3	106	74	1	1.0	0.0,0.0,0.08	0.0,0.0,0.0	0.027
3741	ENSG00000221838	AP4M1	chr7	+	100101879	100101989	100101879	100101968	100102674	100102781	3741	1,1,0	6,4,4	0,0,0	6,1,4	95	74	1	1.0	0.115,0.163,0.0	0.0,0.0,0.0	0.093
3742	ENSG00000221838	AP4M1	chr7	+	100101879	100102393	100101879	100101968	100102674	100102781	3742	8,2,2	6,4,4	6,0,2	6,1,4	499	74	0.725188388395	1.0	0.165,0.069,0.069	0.129,0.0,0.069	0.035
3744	ENSG00000221838	AP4M1	chr7	+	100102674	100102781	100102674	100102746	100103408	100103519	3744	13,5,6	0,0,0	9,6,5	0,1,0	109	74	1	1.0	1.0,1.0,1.0	1.0,0.803,1.0	0.066
3745	ENSG00000196182	STK40	chr1	-	36367847	36368084	36367851	36368084	36361220	36361340	3745	2,0,0	3,0,1	1,0,0	1,0,0	78	74	1	1.0	0.387,NA,0.0	0.487,NA,NA	-0.293
3746	ENSG00000105677	TMEM147	chr19	+	35546671	35547029	35546671	35546808	35547118	35547240	3746	484,562,480	4,1,0	330,339,423	0,0,1	295	74	1	1.0	0.968,0.993,1.0	1.0,1.0,0.991	-0.01
3753	ENSG00000105135	ILVBL	chr19	-	15116000	15116321	15116151	15116321	15115849	15115921	3753	27,22,27	0,0,1	6,16,26	0,0,0	225	74	1	1.0	1.0,1.0,0.899	1.0,1.0,1.0	-0.034
3754	ENSG00000105341	ATP5SL	chr19	-	41436391	41436472	41436428	41436472	41433536	41433673	3754	75,34,26	3,0,2	63,50,32	0,0,0	111	74	0.371773129427	1.0	0.943,1.0,0.897	1.0,1.0,1.0	-0.053
3755	ENSG00000105341	ATP5SL	chr19	-	41438217	41438414	41438234	41438414	41433536	41433673	3755	17,21,15	0,0,2	12,18,16	0,0,1	91	74	1	1.0	1.0,1.0,0.859	1.0,1.0,0.929	-0.023
3756	ENSG00000162032	SPSB3	chr16	-	1777746	1778612	1778133	1778612	1776717	1777443	3756	88,116,101	0,1,0	46,62,72	0,0,0	461	74	1	1.0	1.0,0.949,1.0	1.0,1.0,1.0	-0.017
3757	ENSG00000162032	SPSB3	chr16	-	1777945	1778612	1778133	1778612	1777746	1777872	3757	42,49,66	0,0,1	28,16,33	0,0,0	262	74	1	1.0	1.0,1.0,0.949	1.0,1.0,1.0	-0.017
375	ENSG00000140382	HMG20A	chr15	+	77458403	77458558	77458403	77458496	77464239	77464387	375	0,0,0	34,19,12	0,0,1	26,23,8	136	74	1	1.0	0.0,0.0,0.0	0.0,0.0,0.064	-0.021
3761	ENSG00000143379	SETDB1	chr1	+	150926423	150926517	150926423	150926463	150927703	150927974	3761	29,24,21	0,0,0	28,25,31	1,0,1	128	74	1	1.0	1.0,1.0,1.0	0.942,1.0,0.947	0.037
3762	ENSG00000117155	SSX2IP	chr1	-	84671176	84671308	84671188	84671308	84670645	84670815	3762	87,34,16	3,0,1	94,55,36	4,1,0	86	74	0.824378655437	1.0	0.961,1.0,0.932	0.953,0.979,1.0	-0.013
3764	ENSG00000157212	PAXIP1	chr7	-	154947831	154948003	154947902	154948003	154946678	154946813	3764	1,1,0	25,24,26	1,1,3	14,21,22	145	74	0.250851239131	1.0	0.02,0.021,0.0	0.035,0.024,0.065	-0.028
3766	ENSG00000104613	INTS10	chr8	+	19823872	19824044	19823872	19823981	19824802	19824972	3766	290,271,181	0,3,0	267,277,219	0,0,0	137	74	1	1.0	1.0,0.98,1.0	1.0,1.0,1.0	-0.007
3767	ENSG00000198919	DZIP3	chr3	+	108634870	108634972	108634870	108634958	108636615	108636708	3767	6,3,5	0,0,0	6,6,3	0,1,0	88	74	1	1.0	1.0,1.0,1.0	1.0,0.835,1.0	0.055
3768	ENSG00000204580	DDR1	chr6	+	30888907	30889010	30888907	30888980	30889201	30889430	3768	158,126,156	10,14,9	62,77,140	7,9,13	104	74	0.276514880709	1.0	0.918,0.865,0.925	0.863,0.859,0.885	0.034
3769	ENSG00000073060	SCARB1	chr12	-	124786356	124786503	124786440	124786503	124782682	124782811	3769	356,266,307	13,11,11	174,148,230	7,8,13	158	74	0.332815737267	1.0	0.928,0.919,0.929	0.921,0.897,0.892	0.022
3772	ENSG00000173681	CXorf23	chrX	-	19937417	19937532	19937504	19937532	19935808	19935898	3772	1,1,0	1,0,1	3,0,0	8,1,0	161	74	1	1.0	0.315,1.0,0.0	0.147,0.0,NA	0.365
3776	ENSG00000138942	RNF185	chr22	+	31196935	31197158	31196935	31196990	31201497	31201615	3776	1,2,0	35,12,13	1,4,1	38,18,11	242	74	0.872720661573	1.0	0.009,0.048,0.0	0.008,0.064,0.027	-0.014
3779	ENSG00000141736	ERBB2	chr17	+	39706989	39707204	39706989	39707141	39708320	39708534	3779	0,0,1	7,0,1	0,0,0	5,1,1	137	74	1	1.0	0.0,NA,0.351	0.0,0.0,0.0	0.175
3780	ENSG00000100083	GGA1	chr22	+	37616921	37617048	37616921	37616997	37618447	37618546	3780	5,0,2	12,5,3	0,1,2	3,2,7	125	74	0.130132301138	1.0	0.198,0.0,0.283	0.0,0.228,0.145	0.036
3784	ENSG00000136444	RSAD1	chr17	+	50483339	50483487	50483339	50483431	50483705	50483760	3784	47,35,17	2,2,1	24,11,20	1,0,1	130	74	1	1.0	0.93,0.909,0.906	0.932,1.0,0.919	-0.035
3785	ENSG00000168958	MFF	chr2	+	227328677	227328899	227328677	227328789	227329605	227329783	3785	0,0,1	2,7,5	0,0,3	4,4,4	184	74	0.738160353735	1.0	0.0,0.0,0.074	0.0,0.0,0.232	-0.053
3786	ENSG00000196378	ZNF34	chr8	-	144780227	144780280	144780231	144780280	144778438	144778525	3786	0,2,2	1,0,0	2,0,1	0,0,0	78	74	1	1.0	0.0,1.0,1.0	1.0,NA,1.0	-0.333
3787	ENSG00000038274	MAT2B	chr5	+	163512001	163513669	163512001	163512196	163513841	163513994	3787	185,139,112	0,0,0	190,151,146	0,1,0	1547	74	1	1.0	1.0,1.0,1.0	1.0,0.878,1.0	0.041
3788	ENSG00000072778	ACADVL	chr17	+	7223812	7224069	7223812	7223875	7224145	7224243	3788	1383,1182,1384	1,0,0	1088,1081,1206	0,0,0	268	74	1	1.0	0.997,1.0,1.0	1.0,1.0,1.0	-0.001
3789	ENSG00000072778	ACADVL	chr17	+	7223812	7224069	7223812	7223858	7224145	7224243	3789	1539,1290,1542	1,0,0	1208,1200,1347	0,0,0	285	74	1	1.0	0.998,1.0,1.0	1.0,1.0,1.0	-0.001
378	ENSG00000204536	CCHCR1	chr6	-	31157357	31157500	31157384	31157500	31157022	31157089	378	0,0,0	8,5,3	0,1,0	5,3,3	101	74	1	1.0	0.0,0.0,0.0	0.0,0.196,0.0	-0.065
3790	ENSG00000072778	ACADVL	chr17	+	7223812	7223875	7223812	7223858	7224145	7224243	3790	157,108,158	1,0,0	120,119,141	0,0,0	91	74	1	1.0	0.992,1.0,1.0	1.0,1.0,1.0	-0.003
3791	ENSG00000072778	ACADVL	chr17	+	7223812	7223875	7223812	7223858	7223967	7224069	3791	1193,914,1053	17,23,14	929,849,941	14,7,17	91	74	0.340476544971	1.0	0.983,0.97,0.984	0.982,0.99,0.978	-0.004
3795	ENSG00000151092	NGLY1	chr3	-	25736308	25737455	25737333	25737455	25733871	25733982	3795	36,15,49	3,5,15	26,32,20	0,4,12	1099	74	0.470587530595	1.0	0.447,0.168,0.18	1.0,0.35,0.101	-0.219
3796	ENSG00000048140	TSPAN17	chr5	+	176656077	176656134	176656077	176656125	176656699	176656816	3796	2,0,0	10,3,1	0,0,0	7,1,8	83	74	1	1.0	0.151,0.0,0.0	0.0,0.0,0.0	0.05
3798	ENSG00000048140	TSPAN17	chr5	+	176652742	176655020	176652742	176652913	176656077	176656125	3798	102,50,74	0,0,0	58,47,57	0,1,0	2181	74	1	1.0	1.0,1.0,1.0	1.0,0.615,1.0	0.128
3799	ENSG00000048140	TSPAN17	chr5	+	176656894	176656956	176656894	176656924	176657517	176659053	3799	45,17,11	2,2,2	16,8,11	3,0,0	106	74	0.183871554423	1.0	0.94,0.856,0.793	0.788,1.0,1.0	-0.066
379	ENSG00000204536	CCHCR1	chr6	-	31144628	31144788	31144686	31144788	31143261	31143413	379	2,2,1	8,10,11	0,2,1	5,6,7	132	74	0.226405970561	1.0	0.123,0.101,0.048	0.0,0.157,0.074	0.014
37	ENSG00000197580	BCO2	chr11	+	112199698	112199827	112199698	112199769	112200612	112200773	37	0,2,2	0,1,0	1,0,1	0,0,0	132	74	1	1.0	NA,0.529,1.0	1.0,NA,1.0	-0.236
3801	ENSG00000165948	IFI27L1	chr14	+	94101813	94102059	94101813	94101975	94102476	94102709	3801	36,42,58	57,58,64	23,28,36	42,34,54	158	74	0.505401985547	1.0	0.228,0.253,0.298	0.204,0.278,0.238	0.02
3810	ENSG00000114670	NEK11	chr3	+	131026878	131028002	131026878	131027006	131029612	131029878	3810	2,2,0	2,2,1	3,0,1	1,0,1	1070	74	1	1.0	0.065,0.065,0.0	0.172,NA,0.065	-0.075
3812	ENSG00000205726	ITSN1	chr21	+	33829005	33829168	33829005	33829050	33829623	33829745	3812	1,1,2	0,0,0	0,0,0	1,1,0	192	74	1	1.0	1.0,1.0,1.0	0.0,0.0,NA	1.0
3815	ENSG00000141527	CARD14	chr17	+	80204226	80204351	80204226	80204341	80205034	80205205	3815	0,1,0	2,0,0	2,0,1	1,0,1	84	74	1	1.0	0.0,1.0,NA	0.638,NA,0.468	-0.053
3816	ENSG00000106462	EZH2	chr7	-	148846469	148846598	148846496	148846598	148832633	148832750	3816	36,30,22	9,4,3	22,27,21	6,6,4	101	74	0.584791599645	1.0	0.746,0.846,0.843	0.729,0.767,0.794	0.048
3817	ENSG00000106462	EZH2	chr7	-	148826453	148826632	148826468	148826632	148819595	148819687	3817	1,2,1	47,27,26	3,2,0	31,38,34	89	74	0.671508180246	1.0	0.017,0.058,0.031	0.074,0.042,0.0	-0.003
381	ENSG00000129103	SUMF2	chr7	+	56068481	56068647	56068481	56068638	56072996	56073111	381	8,9,4	342,238,229	11,12,5	306,345,248	83	74	0.510160255715	1.0	0.02,0.033,0.015	0.031,0.03,0.018	-0.004
3825	ENSG00000181896	ZNF101	chr19	+	19677863	19677990	19677863	19677986	19678725	19678786	3825	18,25,21	5,3,4	13,13,16	7,4,2	78	74	0.340108224004	1.0	0.774,0.888,0.833	0.638,0.755,0.884	0.073
3826	ENSG00000140525	FANCI	chr15	+	89247628	89247731	89247628	89247726	89258703	89258776	3826	46,38,21	5,4,6	46,46,25	5,3,5	79	74	0.533321657569	1.0	0.896,0.899,0.766	0.896,0.935,0.824	-0.031
382	ENSG00000129103	SUMF2	chr7	+	56074585	56074736	56074585	56074639	56076833	56076889	382	449,346,288	10,5,6	272,283,275	8,3,5	171	74	0.889312159608	1.0	0.951,0.968,0.954	0.936,0.976,0.96	0.0
3830	ENSG00000008394	MGST1	chr12	+	16354230	16354378	16354230	16354270	16357604	16357699	3830	880,648,497	2,5,4	795,584,472	6,5,2	182	74	0.555535148867	1.0	0.994,0.981,0.981	0.982,0.979,0.99	0.002
3833	ENSG00000145349	CAMK2D	chr4	-	113457290	113457563	113457334	113457563	113451031	113454515	3833	8,5,5	5,12,9	3,8,11	8,12,19	118	74	0.677331162369	1.0	0.501,0.207,0.258	0.19,0.295,0.266	0.072
3834	ENSG00000134686	PHC2	chr1	-	33334089	33334292	33334184	33334292	33332274	33332404	3834	65,55,53	1,1,0	48,45,35	2,0,0	169	74	1	1.0	0.966,0.96,1.0	0.913,1.0,1.0	0.004
3836	ENSG00000160410	SHKBP1	chr19	+	40577556	40577709	40577556	40577630	40578153	40578212	3836	2,2,4	71,40,30	0,1,1	40,15,22	153	74	0.254466151649	1.0	0.013,0.024,0.061	0.0,0.031,0.022	0.015
3838	ENSG00000170445	HARS	chr5	-	140679001	140679127	140679061	140679127	140677907	140678015	3838	240,100,81	5,3,2	197,118,93	9,3,3	134	74	0.250148878512	1.0	0.964,0.948,0.957	0.924,0.956,0.945	0.015
3839	ENSG00000163743	RCHY1	chr4	-	75508819	75508935	75508823	75508935	75494100	75494179	3839	45,25,20	4,0,1	44,40,26	3,3,1	78	74	0.577685022067	1.0	0.914,1.0,0.95	0.933,0.927,0.961	0.014
3840	ENSG00000163743	RCHY1	chr4	-	75491582	75491637	75491610	75491637	75490580	75490701	3840	2,0,0	52,55,36	0,0,0	60,56,27	102	74	1	1.0	0.027,0.0,0.0	0.0,0.0,0.0	0.009
3841	ENSG00000137575	SDCBP	chr8	+	58565018	58565084	58565018	58565066	58570886	58570965	3841	162,193,156	0,0,0	160,238,149	2,0,0	92	74	1	1.0	1.0,1.0,1.0	0.985,1.0,1.0	0.005
3842	ENSG00000164305	CASP3	chr4	-	184648464	184648631	184648502	184648631	184638400	184638468	3842	6,3,0	0,1,0	6,1,0	0,0,0	112	74	1	1.0	1.0,0.665,NA	1.0,1.0,NA	-0.167
3848	ENSG00000123064	DDX54	chr12	-	113180928	113181058	113180980	113181058	113179934	113180005	3848	115,54,34	0,0,0	91,65,35	0,1,0	126	74	1	1.0	1.0,1.0,1.0	1.0,0.974,1.0	0.009
3852	ENSG00000162144	CYB561A3	chr11	-	61352955	61353139	61352984	61353139	61350990	61351147	3852	0,1,0	86,37,33	1,1,1	62,34,31	103	74	1	1.0	0.0,0.019,0.0	0.011,0.021,0.023	-0.012
3860	ENSG00000221914	PPP2R2A	chr8	+	26293665	26293860	26293665	26293740	26338889	26338987	3860	1,0,0	29,16,7	0,0,0	25,15,15	194	74	1	1.0	0.013,0.0,0.0	0.0,0.0,0.0	0.004
3864	ENSG00000128928	IVD	chr15	+	40407635	40407812	40407635	40407725	40407938	40407990	3864	7,7,6	22,9,16	0,6,9	18,11,9	161	74	0.736390578866	1.0	0.128,0.263,0.147	0.0,0.2,0.315	0.008
3865	ENSG00000080824	HSP90AA1	chr14	-	102085757	102086124	102085964	102086124	102085297	102085431	3865	13827,5946,4166	6,2,2	17056,8473,5272	10,7,1	281	74	1	1.0	0.998,0.999,0.998	0.998,0.997,0.999	0.0
3868	ENSG00000101040	ZMYND8	chr20	-	47238757	47239138	47238895	47239138	47236325	47236516	3868	28,13,24	1,1,0	10,16,21	1,0,0	212	74	1	1.0	0.907,0.819,1.0	0.777,1.0,1.0	-0.017
386	ENSG00000188603	CLN3	chr16	-	28491481	28491835	28491713	28491835	28489289	28489386	386	9,1,6	3,0,0	2,1,2	1,0,0	306	74	0.369524999358	1.0	0.42,1.0,1.0	0.326,1.0,1.0	0.031
3870	ENSG00000173588	CEP83	chr12	-	94412317	94412591	94412516	94412591	94411696	94411847	3870	96,72,51	5,0,0	79,69,57	5,0,0	273	74	0.880819276348	1.0	0.839,1.0,1.0	0.811,1.0,1.0	0.009
3874	ENSG00000124275	MTRR	chr5	+	7869103	7869215	7869103	7869189	7870769	7870923	3874	2,1,2	0,0,0	1,2,0	1,0,0	100	74	1	1.0	1.0,1.0,1.0	0.425,1.0,NA	0.287
3877	ENSG00000137955	RABGGTB	chr1	+	75787496	75790517	75787496	75787604	75791284	75791337	3877	1304,2065,1849	0,0,3	1613,2233,1411	1,0,3	2987	74	0.519851409353	1.0	1.0,1.0,0.939	0.976,1.0,0.921	0.014
3878	ENSG00000137955	RABGGTB	chr1	+	75789158	75790517	75789158	75789356	75791284	75791337	3878	487,923,849	9,43,86	619,973,570	17,35,56	1235	74	0.994199629241	1.0	0.764,0.563,0.372	0.686,0.625,0.379	0.003
3879	ENSG00000137955	RABGGTB	chr1	+	75789951	75790274	75789951	75790057	75791284	75791337	3879	147,326,319	228,284,309	162,375,223	352,320,249	291	74	0.230951261896	1.0	0.141,0.226,0.208	0.105,0.23,0.185	0.018
387	ENSG00000117222	RBBP5	chr1	-	205094872	205095064	205094986	205095064	205086141	205088815	387	81,41,45	3,0,1	59,57,40	3,1,1	188	74	0.520372054532	1.0	0.914,1.0,0.947	0.886,0.957,0.94	0.026
3880	ENSG00000137955	RABGGTB	chr1	+	75786699	75786865	75786699	75786797	75787496	75787604	3880	45,100,61	14,32,15	52,98,56	17,27,19	142	74	0.881335017348	1.0	0.626,0.62,0.679	0.615,0.654,0.606	0.017
3882	ENSG00000114021	NIT2	chr3	+	100339814	100339954	100339814	100339935	100341072	100341161	3882	2,3,1	370,389,310	5,1,1	525,427,310	93	74	1	1.0	0.004,0.006,0.003	0.008,0.002,0.003	0.0
3883	ENSG00000114021	NIT2	chr3	+	100345584	100346255	100345584	100345678	100348802	100348881	3883	342,332,274	4,6,18	396,310,274	4,12,18	651	74	0.605709800611	1.0	0.907,0.863,0.634	0.918,0.746,0.634	0.035
3884	ENSG00000255152	MSH5-SAPCD1	chr6	+	31761817	31761955	31761817	31761865	31762111	31762185	3884	20,26,12	1,1,0	11,9,20	1,0,0	164	74	1	1.0	0.9,0.921,1.0	0.832,1.0,1.0	-0.004
3886	ENSG00000159214	CCDC24	chr1	+	43993889	43995162	43993889	43993964	43995600	43995670	3886	37,35,30	0,0,0	42,31,37	0,0,2	1272	74	0.796361840855	1.0	1.0,1.0,1.0	1.0,1.0,0.518	0.161
3888	ENSG00000188917	TRMT2B	chrX	-	101042041	101042312	101042232	101042312	101041316	101041371	3888	80,24,11	2,0,0	58,37,22	3,0,0	265	74	0.788531602168	1.0	0.918,1.0,1.0	0.844,1.0,1.0	0.025
3889	ENSG00000188917	TRMT2B	chrX	-	101051250	101051733	101051643	101051733	101042041	101042312	3889	11,4,5	2,0,0	7,6,4	0,0,0	467	74	0.721988031895	1.0	0.466,1.0,1.0	1.0,1.0,1.0	-0.178
3890	ENSG00000203791	METTL10	chr10	-	124789038	124789157	124789042	124789157	124774674	124774782	3890	23,21,15	42,23,7	14,25,20	36,29,11	78	74	0.774145779742	1.0	0.342,0.464,0.67	0.27,0.45,0.633	0.041
3891	ENSG00000168488	ATXN2L	chr16	+	28835932	28836485	28835932	28836122	28836727	28837237	3891	38,77,65	1,0,0	10,28,25	0,0,1	437	74	1	1.0	0.865,1.0,1.0	1.0,1.0,0.809	0.019
3894	ENSG00000141367	CLTC	chr17	+	59644275	59644495	59644275	59644483	59647397	59647666	3894	2,0,0	107,33,29	3,0,0	98,61,32	86	74	1	1.0	0.016,0.0,0.0	0.026,0.0,0.0	-0.003
3896	ENSG00000159842	ABR	chr17	-	1057843	1058045	1057969	1058045	1056997	1057102	3896	0,1,0	15,4,1	0,0,0	5,7,5	200	74	1	1.0	0.0,0.085,0.0	0.0,0.0,0.0	0.028
389	ENSG00000171634	BPTF	chr17	+	67945408	67946325	67945408	67945896	67947725	67947808	389	38,21,16	22,15,13	15,22,19	18,25,8	503	74	0.314334905868	1.0	0.203,0.171,0.153	0.109,0.115,0.259	0.015
3901	ENSG00000223960	AC009948.5	chr2	+	178426365	178426703	178426365	178426505	178430769	178430889	3901	27,10,7	2,1,2	26,9,14	2,2,1	272	74	0.873349013077	1.0	0.786,0.731,0.488	0.78,0.55,0.792	-0.039
3902	ENSG00000223960	AC009948.5	chr2	+	178426365	178426661	178426365	178426505	178430769	178430889	3902	26,9,7	2,1,2	17,11,10	2,2,1	230	74	0.780604417619	1.0	0.807,0.743,0.53	0.732,0.639,0.763	-0.018
3903	ENSG00000223960	AC009948.5	chr2	+	178426365	178426703	178426365	178426661	178430769	178430889	3903	8,2,0	7,1,0	10,1,4	1,3,0	116	74	1	1.0	0.422,0.561,NA	0.864,0.175,1.0	-0.188
3904	ENSG00000132879	FBXO44	chr1	+	11658266	11658393	11658266	11658364	11658735	11658871	3904	5,6,6	6,9,3	5,8,0	10,7,11	103	74	0.1323222753	1.0	0.374,0.324,0.59	0.264,0.451,0.0	0.191
3907	ENSG00000169398	PTK2	chr8	-	140675429	140675499	140675459	140675499	140674297	140674404	3907	0,0,0	125,83,82	1,0,2	97,86,79	104	74	1	1.0	0.0,0.0,0.0	0.007,0.0,0.018	-0.008
3908	ENSG00000169398	PTK2	chr8	-	140925561	140925749	140925660	140925749	140890542	140890769	3908	2,0,2	31,10,5	3,0,1	16,13,5	173	74	0.65520067311	1.0	0.027,0.0,0.146	0.074,0.0,0.079	0.007
3909	ENSG00000165533	TTC8	chr14	+	88841036	88841514	88841036	88841196	88843805	88843850	3909	21,6,4	10,4,9	15,14,6	4,4,5	392	74	0.135474951582	1.0	0.284,0.221,0.077	0.414,0.398,0.185	-0.138
390	ENSG00000146054	TRIM7	chr5	-	181203476	181203640	181203544	181203640	181199850	181200081	390	46,27,37	5,6,6	36,18,24	11,5,3	142	74	0.283929603815	1.0	0.827,0.701,0.763	0.63,0.652,0.807	0.067
3911	ENSG00000133624	ZNF767P	chr7	-	149551573	149551826	149551654	149551826	149550867	149550946	3911	15,4,5	3,1,2	13,15,2	3,1,6	155	74	0.54083226599	1.0	0.705,0.656,0.544	0.674,0.877,0.137	0.072
3914	ENSG00000110801	PSMD9	chr12	+	121899633	121899889	121899633	121899845	121903005	121903107	3914	1,0,1	28,29,18	0,0,0	9,8,9	118	74	1	1.0	0.022,0.0,0.034	0.0,0.0,0.0	0.019
3917	ENSG00000113810	SMC4	chr3	+	160412325	160412849	160412325	160412453	160413472	160413613	3917	43,84,92	24,12,11	30,84,68	27,24,19	470	74	0.109685225323	1.0	0.22,0.524,0.568	0.149,0.355,0.36	0.149
3919	ENSG00000113810	SMC4	chr3	+	160411919	160412084	160411919	160411977	160412325	160412453	3919	224,100,88	1,2,0	196,137,100	5,2,0	181	74	0.128372490113	1.0	0.989,0.953,1.0	0.941,0.966,1.0	0.012
391	ENSG00000159069	FBXW5	chr9	-	136941754	136942466	136942045	136942466	136941536	136941684	391	40,32,37	49,21,28	9,11,27	17,20,20	365	74	0.161578593812	1.0	0.142,0.236,0.211	0.097,0.1,0.215	0.059
3923	ENSG00000170791	CHCHD7	chr8	+	56212761	56212909	56212761	56212889	56214597	56214667	3923	40,33,18	20,19,11	39,25,24	28,12,9	94	74	0.929816483076	1.0	0.612,0.578,0.563	0.523,0.621,0.677	-0.023
3924	ENSG00000170791	CHCHD7	chr8	+	56211788	56212174	56211788	56211837	56214597	56214667	3924	0,0,2	7,9,9	1,0,0	12,12,4	411	74	1	1.0	0.0,0.0,0.038	0.015,0.0,0.0	0.008
3925	ENSG00000170791	CHCHD7	chr8	+	56216388	56216531	56216388	56216506	56216679	56216754	3925	122,118,107	0,1,2	145,106,96	0,3,0	99	74	1	1.0	1.0,0.989,0.976	1.0,0.964,1.0	0.0
3929	ENSG00000003756	RBM5	chr3	+	50093719	50093875	50093719	50093783	50099981	50100051	3929	79,45,44	1,0,0	55,65,48	0,0,1	166	74	1	1.0	0.972,1.0,1.0	1.0,1.0,0.955	0.006
392	ENSG00000159069	FBXW5	chr9	-	136942045	136942466	136942099	136942466	136941536	136941684	392	63,31,34	1,0,1	18,21,31	1,0,2	128	74	1	1.0	0.973,1.0,0.952	0.912,1.0,0.9	0.038
3930	ENSG00000005884	ITGA3	chr17	+	50074143	50074292	50074143	50074280	50074447	50074534	3930	0,0,1	149,46,59	0,0,1	91,50,64	86	74	1	1.0	0.0,0.0,0.014	0.0,0.0,0.013	0.0
3932	ENSG00000147687	TATDN1	chr8	-	124538927	124539078	124539024	124539078	124522936	124523002	3932	18,13,13	10,17,9	17,12,5	14,20,6	171	74	0.29244823292	1.0	0.438,0.249,0.385	0.344,0.206,0.265	0.086
3933	ENSG00000147687	TATDN1	chr8	-	124504270	124504347	124504274	124504347	124493832	124493959	3933	12,19,12	1,1,0	16,17,12	0,0,0	78	74	1	1.0	0.919,0.947,1.0	1.0,1.0,1.0	-0.045
3934	ENSG00000147687	TATDN1	chr8	-	124504270	124504347	124504274	124504347	124503839	124503951	3934	14,19,11	4,4,5	16,18,11	9,1,3	78	74	0.93944837354	1.0	0.769,0.818,0.676	0.628,0.945,0.777	-0.029
3935	ENSG00000147687	TATDN1	chr8	-	124538927	124539088	124539024	124539088	124508602	124508688	3935	0,0,4	0,0,0	0,4,1	0,2,2	171	74	1	1.0	NA,NA,1.0	NA,0.464,0.178	0.679
3936	ENSG00000147687	TATDN1	chr8	-	124518741	124518881	124518817	124518881	124515886	124516030	3936	53,82,60	140,149,77	56,93,57	205,137,73	150	74	0.845545721655	1.0	0.157,0.214,0.278	0.119,0.251,0.278	0.0
3938	ENSG00000126012	KDM5C	chrX	-	53193772	53193851	53193781	53193851	53193436	53193636	3938	39,32,36	47,50,62	22,19,29	13,34,53	83	74	0.698804644113	1.0	0.425,0.363,0.341	0.601,0.333,0.328	-0.044
3939	ENSG00000060971	ACAA1	chr3	-	38126161	38126700	38126509	38126700	38125825	38125881	3939	193,94,139	4,0,0	160,60,100	2,0,1	422	74	0.451387944212	1.0	0.894,1.0,1.0	0.933,1.0,0.946	0.005
393	ENSG00000159069	FBXW5	chr9	-	136941754	136942466	136942099	136942466	136941536	136941684	393	54,42,43	1,0,1	10,12,38	1,0,2	419	74	1	1.0	0.905,1.0,0.884	0.638,1.0,0.77	0.127
3942	ENSG00000155957	TMBIM4	chr12	-	66168914	66169353	66169289	66169353	66153339	66153448	3942	5,8,4	1,0,0	5,14,4	0,0,1	449	74	1	1.0	0.452,1.0,1.0	1.0,1.0,0.397	0.018
3944	ENSG00000125885	MCM8	chr20	+	5950651	5951077	5950651	5951023	5952010	5952163	3944	12,5,10	3,5,1	15,6,6	2,2,3	128	74	0.703979083307	1.0	0.698,0.366,0.853	0.813,0.634,0.536	-0.022
394	ENSG00000145191	EIF2B5	chr3	+	184143051	184143565	184143051	184143142	184144098	184144224	394	112,101,136	0,0,2	85,87,103	0,0,0	497	74	1	1.0	1.0,1.0,0.91	1.0,1.0,1.0	-0.03
3956	ENSG00000249898	MCPH1-AS1	chr8	-	6620991	6621635	6621422	6621635	6620134	6620224	3956	1,4,9	1,0,0	3,5,0	0,0,0	505	74	1	1.0	0.128,1.0,1.0	1.0,1.0,NA	-0.291
3958	ENSG00000114346	ECT2	chr3	+	172752149	172752472	172752149	172752436	172754508	172754660	3958	13,6,5	6,2,2	6,3,4	6,2,1	110	74	0.424912063876	1.0	0.593,0.669,0.627	0.402,0.502,0.729	0.085
395	ENSG00000145191	EIF2B5	chr3	+	184142236	184142394	184142236	184142378	184142501	184142603	395	2,3,1	65,36,41	2,1,1	46,41,29	90	74	0.5152028227	1.0	0.025,0.064,0.02	0.035,0.02,0.028	0.009
3961	ENSG00000114346	ECT2	chr3	+	172764277	172764500	172764277	172764413	172769006	172769143	3961	482,389,287	14,24,7	518,577,316	7,25,7	161	74	0.145184513179	1.0	0.941,0.882,0.95	0.971,0.914,0.954	-0.022
3962	ENSG00000177830	CHID1	chr11	-	883147	883303	883199	883303	870418	870499	3962	104,99,84	1,0,1	37,36,75	1,1,0	126	74	1	1.0	0.984,1.0,0.98	0.956,0.955,1.0	0.018
3963	ENSG00000177830	CHID1	chr11	-	902147	902330	902197	902330	900935	900980	3963	0,0,1	23,19,16	0,0,0	11,8,22	124	74	1	1.0	0.0,0.0,0.036	0.0,0.0,0.0	0.012
3964	ENSG00000123815	ADCK4	chr19	-	40703368	40703622	40703540	40703622	40702599	40702693	3964	1,2,3	2,0,0	3,0,1	2,0,0	246	74	1	1.0	0.131,1.0,1.0	0.311,NA,1.0	0.055
3965	ENSG00000125746	EML2	chr19	-	45639294	45639397	45639356	45639397	45638844	45638873	3965	0,1,2	0,2,3	2,0,1	0,3,0	136	74	1	1.0	NA,0.214,0.266	1.0,0.0,1.0	-0.427
3967	ENSG00000185880	TRIM69	chr15	+	44758612	44758854	44758612	44758803	44759639	44759662	3967	1,1,0	0,0,0	1,0,0	0,1,0	125	74	1	1.0	1.0,1.0,NA	1.0,0.0,NA	0.5
396	ENSG00000145191	EIF2B5	chr3	+	184140079	184140221	184140079	184140157	184140417	184140730	396	3,1,6	45,17,16	0,2,3	23,32,26	138	74	0.137605468966	1.0	0.035,0.031,0.167	0.0,0.032,0.058	0.048
3971	ENSG00000214655	ZSWIM8	chr10	+	73800010	73800194	73800010	73800170	73800295	73800472	3971	15,5,18	23,13,18	15,12,8	10,6,17	98	74	0.281950589721	1.0	0.33,0.225,0.43	0.531,0.602,0.262	-0.137
3973	ENSG00000214655	ZSWIM8	chr10	+	73793587	73793719	73793587	73793698	73793864	73794044	3973	11,5,10	0,0,2	4,0,6	0,0,1	95	74	1	1.0	1.0,1.0,0.796	1.0,NA,0.824	0.02
3974	ENSG00000168890	TMEM150A	chr2	-	85601305	85601482	85601434	85601482	85601020	85601107	3974	1,1,4	4,2,3	3,0,0	6,0,2	203	74	1	1.0	0.084,0.154,0.327	0.154,NA,0.0	0.111
3976	ENSG00000138688	KIAA1109	chr4	+	122334343	122334545	122334343	122334440	122336191	122336353	3976	5,5,6	4,3,2	5,7,11	3,1,3	179	74	0.281601798054	1.0	0.341,0.408,0.554	0.408,0.743,0.603	-0.15
3979	ENSG00000145868	FBXO38	chr5	+	148427212	148427947	148427212	148427722	148433423	148433524	3979	100,86,81	5,4,7	65,64,53	4,4,2	299	74	0.734504726695	1.0	0.832,0.842,0.741	0.801,0.798,0.868	-0.017
397	ENSG00000100564	PIGH	chr14	-	67593727	67593952	67593742	67593952	67592634	67592718	397	2,2,3	20,10,21	2,2,1	24,33,15	89	74	0.233778214221	1.0	0.077,0.143,0.106	0.065,0.048,0.053	0.053
3980	ENSG00000091127	PUS7	chr7	-	105470687	105470848	105470760	105470848	105468336	105468463	3980	83,47,43	1,1,2	76,54,62	2,2,0	147	74	0.944401793943	1.0	0.977,0.959,0.915	0.95,0.931,1.0	-0.01
3982	ENSG00000171824	EXOSC10	chr1	-	11077329	11077443	11077364	11077443	11076841	11076948	3982	1,4,1	43,10,17	0,1,2	23,21,20	109	74	0.393367507913	1.0	0.016,0.214,0.038	0.0,0.031,0.064	0.058
3986	ENSG00000110911	SLC11A2	chr12	-	51008475	51008624	51008585	51008624	51005310	51005436	3986	114,75,61	1,0,0	110,73,60	0,0,0	184	74	1	1.0	0.979,1.0,1.0	1.0,1.0,1.0	-0.007
3987	ENSG00000111445	RFC5	chr12	+	118017689	118018053	118017689	118017815	118019071	118019136	3987	14,7,5	2,4,0	10,12,13	1,3,0	312	74	0.362476977983	1.0	0.624,0.293,1.0	0.703,0.487,1.0	-0.091
3988	ENSG00000111445	RFC5	chr12	+	118017689	118017852	118017689	118017815	118017994	118018053	3988	1,0,1	0,0,0	1,1,1	0,2,0	111	74	1	1.0	1.0,NA,1.0	1.0,0.25,1.0	0.25
398	ENSG00000187097	ENTPD5	chr14	-	74015823	74015930	74015847	74015930	74011090	74011150	398	1,0,2	0,1,0	2,1,2	1,0,0	98	74	1	1.0	1.0,0.0,1.0	0.602,1.0,1.0	-0.201
3990	ENSG00000135486	HNRNPA1	chr12	+	54281385	54281941	54281385	54281502	54282089	54282300	3990	1590,1722,855	0,0,1	995,1188,901	0,0,0	513	74	1	1.0	1.0,1.0,0.992	1.0,1.0,1.0	-0.003
3992	ENSG00000162585	FAAP20	chr1	-	2198753	2201225	2201049	2201225	2198006	2198142	3992	4,2,0	2,2,0	1,1,0	3,0,3	2370	74	1	1.0	0.059,0.03,NA	0.01,1.0,0.0	-0.292
3995	ENSG00000092098	RNF31	chr14	+	24148257	24148477	24148257	24148413	24148641	24148701	3995	1,0,0	17,6,6	1,0,1	11,7,6	138	74	1	1.0	0.031,0.0,0.0	0.046,0.0,0.082	-0.032
3	ENSG00000007372	PAX6	chr11	-	31801229	31801776	31801761	31801776	31800690	31800856	3	69,74,93	2,1,1	44,71,57	0,0,0	606	74	0.179370906833	1.0	0.808,0.9,0.919	1.0,1.0,1.0	-0.124
4002	ENSG00000143390	RFX5	chr1	-	151346204	151346333	151346214	151346333	151345927	151345961	4002	166,86,41	1,0,0	117,79,34	0,0,0	84	74	1	1.0	0.993,1.0,1.0	1.0,1.0,1.0	-0.002
4005	ENSG00000143390	RFX5	chr1	-	151346421	151346606	151346488	151346606	151346204	151346333	4005	5,2,0	89,39,28	4,1,0	72,66,21	141	74	0.503729803351	1.0	0.029,0.026,0.0	0.028,0.008,0.0	0.006
4008	ENSG00000143390	RFX5	chr1	-	151346421	151346606	151346481	151346606	151346204	151346333	4008	4,2,0	15,4,2	4,1,0	5,5,2	134	74	0.767696369376	1.0	0.128,0.216,0.0	0.306,0.099,0.0	-0.02
400	ENSG00000156876	SASS6	chr1	-	100107627	100108004	100107809	100108004	100107373	100107553	400	58,48,73	1,0,0	68,71,61	0,0,0	256	74	1	1.0	0.944,1.0,1.0	1.0,1.0,1.0	-0.019
4013	ENSG00000130734	ATG4D	chr19	+	10546838	10547115	10546838	10547071	10547188	10547253	4013	9,10,4	0,1,0	2,1,14	0,0,1	118	74	1	1.0	1.0,0.862,1.0	1.0,1.0,0.898	-0.012
4014	ENSG00000130734	ATG4D	chr19	+	10546838	10547082	10546838	10547071	10547188	10547253	4014	0,0,0	0,1,0	0,0,1	0,0,1	85	74	1	1.0	NA,0.0,NA	NA,NA,0.465	-0.465
4017	ENSG00000238105	GOLGA2P5	chr12	-	100158678	100158873	100158797	100158873	100157996	100158077	4017	4,5,14	2,2,2	1,8,5	0,2,2	193	74	0.893845582684	1.0	0.434,0.489,0.729	1.0,0.605,0.489	-0.147
4020	ENSG00000198925	ATG9A	chr2	-	219223868	219224022	219223927	219224022	219223584	219223764	4020	69,33,53	2,0,0	24,24,35	0,0,0	133	74	1	1.0	0.95,1.0,1.0	1.0,1.0,1.0	-0.017
4023	ENSG00000111846	GCNT2	chr6	+	10528630	10529836	10528630	10528841	10621350	10621443	4023	576,390,444	13,36,24	377,531,400	7,24,15	1069	74	0.243182076772	1.0	0.754,0.429,0.562	0.789,0.605,0.649	-0.099
4026	ENSG00000144199	FAHD2B	chr2	-	97085698	97086198	97086138	97086198	97084168	97084277	4026	116,116,75	0,1,0	51,54,63	0,0,0	514	74	1	1.0	1.0,0.944,1.0	1.0,1.0,1.0	-0.019
4028	ENSG00000137871	ZNF280D	chr15	-	56666678	56666986	56666799	56666986	56666394	56666535	4028	28,15,16	1,2,1	32,18,6	1,3,0	195	74	0.681065304595	1.0	0.914,0.74,0.859	0.924,0.695,1.0	-0.035
4029	ENSG00000104872	PIH1D1	chr19	-	49449339	49449654	49449474	49449654	49448000	49448062	4029	9,2,7	154,111,96	1,4,5	111,97,79	209	74	0.292530256731	1.0	0.02,0.006,0.025	0.003,0.014,0.022	0.004
4030	ENSG00000104872	PIH1D1	chr19	-	49451367	49451578	49451484	49451578	49450781	49450848	4030	1,5,3	34,29,21	1,3,1	12,11,18	191	74	0.884227230308	1.0	0.011,0.063,0.052	0.031,0.096,0.021	-0.007
4032	ENSG00000176393	RNPEP	chr1	+	201996146	201996409	201996146	201996263	201997318	201997554	4032	11,6,17	95,65,42	12,9,11	64,74,48	220	74	0.899627480219	1.0	0.037,0.03,0.12	0.059,0.039,0.072	0.006
4033	ENSG00000141504	SAT2	chr17	-	7627362	7627802	7627552	7627802	7627142	7627226	4033	77,111,68	1,0,0	59,66,58	0,0,0	264	74	1	1.0	0.956,1.0,1.0	1.0,1.0,1.0	-0.015
4036	ENSG00000127054	CPSF3L	chr1	-	1319071	1319524	1319295	1319524	1314823	1314962	4036	34,8,7	0,0,1	11,7,6	0,0,0	298	74	1	1.0	1.0,1.0,0.635	1.0,1.0,1.0	-0.122
4041	ENSG00000038295	TLL1	chr4	+	165992803	165992922	165992803	165992884	165994380	165994533	4041	0,0,0	15,15,20	1,0,2	14,12,17	112	74	0.307266261872	1.0	0.0,0.0,0.0	0.045,0.0,0.072	-0.039
4043	ENSG00000064666	CNN2	chr19	+	1032558	1032696	1032558	1032663	1036129	1036246	4043	124,76,49	4,2,0	39,49,47	0,1,0	107	74	0.449814962001	1.0	0.955,0.963,1.0	1.0,0.971,1.0	-0.018
4046	ENSG00000138674	SEC31A	chr4	-	82900333	82900569	82900371	82900569	82900076	82900223	4046	309,397,335	13,8,10	331,349,297	15,13,15	112	74	0.111886490083	1.0	0.94,0.97,0.957	0.936,0.947,0.929	0.018
4047	ENSG00000138674	SEC31A	chr4	-	82842139	82842481	82842184	82842481	82828999	82829058	4047	121,102,122	13,10,8	67,86,86	6,8,9	119	74	0.889179675444	1.0	0.853,0.864,0.905	0.874,0.87,0.856	0.007
4048	ENSG00000138674	SEC31A	chr4	-	82878729	82878928	82878857	82878928	82875726	82875822	4048	314,131,135	1,0,0	242,231,126	0,1,0	202	74	1	1.0	0.991,1.0,1.0	1.0,0.988,1.0	0.001
4049	ENSG00000076685	NT5C2	chr10	-	103100662	103100943	103100751	103100943	103099925	103100019	4049	0,0,2	4,4,3	0,1,0	1,1,2	163	74	1	1.0	0.0,0.0,0.232	0.0,0.312,0.0	-0.027
4052	ENSG00000168078	PBK	chr8	-	27833041	27833133	27833055	27833133	27828104	27828198	4052	0,0,2	358,342,258	0,0,0	423,394,257	88	74	1	1.0	0.0,0.0,0.006	0.0,0.0,0.0	0.002
4053	ENSG00000119655	NPC2	chr14	-	74480701	74480779	74480710	74480779	74479941	74480288	4053	464,845,825	4,7,8	314,695,665	5,3,11	83	74	0.847305710403	1.0	0.99,0.991,0.989	0.982,0.995,0.982	0.004
4054	ENSG00000136247	ZDHHC4	chr7	+	6577467	6577720	6577467	6577498	6578565	6578746	4054	6,3,3	0,0,1	1,0,4	0,0,0	296	74	1	1.0	1.0,1.0,0.429	1.0,NA,1.0	-0.19
4055	ENSG00000136247	ZDHHC4	chr7	+	6578565	6578746	6578565	6578720	6580554	6580678	4055	2,5,3	65,40,35	5,4,0	69,35,31	100	74	0.925371500501	1.0	0.022,0.085,0.06	0.051,0.078,0.0	0.013
4057	ENSG00000151576	QTRTD1	chr3	+	114065236	114065457	114065236	114065278	114066227	114066283	4057	66,15,7	1,0,0	39,28,19	0,0,1	253	74	1	1.0	0.951,1.0,1.0	1.0,1.0,0.847	0.035
4061	ENSG00000143702	CEP170	chr1	-	243142285	243142463	243142315	243142463	243139936	243140107	4061	2,4,4	15,20,15	1,7,4	16,8,24	104	74	0.854742384688	1.0	0.087,0.125,0.159	0.043,0.384,0.106	-0.054
4062	ENSG00000143702	CEP170	chr1	-	243142285	243142463	243142366	243142463	243139936	243140107	4062	2,4,4	6,16,16	1,7,4	8,16,9	155	74	0.626812287091	1.0	0.137,0.107,0.107	0.056,0.173,0.175	-0.018
4063	ENSG00000143702	CEP170	chr1	-	243142315	243142463	243142366	243142463	243139936	243140107	4063	15,20,15	6,16,16	16,8,24	8,16,9	125	74	0.93645067839	1.0	0.597,0.425,0.357	0.542,0.228,0.612	-0.001
4064	ENSG00000156508	EEF1A1	chr6	-	73518025	73518264	73518029	73518264	73515751	73517934	4064	9,11,6	17663,43747,44083	3,7,6	16175,38697,36291	78	74	1	1.0	0.0,0.0,0.0	0.0,0.0,0.0	0.0
4066	ENSG00000089060	SLC8B1	chr12	-	113332722	113332960	113332748	113332960	113321195	113321348	4066	36,9,5	0,4,1	14,14,9	0,0,3	100	74	0.284484375761	1.0	1.0,0.625,0.787	1.0,1.0,0.689	-0.092
4068	ENSG00000134825	TMEM258	chr11	-	61790374	61790602	61790422	61790602	61789784	61789990	4068	10,10,20	8,7,8	8,14,16	5,3,7	122	74	0.35481582525	1.0	0.431,0.464,0.603	0.493,0.739,0.581	-0.105
4073	ENSG00000261008	LINC01572	chr16	-	72570434	72570515	72570450	72570515	72555264	72555326	4073	3,1,0	0,3,0	0,1,0	3,1,2	90	74	1	1.0	1.0,0.215,NA	0.0,0.451,0.0	0.457
4074	ENSG00000099949	LZTR1	chr22	+	20990385	20990969	20990385	20990525	20991627	20991829	4074	0,0,4	37,11,3	1,2,3	34,6,7	518	74	0.427417923394	1.0	0.0,0.0,0.16	0.004,0.045,0.058	0.018
4079	ENSG00000085998	POMGNT1	chr1	-	46196730	46196849	46196778	46196849	46196011	46196077	4079	97,41,59	8,0,1	28,19,39	0,1,2	122	74	0.201978150937	1.0	0.88,1.0,0.973	1.0,0.92,0.922	0.004
4080	ENSG00000281398	SNHG4	chr5	+	139278326	139278496	139278326	139278408	139279050	139279129	4080	0,1,0	96,99,57	1,1,0	86,102,75	162	74	1	1.0	0.0,0.005,0.0	0.005,0.004,0.0	-0.001
4081	ENSG00000141556	TBCD	chr17	+	82932657	82932855	82932657	82932735	82937270	82937360	4081	0,1,4	13,11,9	0,0,2	10,6,5	194	74	0.359637391872	1.0	0.0,0.034,0.145	0.0,0.0,0.132	0.016
4084	ENSG00000140988	RPS2	chr16	-	1962735	1963256	1963148	1963256	1962496	1962656	4084	1174,1230,1143	2,2,0	589,458,811	0,0,0	487	74	1	1.0	0.989,0.989,1.0	1.0,1.0,1.0	-0.007
4085	ENSG00000140988	RPS2	chr16	-	1962496	1963256	1963148	1963256	1962060	1962270	4085	11269,12346,11158	0,2,0	7577,7088,8925	1,0,0	726	74	1	1.0	1.0,0.998,1.0	0.999,1.0,1.0	-0.0
4086	ENSG00000140988	RPS2	chr16	-	1962496	1962909	1962735	1962909	1962060	1962270	4086	11062,12086,10873	2,2,2	7421,6943,8711	0,1,1	313	74	1	1.0	0.999,0.999,0.999	1.0,0.999,1.0	-0.001
4087	ENSG00000140988	RPS2	chr16	-	1963652	1964365	1964275	1964365	1963148	1963256	4087	94,52,64	721,915,655	104,47,46	793,832,605	697	74	0.93489564653	1.0	0.014,0.006,0.01	0.014,0.006,0.008	0.001
4089	ENSG00000198689	SLC9A6	chrX	+	135994785	135994985	135994785	135994889	135998107	135998185	4089	20,17,7	0,0,3	16,11,12	0,0,0	170	74	0.352380108036	1.0	1.0,1.0,0.504	1.0,1.0,1.0	-0.165
4090	ENSG00000111684	LPCAT3	chr12	-	6978340	6978507	6978420	6978507	6977366	6977525	4090	118,51,29	0,0,0	73,36,55	1,0,0	154	74	1	1.0	1.0,1.0,1.0	0.972,1.0,1.0	0.009
4091	ENSG00000183723	CMTM4	chr16	-	66696339	66696707	66696426	66696707	66636404	66636581	4091	1,0,0	0,0,0	0,0,0	0,2,0	161	74	1	1.0	1.0,NA,NA	NA,0.0,NA	1.0
4093	ENSG00000173875	ZNF791	chr19	+	12612225	12612365	12612225	12612316	12623699	12623826	4093	0,0,1	0,0,0	2,0,0	3,0,0	123	74	1	1.0	NA,NA,1.0	0.286,NA,NA	0.714
4094	ENSG00000250510	GPR162	chr12	+	6823467	6824765	6823467	6823763	6825483	6825673	4094	10,17,12	1,0,1	12,3,9	0,0,1	1076	74	1	1.0	0.407,1.0,0.452	1.0,1.0,0.382	-0.174
4097	ENSG00000126777	KTN1	chr14	+	55648024	55648115	55648024	55648088	55648801	55648870	4097	414,500,592	3,10,4	393,581,516	3,12,3	101	74	0.891864773941	1.0	0.99,0.973,0.991	0.99,0.973,0.992	-0.0
4098	ENSG00000121741	ZMYM2	chr13	+	20031318	20031439	20031318	20031435	20034253	20034404	4098	0,0,0	28,11,16	0,0,1	12,23,19	78	74	1	1.0	0.0,0.0,0.0	0.0,0.0,0.048	-0.016
409	ENSG00000038532	CLEC16A	chr16	+	11003073	11003305	11003073	11003257	11020192	11020325	409	9,6,5	5,6,1	8,2,8	2,2,0	122	74	0.105054374928	1.0	0.522,0.378,0.752	0.708,0.378,1.0	-0.145
4100	ENSG00000152556	PFKM	chr12	+	48139284	48139504	48139284	48139349	48139848	48139912	4100	10,10,17	132,97,39	5,9,6	82,70,40	229	74	0.234467095975	1.0	0.024,0.032,0.123	0.019,0.04,0.046	0.025
4101	ENSG00000152556	PFKM	chr12	+	48141739	48142066	48141739	48141827	48142781	48142946	4101	323,258,152	6,0,0	232,223,150	1,0,0	313	74	0.391738647969	1.0	0.927,1.0,1.0	0.982,1.0,1.0	-0.018
4102	ENSG00000152556	PFKM	chr12	+	48134942	48135383	48134942	48135038	48139284	48139349	4102	75,41,35	0,0,0	42,59,35	0,1,0	419	74	1	1.0	1.0,1.0,1.0	1.0,0.912,1.0	0.029
4103	ENSG00000152556	PFKM	chr12	+	48134942	48135383	48134942	48135038	48137720	48137846	4103	178,96,55	26,14,13	129,122,67	23,11,10	419	74	0.501080660686	1.0	0.547,0.548,0.428	0.498,0.662,0.542	-0.06
4106	ENSG00000141447	OSBPL1A	chr18	-	24368286	24368372	24368366	24368372	24366891	24366966	4106	38,8,15	1,3,0	17,20,12	1,1,0	154	74	1	1.0	0.948,0.562,1.0	0.891,0.906,1.0	-0.096
4108	ENSG00000125166	GOT2	chr16	-	58722118	58722278	58722149	58722278	58719195	58719255	4108	1,0,0	85,58,45	0,1,0	81,65,38	105	74	1	1.0	0.008,0.0,0.0	0.0,0.011,0.0	-0.001
4111	ENSG00000061656	SPAG4	chr20	+	35617519	35617840	35617519	35617586	35619194	35619310	4111	26,36,49	1,0,0	23,13,27	0,1,0	328	74	1	1.0	0.854,1.0,1.0	1.0,0.746,1.0	0.036
4112	ENSG00000061656	SPAG4	chr20	+	35618449	35618720	35618449	35618475	35619194	35619310	4112	55,31,50	0,0,2	21,25,35	0,0,1	319	74	1	1.0	1.0,1.0,0.853	1.0,1.0,0.89	-0.012
4113	ENSG00000061656	SPAG4	chr20	+	35618449	35618720	35618449	35618475	35618922	35618998	4113	80,46,85	0,0,0	33,30,50	0,2,0	319	74	1	1.0	1.0,1.0,1.0	1.0,0.777,1.0	0.074
4114	ENSG00000004399	PLXND1	chr3	-	129559612	129559783	129559619	129559783	129558427	129558575	4114	1,0,0	37,46,54	0,0,0	25,62,37	81	74	1	1.0	0.024,0.0,0.0	0.0,0.0,0.0	0.008
4115	ENSG00000197157	SND1	chr7	+	128089488	128089825	128089488	128089692	128091836	128091881	4115	4,5,15	182,197,253	4,2,9	115,118,166	207	74	0.879897031349	1.0	0.008,0.009,0.021	0.012,0.006,0.019	0.0
4118	ENSG00000138286	FAM149B1	chr10	+	73228059	73228184	73228059	73228160	73230421	73230525	4118	14,23,11	5,4,1	16,17,8	3,7,1	98	74	0.656932989624	1.0	0.679,0.813,0.893	0.801,0.647,0.858	0.026
4119	ENSG00000138286	FAM149B1	chr10	+	73232938	73233197	73232938	73233163	73234816	73234940	4119	3,2,1	21,8,14	0,2,1	10,16,13	108	74	0.171053933274	1.0	0.089,0.146,0.047	0.0,0.079,0.05	0.051
4120	ENSG00000143420	ENSA	chr1	-	150627311	150627592	150627466	150627592	150626478	150626526	4120	95,126,168	77,20,27	107,149,153	74,19,26	229	74	0.829850543849	1.0	0.285,0.671,0.668	0.318,0.717,0.655	-0.022
4121	ENSG00000197062	ZSCAN26	chr6	+	28271853	28272339	28271853	28272336	28272669	28272787	4121	3,0,0	1,0,0	3,0,3	1,0,0	77	74	1	1.0	0.742,NA,NA	0.742,NA,1.0	-0.129
4122	ENSG00000197062	ZSCAN26	chr6	+	28271853	28272336	28271853	28271934	28272669	28272787	4122	38,11,10	4,1,1	36,8,11	4,1,1	476	74	0.895024437163	1.0	0.596,0.631,0.609	0.583,0.554,0.631	0.023
4123	ENSG00000197062	ZSCAN26	chr6	+	28271853	28272339	28271853	28271934	28272669	28272787	4123	40,11,10	4,1,1	38,8,14	4,1,1	479	74	0.973472495689	1.0	0.607,0.63,0.607	0.595,0.553,0.684	0.004
4124	ENSG00000166888	STAT6	chr12	-	57110042	57110110	57110076	57110110	57108162	57108299	4124	16,2,1	0,0,1	5,4,2	0,0,0	108	74	1	1.0	1.0,1.0,0.407	1.0,1.0,1.0	-0.198
4125	ENSG00000166888	STAT6	chr12	-	57109940	57110110	57110076	57110110	57108162	57108299	4125	34,8,5	0,0,1	31,12,8	0,0,0	210	74	1	1.0	1.0,1.0,0.638	1.0,1.0,1.0	-0.121
4126	ENSG00000166888	STAT6	chr12	-	57109940	57110110	57110042	57110110	57108162	57108299	4126	21,6,4	3,0,0	27,8,7	1,0,1	176	74	0.650914761189	1.0	0.746,1.0,1.0	0.919,1.0,0.746	0.027
4127	ENSG00000166888	STAT6	chr12	-	57107604	57107743	57107658	57107743	57107230	57107314	4127	99,20,15	0,0,0	61,24,22	1,0,0	128	74	1	1.0	1.0,1.0,1.0	0.972,1.0,1.0	0.009
412	ENSG00000133226	SRRM1	chr1	+	24654854	24655129	24654854	24655123	24660718	24660799	412	34,38,28	8,13,8	21,44,35	6,4,11	80	74	0.326646740586	1.0	0.797,0.73,0.764	0.764,0.911,0.746	-0.043
4130	ENSG00000164211	STARD4	chr5	-	111512384	111512535	111512390	111512535	111506329	111506379	4130	0,1,2	0,0,1	0,0,3	0,0,0	80	74	1	1.0	NA,1.0,0.649	NA,NA,1.0	-0.175
4131	ENSG00000061676	NCKAP1	chr2	-	182935264	182935375	182935292	182935375	182934751	182934832	4131	3,7,0	490,474,467	1,3,0	477,545,487	102	74	1	1.0	0.004,0.011,0.0	0.002,0.004,0.0	0.003
4132	ENSG00000197150	ABCB8	chr7	+	151040497	151040644	151040497	151040634	151040827	151040922	4132	1,0,0	5,2,0	0,2,0	2,2,1	84	74	1	1.0	0.15,0.0,NA	0.0,0.468,0.0	-0.081
4135	ENSG00000071054	MAP4K4	chr2	+	101887087	101887261	101887087	101887237	101887777	101887937	4135	10,2,6	106,85,62	6,4,4	61,96,84	98	74	0.575668617906	1.0	0.066,0.017,0.068	0.069,0.031,0.035	0.005
4137	ENSG00000150995	ITPR1	chr3	+	4675067	4675248	4675067	4675221	4676613	4676801	4137	14,1,10	47,8,17	10,10,8	38,21,12	101	74	0.665169250527	1.0	0.179,0.084,0.301	0.162,0.259,0.328	-0.062
4139	ENSG00000112695	COX7A2	chr6	-	75241122	75241265	75241175	75241265	75240300	75240385	4139	122,84,49	3261,4139,2745	125,77,84	3626,3324,3173	127	74	0.344507853325	1.0	0.021,0.012,0.01	0.02,0.013,0.015	-0.002
413	ENSG00000121274	PAPD5	chr16	+	50223173	50223400	50223173	50223387	50224656	50224783	413	1,0,2	21,20,13	0,0,2	28,25,19	87	74	0.931007824642	1.0	0.039,0.0,0.116	0.0,0.0,0.082	0.024
4140	ENSG00000112695	COX7A2	chr6	-	75240276	75240385	75240300	75240385	75237786	75237988	4140	11,14,9	2866,3717,2494	12,10,3	3290,2902,2818	98	74	1	1.0	0.003,0.003,0.003	0.003,0.003,0.001	0.001
4149	ENSG00000184949	FAM227A	chr22	-	38639614	38639724	38639654	38639724	38638745	38638822	4149	0,0,3	0,1,0	1,2,0	2,0,2	114	74	1	1.0	NA,0.0,1.0	0.245,1.0,0.0	0.085
414	ENSG00000175294	CATSPER1	chr11	-	66018787	66018902	66018826	66018902	66017059	66017174	414	3,2,2	0,2,0	2,3,1	2,1,0	113	74	0.653568873133	1.0	1.0,0.396,1.0	0.396,0.663,1.0	0.112
4150	ENSG00000067225	PKM	chr15	-	72208616	72208891	72208620	72208891	72207126	72207277	4150	25,11,9	12425,4737,5315	17,5,6	10541,6410,5418	78	74	1	1.0	0.002,0.002,0.002	0.002,0.001,0.001	0.001
4151	ENSG00000067225	PKM	chr15	-	72230899	72231386	72231115	72231386	72218943	72219110	4151	5,2,1	336,149,103	3,1,2	190,74,83	290	74	1	1.0	0.004,0.003,0.002	0.004,0.003,0.006	-0.001
4153	ENSG00000135451	TROAP	chr12	+	49323844	49324037	49323844	49323946	49325500	49325658	4153	311,332,306	1,1,0	171,161,214	0,1,0	165	74	1	1.0	0.993,0.993,1.0	1.0,0.986,1.0	0.0
4156	ENSG00000043093	DCUN1D1	chr3	-	182965536	182965753	182965678	182965753	182963880	182964049	4156	349,235,190	0,0,0	457,308,200	5,0,0	216	74	0.900460626669	1.0	1.0,1.0,1.0	0.969,1.0,1.0	0.01
4157	ENSG00000162104	ADCY9	chr16	-	3993348	3993510	3993405	3993510	3992145	3992363	4157	2,2,4	9,4,6	0,3,3	10,11,4	131	74	0.345317545505	1.0	0.112,0.22,0.274	0.0,0.133,0.298	0.058
4159	ENSG00000071859	FAM50A	chrX	+	154449680	154449931	154449680	154449735	154450028	154450099	4159	361,344,367	1,0,0	230,195,273	0,0,0	270	74	1	1.0	0.99,1.0,1.0	1.0,1.0,1.0	-0.003
4160	ENSG00000102048	ASB9	chrX	-	15248682	15248935	15248743	15248935	15243986	15244630	4160	26,24,41	4,1,0	35,18,21	7,1,1	135	74	0.129278509259	1.0	0.781,0.929,1.0	0.733,0.908,0.92	0.05
4161	ENSG00000111237	VPS29	chr12	-	110499456	110499546	110499534	110499546	110496011	110496203	4161	14,7,6	49,40,27	17,8,13	64,32,20	152	74	0.210661931735	1.0	0.122,0.079,0.098	0.115,0.109,0.24	-0.055
4164	ENSG00000168159	RNF187	chr1	+	228488959	228489056	228488959	228489052	228493052	228493274	4164	0,0,0	159,154,141	0,0,1	79,67,113	78	74	1	1.0	0.0,0.0,0.0	0.0,0.0,0.008	-0.003
4165	ENSG00000174720	LARP7	chr4	+	112644667	112644871	112644667	112644768	112646350	112646451	4165	424,271,207	15,4,5	550,377,277	19,8,2	177	74	0.770754479313	1.0	0.922,0.966,0.945	0.924,0.952,0.983	-0.009
4168	ENSG00000004975	DVL2	chr17	-	7230045	7230155	7230057	7230155	7229807	7229943	4168	13,4,8	2,3,2	7,4,3	4,1,1	86	74	0.699652492121	1.0	0.848,0.534,0.775	0.601,0.775,0.721	0.02
416	ENSG00000030582	GRN	chr17	+	44351036	44351163	44351036	44351100	44351362	44351460	416	573,579,513	0,0,2	299,360,453	0,0,0	137	74	1	1.0	1.0,1.0,0.993	1.0,1.0,1.0	-0.002
4171	ENSG00000185909	KLHDC8B	chr3	+	49172635	49173145	49172635	49172801	49174238	49174403	4171	19,16,8	1,1,0	8,6,8	0,0,0	418	74	1	1.0	0.771,0.739,1.0	1.0,1.0,1.0	-0.163
4175	ENSG00000255769	GOLGA2P10	chr15	-	82477393	82477582	82477480	82477582	82477032	82477123	4175	11,5,2	0,1,1	6,2,7	0,0,0	161	74	1	1.0	1.0,0.697,0.479	1.0,1.0,1.0	-0.275
4176	ENSG00000196517	SLC6A9	chr1	-	44010725	44010882	44010808	44010882	44009964	44010096	4176	24,12,8	0,1,0	7,7,11	2,2,0	157	74	0.115310498361	1.0	1.0,0.85,1.0	0.623,0.623,1.0	0.201
4177	ENSG00000109536	FRG1	chr4	+	189941908	189942004	189941908	189942000	189943201	189943272	4177	0,3,2	0,0,2	3,4,4	0,0,0	78	74	1	1.0	NA,1.0,0.487	1.0,1.0,1.0	-0.256
4178	ENSG00000130511	SSBP4	chr19	+	18432558	18432735	18432558	18432604	18432828	18432883	4178	24,19,15	1,0,0	12,11,19	0,0,0	205	74	1	1.0	0.897,1.0,1.0	1.0,1.0,1.0	-0.034
4180	ENSG00000265681	RPL17	chr18	-	49491735	49491833	49491745	49491833	49491531	49491584	4180	232,617,518	36,164,141	230,482,526	55,117,121	84	74	0.936103969211	1.0	0.85,0.768,0.764	0.787,0.784,0.793	0.006
4181	ENSG00000265681	RPL17	chr18	-	49491351	49491445	49491404	49491445	49490792	49490927	4181	14,10,14	11093,14502,11127	9,13,10	12215,14688,11311	127	74	1	1.0	0.001,0.0,0.001	0.0,0.001,0.001	0.0
4189	ENSG00000166825	ANPEP	chr15	-	89804945	89805217	89805077	89805217	89804490	89804617	4189	1,1,3	0,1,0	0,0,1	0,0,0	206	74	1	1.0	1.0,0.264,1.0	NA,NA,1.0	-0.245
418	ENSG00000106290	TAF6	chr7	-	100114053	100114268	100114083	100114268	100113867	100113954	418	126,63,47	3,4,9	57,51,45	5,5,5	104	74	0.525191539503	1.0	0.968,0.918,0.788	0.89,0.879,0.865	0.013
4190	ENSG00000167311	ART5	chr11	-	3639641	3640371	3639845	3640371	3639002	3639035	4190	16,12,24	0,1,0	13,9,16	0,0,0	278	74	1	1.0	1.0,0.762,1.0	1.0,1.0,1.0	-0.079
4191	ENSG00000125970	RALY	chr20	+	34072065	34072330	34072065	34072205	34073562	34073635	4191	359,235,196	0,0,1	243,166,171	0,0,0	199	74	1	1.0	1.0,1.0,0.986	1.0,1.0,1.0	-0.005
4192	ENSG00000175324	LSM1	chr8	-	38175815	38176716	38176274	38176716	38171964	38172033	4192	1,1,1	50,72,45	5,3,1	78,48,39	533	74	1	1.0	0.003,0.002,0.003	0.009,0.009,0.004	-0.005
4195	ENSG00000213918	DNASE1	chr16	+	3655848	3655966	3655848	3655937	3656101	3656185	4195	0,1,0	1,6,2	0,1,0	0,1,1	103	74	1	1.0	0.0,0.107,0.0	NA,0.418,0.0	-0.173
4197	ENSG00000150054	MPP7	chr10	-	28059515	28059743	28059649	28059743	28058494	28058603	4197	1,0,1	62,33,26	0,0,0	52,49,41	208	74	1	1.0	0.006,0.0,0.013	0.0,0.0,0.0	0.006
419	ENSG00000106290	TAF6	chr7	-	100113615	100113769	100113679	100113769	100113348	100113405	419	89,39,56	0,0,1	40,50,48	0,0,0	138	74	1	1.0	1.0,1.0,0.968	1.0,1.0,1.0	-0.011
4201	ENSG00000108468	CBX1	chr17	-	48075988	48076178	48076000	48076178	48075005	48075100	4201	3,0,0	76,101,65	0,0,1	53,89,64	86	74	1	1.0	0.033,0.0,0.0	0.0,0.0,0.013	0.007
4202	ENSG00000049541	RFC2	chr7	-	74237288	74237442	74237361	74237442	74235531	74235645	4202	1,2,4	166,208,148	0,0,0	135,189,158	147	74	1	1.0	0.003,0.005,0.013	0.0,0.0,0.0	0.007
4203	ENSG00000166407	LMO1	chr11	-	8263337	8263858	8263671	8263858	8230290	8230504	4203	2,0,0	0,0,1	1,0,2	0,0,0	408	74	1	1.0	1.0,NA,0.0	1.0,NA,1.0	-0.5
4204	ENSG00000169855	ROBO1	chr3	-	78668471	78668565	78668483	78668565	78668133	78668302	4204	1,0,0	23,4,1	0,0,0	14,8,4	86	74	1	1.0	0.036,0.0,0.0	0.0,0.0,0.0	0.012
4207	ENSG00000139620	KANSL2	chr12	-	48681381	48681641	48681570	48681641	48679654	48679833	4207	211,180,112	2,0,0	165,228,120	1,0,0	263	74	1	1.0	0.967,1.0,1.0	0.979,1.0,1.0	-0.004
4208	ENSG00000110841	PPFIBP1	chr12	+	27664361	27664446	27664361	27664437	27667165	27667320	4208	25,4,3	21,7,8	23,9,4	6,13,10	83	74	0.560634281841	1.0	0.515,0.338,0.251	0.774,0.382,0.263	-0.105
4210	ENSG00000229117	RPL41	chr12	+	56116774	56116930	56116774	56116799	56117188	56117211	4210	351,582,379	2517,4717,2342	425,359,349	3560,3370,2331	205	74	0.18668852376	1.0	0.048,0.043,0.055	0.041,0.037,0.051	0.006
4211	ENSG00000229117	RPL41	chr12	+	56116774	56116930	56116774	56116829	56117188	56117211	4211	336,562,362	14,20,9	395,343,336	16,9,11	175	74	0.914958192579	1.0	0.91,0.922,0.944	0.913,0.942,0.928	-0.002
4212	ENSG00000229117	RPL41	chr12	+	56116774	56116829	56116774	56116799	56117188	56117211	4212	29,40,26	2517,4717,2342	46,25,24	3560,3370,2331	104	74	1	1.0	0.008,0.006,0.008	0.009,0.005,0.007	0.0
4215	ENSG00000099991	CABIN1	chr22	+	24098013	24098192	24098013	24098105	24113565	24113748	4215	70,40,55	1,0,0	25,14,37	1,0,0	161	74	1	1.0	0.97,1.0,1.0	0.92,1.0,1.0	0.017
4218	ENSG00000257365	FNTB	chr14	+	65027697	65027781	65027697	65027765	65032609	65032696	4218	10,4,6	0,0,1	13,6,8	0,0,0	90	74	1	1.0	1.0,1.0,0.831	1.0,1.0,1.0	-0.056
4219	ENSG00000257365	FNTB	chr14	+	65032358	65032521	65032358	65032503	65032609	65032696	4219	0,0,0	2,8,5	1,0,0	1,4,7	92	74	1	1.0	0.0,0.0,0.0	0.446,0.0,0.0	-0.149
4225	ENSG00000071462	WBSCR22	chr7	+	73683766	73684000	73683766	73683901	73686635	73686731	4225	3,7,1	5,4,1	3,2,4	1,0,5	173	74	0.435636183815	1.0	0.204,0.428,0.3	0.562,1.0,0.255	-0.295
4226	ENSG00000071462	WBSCR22	chr7	+	73683766	73684000	73683766	73683923	73686635	73686731	4226	2,7,1	1,0,0	3,1,3	0,0,2	151	74	0.676922273882	1.0	0.495,1.0,1.0	1.0,1.0,0.424	0.024
4227	ENSG00000071462	WBSCR22	chr7	+	73683766	73683923	73683766	73683901	73686635	73686731	4227	2,0,0	5,4,1	0,1,3	1,0,5	96	74	0.216375350492	1.0	0.236,0.0,0.0	0.0,1.0,0.316	-0.36
4231	ENSG00000084234	APLP2	chr11	+	130109428	130109617	130109428	130109602	130110537	130110661	4231	0,1,0	383,255,224	0,0,0	328,344,243	89	74	1	1.0	0.0,0.003,0.0	0.0,0.0,0.0	0.001
4232	ENSG00000070423	RNF126	chr19	-	651610	651855	651691	651855	650233	650296	4232	1,2,2	2,2,2	1,0,0	0,0,1	155	74	1	1.0	0.193,0.323,0.323	1.0,NA,0.0	-0.22
4233	ENSG00000105854	PON2	chr7	-	95416171	95416297	95416241	95416297	95412311	95412477	4233	35,46,44	428,383,345	51,43,53	499,450,352	144	74	0.751317651786	1.0	0.04,0.058,0.062	0.05,0.047,0.072	-0.003
4234	ENSG00000105854	PON2	chr7	-	95409900	95410101	95409953	95410101	95406986	95407068	4234	830,984,1094	96,114,128	1190,1079,903	180,134,117	127	74	0.176396479056	1.0	0.834,0.834,0.833	0.794,0.824,0.818	0.022
4235	ENSG00000249915	PDCD6	chr5	+	306601	306760	306601	306754	311292	311402	4235	775,419,345	253,112,107	403,214,228	149,45,60	80	74	0.658253896042	1.0	0.739,0.776,0.749	0.714,0.815,0.779	-0.015
4236	ENSG00000249915	PDCD6	chr5	+	304176	306754	304176	304221	311292	311402	4236	1810,900,785	27,17,18	1035,545,651	22,14,11	2607	74	0.492321468926	1.0	0.656,0.6,0.553	0.572,0.525,0.627	0.028
4237	ENSG00000125458	NT5C	chr17	-	75130964	75131105	75131044	75131105	75130752	75130867	4237	91,105,108	74,36,33	95,69,91	32,21,42	154	74	0.46149691099	1.0	0.371,0.584,0.611	0.588,0.612,0.51	-0.048
4238	ENSG00000122203	KIAA1191	chr5	-	176359461	176359567	176359480	176359567	176355570	176355749	4238	1,2,1	35,18,9	1,0,0	32,38,14	93	74	0.30993681858	1.0	0.022,0.081,0.081	0.024,0.0,0.0	0.053
423	ENSG00000107815	C10orf2	chr10	+	100990868	100991054	100990868	100991010	100993189	100994401	423	17,6,8	15,10,10	9,6,8	8,6,10	118	74	0.775334419571	1.0	0.415,0.273,0.334	0.414,0.385,0.334	-0.037
4240	ENSG00000103051	COG4	chr16	-	70519648	70519731	70519676	70519731	70517625	70517740	4240	87,31,18	0,0,0	67,47,27	0,1,0	102	74	1	1.0	1.0,1.0,1.0	1.0,0.972,1.0	0.009
4241	ENSG00000203760	CENPW	chr6	+	126340173	126340444	126340173	126340399	126346204	126346318	4241	10,21,15	74,105,83	13,14,25	116,95,82	119	74	0.947519705153	1.0	0.078,0.111,0.101	0.065,0.084,0.159	-0.006
4245	ENSG00000114491	UMPS	chr3	+	124737567	124738443	124737567	124738239	124740023	124740199	4245	5,3,6	104,53,45	13,6,8	152,67,48	278	74	0.192054513698	1.0	0.013,0.015,0.034	0.022,0.023,0.042	-0.008
4249	ENSG00000166169	POLL	chr10	-	101584601	101584919	101584877	101584919	101583507	101583681	4249	210,117,73	2,0,1	138,99,63	4,0,1	350	74	0.292661348143	1.0	0.957,1.0,0.939	0.879,1.0,0.93	0.029
4250	ENSG00000166169	POLL	chr10	-	101587821	101588232	101588203	101588232	101587245	101587406	4250	5,3,0	2,0,0	5,2,4	0,0,0	456	74	1	1.0	0.289,1.0,NA	1.0,1.0,1.0	-0.356
4253	ENSG00000214514	KRT42P	chr17	-	41628604	41629237	41629075	41629237	41628354	41628469	4253	3,1,0	0,0,2	0,0,4	1,0,0	545	74	1	1.0	1.0,1.0,0.0	0.0,NA,1.0	0.167
4257	ENSG00000175061	LRRC75A-AS1	chr17	+	16439036	16439414	16439036	16439060	16440184	16440253	4257	1935,2133,1487	0,0,0	1516,1538,1519	1,0,0	428	74	1	1.0	1.0,1.0,1.0	0.996,1.0,1.0	0.001
4258	ENSG00000175061	LRRC75A-AS1	chr17	+	16439326	16439414	16439326	16439393	16440184	16440253	4258	1904,2110,1473	2,0,0	1479,1525,1505	0,0,0	95	74	1	1.0	0.999,1.0,1.0	1.0,1.0,1.0	-0.0
4259	ENSG00000175061	LRRC75A-AS1	chr17	+	16439326	16439703	16439326	16439414	16440184	16440253	4259	2375,3595,3038	1872,2061,1448	1713,2880,2847	1460,1501,1485	363	74	0.834436336811	1.0	0.205,0.262,0.3	0.193,0.281,0.281	0.004
425	ENSG00000112651	MRPL2	chr6	-	43055896	43056196	43056080	43056196	43055544	43055618	425	195,139,133	0,1,0	116,92,104	0,0,0	258	74	1	1.0	1.0,0.976,1.0	1.0,1.0,1.0	-0.008
4260	ENSG00000175061	LRRC75A-AS1	chr17	+	16439326	16439703	16439326	16439393	16440184	16440253	4260	2407,3644,3063	2,0,0	1732,2904,2867	0,0,0	384	74	1	1.0	0.996,1.0,1.0	1.0,1.0,1.0	-0.001
4261	ENSG00000120686	UFM1	chr13	+	38349998	38350227	38349998	38350055	38354238	38354296	4261	1,4,6	76,132,114	4,1,2	96,84,121	246	74	1	1.0	0.004,0.009,0.016	0.012,0.004,0.005	0.003
[truncated: 737 more rows]
