# Supplementary material for: Transcriptome-wide identification of the RNA-binding landscape of the chromatin-associated protein PARP1 reveals functions in RNA biogenesis
Source: Cell Discov. 2017 Nov 28;3:17043–. doi: 10.1038/celldisc.2017.43 (PMC5787697; doi:10.1038/celldisc.2017.43)
Supplement: Supplementary Data 1 [file celldisc201743-s2.zip › Supplemental_Data1/RNASeq/ASEs/MXE.MATS.ReadsOnTargetAndJunctionCounts.txt]

ID	GeneID	geneSymbol	chr	strand	1stExonStart_0base	1stExonEnd	2ndExonStart_0base	2ndExonEnd	upstreamES	upstreamEE	downstreamES	downstreamEE	ID	IC_SAMPLE_1	SC_SAMPLE_1	IC_SAMPLE_2	SC_SAMPLE_2	IncFormLen	SkipFormLen	PValue	FDR	IncLevel1	IncLevel2	IncLevelDifference
4434	ENSG00000063177	RPL18	chr19	-	48616078	48616202	48616725	48616824	48615365	48615946	48617315	48617423	4434	2030,2547,1851	615,595,694	1364,1370,1658	169,118,399	173	198	2.19784190847e-11	9.38918063298e-08	0.791,0.83,0.753	0.902,0.93,0.826	-0.095
287	ENSG00000051523	CYBA	chr16	-	88646115	88646197	88646754	88646838	88643539	88643571	88647100	88647175	287	1130,984,906	73,40,63	666,472,742	13,3,24	158	156	1.25455283939e-08	2.67972486494e-05	0.939,0.96,0.934	0.981,0.994,0.968	-0.037
2224	ENSG00000011052	NME2	chr17	+	51159979	51160081	51161159	51161272	51155650	51155780	51166826	51166956	2224	3018,1766,1381	1325,846,719	3292,1730,1527	954,456,608	176	187	1.89139563733e-06	0.00269334738756	0.708,0.689,0.671	0.786,0.801,0.727	-0.082
5116	ENSG00000090372	STRN4	chr19	-	46733038	46733236	46736822	46736901	46730731	46730873	46738163	46738172	5116	57,40,23	32,17,19	45,50,31	8,6,6	153	272	4.41120659178e-06	0.00471116864002	0.76,0.807,0.683	0.909,0.937,0.902	-0.166
4936	ENSG00000171858	RPS21	chr20	+	62387842	62387914	62388308	62388364	62387610	62387674	62388456	62388519	4936	5276,8344,6357	8396,12813,10437	4308,3699,5652	9591,10378,10815	146	130	1.17268190886e-05	0.0100193942293	0.359,0.367,0.352	0.286,0.241,0.318	0.078
2568	ENSG00000105193	RPS16	chr19	-	39433521	39433569	39433664	39433761	39433206	39433418	39435606	39435708	2568	1196,2138,1484	3424,6840,5386	640,796,1086	2759,4392,4576	171	122	2.16172874815e-05	0.0135358553461	0.199,0.182,0.164	0.142,0.114,0.145	0.048
5025	ENSG00000105755	ETHE1	chr19	-	43508774	43508864	43511436	43511566	43507636	43508060	43526514	43526659	5025	70,57,46	115,140,114	23,17,31	107,105,110	204	164	2.21795382543e-05	0.0135358553461	0.329,0.247,0.245	0.147,0.115,0.185	0.125
4647	ENSG00000105793	GTPBP10	chr7	+	90372154	90372228	90374301	90374354	90352815	90353009	90377506	90377614	4647	8,4,7	130,73,64	0,2,2	194,117,69	148	127	4.08019868859e-05	0.0217882609971	0.05,0.045,0.086	0.0,0.014,0.024	0.048
1883	ENSG00000268173	AC007192.4	chr19	+	18175604	18175697	18177139	18177292	18175310	18175385	18177710	18177764	1883	1180,1156,1073	504,514,539	779,790,1040	229,162,424	167	227	5.38631368305e-05	0.0243189130606	0.761,0.754,0.73	0.822,0.869,0.769	-0.072
4127	ENSG00000142168	SOD1	chr21	+	31663789	31663886	31666448	31666518	31659621	31659841	31667257	31667375	4127	683,986,669	3049,4334,3321	627,515,524	3756,4052,3169	171	144	5.69262946176e-05	0.0243189130606	0.159,0.161,0.145	0.123,0.097,0.122	0.041
3812	ENSG00000179818	PCBP1-AS1	chr2	-	70059642	70059680	70083537	70083687	70051202	70051305	70085546	70085624	3812	15,5,2	5,3,0	9,5,4	0,1,0	224	112	8.29542957431e-05	0.0295317292845	0.6,0.455,1.0	1.0,0.714,1.0	-0.22
532	ENSG00000240498	CDKN2B-AS1	chr9	+	22056251	22056387	22097257	22097364	22049105	22049228	22120199	22120410	532	19,14,7	1,1,0	12,6,6	2,4,3	210	181	8.01628238e-05	0.0295317292845	0.942,0.923,1.0	0.838,0.564,0.633	0.277
2512	ENSG00000163463	KRTCAP2	chr1	-	155169790	155169857	155172564	155172892	155169408	155169560	155173220	155173251	2512	116,133,126	583,669,634	74,40,92	499,514,634	402	141	0.000109365178501	0.0311472028371	0.065,0.065,0.065	0.049,0.027,0.048	0.024
3811	ENSG00000179818	PCBP1-AS1	chr2	-	70059642	70059680	70083506	70083687	70051202	70051305	70085546	70085624	3811	15,4,2	5,3,0	9,4,2	0,1,0	255	112	0.000106666757652	0.0311472028371	0.569,0.369,1.0	1.0,0.637,1.0	-0.233
778	ENSG00000085719	CPNE3	chr8	+	86532508	86532580	86537562	86537646	86531154	86531229	86540244	86540334	778	49,16,13	104,30,20	58,41,26	57,34,19	146	158	0.000100032626161	0.0311472028371	0.338,0.366,0.413	0.524,0.566,0.597	-0.19
3346	ENSG00000159352	PSMD4	chr1	+	151262160	151262301	151263913	151264028	151254708	151254808	151264831	151264918	3346	572,205,114	696,271,217	572,244,187	568,187,162	215	189	0.000125213245035	0.0334319364243	0.419,0.399,0.316	0.47,0.534,0.504	-0.125
3979	ENSG00000148737	TCF7L2	chr10	+	113158666	113158717	113160618	113160691	113158020	113158069	113165554	113167678	3979	0,1,0	1,1,2	3,0,1	0,2,0	125	147	0.000140099479507	0.0337946066128	0.0,0.54,0.0	1.0,0.0,1.0	-0.487
5224	ENSG00000164609	SLU7	chr5	-	160417111	160417241	160418595	160418685	160415124	160415310	160419022	160419081	5224	2,7,3	1,1,1	1,2,1	7,2,2	164	204	0.000142393005391	0.0337946066128	0.713,0.897,0.789	0.151,0.554,0.383	0.437
4103	ENSG00000197451	HNRNPAB	chr5	+	178209329	178209432	178210131	178210272	178207093	178207225	178210552	178211155	4103	813,651,481	142,153,121	550,510,495	84,42,89	177	215	0.000151309632756	0.0340207763755	0.874,0.838,0.828	0.888,0.937,0.871	-0.052
4102	ENSG00000197451	HNRNPAB	chr5	+	178209329	178209447	178210131	178210272	178207093	178207225	178210552	178211142	4102	825,655,487	142,153,121	555,512,499	84,42,89	192	215	0.000171374088843	0.0366055053769	0.867,0.827,0.818	0.881,0.932,0.863	-0.055
1060	ENSG00000114942	EEF1B2	chr2	+	206160587	206160710	206161345	206161472	206159604	206160059	206162037	206162104	1060	2933,2310,2062	5938,5715,4842	2316,1557,1759	6743,5881,4838	197	201	0.000192781608482	0.0374346832471	0.335,0.292,0.303	0.26,0.213,0.271	0.062
5083	ENSG00000141696	P3H4	chr17	-	41807858	41808004	41809705	41809834	41806795	41806879	41810862	41811034	5083	312,117,123	183,73,64	249,110,128	80,32,54	203	220	0.000192436196109	0.0374346832471	0.649,0.635,0.676	0.771,0.788,0.72	-0.106
4280	ENSG00000106070	GRB10	chr7	-	50703820	50703908	50732271	50732368	50674435	50674658	50755886	50756056	4280	3,2,0	30,14,8	5,3,8	11,6,13	171	162	0.00022390372882	0.0415876838921	0.087,0.119,0.0	0.301,0.321,0.368	-0.261
1637	ENSG00000164258	NDUFS4	chr5	+	53603451	53603530	53646232	53646405	53560674	53560760	53683117	53683338	1637	424,531,345	1011,1429,945	338,297,369	1312,1261,1110	153	247	0.000290432745518	0.0434564167102	0.404,0.375,0.371	0.294,0.275,0.349	0.077
1736	ENSG00000116898	MRPS15	chr1	-	36460691	36460776	36462087	36462163	36457922	36457981	36463805	36463850	1736	110,117,91	432,594,570	58,58,72	417,562,512	150	159	0.000281264869757	0.0434564167102	0.213,0.173,0.145	0.128,0.099,0.13	0.058
3205	ENSG00000115459	ELMOD3	chr2	+	85355075	85355170	85355554	85355598	85354719	85354829	85356966	85357252	3205	7,4,2	0,2,0	6,8,3	3,5,5	169	118	0.00026571031367	0.0434564167102	1.0,0.583,1.0	0.583,0.528,0.295	0.392
3569	ENSG00000122970	IFT81	chr12	+	110136775	110136860	110143381	110143545	110135326	110135437	110146952	110147048	3569	65,56,75	22,13,14	45,69,40	31,27,31	159	238	0.000252862610505	0.0434564167102	0.816,0.866,0.889	0.685,0.793,0.659	0.145
4411	ENSG00000092621	PHGDH	chr1	+	119740385	119740518	119742806	119743044	119737113	119737266	119743885	119744213	4411	891,807,698	449,586,495	456,538,611	191,189,340	207	312	0.000294999083473	0.0434564167102	0.749,0.675,0.68	0.783,0.811,0.73	-0.073
4692	ENSG00000022277	RTFDC1	chr20	+	56513314	56513428	56516934	56516989	56484110	56484189	56517105	56517201	4692	171,165,138	176,169,154	106,94,101	185,164,154	188	129	0.0002596492332	0.0434564167102	0.4,0.401,0.381	0.282,0.282,0.31	0.103
3330	ENSG00000101247	NDUFAF5	chr20	+	13793179	13793227	13798460	13798500	13788588	13788652	13808841	13808891	3330	36,25,20	0,6,3	41,19,12	0,0,0	122	114	0.000329195208447	0.0468773976829	1.0,0.796,0.862	1.0,1.0,1.0	-0.114
3031	ENSG00000130707	ASS1	chr9	+	130494866	130495023	130499504	130499570	130480384	130480449	130500975	130501274	3031	1236,974,1013	2186,1767,1987	670,511,733	1650,1564,1566	231	140	0.000470124083605	0.0635344163668	0.255,0.25,0.236	0.197,0.165,0.221	0.053
3104	ENSG00000141380	SS18	chr18	-	26082362	26082528	26084051	26084175	26078075	26078160	26087500	26087577	3104	1,1,2	1,0,2	1,0,0	2,1,1	198	240	0.000475913231212	0.0635344163668	0.548,1.0,0.548	0.377,0.0,0.0	0.573
5035	ENSG00000102878	HSF4	chr16	+	67167474	67167599	67167823	67167947	67167119	67167222	67168830	67168936	5035	24,17,28	18,12,27	15,10,29	3,2,10	199	198	0.000594991938188	0.0770244109072	0.57,0.585,0.508	0.833,0.833,0.743	-0.249
1684	ENSG00000077942	FBLN1	chr22	+	45531264	45531324	45533062	45533164	45527846	45528009	45533760	45533898	1684	205,203,232	108,121,104	141,169,206	58,32,72	134	176	0.00063620619554	0.0799374372749	0.714,0.688,0.746	0.762,0.874,0.79	-0.093
3579	ENSG00000166278	C2	chr6	+	31933866	31933965	31935922	31936061	31933609	31933783	31937318	31937459	3579	4,4,2	11,8,7	1,0,1	7,6,5	173	213	0.00070242937798	0.0833549528536	0.309,0.381,0.26	0.15,0.0,0.198	0.201
4748	ENSG00000132780	NASP	chr1	+	45591222	45591270	45602254	45602365	45584044	45584205	45604935	45605016	4748	109,62,43	211,169,119	32,20,40	163,136,120	122	185	0.000701154431608	0.0833549528536	0.439,0.357,0.354	0.229,0.182,0.336	0.134
3345	ENSG00000110700	RPS13	chr11	-	17075453	17075623	17077167	17077246	17075096	17075197	17077428	17077477	3345	535,1024,613	3145,5226,4809	440,513,555	3475,4908,4228	153	244	0.00074241464911	0.0853162846935	0.213,0.238,0.169	0.168,0.143,0.173	0.045
3909	ENSG00000268434	AC011530.4	chr19	-	45780213	45780381	45782192	45782250	45779777	45779869	45785593	45785713	3909	2,3,2	4,4,6	1,0,1	2,6,9	132	242	0.000858754738254	0.0853162846935	0.478,0.579,0.379	0.478,0.0,0.169	0.263
4020	ENSG00000144040	SFXN5	chr2	-	72968447	72968533	72971569	72971685	72942035	72945099	72988257	72988348	4020	7,2,2	6,0,1	3,4,3	0,0,1	190	160	0.000821638983553	0.0853162846935	0.496,1.0,0.627	1.0,1.0,0.716	-0.198
4483	ENSG00000101182	PSMA7	chr20	-	62137363	62137426	62138170	62138290	62136906	62136949	62139074	62139396	4483	1453,1150,1285	1266,1201,1392	1168,704,893	1384,1069,1201	194	137	0.000793935760873	0.0853162846935	0.448,0.403,0.395	0.373,0.317,0.344	0.071
4891	ENSG00000126391	FRMD8	chr11	+	65389384	65389528	65393572	65393674	65387036	65387121	65394040	65394099	4891	2,3,3	3,1,1	0,1,1	2,1,2	218	176	0.000783967265431	0.0853162846935	0.35,0.708,0.708	0.0,0.447,0.288	0.344
4926	ENSG00000090520	DNAJB11	chr3	+	186577667	186577800	186581370	186581513	186575839	186575937	186581994	186582077	4926	570,576,810	568,574,949	636,592,768	400,376,723	207	217	0.000825390952265	0.0853162846935	0.513,0.513,0.472	0.625,0.623,0.527	-0.092
5160	ENSG00000142892	PIGK	chr1	-	77206639	77206731	77210435	77210489	77169259	77169395	77219309	77219426	5160	227,241,195	733,663,663	187,168,160	704,874,701	128	166	0.000858245249817	0.0853162846935	0.287,0.32,0.276	0.256,0.2,0.228	0.066
5036	ENSG00000102878	HSF4	chr16	+	67167474	67167599	67167823	67167947	67167302	67167402	67168830	67168936	5036	18,9,18	19,11,27	9,7,21	3,2,10	199	198	0.000937278573919	0.0910012288132	0.485,0.449,0.399	0.749,0.777,0.676	-0.29
1593	ENSG00000143543	JTB	chr1	-	153975825	153975905	153976692	153976775	153974268	153974835	153976975	153977013	1593	354,399,371	1342,1146,1535	293,234,268	1313,1193,1372	157	154	0.00102462926631	0.091272465075	0.206,0.255,0.192	0.18,0.161,0.161	0.05
1877	ENSG00000178719	GRINA	chr8	+	143991877	143992078	143992244	143992373	143991691	143991804	143992464	143992608	1877	665,482,433	294,252,248	425,359,409	150,97,173	275	203	0.00113512817121	0.091272465075	0.625,0.585,0.563	0.677,0.732,0.636	-0.091
2979	ENSG00000176261	ZBTB8OS	chr1	-	32631826	32631879	32634701	32634792	32621829	32621948	32650432	32650525	2979	34,39,20	4,1,3	43,28,23	0,0,0	165	127	0.00114710254686	0.091272465075	0.867,0.968,0.837	1.0,1.0,1.0	-0.109
4317	ENSG00000197157	SND1	chr7	+	128086937	128087051	128089488	128089692	128085710	128085780	128091836	128091881	4317	578,584,652	370,401,480	452,474,564	213,204,331	188	278	0.00108427449967	0.091272465075	0.698,0.683,0.668	0.758,0.775,0.716	-0.067
4469	ENSG00000250802	ZBED3-AS1	chr5	+	77089345	77089403	77098654	77098747	77087486	77087619	77105655	77105689	4469	1,0,1	0,1,0	0,0,0	2,1,2	132	167	0.00114790354753	0.091272465075	1.0,0.0,1.0	0.0,0.0,0.0	0.667
5099	ENSG00000125445	MRPS7	chr17	+	75263339	75263507	75265701	75265966	75262803	75262867	75266192	75266363	5099	994,554,449	1014,657,564	952,602,484	731,378,495	242	339	0.00101832130347	0.091272465075	0.579,0.542,0.527	0.646,0.69,0.578	-0.089
5100	ENSG00000125445	MRPS7	chr17	+	75263339	75263507	75265701	75265964	75262803	75262867	75266192	75266373	5100	994,554,449	988,653,562	952,602,484	719,372,490	242	337	0.00104031040624	0.091272465075	0.584,0.542,0.527	0.648,0.693,0.579	-0.089
5158	ENSG00000088727	KIF9	chr3	-	47271236	47271461	47273551	47273658	47267179	47267263	47275324	47275490	5158	1,0,1	5,3,1	3,2,2	5,1,2	181	299	0.0011037368999	0.091272465075	0.248,0.0,0.623	0.498,0.768,0.623	-0.339
5162	ENSG00000142892	PIGK	chr1	-	77169259	77169395	77210435	77210489	77166718	77166830	77219309	77219426	5162	228,246,197	884,908,884	187,169,159	911,1189,810	128	210	0.00115372497988	0.091272465075	0.297,0.308,0.268	0.252,0.189,0.244	0.063
5434	ENSG00000124795	DEK	chr6	-	18258303	18258405	18263842	18263996	18257952	18258062	18264384	18264541	5434	46,57,43	644,597,529	29,29,39	720,736,520	228	176	0.00101908188146	0.091272465075	0.052,0.069,0.059	0.03,0.03,0.055	0.022
1665	ENSG00000006576	PHTF2	chr7	+	77942699	77942786	77949677	77949833	77940527	77940659	77951616	77951712	1665	21,8,7	18,5,5	18,7,2	35,18,12	161	230	0.00123058112729	0.095582592287	0.625,0.696,0.667	0.424,0.357,0.192	0.338
3390	ENSG00000100997	ABHD12	chr20	-	25320198	25320318	25323324	25323430	25317047	25317078	25339226	25339351	3390	86,72,55	81,49,38	80,70,71	34,38,24	180	194	0.00141001068405	0.105676590215	0.534,0.613,0.609	0.717,0.665,0.761	-0.129
3511	ENSG00000172671	ZFAND4	chr10	-	45624582	45624637	45625950	45627105	45618139	45618260	45639815	45639963	3511	46,17,17	1,1,0	20,19,13	2,0,4	1229	129	0.0013874365656	0.105676590215	0.828,0.641,1.0	0.512,1.0,0.254	0.234
1928	ENSG00000155621	C9orf85	chr9	+	71918424	71918555	71941804	71941934	71911640	71911836	71947005	71947112	1928	2,4,1	1,5,1	2,5,1	1,0,1	205	204	0.00155846523675	0.114789025714	0.666,0.443,0.499	0.666,1.0,0.499	-0.186
3703	ENSG00000163466	ARPC2	chr2	+	218239390	218239484	218245419	218245546	218238663	218238850	218249363	218249464	3703	854,800,788	1622,1699,1868	837,988,773	1284,1243,1470	168	201	0.00161936512332	0.117253013675	0.386,0.36,0.335	0.438,0.487,0.386	-0.077
3790	ENSG00000179818	PCBP1-AS1	chr2	-	70053730	70053792	70055655	70055910	70051202	70051305	70059642	70059680	3790	10,1,6	1,0,1	10,3,4	2,2,2	329	136	0.00168359433164	0.119871916413	0.805,1.0,0.713	0.674,0.383,0.453	0.336
26	ENSG00000035115	SH3YL1	chr2	-	242797	242871	243502	243562	234159	234272	247537	247602	26	3,3,0	7,1,2	0,1,0	3,2,3	134	148	0.00197082005769	0.132047906981	0.321,0.768,0.0	0.0,0.356,0.0	0.244
3010	ENSG00000157869	RAB28	chr4	-	13369870	13369965	13371794	13371867	13367724	13368650	13376544	13376622	3010	0,1,0	44,16,5	4,2,2	33,34,6	147	169	0.00193944570661	0.132047906981	0.0,0.067,0.0	0.122,0.063,0.277	-0.132
4245	ENSG00000177853	ZNF518A	chr10	+	96151415	96151566	96155325	96155398	96133555	96133648	96155923	96156047	4245	4,1,2	3,0,1	2,1,0	6,1,9	225	147	0.00197824579747	0.132047906981	0.466,1.0,0.566	0.179,0.395,0.0	0.486
4957	ENSG00000166510	CCDC68	chr18	-	54904322	54904415	54907785	54907862	54903319	54903382	54917912	54917996	4957	9,8,12	2,2,0	12,9,6	8,3,5	151	167	0.00189985397606	0.132047906981	0.833,0.816,1.0	0.624,0.768,0.57	0.229
534	ENSG00000240498	CDKN2B-AS1	chr9	+	22056251	22056387	22097257	22097364	22049105	22049228	22112319	22112395	534	20,13,6	3,1,0	15,6,6	5,4,3	210	181	0.00224582629832	0.14760261456	0.852,0.918,1.0	0.721,0.564,0.633	0.284
145	ENSG00000108100	CCNY	chr10	+	35483403	35483478	35529972	35530030	35336873	35337207	35530123	35530243	145	31,14,6	36,15,24	11,8,2	43,35,23	149	132	0.00232841314507	0.14935191794	0.433,0.453,0.181	0.185,0.168,0.072	0.214
5027	ENSG00000111843	TMEM14C	chr6	+	10725906	10726008	10728639	10728727	10723108	10723241	10730614	10730763	5027	287,224,200	1184,990,970	233,133,182	1290,1040,967	176	162	0.00241228519145	0.14935191794	0.182,0.172,0.16	0.143,0.105,0.148	0.039
5053	ENSG00000158062	UBXN11	chr1	-	26294204	26294331	26296918	26296995	26285822	26286037	26297426	26297481	5053	13,3,5	16,11,3	4,0,1	18,7,9	151	201	0.00238870651825	0.14935191794	0.52,0.266,0.689	0.228,0.0,0.129	0.373
5464	ENSG00000147403	RPL10	chrX	+	154399802	154399941	154400463	154400626	154399486	154399594	154400701	154400917	5464	11206,9992,10312	5771,5095,6061	9345,8670,9070	3591,3171,4666	213	237	0.00240354951459	0.14935191794	0.684,0.686,0.654	0.743,0.753,0.684	-0.052
5199	ENSG00000070759	TESK2	chr1	-	45355302	45355449	45385911	45385960	45347917	45348000	45421724	45421846	5199	15,10,5	12,8,11	0,12,8	12,40,27	123	221	0.00254815327138	0.153319870075	0.692,0.692,0.45	0.0,0.35,0.347	0.379
648	ENSG00000149657	LSM14B	chr20	+	62126225	62126439	62129784	62129952	62124616	62124780	62130218	62130296	648	2,3,6	19,13,12	0,1,2	17,15,15	288	242	0.00252015607137	0.153319870075	0.081,0.162,0.296	0.0,0.053,0.101	0.128
4921	ENSG00000112877	CEP72	chr5	+	624470	624579	633768	633947	620068	620261	635371	635584	4921	20,13,19	31,19,33	14,14,17	8,6,15	183	253	0.00265305887912	0.157414826828	0.471,0.486,0.443	0.708,0.763,0.61	-0.227
1008	ENSG00000167645	YIF1B	chr19	-	38307427	38307521	38307596	38307752	38305114	38305507	38308791	38308849	1008	384,277,285	276,253,269	164,104,219	182,145,246	230	168	0.00303025384091	0.159817832202	0.504,0.444,0.436	0.397,0.344,0.394	0.083
130	ENSG00000198755	RPL10A	chr6	+	35468946	35469027	35469380	35469529	35468419	35468873	35470178	35470351	130	915,1575,1050	5287,8183,6184	602,571,859	4230,5375,5039	155	223	0.00288930681514	0.159817832202	0.199,0.217,0.196	0.17,0.133,0.197	0.037
1456	ENSG00000174891	RSRC1	chr3	+	158354856	158354908	158460934	158461003	158203071	158203245	158537091	158537198	1456	0,2,10	76,104,88	0,0,1	63,97,85	126	143	0.00285100359101	0.159817832202	0.0,0.021,0.114	0.0,0.0,0.013	0.041
3791	ENSG00000179818	PCBP1-AS1	chr2	-	70053730	70053792	70055713	70055910	70051202	70051305	70059642	70059680	3791	8,1,3	1,0,1	9,2,4	2,2,2	271	136	0.00300140940384	0.159817832202	0.801,1.0,0.601	0.693,0.334,0.501	0.291
467	ENSG00000112306	RPS12	chr6	+	132814971	132815088	132816959	132817061	132814731	132814782	132817479	132817564	467	5825,9392,6710	22009,37547,29923	5713,5289,5629	27446,32377,26983	191	176	0.00291607766167	0.159817832202	0.196,0.187,0.171	0.161,0.131,0.161	0.034
5006	ENSG00000136270	TBRG4	chr7	-	45104098	45104256	45104537	45104709	45103332	45103443	45105440	45107464	5006	530,264,206	303,154,129	394,228,237	183,78,103	246	232	0.00301143402662	0.159817832202	0.623,0.618,0.601	0.67,0.734,0.685	-0.082
5032	ENSG00000080200	CRYBG3	chr3	+	97889354	97889390	97892859	97892993	97888340	97888455	97895958	97896085	5032	7,6,13	9,3,16	2,3,3	10,12,10	110	208	0.00298365590473	0.159817832202	0.595,0.791,0.606	0.274,0.321,0.362	0.345
5092	ENSG00000172594	SMPDL3A	chr6	+	122801309	122801406	122803663	122803833	122796823	122796968	122804908	122805089	5092	6,2,3	59,41,38	15,13,3	44,35,40	171	244	0.00290977932654	0.159817832202	0.127,0.065,0.101	0.327,0.346,0.097	-0.159
5267	ENSG00000143363	PRUNE	chr1	+	151024610	151024795	151025514	151025673	151017811	151017904	151027232	151027327	5267	32,12,11	78,33,39	17,3,8	83,75,25	259	233	0.00276316540411	0.159817832202	0.27,0.246,0.202	0.156,0.035,0.224	0.101
4928	ENSG00000104299	INTS9	chr8	-	28812326	28812461	28813491	28813612	28796543	28796655	28835291	28835378	4928	15,2,3	12,1,1	3,3,0	10,5,5	195	209	0.00310745298384	0.161890721304	0.573,0.682,0.763	0.243,0.391,0.0	0.461
3562	ENSG00000132639	SNAP25	chr20	+	10284723	10284772	10292881	10292999	10277684	10277726	10296924	10297050	3562	12,2,5	32,3,10	6,1,0	34,7,18	123	192	0.00315001209307	0.162130742911	0.369,0.51,0.438	0.216,0.182,0.0	0.306
944	ENSG00000082781	ITGB5	chr3	-	124809021	124809156	124821312	124821474	124796387	124796817	124841382	124841551	944	515,332,281	297,221,197	278,240,281	231,249,223	236	209	0.00328253909921	0.166940559903	0.606,0.571,0.558	0.516,0.461,0.527	0.077
179	ENSG00000090612	ZNF268	chr12	+	133187871	133188072	133191488	133191615	133181945	133182030	133191907	133192003	179	14,15,11	17,5,10	5,4,10	20,13,16	275	201	0.00353902808687	0.173972256001	0.376,0.687,0.446	0.154,0.184,0.314	0.286
4961	ENSG00000143374	TARS2	chr1	+	150496809	150496908	150497529	150497747	150492410	150492489	150498501	150498664	4961	9,3,4	329,129,95	14,8,10	237,113,111	173	292	0.00354297431463	0.173972256001	0.044,0.038,0.066	0.091,0.107,0.132	-0.061
528	ENSG00000135114	OASL	chr12	-	121023989	121024137	121027575	121027817	121019110	121021058	121031441	121031617	528	2634,796,337	1512,443,210	3428,1098,472	1584,405,240	316	222	0.00349610284097	0.173972256001	0.55,0.558,0.53	0.603,0.656,0.58	-0.067
3217	ENSG00000163681	SLMAP	chr3	+	57864806	57864857	57865241	57865292	57864547	57864716	57871635	57871698	3217	20,7,15	3,1,0	11,8,9	8,2,2	125	125	0.00367120565848	0.178220347421	0.87,0.875,1.0	0.579,0.8,0.818	0.183
4562	ENSG00000178852	EFCAB13	chr17	+	47347807	47347951	47361377	47361521	47345015	47345098	47370436	47370508	4562	0,0,0	13,14,11	2,1,3	14,11,8	218	218	0.00377523746235	0.181211398193	0.0,0.0,0.0	0.125,0.083,0.273	-0.16
1701	ENSG00000163479	SSR2	chr1	-	156011809	156011887	156014960	156015069	156009359	156009650	156018269	156018368	1701	2174,1666,1686	1006,788,829	2059,1662,1766	700,550,776	183	152	0.00383742700964	0.182099288926	0.642,0.637,0.628	0.71,0.715,0.654	-0.057
3266	ENSG00000143164	DCAF6	chr1	+	167951799	167951861	167966628	167966721	167936660	167937008	167974829	167975015	3266	19,9,10	70,27,23	8,4,3	43,51,22	136	167	0.00391423228074	0.182099288926	0.25,0.29,0.348	0.186,0.088,0.143	0.157
4990	ENSG00000113648	H2AFY	chr5	-	135352945	135353045	135360496	135360780	135345967	135346057	135369405	135369603	4990	137,69,66	633,214,217	63,34,52	452,218,185	358	174	0.00392161390009	0.182099288926	0.095,0.135,0.129	0.063,0.07,0.12	0.035
1845	ENSG00000277957	SENP3-EIF4A1	chr17	+	7575118	7575258	7576523	7576692	7574545	7574678	7577055	7577165	1845	2422,2278,1094	2485,2572,1371	1774,1912,1183	1506,1513,1210	214	243	0.00403274126269	0.185245921228	0.525,0.501,0.475	0.572,0.589,0.526	-0.062
3535	ENSG00000148985	PGAP2	chr11	+	3817352	3817535	3822908	3822993	3811249	3811424	3823882	3824135	3535	2,1,2	1,1,1	1,1,0	2,1,1	257	159	0.0040953632466	0.18612118925	0.553,0.382,0.553	0.236,0.382,0.0	0.29
4935	ENSG00000258864	CTC-554D6.1	chr5	+	112864456	112864528	112864620	112864732	112862507	112862583	112867403	112867582	4935	105,85,85	456,473,355	84,58,50	513,414,359	146	186	0.00455274574458	0.204729787588	0.227,0.186,0.234	0.173,0.151,0.151	0.057
1385	ENSG00000007392	LUC7L	chr16	-	189967	190135	190540	190570	188989	189339	192926	193015	1385	8,8,4	9,20,17	6,6,7	3,3,6	104	242	0.00469289138051	0.208833666433	0.674,0.482,0.354	0.823,0.823,0.731	-0.289
1915	ENSG00000099821	POLRMT	chr19	-	617776	617849	618487	618586	617569	617655	618704	618760	1915	355,228,232	90,46,57	222,158,224	31,24,37	173	147	0.00495300648812	0.209497462547	0.77,0.808,0.776	0.859,0.848,0.837	-0.063
3149	ENSG00000131148	EMC8	chr16	-	85780378	85780473	85781210	85781280	85778623	85779867	85788973	85789050	3149	68,60,63	288,229,222	64,61,58	134,116,200	144	169	0.0049422451652	0.209497462547	0.217,0.235,0.25	0.359,0.382,0.254	-0.098
3869	ENSG00000013810	TACC3	chr4	+	1723727	1723870	1727707	1728787	1723420	1723583	1730886	1730962	3869	220,155,175	614,462,568	154,188,193	362,331,493	217	1154	0.00483697950497	0.209497462547	0.656,0.641,0.621	0.693,0.751,0.676	-0.067
4130	ENSG00000221983	UBA52	chr19	+	18573661	18573748	18574869	18574972	18573292	18573403	18575056	18575234	4130	7169,10120,8351	7692,9462,9447	6927,7617,7601	5291,5314,7568	161	177	0.00491794823201	0.209497462547	0.506,0.54,0.493	0.59,0.612,0.525	-0.063
4668	ENSG00000147044	CASK	chrX	-	41557031	41557100	41559778	41559847	41555599	41555635	41561558	41561644	4668	39,41,41	8,1,3	32,35,31	2,1,0	143	143	0.00484023751834	0.209497462547	0.83,0.976,0.932	0.941,0.972,1.0	-0.058
2338	ENSG00000071553	ATP6AP1	chrX	+	154432265	154432376	154433659	154433720	154431829	154431904	154434207	154434446	2338	422,260,363	26,21,27	219,234,336	5,5,21	185	135	0.0051199093806	0.210310123788	0.922,0.9,0.907	0.97,0.972,0.921	-0.045
3391	ENSG00000100997	ABHD12	chr20	-	25320198	25320318	25323324	25323430	25309445	25309575	25339226	25339351	3391	88,72,56	60,28,26	80,71,72	22,28,12	180	194	0.00509124116938	0.210310123788	0.613,0.735,0.699	0.797,0.732,0.866	-0.116
3957	ENSG00000072778	ACADVL	chr17	+	7223967	7224069	7224145	7224243	7223812	7223875	7224320	7224393	3957	1459,1176,1318	516,440,542	1121,1058,1149	310,270,396	176	172	0.00508923327993	0.210310123788	0.734,0.723,0.704	0.779,0.793,0.739	-0.05
2044	ENSG00000134222	PSRC1	chr1	-	109281136	109281251	109281618	109282060	109280776	109281046	109282517	109282575	2044	287,351,390	69,83,88	155,254,298	23,27,57	516	189	0.00529798125555	0.215552151654	0.604,0.608,0.619	0.712,0.775,0.657	-0.104
3008	ENSG00000167996	FTH1	chr11	-	61964986	61965112	61965368	61965515	61964565	61964891	61967311	61967453	3008	6546,13042,7466	39421,79009,65309	4022,7379,6513	28411,70073,61515	221	200	0.00551904492843	0.220349158264	0.131,0.13,0.094	0.114,0.087,0.087	0.022
468	ENSG00000112306	RPS12	chr6	+	132814971	132815224	132816959	132817061	132814731	132814782	132817479	132817564	468	6281,12172,9267	22009,37547,29923	6061,7513,7584	27446,32377,26983	327	176	0.00550621186519	0.220349158264	0.133,0.149,0.143	0.106,0.111,0.131	0.026
1489	ENSG00000135164	DMTF1	chr7	+	87155454	87155497	87163238	87163332	87154389	87154528	87163494	87163617	1489	2,0,1	1,3,7	3,2,5	4,1,1	117	168	0.00561313331684	0.22126886799	0.742,0.0,0.17	0.519,0.742,0.878	-0.409
4716	ENSG00000115204	MPV17	chr2	-	27312679	27312772	27312993	27313109	27312213	27312246	27322447	27322522	4716	60,31,23	32,10,11	29,12,17	23,19,16	190	167	0.00564567102316	0.22126886799	0.622,0.732,0.648	0.526,0.357,0.483	0.212
3835	ENSG00000179818	PCBP1-AS1	chr2	-	70055713	70055910	70083506	70083687	70051202	70051305	70085546	70085624	3835	15,4,2	3,0,0	9,4,2	5,1,2	255	271	0.00592708397008	0.230186388365	0.842,1.0,1.0	0.657,0.81,0.515	0.287
4660	ENSG00000120253	NUP43	chr6	-	149731612	149731735	149736470	149736622	149724314	149727198	149738642	149738778	4660	138,78,70	70,61,27	113,92,61	92,88,64	226	197	0.00615513059889	0.236889350617	0.632,0.527,0.693	0.517,0.477,0.454	0.135
300	ENSG00000182899	RPL35A	chr3	+	197952539	197952625	197953487	197953660	197951158	197951311	197954002	197954147	300	3,4,2	4,10,5	0,1,2	8,10,5	160	247	0.00626335750172	0.238902350423	0.537,0.382,0.382	0.0,0.134,0.382	0.262
3162	ENSG00000267855	NDUFA7	chr19	-	8316495	8316645	8320856	8320906	8311411	8311595	8321307	8321375	3162	17,33,17	720,1051,942	8,4,13	517,597,741	124	224	0.00673574288694	0.250210778596	0.041,0.054,0.032	0.027,0.012,0.031	0.019
4122	ENSG00000169398	PTK2	chr8	-	140717597	140717709	140735250	140735455	140706118	140706205	140739017	140739107	4122	307,188,184	171,102,119	213,220,195	71,88,96	279	186	0.00688058696172	0.250210778596	0.545,0.551,0.508	0.667,0.625,0.575	-0.088
4396	ENSG00000125970	RALY	chr20	+	34072065	34072330	34075873	34076040	34031521	34031604	34076701	34076815	4396	500,349,269	170,109,102	351,302,236	76,56,76	339	241	0.00688562951396	0.250210778596	0.676,0.695,0.652	0.767,0.793,0.688	-0.075
4537	ENSG00000088682	COQ9	chr16	+	57456930	57457015	57458245	57458350	57456503	57456646	57459564	57459720	4537	323,150,144	146,81,69	267,189,182	105,56,56	159	179	0.00669317090573	0.250210778596	0.714,0.676,0.701	0.741,0.792,0.785	-0.076
4951	ENSG00000239672	NME1	chr17	+	51159979	51160081	51161159	51161272	51155650	51155780	51161727	51162061	4951	3017,1768,1381	5439,3485,3085	3292,1730,1527	4993,2465,2803	176	187	0.00677333021688	0.250210778596	0.371,0.35,0.322	0.412,0.427,0.367	-0.054
854	ENSG00000100209	HSCB	chr22	+	28744614	28744709	28745863	28746008	28743881	28743978	28751240	28751288	854	243,257,165	298,311,209	197,211,169	341,355,264	169	219	0.00691125277956	0.250210778596	0.514,0.517,0.506	0.428,0.435,0.453	0.074
4952	ENSG00000239672	NME1	chr17	+	51159979	51160081	51161097	51161272	51155650	51155780	51161727	51162035	4952	3017,1768,1381	5441,3485,3087	3292,1730,1527	4993,2471,2810	176	249	0.00707887350327	0.254125610134	0.44,0.418,0.388	0.483,0.498,0.435	-0.057
1146	ENSG00000239665	RP11-295P9.3	chr10	+	13652845	13653148	13654088	13654258	13652407	13652489	13654352	13654427	1146	1,0,1	0,1,2	3,0,4	0,2,1	377	244	0.00722163056173	0.257090047998	1.0,0.0,0.244	1.0,0.0,0.721	-0.159
1143	ENSG00000123106	CCDC91	chr12	+	28225794	28225861	28255580	28255662	28198942	28199056	28257201	28257245	1143	1,1,0	17,13,3	2,1,3	9,11,5	141	156	0.00731387817187	0.258222211159	0.061,0.078,0.0	0.197,0.091,0.399	-0.183
4461	ENSG00000129255	MPDU1	chr17	+	7586691	7586838	7586898	7587017	7585945	7586078	7587160	7587271	4461	617,201,347	326,106,179	624,309,375	254,74,169	221	193	0.00739323502758	0.25888442654	0.623,0.623,0.629	0.682,0.785,0.66	-0.084
2248	ENSG00000149273	RPS3	chr11	+	75402351	75402379	75404019	75404207	75401639	75401733	75404671	75404868	2248	1747,2228,1563	5885,7975,7163	1491,1976,1525	3640,4435,5800	102	262	0.00765712579118	0.261689931039	0.433,0.418,0.359	0.513,0.534,0.403	-0.08
3992	ENSG00000175581	MRPL48	chr11	+	73808312	73808350	73825707	73825796	73805026	73805079	73844806	73844976	3992	9,10,7	260,432,379	17,19,8	282,354,280	112	163	0.0075520739329	0.261689931039	0.048,0.033,0.026	0.081,0.072,0.04	-0.029
5149	ENSG00000101365	IDH3B	chr20	-	2659698	2659793	2660029	2660176	2659524	2659585	2660262	2660308	5149	226,310,263	84,122,105	174,236,250	56,63,60	221	169	0.00760235443839	0.261689931039	0.673,0.66,0.657	0.704,0.741,0.761	-0.072
312	ENSG00000129103	SUMF2	chr7	+	56072996	56073111	56076833	56076889	56068481	56068638	56078101	56078186	312	606,410,412	129,90,84	513,614,412	86,62,80	189	130	0.00781038856096	0.263772106865	0.764,0.758,0.771	0.804,0.872,0.78	-0.054
3179	ENSG00000163738	MTHFD2L	chr4	+	74125439	74125517	74160054	74160088	74114487	74114657	74174505	74174690	3179	11,2,1	6,0,0	15,1,1	2,0,0	152	108	0.0080051529707	0.263772106865	0.566,1.0,1.0	0.842,1.0,1.0	-0.092
3837	ENSG00000179818	PCBP1-AS1	chr2	-	70055713	70055910	70083537	70083687	70051202	70051305	70085546	70085624	3837	15,5,2	3,0,0	9,5,4	5,1,2	224	271	0.00805668015459	0.263772106865	0.858,1.0,1.0	0.685,0.858,0.708	0.202
5287	ENSG00000070501	POLB	chr8	+	42344952	42345019	42349015	42349090	42339011	42339069	42355515	42355567	5287	18,34,9	2,0,1	25,22,9	5,3,1	141	149	0.00792657862253	0.263772106865	0.905,1.0,0.905	0.841,0.886,0.905	0.059
5440	ENSG00000163001	CFAP36	chr2	+	55522101	55522166	55523720	55523822	55519730	55519916	55528877	55528992	5440	171,117,92	529,404,404	114,101,76	486,492,435	139	176	0.00796131824483	0.263772106865	0.29,0.268,0.224	0.229,0.206,0.181	0.055
856	ENSG00000100209	HSCB	chr22	+	28744614	28744704	28745863	28746008	28743881	28743978	28751240	28751288	856	250,253,164	298,311,209	214,207,162	341,355,264	164	219	0.00808851732193	0.263772106865	0.528,0.521,0.512	0.456,0.438,0.45	0.072
2662	ENSG00000161558	TMEM143	chr19	-	48345159	48345354	48360071	48360176	48343320	48343451	48363290	48363531	2662	2,1,2	5,13,7	0,0,1	2,2,5	179	269	0.00832933632886	0.269567612098	0.375,0.104,0.3	0.0,0.0,0.231	0.183
4032	ENSG00000130733	YIPF2	chr19	-	10927629	10927769	10927798	10927959	10925685	10925773	10928379	10928440	4032	108,169,107	41,74,63	42,56,117	34,61,67	235	214	0.00843854545565	0.271048617944	0.706,0.675,0.607	0.529,0.455,0.614	0.13
4282	ENSG00000140988	RPS2	chr16	-	1962496	1962656	1962735	1962909	1962060	1962270	1963148	1963256	4282	14319,13712,11870	11043,12069,10843	11374,11013,11007	7417,6939,8696	248	234	0.00903067004949	0.285770536677	0.55,0.517,0.508	0.591,0.6,0.544	-0.053
4292	ENSG00000163818	LZTFL1	chr3	-	45837926	45838051	45854985	45855074	45835589	45835784	45913119	45913177	4292	2,2,3	23,32,25	0,0,2	32,33,30	163	199	0.00901721505398	0.285770536677	0.096,0.071,0.128	0.0,0.0,0.075	0.073
4590	ENSG00000166352	C11orf74	chr11	+	36633283	36633438	36636050	36636117	36610080	36610239	36648015	36648155	4590	64,45,29	48,19,18	99,51,39	33,18,11	229	141	0.00920278907813	0.287238562691	0.451,0.593,0.498	0.649,0.636,0.686	-0.143
4960	ENSG00000143374	TARS2	chr1	+	150496809	150496908	150497529	150497747	150496481	150496628	150498501	150498664	4960	99,47,27	314,120,89	91,66,48	220,104,93	173	292	0.00926170545306	0.287238562691	0.347,0.398,0.339	0.411,0.517,0.466	-0.103
5238	ENSG00000196352	CD55	chr1	+	207337328	207337409	207339396	207339417	207331107	207331296	207340390	207340766	5238	125,157,200	24,25,20	67,201,190	7,20,10	155	95	0.00927877379479	0.287238562691	0.761,0.794,0.86	0.854,0.86,0.921	-0.073
2683	ENSG00000133597	ADCK2	chr7	+	140681041	140681137	140686989	140687241	140679154	140679283	140689596	140689725	2683	118,37,35	70,33,32	132,59,52	51,18,35	170	326	0.00957349878428	0.292084673916	0.764,0.683,0.677	0.832,0.863,0.74	-0.104
3426	ENSG00000114268	PFKFB4	chr3	-	48543579	48543646	48548531	48548659	48539696	48539771	48549863	48549960	3426	5,3,15	105,24,23	3,1,3	51,32,34	202	141	0.00970880704496	0.292084673916	0.032,0.08,0.313	0.039,0.021,0.058	0.102
4642	ENSG00000105793	GTPBP10	chr7	+	90354457	90354549	90355085	90355230	90352815	90353009	90374301	90374354	4642	126,64,42	65,23,8	152,80,47	101,47,32	166	219	0.00955102440197	0.292084673916	0.719,0.786,0.874	0.665,0.692,0.66	0.121
680	ENSG00000033627	ATP6V0A1	chr17	+	42507519	42507627	42513860	42513978	42501196	42501304	42521026	42521444	680	28,12,5	18,11,18	31,19,18	10,9,8	182	192	0.00967128921072	0.292084673916	0.621,0.535,0.227	0.766,0.69,0.704	-0.259
5318	ENSG00000067182	TNFRSF1A	chr12	-	6329777	6330066	6330266	6330295	6328756	6329622	6330597	6330711	5318	92,62,51	481,367,396	81,72,58	281,221,328	103	363	0.00977771614035	0.292100722738	0.403,0.373,0.312	0.504,0.534,0.384	-0.111
2813	ENSG00000258984	UBE2F-SCLY	chr2	+	237987962	237987992	237994743	237994809	237973091	237973225	238016565	238016633	2813	14,26,14	35,42,26	10,8,13	49,33,38	104	140	0.00989552797494	0.293567329923	0.35,0.455,0.42	0.216,0.246,0.315	0.149
30	ENSG00000140374	ETFA	chr15	-	76284364	76284460	76284804	76284927	76283756	76283825	76285636	76285738	30	14,10,9	0,1,0	9,7,7	2,1,1	197	170	0.00997944050409	0.294014964369	1.0,0.896,1.0	0.795,0.858,0.858	0.128
4536	ENSG00000163904	SENP2	chr3	+	185598411	185598545	185598957	185599024	185590113	185590169	185600764	185600855	4536	35,19,9	12,2,3	12,16,10	13,9,6	208	141	0.0100861329263	0.295123012748	0.664,0.866,0.67	0.385,0.547,0.53	0.246
182	ENSG00000109113	RAB34	chr17	-	28715992	28716058	28716902	28716994	28715799	28715901	28717212	28717425	182	15,3,12	143,105,64	5,3,3	112,81,66	166	140	0.0101940258731	0.296250874353	0.081,0.024,0.137	0.036,0.03,0.037	0.046
3257	ENSG00000105220	GPI	chr19	+	34381465	34381519	34393247	34393308	34379517	34379562	34393727	34393771	3257	1032,637,735	230,141,136	639,562,643	102,63,128	128	135	0.0104197888752	0.300765797803	0.826,0.827,0.851	0.869,0.904,0.841	-0.037
831	ENSG00000004897	CDC27	chr17	-	47169916	47170042	47181561	47181637	47158205	47158303	47189145	47189261	831	18,3,6	95,31,30	9,0,4	89,60,34	150	200	0.0106097950019	0.30419492784	0.202,0.114,0.211	0.119,0.0,0.136	0.091
2099	ENSG00000146963	C7orf55-LUC7L2	chr7	+	139412550	139412580	139417537	139417729	139409562	139409654	139422162	139423457	2099	76,117,64	454,497,422	64,85,88	266,289,348	104	266	0.0108457700088	0.306875444886	0.3,0.376,0.279	0.381,0.429,0.393	-0.083
4106	ENSG00000113448	PDE4D	chr5	-	58991831	58992004	58993371	58993465	58990803	58990902	59038858	59039515	4106	43,22,25	79,42,58	31,32,14	88,105,63	168	247	0.0109012864954	0.306875444886	0.445,0.435,0.388	0.341,0.309,0.246	0.124
4730	ENSG00000166444	ST5	chr11	-	8811246	8811335	8831555	8831688	8750620	8750725	8839309	8839350	4730	4,0,2	14,3,2	1,0,0	2,2,2	207	163	0.0109187892375	0.306875444886	0.184,0.0,0.441	0.282,0.0,0.0	0.114
2202	ENSG00000111321	LTBR	chr12	+	6388799	6388825	6390111	6390340	6386346	6386444	6390659	6391224	2202	12,6,7	635,552,553	3,2,2	350,310,474	100	303	0.0111928876132	0.312437029871	0.054,0.032,0.037	0.025,0.019,0.013	0.022
2249	ENSG00000149273	RPS3	chr11	+	75402351	75402446	75404019	75404207	75401639	75401733	75404671	75404868	2249	4285,5592,4015	5885,7975,7163	3503,4471,3811	3640,4435,5800	169	262	0.0112629453652	0.312437029871	0.53,0.521,0.465	0.599,0.61,0.505	-0.066
1138	ENSG00000143416	SELENBP1	chr1	-	151369003	151369189	151369441	151369554	151368198	151368319	151369712	151369769	1138	162,70,43	103,54,35	103,52,42	39,22,26	187	260	0.0116229860978	0.320344494257	0.686,0.643,0.631	0.786,0.767,0.692	-0.095
4462	ENSG00000129255	MPDU1	chr17	+	7585945	7586078	7586898	7587017	7583851	7583965	7587160	7587271	4462	236,98,123	325,106,178	251,97,160	252,74,169	207	193	0.0117335022609	0.321317446529	0.404,0.463,0.392	0.482,0.55,0.469	-0.081
1592	ENSG00000143543	JTB	chr1	-	153975825	153975905	153976692	153976922	153974681	153974835	153977338	153977394	1592	279,460,412	1338,1144,1534	235,295,340	1309,1192,1370	304	154	0.0119922215412	0.322928489326	0.096,0.169,0.12	0.083,0.111,0.112	0.026
2455	ENSG00000164111	ANXA5	chr4	-	121684676	121684771	121686287	121686372	121683363	121683477	121696580	121696624	2455	256,237,152	622,601,497	164,115,143	526,521,444	159	169	0.0119509107945	0.322928489326	0.304,0.295,0.245	0.249,0.19,0.255	0.05
5350	ENSG00000132676	DAP3	chr1	+	155725381	155725411	155725991	155726019	155721516	155721618	155727607	155727738	5350	68,47,31	99,71,51	38,35,31	88,99,60	104	102	0.0120191080999	0.322928489326	0.403,0.394,0.373	0.298,0.257,0.336	0.093
1398	ENSG00000101190	TCFL5	chr20	-	62857394	62857638	62859363	62859526	62841114	62842097	62860124	62860308	1398	120,113,145	142,164,190	115,196,112	114,155,126	237	318	0.0122009300207	0.325764831553	0.531,0.48,0.506	0.575,0.629,0.544	-0.077
5431	ENSG00000124795	DEK	chr6	-	18257952	18258062	18258303	18258405	18256360	18256455	18263842	18263996	5431	253,248,228	560,444,457	243,221,185	607,660,426	176	184	0.0127254024892	0.337657884682	0.321,0.369,0.343	0.295,0.259,0.312	0.056
5416	ENSG00000124831	LRRFIP1	chr2	+	237769942	237769992	237772080	237772198	237760063	237760205	237772865	237772945	5416	2,9,9	21,48,36	2,3,2	16,45,37	124	192	0.0128078038107	0.337746530119	0.129,0.225,0.279	0.162,0.094,0.077	0.1
2474	ENSG00000204120	GIGYF2	chr2	+	232724573	232724691	232731121	232731234	232703423	232703489	232735154	232735238	2474	0,2,2	2,0,2	2,1,1	0,1,0	192	187	0.0131276064856	0.342256480558	0.0,1.0,0.493	1.0,0.493,1.0	-0.333
3616	ENSG00000173039	RELA	chr11	-	65660123	65660215	65661686	65661835	65659665	65659797	65661936	65662088	3616	94,52,105	77,59,84	36,36,73	52,70,78	223	166	0.0131390596469	0.342256480558	0.476,0.396,0.482	0.34,0.277,0.411	0.109
1914	ENSG00000099821	POLRMT	chr19	-	617776	617849	618487	618582	617569	617655	618704	618760	1914	126,101,89	90,46,57	74,64,100	31,24,37	169	147	0.0133797937773	0.346415024343	0.549,0.656,0.576	0.675,0.699,0.702	-0.098
1020	ENSG00000154582	TCEB1	chr8	-	73955910	73956054	73959764	73959818	73946699	73946820	73964486	73964625	1020	78,84,65	2132,2309,2001	48,64,42	2467,1792,1842	128	218	0.0136233009862	0.350594830199	0.059,0.058,0.052	0.032,0.057,0.037	0.014
4953	ENSG00000239672	NME1	chr17	+	51155650	51155780	51159979	51160081	51153596	51153662	51161097	51161272	4953	2319,1468,1094	361,222,145	2256,1041,1085	392,210,210	204	176	0.0139065299827	0.355740695126	0.847,0.851,0.867	0.832,0.81,0.817	0.035
3933	ENSG00000173681	CXorf23	chrX	-	19929784	19929940	19935808	19935898	19912859	19917334	19937504	19937532	3933	1,1,1	15,12,6	13,2,0	17,10,5	164	230	0.014051114492	0.357299768511	0.086,0.105,0.189	0.517,0.219,0.0	-0.119
5449	ENSG00000160551	TAOK1	chr17	+	29478250	29478347	29480367	29480481	29477660	29477706	29482196	29482288	5449	18,1,8	39,11,19	22,21,8	26,25,9	171	188	0.0142250251974	0.359581702031	0.337,0.091,0.316	0.482,0.48,0.494	-0.237
1364	ENSG00000099797	TECR	chr19	+	14564948	14564992	14565065	14565123	14564785	14564858	14565201	14565290	1364	206,158,149	174,124,150	131,87,139	62,41,115	118	132	0.0147164353193	0.368341595489	0.57,0.588,0.526	0.703,0.704,0.575	-0.099
2585	ENSG00000183291	SEP15	chr1	-	86880661	86880725	86903280	86903448	86868052	86868102	86914027	86914126	2585	1330,1374,972	1400,1273,1063	1239,1122,1015	1586,1573,1143	242	138	0.0147440104936	0.368341595489	0.351,0.381,0.343	0.308,0.289,0.336	0.047
1973	ENSG00000141582	CBX4	chr17	-	79835645	79835712	79837836	79837902	79833155	79835395	79839010	79839054	1973	36,41,44	74,68,93	29,53,51	32,46,82	140	141	0.0151792830386	0.368935005872	0.329,0.378,0.323	0.477,0.537,0.385	-0.123
32	ENSG00000101290	CDS2	chr20	+	5185757	5185826	5186686	5186839	5184857	5184945	5189066	5189186	32	19,9,13	150,78,90	30,14,16	119,73,74	143	227	0.015136527021	0.368935005872	0.167,0.155,0.187	0.286,0.233,0.256	-0.089
3581	ENSG00000137288	UQCC2	chr6	-	33700443	33700513	33701345	33701420	33696760	33697750	33711548	33711727	3581	311,319,276	433,497,403	189,157,203	401,374,305	149	144	0.0151995695303	0.368935005872	0.41,0.383,0.398	0.313,0.289,0.391	0.066
4244	ENSG00000064666	CNN2	chr19	+	1032558	1032696	1036129	1036246	1032391	1032458	1036415	1036562	4244	281,193,184	57,55,38	171,210,166	25,34,25	212	191	0.014910040938	0.368935005872	0.816,0.76,0.814	0.86,0.848,0.857	-0.058
5197	ENSG00000143641	GALNT2	chr1	+	230249183	230249271	230255217	230255344	230246062	230246150	230262572	230262665	5197	189,57,59	216,81,62	168,107,69	110,65,80	162	201	0.0151793050035	0.368935005872	0.521,0.466,0.541	0.655,0.671,0.517	-0.105
5432	ENSG00000124795	DEK	chr6	-	18256360	18256455	18257952	18258062	18249650	18249839	18258303	18258405	5432	835,753,698	110,155,121	936,1022,675	137,109,90	184	169	0.0154332890477	0.372491586507	0.875,0.817,0.841	0.863,0.896,0.873	-0.033
2234	ENSG00000142856	ITGB3BP	chr1	-	63454889	63454968	63508527	63508570	63454379	63454473	63523128	63523209	2234	43,75,20	1171,1025,692	36,28,33	1151,1072,797	117	153	0.0158284676009	0.379883222422	0.046,0.087,0.036	0.039,0.033,0.051	0.015
1733	ENSG00000116898	MRPS15	chr1	-	36461263	36461312	36462087	36462163	36460691	36460776	36463805	36463850	1733	112,116,93	143,241,167	61,62,75	159,174,146	150	123	0.0159470620439	0.380591335483	0.391,0.283,0.313	0.239,0.226,0.296	0.075
1588	ENSG00000124508	BTN2A2	chr6	+	26385014	26385362	26388012	26388294	26383791	26383915	26390004	26390211	1588	48,31,24	46,17,22	51,27,37	25,10,16	422	356	0.016190602775	0.382134005828	0.468,0.606,0.479	0.632,0.695,0.661	-0.145
4991	ENSG00000125772	GPCPD1	chr20	-	5567482	5567560	5570146	5570239	5566732	5566772	5573914	5573969	4991	43,44,57	47,34,55	69,46,58	38,28,37	167	152	0.0161884385398	0.382134005828	0.454,0.541,0.485	0.623,0.599,0.588	-0.11
2126	ENSG00000138646	HERC5	chr4	+	88499925	88499992	88500914	88500985	88494164	88494331	88504231	88504597	2126	51,101,56	53,120,73	36,76,49	73,130,75	141	145	0.0162976220857	0.382546382143	0.497,0.464,0.441	0.336,0.375,0.402	0.096
4813	ENSG00000100814	CCNB1IP1	chr14	-	20317793	20317974	20318255	20318470	20316226	20316560	20325538	20325653	4813	2,8,7	2,1,1	0,3,1	2,2,1	289	255	0.0166960624612	0.387639015404	0.469,0.876,0.861	0.0,0.57,0.469	0.389
5405	ENSG00000124523	SIRT5	chr6	+	13591668	13591894	13595476	13595564	13584075	13584225	13596962	13597016	5405	12,8,6	22,18,20	7,1,3	23,17,20	300	162	0.0166100998404	0.387639015404	0.228,0.194,0.139	0.141,0.031,0.075	0.105
2738	ENSG00000141644	MBD1	chr18	-	50274185	50274353	50274976	50275045	50273563	50273863	50275128	50275245	2738	1,3,10	3,3,6	3,1,4	1,1,1	143	242	0.0168672540657	0.389496807398	0.361,0.629,0.738	0.835,0.629,0.871	-0.202
2934	ENSG00000163517	HDAC11	chr3	+	13483463	13483564	13502883	13502980	13481245	13481394	13504093	13504272	2934	11,5,4	38,33,18	12,8,11	14,29,16	175	171	0.0171378521304	0.39361776506	0.22,0.129,0.178	0.456,0.212,0.402	-0.181
1066	ENSG00000043514	TRIT1	chr1	-	39847219	39847297	39847547	39847660	39844530	39844640	39847985	39848097	1066	76,81,61	66,69,64	43,58,46	63,67,69	187	152	0.0172794101468	0.394746738755	0.483,0.488,0.437	0.357,0.413,0.351	0.096
2320	ENSG00000149499	EML3	chr11	-	62604112	62604201	62605641	62605773	62603943	62604041	62605854	62605980	2320	29,21,18	73,45,42	4,14,12	44,45,40	206	163	0.0174167255447	0.395372622944	0.239,0.27,0.253	0.067,0.198,0.192	0.102
4581	ENSG00000186854	TRABD2A	chr2	-	84823952	84824204	84832054	84832145	84821665	84822100	84839148	84839323	4581	141,93,105	132,128,147	108,112,118	56,90,133	165	326	0.0174919067735	0.395372622944	0.679,0.589,0.585	0.792,0.711,0.637	-0.096
4173	ENSG00000177830	CHID1	chr11	-	884067	884169	893426	893519	883147	883303	899339	899401	4173	26,18,15	42,41,39	7,4,9	30,15,36	167	176	0.0175856672795	0.395399845358	0.395,0.316,0.288	0.197,0.219,0.209	0.125
4869	ENSG00000167578	RAB4B	chr19	+	40783777	40783840	40783920	40784075	40780384	40780499	40786664	40786760	4869	12,13,16	50,40,35	18,14,13	27,24,19	137	229	0.0176954894194	0.395786025129	0.286,0.352,0.433	0.527,0.494,0.534	-0.161
3279	ENSG00000138660	AP1AR	chr4	+	112262987	112263086	112265008	112265067	112260765	112260862	112265733	112265807	3279	129,120,108	36,15,15	110,131,91	30,39,29	173	133	0.0181329257555	0.40265813391	0.734,0.86,0.847	0.738,0.721,0.707	0.092
4211	ENSG00000174842	GLMN	chr1	-	92266418	92266492	92266539	92266593	92263622	92263732	92266699	92266741	4211	3,1,1	40,36,29	6,2,6	55,32,21	128	148	0.018201735681	0.40265813391	0.08,0.031,0.038	0.112,0.067,0.248	-0.093
5401	ENSG00000122417	ODF2L	chr1	-	86355344	86355383	86356443	86356602	86354773	86354859	86358786	86358891	5401	125,106,71	5,1,6	119,83,84	1,1,2	233	113	0.0182855051448	0.40265813391	0.924,0.981,0.852	0.983,0.976,0.953	-0.052
2274	ENSG00000108840	HDAC5	chr17	-	44092171	44092284	44092380	44092527	44091699	44091831	44092675	44092806	2274	19,19,20	18,23,15	18,28,18	10,4,12	221	187	0.0184958392258	0.405201154731	0.472,0.411,0.53	0.604,0.856,0.559	-0.202
2896	ENSG00000214021	TTLL3	chr3	+	9817644	9818920	9825799	9825948	9813247	9813345	9826996	9827240	2896	118,53,104	16,12,13	95,87,116	7,7,9	1350	223	0.0189322168224	0.412645052374	0.549,0.422,0.569	0.692,0.672,0.68	-0.168
3187	ENSG00000198646	NCOA6	chr20	-	34736689	34736758	34740362	34743341	34732558	34732595	34746806	34746928	3187	423,201,208	9,10,20	252,266,243	6,4,5	3053	143	0.0195755896496	0.424133229143	0.688,0.485,0.328	0.663,0.757,0.695	-0.205
3881	ENSG00000051180	RAD51	chr15	+	40709024	40709116	40718804	40718899	40701063	40701201	40728710	40728824	3881	6,7,10	23,22,20	13,13,11	18,15,16	166	169	0.0196578603395	0.424133229143	0.21,0.245,0.337	0.424,0.469,0.412	-0.171
2982	ENSG00000143545	RAB13	chr1	-	153982718	153982808	153983218	153983296	153982534	153982600	153983520	153983581	2982	360,608,400	346,701,467	294,475,407	239,384,401	152	164	0.019854757793	0.42622877031	0.529,0.483,0.48	0.57,0.572,0.523	-0.058
2946	ENSG00000141756	FKBP10	chr17	+	41819209	41819399	41820268	41820461	41818381	41818527	41820946	41821089	2946	947,534,709	2394,1958,2250	462,430,620	1790,1816,2076	264	267	0.0203649511892	0.428669434004	0.286,0.216,0.242	0.207,0.193,0.232	0.037
4053	ENSG00000100097	LGALS1	chr22	+	37676985	37677065	37678482	37678654	37675687	37675711	37679602	37679640	4053	1022,1964,1541	989,1732,1962	722,889,1223	552,632,1219	154	246	0.0204521080134	0.428669434004	0.623,0.644,0.556	0.676,0.692,0.616	-0.054
4152	ENSG00000060971	ACAA1	chr3	-	38131925	38132005	38133951	38134009	38129289	38129388	38136591	38136685	4152	6,5,4	15,12,9	4,0,1	12,4,17	132	154	0.020469557086	0.428669434004	0.318,0.327,0.341	0.28,0.0,0.064	0.214
4791	ENSG00000102158	MAGT1	chrX	-	77853900	77853964	77855500	77855590	77841245	77841320	77856732	77856873	4791	67,49,36	165,81,120	79,85,61	154,114,92	164	138	0.0202163637085	0.428669434004	0.255,0.337,0.202	0.302,0.386,0.358	-0.084
4924	ENSG00000206053	HN1L	chr16	+	1685438	1685587	1691842	1691985	1678255	1678356	1697811	1697860	4924	76,36,38	317,147,135	44,22,26	252,146,136	223	217	0.0204701696013	0.428669434004	0.189,0.192,0.215	0.145,0.128,0.157	0.055
1319	ENSG00000049860	HEXB	chr5	+	74716586	74716673	74720427	74720518	74713505	74713635	74720642	74720747	1319	12,12,29	847,1421,1869	18,26,30	756,1298,1630	161	165	0.0207468789623	0.432344716717	0.014,0.009,0.016	0.024,0.02,0.019	-0.008
586	ENSG00000142192	APP	chr21	-	25897572	25897673	25905023	25905077	25891721	25891868	25911740	25911962	586	657,564,692	1340,1524,1592	340,376,545	980,1357,1310	128	175	0.0212316550771	0.440299177133	0.401,0.336,0.373	0.322,0.275,0.363	0.05
2853	ENSG00000135919	SERPINE2	chr2	-	223980310	223980397	223982680	223982781	223977543	223977627	223984751	223985068	2853	869,692,518	745,692,604	548,508,500	613,691,619	175	161	0.0217420900967	0.446679324784	0.518,0.479,0.441	0.451,0.403,0.426	0.053
3632	ENSG00000131469	RPL27	chr17	+	42999932	43000102	43002672	43002783	42998748	42998831	43002871	43002959	3632	22469,23630,21994	15700,21564,17922	18926,15720,19438	18239,17521,16571	244	185	0.0217484315438	0.446679324784	0.52,0.454,0.482	0.44,0.405,0.471	0.047
1996	ENSG00000171097	CCBL1	chr9	-	128838217	128838367	128842653	128842801	128838050	128838137	128845352	128845411	1996	99,67,72	125,91,95	56,54,55	87,113,106	222	224	0.022142417709	0.447718417978	0.444,0.426,0.433	0.394,0.325,0.344	0.08
264	ENSG00000057663	ATG5	chr6	-	106248149	106248244	106293027	106293106	106201971	106202089	106316100	106316266	264	56,76,68	395,322,308	40,69,54	451,453,268	153	169	0.0220493787512	0.447718417978	0.135,0.207,0.196	0.089,0.144,0.182	0.041
3481	ENSG00000153071	DAB2	chr5	-	39381453	39381616	39382617	39383271	39376649	39377282	39388304	39388367	3481	415,241,347	89,63,82	290,333,381	58,42,69	728	237	0.0222225718802	0.447718417978	0.603,0.555,0.579	0.619,0.721,0.643	-0.082
3914	ENSG00000140307	GTF2A2	chr15	-	59650668	59650773	59652205	59652326	59642135	59642262	59657405	59657520	3914	376,260,185	603,421,282	329,164,157	583,454,289	195	179	0.0219548112791	0.447718417978	0.364,0.362,0.376	0.341,0.249,0.333	0.06
4667	ENSG00000197746	PSAP	chr10	-	71825836	71825893	71828013	71828157	71821875	71822007	71828876	71829077	4667	2459,1749,1318	1017,785,607	1315,1159,1195	657,769,582	218	131	0.0223230390986	0.447718417978	0.592,0.572,0.566	0.546,0.475,0.552	0.052
121	ENSG00000103248	MTHFSD	chr16	-	86551972	86552146	86554644	86554748	86548463	86548577	86555168	86555235	121	7,1,1	4,2,2	12,1,2	4,0,0	178	248	0.0224770889753	0.448701514498	0.709,0.411,0.411	0.807,1.0,1.0	-0.425
2605	ENSG00000128923	FAM63B	chr15	+	58821716	58821819	58831773	58831916	58810229	58810388	58847296	58847470	2605	11,3,7	10,5,3	13,8,7	24,19,23	177	217	0.0230339553449	0.453461093242	0.574,0.424,0.741	0.399,0.34,0.272	0.243
2727	ENSG00000010292	NCAPD2	chr12	+	6521797	6522037	6522827	6523002	6520985	6521110	6523261	6523346	2727	445,309,223	285,162,111	311,369,250	120,140,134	314	249	0.0229692474964	0.453461093242	0.553,0.602,0.614	0.673,0.676,0.597	-0.059
3823	ENSG00000179818	PCBP1-AS1	chr2	-	69996685	69996888	70018014	70018131	69963253	69963500	70051202	70051305	3823	3,0,0	14,6,4	2,3,0	10,3,6	191	277	0.0229420901282	0.453461093242	0.237,0.0,0.0	0.225,0.592,0.0	-0.193
1688	ENSG00000144134	RABL2A	chr2	+	113635050	113635130	113641352	113641450	113634152	113634232	113641780	113641864	1688	3,1,2	1,1,1	1,2,0	1,1,3	154	172	0.0233563465124	0.453537783186	0.77,0.528,0.691	0.528,0.691,0.0	0.257
2700	ENSG00000132589	FLOT2	chr17	-	28884224	28884315	28885856	28885947	28883107	28883231	28888944	28889026	2700	6,1,2	152,70,34	6,4,6	79,56,48	165	165	0.023268204756	0.453537783186	0.038,0.014,0.056	0.071,0.067,0.111	-0.047
4448	ENSG00000176890	TYMS	chr18	+	669071	669173	670691	670867	662145	662320	671379	671451	4448	604,442,297	686,556,441	485,460,292	370,313,402	176	250	0.023274142576	0.453537783186	0.556,0.53,0.489	0.651,0.676,0.508	-0.087
4099	ENSG00000188917	TRMT2B	chrX	-	101021100	101021315	101023469	101023616	101020486	101020588	101035612	101035683	4099	59,19,14	78,26,16	27,19,7	55,40,21	221	289	0.0235183522645	0.454617198525	0.497,0.489,0.534	0.391,0.383,0.304	0.147
3047	ENSG00000163520	FBLN2	chr3	+	13619729	13619831	13626444	13626579	13618903	13619017	13627831	13627969	3047	268,195,197	160,95,109	151,123,169	76,43,61	176	209	0.0243111408625	0.467276207986	0.665,0.709,0.682	0.702,0.773,0.767	-0.062
3131	ENSG00000112679	DUSP22	chr6	+	311879	311962	335113	335163	304627	304661	345853	345928	3131	38,28,18	8,4,3	25,12,18	19,6,3	157	124	0.0243919930667	0.467276207986	0.79,0.847,0.826	0.51,0.612,0.826	0.172
4511	ENSG00000138036	DYNC2LI1	chr2	+	43796717	43796795	43800840	43800917	43794456	43794643	43801638	43801709	4511	1,1,0	53,25,24	4,3,2	103,50,19	152	151	0.0245065354717	0.467374640782	0.018,0.038,0.0	0.037,0.056,0.095	-0.044
4526	ENSG00000148840	PPRC1	chr10	+	102144249	102144307	102146671	102147392	102143044	102143098	102148371	102148521	4526	7,4,1	122,93,136	5,5,6	54,48,84	132	795	0.0249439633372	0.473602717229	0.257,0.206,0.042	0.358,0.386,0.301	-0.18
120	ENSG00000103248	MTHFSD	chr16	-	86551972	86552146	86554644	86554751	86548463	86548577	86555168	86555235	120	6,1,1	4,2,2	11,1,1	4,0,0	181	248	0.025212437983	0.474482533319	0.673,0.407,0.407	0.79,1.0,1.0	-0.434
2097	ENSG00000013561	RNF14	chr5	+	141978302	141978830	141980122	141980351	141973582	141973742	141983379	141983552	2097	472,388,331	200,131,124	489,443,313	140,117,106	602	303	0.0251452094721	0.474482533319	0.543,0.599,0.573	0.637,0.656,0.598	-0.059
5438	ENSG00000104419	NDRG1	chr8	-	133280231	133280267	133284248	133284329	133264546	133264652	133297133	133297256	5438	57,50,101	321,287,592	20,29,59	130,251,491	155	110	0.025400710213	0.475929096623	0.112,0.11,0.108	0.098,0.076,0.079	0.026
433	ENSG00000112715	VEGFA	chr6	+	43780731	43780803	43781955	43782052	43778888	43778918	43784540	43784562	433	37,23,33	165,187,224	12,25,19	136,203,190	146	171	0.025657430443	0.476558881967	0.208,0.126,0.147	0.094,0.126,0.105	0.052
4576	ENSG00000100461	RBM23	chr14	-	22908332	22908380	22909482	22909595	22906194	22906368	22911327	22911403	4576	103,58,30	10,0,2	82,42,41	3,0,1	187	122	0.0255539607035	0.476558881967	0.87,1.0,0.907	0.947,1.0,0.964	-0.045
1691	ENSG00000160209	PDXK	chr21	+	43743723	43743807	43746078	43746125	43741666	43741771	43748994	43749080	1691	427,271,231	227,124,149	373,278,238	163,102,104	158	121	0.0260325925514	0.481433919392	0.59,0.626,0.543	0.637,0.676,0.637	-0.064
3744	ENSG00000122390	NAA60	chr16	+	3479470	3479600	3482501	3482598	3476221	3476337	3483362	3483597	3744	55,33,37	54,16,23	45,39,25	56,39,35	204	171	0.0262199954963	0.482809572242	0.461,0.634,0.574	0.402,0.456,0.375	0.145
1434	ENSG00000140521	POLG	chr15	-	89322741	89322902	89323403	89323511	89319227	89319350	89323814	89323901	1434	78,58,41	66,54,64	37,38,49	19,28,34	182	235	0.0264814497926	0.485531130961	0.604,0.581,0.453	0.715,0.637,0.65	-0.121
1600	ENSG00000108559	NUP88	chr17	-	5399551	5399650	5404098	5404246	5394890	5394981	5405056	5405243	1600	225,153,88	190,140,96	199,145,103	250,170,126	222	173	0.0270740522877	0.488634692014	0.48,0.46,0.417	0.383,0.399,0.389	0.062
1700	ENSG00000163479	SSR2	chr1	-	156011809	156011887	156014960	156015073	156009114	156009650	156018269	156018368	1700	489,379,367	1006,788,829	417,371,382	700,550,776	187	152	0.0269051344146	0.488634692014	0.283,0.281,0.265	0.326,0.354,0.286	-0.046
2143	ENSG00000059588	TARBP1	chr1	-	234392415	234392552	234393361	234393486	234391312	234391745	234393645	234393837	2143	226,148,189	295,211,251	179,124,149	264,268,257	199	211	0.0276226025061	0.488634692014	0.448,0.427,0.444	0.418,0.329,0.381	0.064
2611	ENSG00000101901	ALG13	chrX	+	111730524	111730580	111735050	111735122	111730394	111730427	111736713	111736879	2611	10,2,0	11,5,5	14,6,11	9,8,3	130	146	0.0275465952149	0.488634692014	0.505,0.31,0.0	0.636,0.457,0.805	-0.361
2863	ENSG00000143537	ADAM15	chr1	+	155060204	155060343	155060762	155060832	155059901	155059974	155062244	155062369	2863	474,373,388	53,45,48	259,196,256	16,9,33	213	144	0.0277945295317	0.488634692014	0.858,0.849,0.845	0.916,0.936,0.84	-0.047
3958	ENSG00000072778	ACADVL	chr17	+	7223967	7224069	7224145	7224243	7223812	7223858	7224320	7224393	3958	439,393,437	516,440,542	326,335,366	310,270,396	176	172	0.0273040292174	0.488634692014	0.454,0.466,0.441	0.507,0.548,0.475	-0.056
397	ENSG00000163138	PACRGL	chr4	+	20709682	20709773	20712787	20712922	20704659	20704814	20713431	20713539	397	1,1,4	18,12,7	3,0,0	27,16,4	165	209	0.027736969927	0.488634692014	0.066,0.095,0.42	0.123,0.0,0.0	0.153
4234	ENSG00000133997	MED6	chr14	-	70585755	70585783	70591265	70591381	70584816	70584943	70592879	70592988	4234	96,128,97	39,69,44	113,117,102	34,35,39	190	102	0.0270417453428	0.488634692014	0.569,0.499,0.542	0.641,0.642,0.584	-0.086
5001	ENSG00000189077	TMEM120A	chr7	-	75989164	75989224	75992143	75992260	75988420	75988516	75992438	75992557	5001	135,106,110	126,97,115	77,60,90	110,92,97	191	134	0.027344422968	0.488634692014	0.429,0.434,0.402	0.329,0.314,0.394	0.076
5327	ENSG00000066322	ELOVL1	chr1	-	43364927	43365008	43365185	43365376	43364737	43364794	43365563	43365623	5327	340,226,228	168,124,129	241,232,205	98,90,87	265	155	0.0275760930072	0.488634692014	0.542,0.516,0.508	0.59,0.601,0.58	-0.068
4689	ENSG00000104671	DCTN6	chr8	+	30164110	30164175	30175084	30175190	30156296	30156406	30177125	30177214	4689	12,16,17	477,654,636	5,16,8	577,761,604	139	180	0.0283242163425	0.495905951701	0.032,0.031,0.033	0.011,0.027,0.017	0.014
104	ENSG00000163382	APOA1BP	chr1	+	156592364	156592475	156592556	156592670	156592100	156592209	156593407	156593876	104	463,268,250	1037,737,601	280,148,227	821,640,563	185	188	0.0287278039156	0.496863070152	0.312,0.27,0.297	0.257,0.19,0.291	0.047
4449	ENSG00000109586	GALNT7	chr4	+	173297794	173297977	173298114	173298297	173295763	173295843	173302046	173302164	4449	21,12,13	148,59,49	15,7,5	137,65,58	257	257	0.0285792660022	0.496863070152	0.124,0.169,0.21	0.099,0.097,0.079	0.076
4510	ENSG00000112118	MCM3	chr6	-	52269085	52269226	52272300	52272451	52267864	52267968	52273229	52273356	4510	842,445,456	611,355,369	671,459,487	430,262,321	225	215	0.028642413729	0.496863070152	0.568,0.545,0.541	0.599,0.626,0.592	-0.054
1339	ENSG00000187079	TEAD1	chr11	+	12864837	12864900	12879707	12879842	12862249	12862314	12881004	12881051	1339	24,9,7	47,7,6	18,21,7	14,7,5	137	209	0.0295330755423	0.501184842907	0.438,0.662,0.64	0.662,0.821,0.681	-0.141
1583	ENSG00000148444	COMMD3	chr10	+	22317883	22317995	22318271	22319018	22316440	22316556	22319938	22320306	1583	380,286,255	578,601,541	320,210,228	677,628,489	186	821	0.0297609270819	0.501184842907	0.744,0.677,0.675	0.676,0.596,0.673	0.05
1844	ENSG00000277957	SENP3-EIF4A1	chr17	+	7565716	7565764	7566926	7567004	7565439	7565587	7570355	7570493	1844	112,40,47	353,165,126	80,27,39	330,179,149	122	152	0.0292330049109	0.501184842907	0.283,0.232,0.317	0.232,0.158,0.246	0.065
263	ENSG00000124614	RPS10	chr6	-	34418368	34418424	34421729	34421807	34417453	34417547	34424668	34424840	263	8304,8314,6740	4201,4392,3743	5643,3259,5745	3444,2489,3197	152	130	0.0294535045527	0.501184842907	0.628,0.618,0.606	0.584,0.528,0.606	0.045
4488	ENSG00000168883	USP39	chr2	+	85621484	85621579	85623645	85623782	85619219	85619289	85625538	85625589	4488	72,40,38	337,256,260	34,35,28	252,321,215	169	211	0.0293007119601	0.501184842907	0.211,0.163,0.154	0.144,0.12,0.14	0.041
5279	ENSG00000092841	MYL6	chr12	+	56159586	56159622	56159622	56159730	56158683	56158711	56159974	56160148	5279	154,218,114	7033,6556,5652	194,144,111	5856,3669,4750	110	182	0.0296497369904	0.501184842907	0.035,0.052,0.032	0.052,0.061,0.037	-0.01
5295	ENSG00000008018	PSMB1	chr6	-	170546102	170546184	170549005	170549113	170543600	170543730	170553129	170553341	5295	527,638,375	776,891,774	509,381,392	891,935,749	182	156	0.0297989115399	0.501184842907	0.368,0.38,0.293	0.329,0.259,0.31	0.048
3824	ENSG00000179818	PCBP1-AS1	chr2	-	69996685	69996888	70018014	70018131	69964230	69964427	70051202	70051305	3824	3,0,0	8,5,4	2,3,0	10,3,3	191	277	0.0303760110502	0.503409008712	0.352,0.0,0.0	0.225,0.592,0.0	-0.155
3825	ENSG00000179818	PCBP1-AS1	chr2	-	69996685	69996888	70018014	70018131	69975558	69975635	70051202	70051305	3825	3,0,0	8,5,4	2,3,0	10,3,3	191	277	0.0303760110502	0.503409008712	0.352,0.0,0.0	0.225,0.592,0.0	-0.155
4120	ENSG00000169398	PTK2	chr8	-	140735250	140735455	140739017	140739107	140717597	140717709	140743229	140743330	4120	88,50,43	300,205,178	80,76,54	197,214,175	164	279	0.0302439029366	0.503409008712	0.333,0.293,0.291	0.409,0.377,0.344	-0.071
4489	ENSG00000168883	USP39	chr2	+	85621484	85621579	85623625	85623782	85619219	85619289	85625538	85625691	4489	72,40,38	339,256,261	34,35,28	253,322,214	169	231	0.0304025103576	0.503409008712	0.225,0.176,0.166	0.155,0.129,0.152	0.044
47	ENSG00000106635	BCL7B	chr7	-	73539881	73540052	73543547	73543644	73537933	73538013	73552166	73552242	47	87,49,41	131,93,86	70,60,50	75,72,76	171	245	0.030547621822	0.503858843334	0.488,0.43,0.406	0.572,0.544,0.485	-0.092
2707	ENSG00000198467	TPM2	chr9	-	35684731	35684807	35685063	35685139	35684487	35684550	35685268	35685339	2707	3006,3299,2380	500,822,793	2003,1645,1828	496,499,670	150	150	0.0308017862752	0.506097042183	0.857,0.801,0.75	0.802,0.767,0.732	0.036
290	ENSG00000269897	COMMD3-BMI1	chr10	+	22317883	22317995	22318271	22318306	22316431	22316556	22318652	22318713	290	380,286,255	219,176,133	320,209,229	241,202,136	186	109	0.0310880680364	0.508843780274	0.504,0.488,0.529	0.438,0.377,0.497	0.07
103	ENSG00000070950	RAD18	chr3	-	8902379	8902520	8912311	8912372	8898893	8899047	8935870	8936055	103	1,2,5	74,48,46	0,2,1	85,66,39	135	215	0.0313620180896	0.509424111326	0.021,0.062,0.148	0.0,0.046,0.039	0.049
432	ENSG00000112715	VEGFA	chr6	+	43778459	43778536	43782010	43782087	43777468	43777665	43784540	43784562	432	318,356,527	118,97,149	153,222,312	78,89,105	151	151	0.0312531895744	0.509424111326	0.729,0.786,0.78	0.662,0.714,0.748	0.057
1689	ENSG00000160209	PDXK	chr21	+	43741666	43741771	43746078	43746125	43734068	43734123	43748994	43749080	1689	198,129,105	224,125,148	177,120,123	162,102,103	179	121	0.0320061543499	0.515963363709	0.374,0.411,0.324	0.425,0.443,0.447	-0.069
5050	ENSG00000188554	NBR1	chr17	+	43202654	43202712	43203680	43203786	43201685	43201780	43209900	43211689	5050	128,131,87	209,169,122	103,111,101	109,130,103	132	180	0.0319544976581	0.515963363709	0.455,0.514,0.493	0.563,0.538,0.572	-0.07
3875	ENSG00000180376	CCDC66	chr3	+	56559568	56559594	56566593	56566759	56558845	56558910	56566949	56567053	3875	3,2,4	46,30,35	2,1,1	67,49,27	100	240	0.0323068508788	0.518852883287	0.135,0.138,0.215	0.067,0.047,0.082	0.097
266	ENSG00000057663	ATG5	chr6	-	106279660	106279823	106293027	106293106	106248149	106248244	106316100	106316266	266	56,74,68	475,332,313	40,69,54	546,438,325	153	237	0.0325575248828	0.518976665296	0.154,0.257,0.252	0.102,0.196,0.205	0.053
459	ENSG00000141446	ESCO1	chr18	-	21540576	21540700	21560858	21560990	21539919	21540009	21564202	21564317	459	140,210,153	5,2,5	186,241,177	12,11,5	206	198	0.0325074534681	0.518976665296	0.964,0.99,0.967	0.937,0.955,0.971	0.019
1832	ENSG00000164941	INTS8	chr8	+	94836523	94836631	94838462	94838618	94831991	94832174	94841490	94841591	1832	147,81,73	56,32,33	155,105,63	75,61,47	182	230	0.0327845981858	0.520653544423	0.768,0.762,0.737	0.723,0.685,0.629	0.077
1526	ENSG00000172828	CES3	chr16	+	66966724	66966865	66971171	66971319	66966243	66966345	66972355	66972505	1526	8,13,8	12,8,9	6,2,4	8,10,13	215	222	0.0329642227056	0.521567257031	0.408,0.627,0.479	0.436,0.171,0.241	0.222
2194	ENSG00000154065	ANKRD29	chr18	-	23638848	23638947	23646188	23646287	23634050	23634149	23649082	23649193	2194	24,2,2	30,13,6	7,3,2	43,19,7	173	173	0.033261400099	0.524327310786	0.444,0.133,0.25	0.14,0.136,0.222	0.11
1673	ENSG00000135913	USP37	chr2	-	218558497	218558677	218560819	218560883	218553552	218553724	218562672	218562813	1673	6,2,4	18,8,12	1,3,1	16,14,11	138	254	0.0334807581278	0.52438578046	0.38,0.315,0.38	0.103,0.283,0.143	0.182
3414	ENSG00000167658	EEF2	chr19	-	3981946	3982052	3982245	3982424	3981338	3981452	3982806	3983018	3414	2180,1338,1057	6148,3938,3644	1071,867,905	3679,3421,3302	253	180	0.0335106081614	0.52438578046	0.201,0.195,0.171	0.172,0.153,0.163	0.026
3050	ENSG00000221978	CCNL2	chr1	-	1388625	1388743	1388949	1389047	1387953	1388065	1390229	1390371	3050	1,1,1	3,4,3	0,0,2	2,2,7	172	192	0.0349459765004	0.537011552553	0.271,0.218,0.271	0.0,0.0,0.242	0.173
3513	ENSG00000105197	TIMM50	chr19	+	39482884	39482916	39485543	39485602	39481882	39482033	39485687	39485807	3513	27,14,16	201,76,72	17,12,11	185,115,93	106	133	0.0346243076034	0.537011552553	0.144,0.188,0.218	0.103,0.116,0.129	0.067
3900	ENSG00000072401	UBE2D1	chr10	+	58361494	58361526	58363608	58363686	58361337	58361401	58364770	58364876	3900	37,35,52	106,94,103	28,25,35	88,117,113	106	152	0.0349363078354	0.537011552553	0.334,0.348,0.42	0.313,0.235,0.308	0.082
4006	ENSG00000047578	KIAA0556	chr16	+	27740040	27740920	27749583	27750306	27721557	27721695	27751718	27751924	4006	43,7,14	18,3,12	19,12,7	14,17,12	954	797	0.0349142796225	0.537011552553	0.666,0.661,0.494	0.531,0.371,0.328	0.197
5420	ENSG00000141562	NARF	chr17	+	82472563	82472698	82478799	82478918	82468763	82468896	82481081	82481211	5420	266,228,253	55,53,73	203,282,252	33,36,61	209	193	0.034443682516	0.537011552553	0.817,0.799,0.762	0.85,0.879,0.792	-0.048
1168	ENSG00000144362	PHOSPHO2	chr2	+	169697360	169697531	169697892	169697982	169695214	169695247	169700945	169701706	1168	7,5,7	2,0,1	6,6,2	3,0,3	245	164	0.0360543234036	0.549012322379	0.701,1.0,0.824	0.572,1.0,0.309	0.215
1175	ENSG00000116698	SMG7	chr1	+	183547102	183547252	183549207	183549288	183545965	183546337	183549763	183549923	1175	14,20,19	95,36,40	9,9,8	58,49,36	224	155	0.0362620531474	0.549012322379	0.093,0.278,0.247	0.097,0.113,0.133	0.092
1328	ENSG00000100211	CBY1	chr22	+	38656955	38657143	38665545	38665685	38656675	38656750	38668016	38668132	1328	29,29,17	27,10,8	17,14,12	26,11,14	262	214	0.0360656632066	0.549012322379	0.467,0.703,0.634	0.348,0.51,0.412	0.178
1702	ENSG00000163479	SSR2	chr1	-	156011809	156011887	156014960	156015069	156009106	156009650	156018131	156018368	1702	485,376,365	1039,829,871	413,368,382	727,594,822	183	152	0.0363139527094	0.549012322379	0.279,0.274,0.258	0.321,0.34,0.278	-0.043
2096	ENSG00000013561	RNF14	chr5	+	141978302	141978830	141980122	141980351	141974803	141974955	141983379	141983552	2096	516,407,348	200,131,124	552,469,309	142,117,107	602	303	0.0365511732395	0.549012322379	0.565,0.61,0.586	0.662,0.669,0.592	-0.054
3973	ENSG00000135018	UBQLN1	chr9	-	83665029	83665145	83666349	83666433	83663874	83664043	83669184	83669327	3973	306,199,170	472,428,486	268,288,214	409,434,368	158	190	0.0365622450775	0.549012322379	0.438,0.359,0.296	0.441,0.444,0.412	-0.068
4169	ENSG00000114346	ECT2	chr3	+	172758979	172759069	172760155	172760263	172756982	172757165	172761609	172761683	4169	207,112,97	294,177,125	169,203,79	344,314,164	164	182	0.0367550384364	0.549012322379	0.439,0.413,0.463	0.353,0.418,0.348	0.065
4639	ENSG00000105793	GTPBP10	chr7	+	90355085	90355230	90372154	90372228	90352815	90353009	90374301	90374354	4639	65,23,8	113,63,43	101,47,32	154,97,40	219	148	0.0366541457467	0.549012322379	0.28,0.198,0.112	0.307,0.247,0.351	-0.105
3885	ENSG00000169241	SLC50A1	chr1	+	155136298	155136376	155137560	155137722	155135827	155135991	155137978	155138098	3885	98,116,125	596,819,922	62,65,82	361,709,874	152	236	0.036911708343	0.549431421747	0.203,0.18,0.174	0.211,0.125,0.127	0.031
699	ENSG00000234741	GAS5	chr1	-	173864483	173864506	173864674	173864704	173864256	173864304	173865228	173865282	699	794,1184,1082	252,443,376	868,652,932	283,455,428	104	97	0.0377774239754	0.560365122302	0.746,0.714,0.729	0.741,0.572,0.67	0.069
992	ENSG00000136819	C9orf78	chr9	-	129833657	129833709	129834706	129834766	129833446	129833517	129835138	129835281	992	53,60,19	107,123,82	32,32,22	122,122,80	134	126	0.037916935534	0.560488403465	0.318,0.314,0.179	0.198,0.198,0.205	0.07
3188	ENSG00000241837	ATP5O	chr21	-	33907340	33907453	33912288	33912399	33903934	33904021	33914449	33914500	3188	1469,1857,1489	2814,4086,3797	1451,1518,1341	3733,4268,3396	185	187	0.0380838273333	0.561014173682	0.345,0.315,0.284	0.282,0.264,0.285	0.038
1790	ENSG00000169727	GPS1	chr17	+	82056628	82056766	82056839	82056974	82056469	82056550	82057052	82057470	1790	467,259,203	188,116,93	289,172,192	98,43,76	212	209	0.0386147575967	0.564939193333	0.71,0.688,0.683	0.744,0.798,0.714	-0.058
2576	ENSG00000197043	ANXA6	chr5	-	151122916	151123011	151126401	151126480	151122146	151122260	151128180	151128239	2576	476,207,137	479,236,188	417,227,171	340,209,176	153	169	0.0385592357826	0.564939193333	0.523,0.492,0.446	0.575,0.545,0.518	-0.059
3190	ENSG00000241837	ATP5O	chr21	-	33906448	33907453	33912288	33912399	33903934	33904021	33914449	33915768	3190	1469,1857,1489	771,1007,999	1451,1518,1341	940,1130,921	185	1079	0.0389826575057	0.567778802881	0.917,0.915,0.897	0.9,0.887,0.895	0.016
4753	ENSG00000138018	EPT1	chr2	+	26375039	26375148	26383298	26383347	26373366	26373629	26384958	26385139	4753	55,14,10	29,22,17	83,49,18	22,32,13	183	123	0.039074664805	0.567778802881	0.56,0.3,0.283	0.717,0.507,0.482	-0.188
1144	ENSG00000123106	CCDC91	chr12	+	28226139	28226199	28255580	28255662	28225794	28225861	28257201	28257245	1144	4,0,0	20,12,3	3,4,1	7,12,6	134	156	0.0404524706689	0.576527672384	0.189,0.0,0.0	0.333,0.28,0.162	-0.195
2625	ENSG00000198677	TTC37	chr5	-	95509593	95509687	95512476	95512618	95506933	95506992	95513570	95513645	2625	170,149,97	30,27,22	217,239,131	31,24,20	216	168	0.0403921002044	0.576527672384	0.815,0.811,0.774	0.845,0.886,0.836	-0.056
3110	ENSG00000161813	LARP4	chr12	+	50462581	50462630	50466958	50467120	50461134	50461347	50473414	50473536	3110	42,27,19	114,70,80	43,51,31	106,84,61	123	236	0.039957604665	0.576527672384	0.414,0.425,0.313	0.438,0.538,0.494	-0.106
3567	ENSG00000198707	CEP290	chr12	-	88059897	88060020	88060829	88060994	88058847	88059020	88062691	88062778	3567	48,42,31	34,36,34	55,66,37	30,41,18	239	197	0.0400892744617	0.576527672384	0.538,0.49,0.429	0.602,0.57,0.629	-0.115
3876	ENSG00000180376	CCDC66	chr3	+	56559568	56559594	56566593	56566740	56558845	56558910	56566949	56567053	3876	3,2,4	23,13,26	2,1,1	36,26,12	100	221	0.0404864938472	0.576527672384	0.224,0.254,0.254	0.109,0.078,0.156	0.13
5120	ENSG00000068078	FGFR3	chr4	+	1802913	1803064	1803691	1803836	1801834	1802025	1804329	1804520	5120	1,2,2	1,0,3	1,2,0	2,1,3	225	219	0.0401235709158	0.576527672384	0.493,1.0,0.394	0.327,0.661,0.0	0.3
108	ENSG00000187741	FANCA	chr16	-	89749729	89749902	89752137	89752222	89748658	89748767	89758576	89758705	108	17,7,9	52,24,30	8,4,3	42,21,29	159	247	0.0414264338074	0.578817933765	0.337,0.312,0.318	0.228,0.228,0.138	0.124
1127	ENSG00000166435	XRRA1	chr11	-	74930299	74930372	74933800	74933872	74921213	74921347	74936883	74937068	1127	13,5,5	5,1,2	10,3,3	2,0,1	146	147	0.0418667466136	0.578817933765	0.724,0.834,0.716	0.834,1.0,0.751	-0.104
1822	ENSG00000012048	BRCA1	chr17	-	43106455	43106533	43115725	43115779	43104867	43104956	43124016	43124115	1822	29,6,3	35,13,10	28,20,12	31,15,5	128	152	0.0408565809117	0.578817933765	0.496,0.354,0.263	0.518,0.613,0.74	-0.253
2089	ENSG00000164073	MFSD8	chr4	-	127939852	127939997	127942044	127942158	127932984	127933093	127943751	127943992	2089	13,7,8	10,3,5	9,5,3	13,10,3	188	219	0.0414246808389	0.578817933765	0.602,0.731,0.651	0.446,0.368,0.538	0.211
225	ENSG00000025423	HSD17B6	chr12	+	56773833	56774165	56784852	56785016	56752448	56752581	56787124	56787790	225	36,57,42	80,132,139	36,18,34	72,111,166	406	238	0.041701925011	0.578817933765	0.209,0.202,0.15	0.227,0.087,0.107	0.047
2319	ENSG00000092108	SCFD1	chr14	+	30639776	30639864	30643315	30643405	30630476	30630565	30649527	30649583	2319	3,4,1	40,48,41	6,12,4	70,77,29	162	164	0.0412796989483	0.578817933765	0.071,0.078,0.024	0.08,0.136,0.123	-0.055
2426	ENSG00000143228	NUF2	chr1	+	163336750	163336848	163339380	163339477	163328227	163328304	163340363	163340426	2426	65,86,49	365,422,361	91,113,58	344,482,327	172	171	0.0417678198152	0.578817933765	0.15,0.168,0.119	0.208,0.189,0.15	-0.037
3929	ENSG00000140400	MAN2C1	chr15	-	75363209	75363290	75363998	75364188	75362641	75362748	75364487	75364665	3929	38,24,53	3,1,2	25,21,32	5,3,3	264	155	0.0415769392011	0.578817933765	0.881,0.934,0.94	0.746,0.804,0.862	0.114
4559	ENSG00000123159	GIPC1	chr19	-	14482688	14483006	14491655	14491743	14480592	14480778	14496036	14496132	4559	30,21,14	102,89,43	40,26,19	92,74,31	162	392	0.0417396490509	0.578817933765	0.416,0.363,0.441	0.513,0.46,0.597	-0.117
1981	ENSG00000145390	USP53	chr4	+	119259819	119259925	119261714	119261864	119256440	119256523	119267319	119267482	1981	17,12,9	14,9,12	12,17,10	21,26,22	180	224	0.0420142548019	0.578983537141	0.602,0.624,0.483	0.416,0.449,0.361	0.161
1561	ENSG00000270757	HSPE1-MOB4	chr2	+	197523623	197523686	197535529	197535630	197501073	197501238	197540110	197540153	1561	0,1,2	240,164,117	7,3,3	277,169,150	137	175	0.0422287654154	0.580068443262	0.0,0.008,0.021	0.031,0.022,0.025	-0.016
2953	ENSG00000169299	PGM2	chr4	+	37850183	37850373	37855607	37855741	37848521	37848651	37861509	37862937	2953	241,210,209	244,247,203	314,295,182	243,231,182	264	208	0.042439550025	0.581095377265	0.438,0.401,0.448	0.504,0.502,0.441	-0.053
3868	ENSG00000004660	CAMKK1	chr17	-	3881626	3881648	3882256	3882370	3880345	3880434	3882527	3882564	3868	10,5,5	5,1,0	0,4,8	6,1,4	188	96	0.0427496033397	0.583470624496	0.505,0.719,1.0	0.0,0.671,0.505	0.349
1409	ENSG00000130479	MAP1S	chr19	+	17720935	17721037	17724125	17724208	17719479	17719620	17725048	17725189	1409	10,8,8	20,23,17	1,3,7	8,17,27	176	157	0.0432133700692	0.587922028457	0.308,0.237,0.296	0.1,0.136,0.188	0.139
2209	ENSG00000132549	VPS13B	chr8	+	99507136	99507203	99507769	99507911	99502835	99502950	99511103	99511512	2209	4,0,0	6,3,2	3,2,3	3,3,4	141	216	0.043896167741	0.595315646316	0.505,0.0,0.0	0.605,0.505,0.535	-0.38
4193	ENSG00000089234	BRAP	chr12	-	111660599	111660675	111665638	111665787	111655565	111655655	111672660	111672774	4193	23,20,14	2,1,1	22,21,18	1,0,0	223	150	0.0444698843146	0.601187803139	0.886,0.931,0.904	0.937,1.0,1.0	-0.072
1359	ENSG00000175287	PHYHD1	chr9	+	128933781	128933857	128940598	128940715	128927037	128927196	128941444	128941571	1359	61,31,19	19,18,10	56,30,36	11,10,9	150	191	0.0447012996515	0.602103485245	0.803,0.687,0.708	0.866,0.793,0.836	-0.099
2043	ENSG00000134222	PSRC1	chr1	-	109281618	109282060	109282517	109282575	109280776	109281251	109282679	109282731	2043	50,59,63	266,330,373	26,62,66	126,216,297	132	516	0.0449604428355	0.602103485245	0.424,0.411,0.398	0.446,0.529,0.465	-0.069
5102	ENSG00000108219	TSPAN14	chr10	+	80507227	80507374	80509300	80509471	80489211	80489314	80512143	80512269	5102	15,7,6	46,18,12	6,1,5	34,20,14	221	245	0.0448886427692	0.602103485245	0.266,0.301,0.357	0.164,0.053,0.284	0.141
523	ENSG00000119977	TCTN3	chr10	-	95684498	95684624	95685555	95685636	95683521	95683629	95686494	95686530	523	63,22,35	200,101,138	78,56,32	184,117,121	155	200	0.0453100176026	0.604888734995	0.289,0.219,0.247	0.354,0.382,0.254	-0.078
2060	ENSG00000169231	THBS3	chr1	-	155203512	155203539	155204854	155204957	155203222	155203305	155205059	155205316	2060	8,2,3	0,1,1	4,5,3	3,0,1	177	101	0.0455370297562	0.606025517503	1.0,0.533,0.631	0.432,1.0,0.631	0.034
976	ENSG00000171453	POLR1C	chr6	+	43520274	43520427	43520624	43520774	43520065	43520185	43520931	43521048	976	217,189,192	175,138,145	235,144,156	131,76,112	227	224	0.0462196763365	0.61320017798	0.55,0.575,0.566	0.639,0.652,0.579	-0.06
3277	ENSG00000241258	CRCP	chr7	+	66134279	66134374	66145442	66145500	66127703	66127740	66152207	66154561	3277	20,12,12	25,19,11	32,16,15	24,10,10	169	132	0.0470379438581	0.620204000499	0.385,0.33,0.46	0.51,0.555,0.54	-0.143
4771	ENSG00000280987	MATR3	chr5	+	139278326	139278408	139279050	139279129	139276120	139276150	139316075	139316188	4771	26,22,20	7,4,6	17,20,20	9,9,10	156	153	0.046999025379	0.620204000499	0.785,0.844,0.766	0.649,0.685,0.662	0.133
1332	ENSG00000160688	FLAD1	chr1	+	154992564	154992673	154992712	154992786	154990158	154990257	154992901	154993111	1332	8,4,3	94,63,63	2,2,2	71,59,59	183	148	0.0473681214113	0.620725811868	0.064,0.049,0.037	0.022,0.027,0.027	0.025
1746	ENSG00000258644	SYNJ2BP-COX16	chr14	-	70342657	70342729	70373032	70373131	70329173	70329236	70375675	70375771	1746	14,13,9	372,360,256	23,15,17	482,229,261	173	146	0.0473385206583	0.620725811868	0.031,0.03,0.029	0.039,0.052,0.052	-0.018
1215	ENSG00000160058	BSDC1	chr1	-	32381213	32381268	32386778	32386895	32378723	32378839	32394079	32394140	1215	46,18,30	36,14,21	36,19,18	47,19,22	191	129	0.0475980839684	0.621082184855	0.463,0.465,0.491	0.341,0.403,0.356	0.106
255	ENSG00000226314	ZNF192P1	chr6	+	28164748	28164901	28166500	28167554	28162579	28162766	28169401	28169594	255	5,4,3	45,34,37	7,6,10	41,37,27	227	1128	0.047686085354	0.621082184855	0.356,0.369,0.287	0.459,0.446,0.648	-0.18
2719	ENSG00000141971	MVB12A	chr19	+	17422331	17422458	17423497	17423617	17420537	17420634	17423692	17423799	2719	227,174,109	71,53,42	130,104,104	27,19,33	201	194	0.0481400686529	0.6233416373	0.755,0.76,0.715	0.823,0.841,0.753	-0.062
3354	ENSG00000175309	PHYKPL	chr5	-	178224447	178224564	178224615	178224729	178222851	178222934	178231404	178231523	3354	2,2,1	17,4,6	1,0,1	6,2,4	188	191	0.0482973038264	0.6233416373	0.107,0.337,0.145	0.145,0.0,0.203	0.08
395	ENSG00000163138	PACRGL	chr4	+	20707802	20707870	20709682	20709773	20704659	20704814	20713431	20713539	395	18,5,5	1,1,4	27,5,8	3,0,0	142	165	0.0481629221913	0.6233416373	0.954,0.853,0.592	0.913,1.0,1.0	-0.171
4894	ENSG00000007341	ST7L	chr1	-	112550600	112550693	112555867	112556018	112541950	112542090	112576985	112577088	4894	21,9,4	10,5,1	23,10,6	3,4,0	225	167	0.0485983486284	0.62533778717	0.609,0.572,0.748	0.851,0.65,1.0	-0.191
410	ENSG00000026508	CD44	chr11	+	35198120	35198246	35204511	35204640	35189834	35190065	35206111	35206243	410	37,18,15	137,68,72	31,21,25	83,61,60	200	203	0.0488866256436	0.625562021328	0.215,0.212,0.175	0.275,0.259,0.297	-0.076
597	ENSG00000134014	ELP3	chr8	+	28097218	28097318	28099827	28099966	28093066	28093233	28106712	28106783	597	18,12,7	40,16,13	16,6,1	42,16,23	174	213	0.0489086411806	0.625562021328	0.355,0.479,0.397	0.318,0.315,0.051	0.182
3625	ENSG00000095485	CWF19L1	chr10	-	100236849	100236969	100238021	100238231	100232297	100233371	100243697	100243777	3625	345,238,140	33,21,21	345,231,173	54,50,14	284	194	0.0497464685808	0.634378847096	0.877,0.886,0.82	0.814,0.759,0.894	0.039
5407	ENSG00000124523	SIRT5	chr6	+	13595476	13595564	13596962	13597016	13591668	13591894	13599031	13599155	5407	15,12,11	14,7,5	5,10,7	13,17,5	162	128	0.0502028347568	0.638293184765	0.458,0.575,0.635	0.233,0.317,0.525	0.198
1169	ENSG00000087586	AURKA	chr20	-	56388686	56388784	56390555	56390665	56388155	56388202	56392153	56392215	1169	19,12,17	35,34,13	30,16,20	19,21,12	184	172	0.0521537196376	0.647337029259	0.337,0.248,0.55	0.596,0.416,0.609	-0.162
1187	ENSG00000168374	ARF4	chr3	-	57577315	57577387	57583897	57584032	57575547	57575673	57584383	57584464	1187	38,76,80	248,502,495	39,87,83	202,404,422	209	146	0.0543969823559	0.647337029259	0.097,0.096,0.101	0.119,0.131,0.121	-0.026
1584	ENSG00000169752	NRG4	chr15	-	75969128	75969224	76009199	76009293	75961827	75961974	76011220	76011286	1584	212,210,239	147,166,141	198,235,253	98,139,138	168	170	0.0541802880062	0.647337029259	0.593,0.561,0.632	0.672,0.631,0.65	-0.056
1848	ENSG00000097033	SH3GLB1	chr1	+	86715723	86715865	86719506	86719635	86704569	86704971	86722539	86722673	1848	163,154,95	330,346,268	138,99,86	333,347,255	216	203	0.0553700730757	0.647337029259	0.317,0.295,0.25	0.28,0.211,0.241	0.043
2019	ENSG00000120805	ARL1	chr12	-	101402864	101402946	101405843	101405981	101396539	101396577	101407641	101407746	2019	198,221,162	92,77,61	213,209,149	114,106,73	212	156	0.052064993676	0.647337029259	0.613,0.679,0.662	0.579,0.592,0.6	0.061
224	ENSG00000025423	HSD17B6	chr12	+	56773833	56774165	56784852	56785016	56752160	56752318	56787124	56787736	224	37,57,42	80,132,139	38,18,34	72,110,167	406	238	0.0546717844632	0.647337029259	0.213,0.202,0.15	0.236,0.088,0.107	0.045
2516	ENSG00000176974	SHMT1	chr17	-	18348324	18348440	18353671	18353817	18347495	18347656	18355885	18356000	2516	138,99,70	94,65,42	122,123,61	55,61,31	220	190	0.0534484587559	0.647337029259	0.559,0.568,0.59	0.657,0.635,0.63	-0.068
2575	ENSG00000197043	ANXA6	chr5	-	151119299	151119390	151122146	151122260	151117757	151117837	151122916	151123011	2575	539,263,226	442,196,177	409,236,189	368,252,180	188	165	0.0551558834637	0.647337029259	0.517,0.541,0.528	0.494,0.451,0.48	0.054
2582	ENSG00000130244	FAM98C	chr19	+	38405518	38405635	38406909	38407077	38404907	38405113	38408750	38409084	2582	16,5,8	24,32,24	9,7,12	13,8,17	191	242	0.053337046615	0.647337029259	0.458,0.165,0.297	0.467,0.526,0.472	-0.182
283	ENSG00000064961	HMG20B	chr19	+	3575539	3575660	3576260	3576307	3573691	3574586	3576552	3576625	283	489,536,458	357,345,322	345,381,351	254,416,272	195	121	0.0553959336275	0.647337029259	0.459,0.491,0.469	0.457,0.362,0.445	0.052
3138	ENSG00000226803	RP11-203B9.4	chr6	-	57151027	57151195	57151822	57151906	57134146	57134215	57171004	57171049	3138	2,2,0	7,3,1	0,0,0	3,3,2	158	242	0.0516387460828	0.647337029259	0.304,0.505,0.0	0.0,0.0,0.0	0.27
3152	ENSG00000157800	SLC37A3	chr7	-	140358639	140358785	140364407	140364491	140355667	140355764	140369589	140369682	3152	33,12,9	50,12,18	32,18,15	20,17,16	158	220	0.0531496043353	0.647337029259	0.479,0.582,0.41	0.69,0.596,0.566	-0.127
3276	ENSG00000241258	CRCP	chr7	+	66134279	66134374	66145442	66145500	66130743	66130842	66152207	66154561	3276	40,21,15	24,19,12	47,31,25	25,10,10	169	132	0.052797003562	0.647337029259	0.566,0.463,0.494	0.595,0.708,0.661	-0.147
3364	ENSG00000156958	GALK2	chr15	+	49225204	49225349	49235624	49235739	49217189	49217313	49235850	49235941	3364	5,2,2	0,0,0	3,3,2	2,2,0	219	189	0.0517864945593	0.647337029259	1.0,1.0,1.0	0.564,0.564,1.0	0.291
3393	ENSG00000100997	ABHD12	chr20	-	25302218	25302346	25303549	25303628	25300197	25300884	25306832	25306915	3393	89,81,64	157,137,125	70,80,67	90,86,112	153	202	0.0532366875641	0.647337029259	0.428,0.438,0.403	0.507,0.551,0.441	-0.077
3572	ENSG00000173418	NAA20	chr20	+	20025668	20025767	20026783	20026919	20017358	20017449	20032507	20032653	3572	62,45,35	472,355,240	59,29,19	510,326,233	173	210	0.0553954242717	0.647337029259	0.138,0.133,0.15	0.123,0.097,0.09	0.037
3892	ENSG00000059378	PARP12	chr7	-	140028612	140028688	140034234	140034331	140026196	140026348	140041643	140041839	3892	27,10,16	1,0,1	15,8,15	1,2,2	171	150	0.0551266555267	0.647337029259	0.959,1.0,0.933	0.929,0.778,0.868	0.106
4055	ENSG00000119862	LGALSL	chr2	+	64455588	64455677	64456287	64456465	64455343	64455415	64458284	64461381	4055	31,40,26	65,68,75	24,20,28	59,106,83	163	252	0.053005465191	0.647337029259	0.424,0.476,0.349	0.386,0.226,0.343	0.098
4132	ENSG00000198223	CSF2RA	chrX	+	1300490	1300626	1303922	1304019	1295426	1295456	1305445	1305527	4132	12,9,4	6,3,1	8,8,3	6,9,3	210	171	0.0533503961018	0.647337029259	0.62,0.71,0.765	0.521,0.42,0.449	0.235
4474	ENSG00000107362	ABHD17B	chr9	-	71870082	71870262	71874613	71875083	71866798	71867006	71910633	71910931	4474	216,168,152	113,72,83	171,155,148	107,99,99	544	254	0.0543367678918	0.647337029259	0.472,0.521,0.461	0.427,0.422,0.411	0.065
4686	ENSG00000188690	UROS	chr10	-	125815033	125815130	125816176	125816260	125812213	125812288	125816436	125816525	4686	26,21,7	106,49,27	18,5,7	94,41,30	158	171	0.0521314439182	0.647337029259	0.21,0.317,0.219	0.172,0.117,0.202	0.085
4783	ENSG00000166669	ATF7IP2	chr16	+	10473922	10473989	10480878	10480964	10473478	10473534	10481835	10483638	4783	3,2,3	1,0,0	2,1,4	2,1,1	141	160	0.0533472333921	0.647337029259	0.773,1.0,1.0	0.532,0.532,0.819	0.297
479	ENSG00000010704	HFE	chr6	+	26090840	26091104	26091313	26091589	26087280	26087516	26092684	26092960	479	60,15,22	161,53,61	60,39,18	124,70,41	338	350	0.055460054473	0.647337029259	0.278,0.227,0.272	0.334,0.366,0.313	-0.079
4956	ENSG00000100714	MTHFD1	chr14	+	64453753	64453861	64454722	64454875	64449444	64449622	64459758	64463457	4956	121,87,71	102,77,51	70,52,61	66,69,69	182	227	0.0545367146302	0.647337029259	0.597,0.585,0.635	0.569,0.485,0.524	0.08
5196	ENSG00000256053	APOPT1	chr14	+	103579370	103579491	103581568	103581656	103574106	103574170	103587273	103587364	5196	1,7,3	1,0,3	4,6,6	0,0,0	195	162	0.0544269167847	0.647337029259	0.454,1.0,0.454	1.0,1.0,1.0	-0.364
5269	ENSG00000143363	PRUNE	chr1	+	151018466	151018669	151024610	151024795	151017811	151017904	151027232	151027327	5269	35,11,12	32,12,11	25,17,13	17,3,8	277	259	0.0521065192528	0.647337029259	0.506,0.462,0.505	0.579,0.841,0.603	-0.183
5344	ENSG00000036054	TBC1D23	chr3	+	100283606	100283811	100290577	100290701	100281741	100281847	100295086	100295211	5344	121,169,148	59,101,63	157,249,118	96,157,90	279	198	0.0527913854183	0.647337029259	0.593,0.543,0.625	0.537,0.53,0.482	0.071
556	ENSG00000124181	PLCG1	chr20	+	41174123	41174311	41180503	41180664	41173922	41174011	41182930	41182989	556	40,31,30	5,4,1	14,22,19	1,5,8	262	235	0.053584645237	0.647337029259	0.878,0.874,0.964	0.926,0.798,0.681	0.104
751	ENSG00000050748	MAPK9	chr5	-	180238331	180238403	180239923	180239987	180233593	180236526	180241030	180241155	751	99,100,89	65,43,58	74,70,81	59,65,55	138	146	0.0549255737444	0.647337029259	0.617,0.711,0.619	0.57,0.533,0.609	0.078
779	ENSG00000108654	DDX5	chr17	-	64504221	64504318	64504676	64504842	64503982	64504116	64506075	64506289	779	474,349,261	699,393,337	449,212,218	635,412,319	240	171	0.0539706392932	0.647337029259	0.326,0.388,0.356	0.335,0.268,0.327	0.047
2748	ENSG00000112237	CCNC	chr6	-	99549507	99549575	99550217	99550309	99546394	99546474	99550992	99551028	2748	96,66,57	223,166,128	155,108,82	274,210,148	166	142	0.056209852087	0.648995913826	0.269,0.254,0.276	0.326,0.306,0.322	-0.052
3552	ENSG00000102699	PARP4	chr13	-	24452405	24452593	24453586	24453654	24449717	24449817	24455016	24455212	3552	52,21,16	122,41,46	43,33,24	71,46,43	142	262	0.0560210236862	0.648995913826	0.44,0.486,0.391	0.528,0.57,0.507	-0.096
3858	ENSG00000077232	DNAJC10	chr2	+	182732498	182732542	182736248	182736386	182731029	182731107	182739544	182740206	3858	56,25,31	54,40,29	53,60,38	43,43,25	118	212	0.0558929802644	0.648995913826	0.651,0.529,0.658	0.689,0.715,0.732	-0.099
4412	ENSG00000099991	CABIN1	chr22	+	24050824	24050974	24054872	24055159	24049090	24049220	24056191	24056360	4412	77,19,32	93,21,32	52,35,26	34,19,29	224	361	0.0561921622691	0.648995913826	0.572,0.593,0.617	0.711,0.748,0.591	-0.089
1043	ENSG00000197343	ZNF655	chr7	+	99561887	99561973	99571259	99571379	99560532	99560695	99571687	99571792	1043	7,1,0	6,3,1	2,2,4	1,2,1	160	194	0.0568935799369	0.655119605096	0.586,0.288,0.0	0.708,0.548,0.829	-0.404
5129	ENSG00000118495	PLAGL1	chr6	-	143960468	143960542	143964786	143966230	143947984	143948460	143968906	143968978	5129	63,21,31	58,14,22	60,40,49	38,19,24	1518	148	0.0575831854777	0.660212226199	0.096,0.128,0.121	0.133,0.17,0.166	-0.041
604	ENSG00000127328	RAB3IP	chr12	+	69756404	69756663	69784719	69784815	69755383	69755659	69794436	69794514	604	61,206,147	70,168,101	96,223,133	49,147,91	333	170	0.0576449345441	0.660212226199	0.308,0.385,0.426	0.5,0.436,0.427	-0.081
146	ENSG00000108100	CCNY	chr10	+	35483403	35483478	35501500	35501535	35336873	35337207	35516522	35516623	146	31,14,5	23,8,4	11,12,2	16,12,6	149	109	0.0579354128808	0.661240646594	0.496,0.561,0.478	0.335,0.422,0.196	0.194
5168	ENSG00000168002	POLR2G	chr11	+	62761794	62761904	62762866	62763026	62761543	62761660	62765181	62765232	5168	69,95,48	215,254,127	50,42,41	218,181,112	184	234	0.0580442983316	0.661240646594	0.29,0.322,0.325	0.226,0.228,0.318	0.055
1181	ENSG00000108799	EZH1	chr17	-	42727634	42727763	42728824	42728952	42722794	42722915	42730827	42730918	1181	21,6,8	6,0,2	9,17,7	2,10,6	202	203	0.0584194085801	0.661983324812	0.779,1.0,0.801	0.819,0.631,0.54	0.197
4228	ENSG00000162613	FUBP1	chr1	-	77946529	77946576	77947452	77947547	77945505	77945642	77949154	77949300	4228	8,8,12	113,178,198	14,12,18	121,184,174	169	121	0.0583166869095	0.661983324812	0.048,0.031,0.042	0.077,0.045,0.069	-0.023
147	ENSG00000108100	CCNY	chr10	+	35483403	35483478	35501500	35501535	35336873	35337207	35529972	35530030	147	31,15,5	3,2,0	11,8,2	0,0,0	149	109	0.0591423136407	0.668402020828	0.883,0.846,1.0	1.0,1.0,1.0	-0.09
4828	ENSG00000085662	AKR1B1	chr7	-	134449719	134449797	134450785	134450902	134448386	134448493	134451585	134451753	4828	1888,1319,1424	33,49,37	1006,859,1205	46,28,34	191	152	0.0593329542126	0.668787283367	0.979,0.955,0.968	0.946,0.961,0.966	0.01
4644	ENSG00000105793	GTPBP10	chr7	+	90354457	90354549	90355085	90355230	90352815	90353009	90372154	90372228	4644	123,68,44	84,39,12	153,83,52	130,57,38	166	219	0.0598745740174	0.67311626369	0.659,0.697,0.829	0.608,0.658,0.644	0.092
1740	ENSG00000091428	RAPGEF4	chr2	+	173036627	173036692	173048599	173048654	173036124	173036212	173051639	173052887	1740	9,7,14	11,9,16	2,11,11	2,4,7	139	129	0.0606224869125	0.675114535911	0.432,0.419,0.448	0.481,0.718,0.593	-0.164
1747	ENSG00000118181	RPS25	chr11	-	119017361	119017545	119017957	119018053	119015840	119015939	119018281	119018690	1747	4663,9030,6128	24359,38386,33168	5443,5483,5538	28615,35449,31179	170	258	0.0604154646597	0.675114535911	0.225,0.263,0.219	0.224,0.19,0.212	0.027
2715	ENSG00000000419	DPM1	chr20	-	50942030	50942126	50945736	50945762	50940864	50940933	50945846	50945923	2715	74,38,22	491,486,338	95,64,38	635,478,366	100	170	0.0606844526662	0.675114535911	0.204,0.117,0.1	0.203,0.185,0.15	-0.039
5301	ENSG00000088367	EPB41L1	chr20	+	36214359	36214440	36218875	36218962	36212271	36212376	36221863	36221944	5301	3,0,0	14,6,9	5,0,0	15,2,7	155	161	0.0604853996079	0.675114535911	0.182,0.0,0.0	0.257,0.0,0.0	-0.025
4950	ENSG00000142227	EMP3	chr19	+	48327520	48327623	48329351	48329492	48326829	48326922	48330300	48330553	4950	427,388,443	704,550,698	460,280,391	476,351,604	177	215	0.0610628241287	0.677559440722	0.424,0.461,0.435	0.54,0.492,0.44	-0.051
2278	ENSG00000153094	BCL2L11	chr2	+	111153779	111153904	111161418	111161550	111150043	111150147	111164132	111168445	2278	15,12,11	2,0,0	6,20,11	2,1,2	199	206	0.0614546343743	0.677665560078	0.886,1.0,1.0	0.756,0.954,0.851	0.108
4063	ENSG00000101040	ZMYND8	chr20	-	47291795	47291888	47294665	47294779	47290186	47290274	47298728	47298872	4063	55,19,23	23,6,5	26,18,16	13,9,16	188	167	0.0615482765239	0.677665560078	0.68,0.738,0.803	0.64,0.64,0.47	0.157
783	ENSG00000169902	TPST1	chr7	+	66352504	66352555	66356824	66356871	66286510	66286709	66359894	66360443	783	29,33,42	15,9,6	26,40,36	10,21,21	125	121	0.0614948400266	0.677665560078	0.652,0.78,0.871	0.716,0.648,0.624	0.105
2600	ENSG00000108039	XPNPEP1	chr10	-	109893011	109893075	109907690	109907815	109891721	109891826	109915010	109915099	2600	223,107,88	75,29,22	194,123,88	43,24,20	199	138	0.0624458652603	0.684022401005	0.673,0.719,0.735	0.758,0.78,0.753	-0.055
3948	ENSG00000181315	ZNF322	chr6	-	26643658	26643728	26658557	26658646	26634392	26638728	26659440	26659752	3948	17,5,14	10,8,12	1,2,8	11,7,5	163	144	0.0623265859853	0.684022401005	0.6,0.356,0.508	0.074,0.202,0.586	0.201
892	ENSG00000140859	KIFC3	chr16	-	57797964	57798022	57798071	57798282	57794998	57795141	57803183	57803253	892	6,9,7	5,0,0	3,2,5	0,1,0	285	132	0.0629477781851	0.687756798994	0.357,1.0,1.0	1.0,0.481,1.0	-0.041
5380	ENSG00000149925	ALDOA	chr16	+	30065875	30065927	30066884	30067038	30064423	30064505	30067233	30067366	5380	107,97,133	8,4,7	30,29,70	9,2,5	126	228	0.0635886402712	0.692986406221	0.96,0.978,0.972	0.858,0.963,0.962	0.042
2245	ENSG00000142856	ITGB3BP	chr1	-	63478763	63478833	63490082	63490218	63440772	63441103	63508527	63508570	2245	1349,1136,790	26,11,14	1652,1293,972	19,13,8	210	144	0.064039601607	0.694358319962	0.973,0.986,0.975	0.984,0.986,0.988	-0.008
5193	ENSG00000136933	RABEPK	chr9	+	125213369	125213522	125220538	125220700	125207563	125207721	125227909	125228059	5193	262,117,86	382,151,159	290,139,122	296,183,165	227	236	0.0639825397585	0.694358319962	0.416,0.446,0.36	0.505,0.441,0.435	-0.053
213	ENSG00000122882	ECD	chr10	-	73152292	73152421	73154255	73154448	73148275	73148404	73156274	73156453	213	88,116,77	71,97,54	80,69,72	68,93,75	267	203	0.0648203943975	0.696446116686	0.485,0.476,0.52	0.472,0.361,0.422	0.075
2241	ENSG00000142856	ITGB3BP	chr1	-	63478763	63478833	63490082	63490218	63453917	63453974	63508527	63508570	2241	1349,1136,790	27,10,14	1651,1293,973	19,13,8	210	144	0.0648842589984	0.696446116686	0.972,0.987,0.975	0.983,0.986,0.988	-0.008
3168	ENSG00000134697	GNL2	chr1	-	37583866	37583933	37587310	37587495	37582777	37582936	37590705	37590845	3168	285,314,252	40,36,25	238,350,258	37,59,39	259	141	0.0646096347765	0.696446116686	0.795,0.826,0.846	0.778,0.764,0.783	0.047
5393	ENSG00000172366	FAM195A	chr16	+	647416	647544	647782	647884	642119	642249	648119	648474	5393	61,70,55	216,193,178	45,28,42	76,62,126	202	176	0.0646463282274	0.696446116686	0.197,0.24,0.212	0.34,0.282,0.225	-0.066
2769	ENSG00000121211	MND1	chr4	+	153358473	153358622	153394261	153394336	153350063	153350129	153397218	153397333	2769	137,188,116	326,395,215	131,167,73	307,381,271	223	149	0.0653189511905	0.699354785679	0.219,0.241,0.265	0.222,0.227,0.153	0.041
4881	ENSG00000135446	CDK4	chr12	-	57750922	57751090	57751206	57751342	57750655	57750765	57751499	57751736	4881	659,379,251	911,556,374	465,264,276	838,545,392	210	242	0.0658022403156	0.702767926571	0.455,0.44,0.436	0.39,0.358,0.448	0.045
2078	ENSG00000101911	PRPS2	chrX	+	12810021	12810146	12819506	12819680	12809233	12809332	12820643	12820803	2078	121,140,108	220,214,192	137,152,102	166,168,176	199	248	0.0668964318984	0.712672212145	0.407,0.449,0.412	0.507,0.53,0.419	-0.063
358	ENSG00000111711	GOLT1B	chr12	+	21507116	21507151	21507943	21508109	21506884	21506976	21508382	21508561	358	5,6,6	28,42,59	1,6,4	43,57,70	109	240	0.0671691621768	0.71379766373	0.282,0.239,0.183	0.049,0.188,0.112	0.118
3145	ENSG00000171311	EXOSC1	chr10	-	97437699	97437750	97438669	97438703	97437190	97437275	97441170	97441259	3145	95,139,104	116,137,118	81,111,74	130,132,113	108	125	0.0673877023299	0.714343087725	0.487,0.54,0.505	0.419,0.493,0.431	0.063
3887	ENSG00000169241	SLC50A1	chr1	+	155136827	155136951	155137560	155137722	155136298	155136376	155137978	155138098	3887	247,470,446	654,857,963	156,282,338	391,738,909	198	236	0.0677862837213	0.716789614003	0.31,0.395,0.356	0.322,0.313,0.307	0.04
2226	ENSG00000143393	PI4KB	chr1	-	151307573	151307801	151326171	151326373	151306135	151306363	151327270	151327657	2226	42,13,13	163,80,50	40,26,13	114,56,57	276	302	0.0685054915801	0.720826256232	0.22,0.151,0.221	0.277,0.337,0.2	-0.074
2553	ENSG00000148634	HERC4	chr10	-	67936152	67936235	67939587	67939654	67932596	67932780	67940938	67941105	2553	156,197,232	231,401,420	162,238,208	239,331,313	141	157	0.0684686998402	0.720826256232	0.429,0.354,0.381	0.43,0.445,0.425	-0.045
1629	ENSG00000164081	TEX264	chr3	+	51672209	51672301	51672340	51672392	51671174	51671288	51674270	51674562	1629	8,1,4	2,1,1	12,3,4	1,0,1	166	126	0.068733087381	0.721444101454	0.752,0.432,0.752	0.901,1.0,0.752	-0.239
166	ENSG00000067066	SP100	chr2	+	230450171	230450255	230461261	230461414	230449560	230449710	230462434	230462518	166	89,76,82	181,155,142	98,101,86	157,149,125	158	227	0.0701278106806	0.722421395616	0.414,0.413,0.453	0.473,0.493,0.497	-0.061
1819	ENSG00000153310	FAM49B	chr8	-	129879388	129879471	129880375	129880458	129871374	129871496	129903311	129903350	1819	7,11,5	193,154,131	7,4,4	255,188,125	157	157	0.0694488609353	0.722421395616	0.035,0.067,0.037	0.027,0.021,0.031	0.02
2289	ENSG00000110172	CHORDC1	chr11	-	90214017	90214175	90215173	90215230	90210535	90210594	90218134	90218184	2289	25,28,21	185,157,114	29,20,12	210,198,128	131	232	0.0696336093322	0.722421395616	0.193,0.24,0.246	0.197,0.152,0.142	0.063
236	ENSG00000100911	PSME2	chr14	-	24143974	24144029	24144191	24144259	24143584	24143671	24144399	24144468	236	600,671,611	765,884,740	663,581,510	689,601,582	142	129	0.0696378721605	0.722421395616	0.416,0.408,0.429	0.466,0.468,0.443	-0.041
2893	ENSG00000127022	CANX	chr5	+	179723659	179723779	179724656	179724783	179722803	179723019	179726679	179726759	2893	1672,1590,1857	3029,3404,3878	1248,1395,1613	2671,3823,3547	194	201	0.0696924857528	0.722421395616	0.364,0.326,0.332	0.326,0.274,0.32	0.034
329	ENSG00000164252	AGGF1	chr5	+	77048160	77048272	77048935	77048987	77046346	77046677	77052705	77052807	329	112,131,90	46,38,29	113,114,116	50,59,48	186	126	0.0701284261282	0.722421395616	0.623,0.7,0.678	0.605,0.567,0.621	0.069
478	ENSG00000010704	HFE	chr6	+	26090840	26091104	26091313	26091589	26087404	26087516	26092726	26092960	478	60,15,22	138,47,58	60,39,18	114,66,32	338	350	0.070179044752	0.722421395616	0.31,0.248,0.282	0.353,0.38,0.368	-0.087
4861	ENSG00000143486	EIF2D	chr1	-	206599462	206599612	206599732	206599836	206599002	206599092	206600262	206600308	4861	329,317,220	400,465,315	298,337,243	336,354,298	178	224	0.0695273168833	0.722421395616	0.509,0.462,0.468	0.527,0.545,0.506	-0.046
2290	ENSG00000257379	RP11-793H13.8	chr12	+	53464759	53464852	53465931	53465973	53462492	53462567	53467220	53467528	2290	378,297,223	958,1021,781	182,167,176	543,724,706	167	116	0.070371676568	0.722662986294	0.215,0.168,0.166	0.189,0.138,0.148	0.025
5335	ENSG00000056097	ZFR	chr5	-	32380074	32380172	32385507	32385649	32379114	32379210	32387548	32387699	5335	530,604,492	130,173,106	554,766,455	145,129,85	216	172	0.0705541123371	0.722798963799	0.765,0.735,0.787	0.753,0.825,0.81	-0.034
1000	ENSG00000162039	MEIOB	chr16	-	1854099	1854200	1857734	1857930	1853218	1853271	1860402	1860475	1000	51,43,36	48,59,28	44,73,47	26,67,23	270	175	0.070982183742	0.725444710397	0.408,0.321,0.455	0.523,0.414,0.57	-0.108
2401	ENSG00000135537	LACE1	chr6	+	108346987	108347039	108355653	108355755	108323824	108324048	108356689	108356751	2401	9,13,5	11,16,11	10,13,4	7,6,5	126	176	0.0714569097711	0.727174859647	0.533,0.532,0.388	0.666,0.752,0.528	-0.164
4890	ENSG00000126391	FRMD8	chr11	+	65389360	65389528	65393572	65393674	65387036	65387121	65394040	65394099	4890	3,4,4	3,1,1	0,2,2	2,1,2	242	176	0.0714919103586	0.727174859647	0.421,0.744,0.744	0.0,0.593,0.421	0.298
1611	ENSG00000009335	UBE3C	chr7	+	157223253	157223351	157225406	157225539	157216866	157216971	157231079	157231327	1611	7,9,2	121,93,55	7,0,2	93,107,59	172	207	0.0721010511212	0.728169480827	0.065,0.104,0.042	0.083,0.0,0.039	0.03
1779	ENSG00000100731	PCNX	chr14	+	70976941	70978648	70988566	70988699	70969020	70969110	70995740	70995843	1779	486,139,177	9,3,3	333,350,186	6,0,2	1781	207	0.0720056568704	0.728169480827	0.863,0.843,0.873	0.866,1.0,0.915	-0.067
4624	ENSG00000100387	RBX1	chr22	+	40964046	40964117	40967798	40967884	40951358	40951476	40972475	40973309	4624	28,35,70	2125,2291,2486	32,32,37	2545,2181,2312	145	160	0.072096058837	0.728169480827	0.014,0.017,0.03	0.014,0.016,0.017	0.005
753	ENSG00000076067	RBMS2	chr12	+	56571697	56571855	56580277	56580375	56569898	56569990	56581183	56581263	753	56,28,23	1,2,1	44,40,19	3,3,3	232	172	0.0730427283968	0.735939942715	0.976,0.912,0.945	0.916,0.908,0.824	0.062
1498	ENSG00000101019	UQCC1	chr20	-	35366556	35366614	35374183	35374256	35347163	35347272	35381917	35382025	1498	54,39,39	26,25,9	54,43,39	31,34,30	147	132	0.0771299969452	0.737513238444	0.651,0.583,0.796	0.61,0.532,0.539	0.116
1786	ENSG00000142230	SAE1	chr19	+	47197232	47197377	47203670	47203740	47180145	47180303	47209158	47210191	1786	231,133,93	211,153,113	259,149,111	175,124,119	219	144	0.0766002297184	0.737513238444	0.419,0.364,0.351	0.493,0.441,0.38	-0.06
1789	ENSG00000136930	PSMB7	chr9	-	124384597	124384656	124405316	124405432	124356763	124356915	124412351	124412492	1789	597,612,478	462,576,439	582,627,493	428,402,419	190	133	0.0749701615504	0.737513238444	0.475,0.427,0.433	0.488,0.522,0.452	-0.042
1833	ENSG00000164941	INTS8	chr8	+	94836523	94836631	94838493	94838618	94831991	94832174	94841490	94841591	1833	147,81,73	52,30,31	155,105,63	71,50,41	182	199	0.0772169453099	0.737513238444	0.756,0.747,0.72	0.705,0.697,0.627	0.065
1994	ENSG00000115825	PRKD3	chr2	-	37277865	37277989	37279745	37279929	37275766	37275844	37282541	37282619	1994	73,75,37	81,58,50	50,48,53	78,88,58	258	198	0.0755956477378	0.737513238444	0.409,0.498,0.362	0.33,0.295,0.412	0.077
2205	ENSG00000143198	MGST3	chr1	+	165651977	165652035	165654278	165654351	165649840	165649964	165655367	165655620	2205	16,20,38	1531,1609,1449	9,14,30	1731,1528,1413	132	147	0.0767317711497	0.737513238444	0.012,0.014,0.028	0.006,0.01,0.023	0.005
2718	ENSG00000116957	TBCE	chr1	+	235434203	235434280	235435744	235435840	235414432	235414618	235436385	235436450	2718	3,5,4	111,49,39	1,0,5	103,63,43	151	170	0.0743199840297	0.737513238444	0.03,0.103,0.104	0.011,0.0,0.116	0.037
284	ENSG00000064961	HMG20B	chr19	+	3575501	3575660	3576260	3576307	3574369	3574586	3576552	3576625	284	359,384,344	357,345,322	250,317,255	254,416,272	233	121	0.0768169119843	0.737513238444	0.343,0.366,0.357	0.338,0.284,0.327	0.039
2880	ENSG00000203797	DDO	chr6	-	110404773	110404950	110408333	110408442	110391770	110393342	110413290	110413466	2880	10,10,7	5,7,0	5,4,4	10,7,1	183	251	0.07665431432	0.737513238444	0.733,0.662,1.0	0.407,0.439,0.846	0.234
2971	ENSG00000176261	ZBTB8OS	chr1	-	32627507	32627544	32631826	32631879	32621857	32621948	32633644	32633727	2971	57,34,30	272,332,241	59,48,42	354,230,212	127	111	0.0746587537136	0.737513238444	0.155,0.082,0.098	0.127,0.154,0.148	-0.031
299	ENSG00000105486	LIG1	chr19	-	48151231	48151339	48153871	48153967	48150087	48150210	48157013	48157140	299	53,15,10	50,16,22	17,9,12	39,22,19	170	182	0.0737293410276	0.737513238444	0.532,0.501,0.327	0.318,0.305,0.403	0.111
3218	ENSG00000163681	SLMAP	chr3	+	57865241	57865292	57871635	57871698	57864547	57864716	57890040	57890100	3218	2,1,0	15,5,12	0,3,3	10,7,11	125	137	0.0774530097029	0.737513238444	0.128,0.18,0.0	0.0,0.32,0.23	-0.081
3278	ENSG00000140474	ULK3	chr15	-	74838151	74838192	74838265	74838344	74837750	74837798	74838439	74838504	3278	2,1,5	10,4,5	1,2,0	7,2,2	153	115	0.0758789032492	0.737513238444	0.131,0.158,0.429	0.097,0.429,0.0	0.064
3542	ENSG00000125734	GPR108	chr19	-	6735621	6735704	6735907	6735958	6734182	6734307	6736591	6736711	3542	25,18,14	235,105,140	17,9,17	187,185,162	125	157	0.0755644207586	0.737513238444	0.118,0.177,0.112	0.102,0.058,0.116	0.044
3620	ENSG00000095485	CWF19L1	chr10	-	100246794	100246935	100250247	100250332	100238021	100238231	100253420	100253539	3620	75,41,20	67,71,36	91,71,24	75,58,30	159	215	0.0775332725072	0.737513238444	0.602,0.438,0.429	0.621,0.623,0.52	-0.098
3624	ENSG00000095485	CWF19L1	chr10	-	100236849	100236969	100238021	100238231	100235666	100235764	100243697	100243777	3624	356,242,143	160,95,84	356,234,174	208,166,83	284	194	0.0778601288713	0.737513238444	0.603,0.635,0.538	0.539,0.491,0.589	0.052
3673	ENSG00000181458	TMEM45A	chr3	+	100519461	100519608	100558404	100558589	100492650	100492928	100568821	100568967	3673	662,298,314	2634,2292,3116	674,383,394	2228,2211,2880	221	259	0.0734805533727	0.737513238444	0.228,0.132,0.106	0.262,0.169,0.138	-0.034
4473	ENSG00000169045	HNRNPH1	chr5	-	179620891	179621035	179621241	179621397	179619268	179619407	179623036	179623164	4473	457,418,230	399,416,214	320,277,181	314,365,198	230	218	0.074181350824	0.737513238444	0.521,0.488,0.505	0.491,0.418,0.464	0.047
4633	ENSG00000075415	SLC25A3	chr12	+	98595432	98595661	98595726	98595848	98593978	98594135	98597855	98598035	4633	22,43,36	543,520,232	21,47,47	443,383,260	303	196	0.0751186155187	0.737513238444	0.026,0.051,0.091	0.03,0.074,0.105	-0.014
4676	ENSG00000132199	ENOSF1	chr18	-	691067	691106	691203	691276	690548	690631	693881	693908	4676	14,9,8	44,25,23	8,4,8	43,38,24	147	113	0.0761806379644	0.737513238444	0.197,0.217,0.211	0.125,0.075,0.204	0.074
4786	ENSG00000119522	DENND1A	chr9	-	123676719	123676789	123757702	123757822	123667025	123667079	123792586	123792630	4786	14,9,10	2,0,2	12,8,5	0,4,4	194	144	0.0778341205021	0.737513238444	0.839,1.0,0.788	1.0,0.598,0.481	0.183
4917	ENSG00000117054	ACADM	chr1	+	75728400	75728488	75732643	75732741	75724705	75724817	75732852	75732922	4917	118,102,47	565,435,318	118,73,47	684,536,272	162	172	0.0760249496011	0.737513238444	0.181,0.199,0.136	0.155,0.126,0.155	0.027
503	ENSG00000154889	MPPE1	chr18	-	11897525	11897620	11905737	11905953	11896983	11897356	11906202	11906309	503	72,40,46	22,7,6	49,48,44	11,3,3	290	169	0.0767827338314	0.737513238444	0.656,0.769,0.817	0.722,0.903,0.895	-0.093
5392	ENSG00000172366	FAM195A	chr16	+	647416	647544	647782	647884	641845	642043	648119	648474	5392	59,73,56	216,193,178	45,28,42	76,63,126	202	176	0.077599949604	0.737513238444	0.192,0.248,0.215	0.34,0.279,0.225	-0.063
576	ENSG00000118454	ANKRD13C	chr1	-	70306223	70306290	70315480	70315566	70300763	70300908	70324852	70324957	576	63,39,53	53,55,44	61,43,43	73,69,64	160	141	0.0759132236291	0.737513238444	0.512,0.385,0.515	0.424,0.354,0.372	0.087
589	ENSG00000092208	GEMIN2	chr14	+	39118539	39118599	39122429	39122543	39117998	39118088	39124991	39125036	589	81,67,32	172,136,94	70,49,34	175,152,130	134	188	0.0737220525289	0.737513238444	0.398,0.409,0.323	0.359,0.311,0.268	0.064
988	ENSG00000137210	TMEM14B	chr6	+	10749621	10749698	10770076	10770204	10749201	10749268	10829006	10829165	988	307,236,205	22,45,37	269,125,193	21,51,44	151	202	0.0741544368353	0.737513238444	0.949,0.875,0.881	0.945,0.766,0.854	0.047
1898	ENSG00000268790	CTC-429P9.4	chr19	-	16647095	16647261	16659394	16659447	16578334	16578409	16659958	16660000	1898	15,25,15	200,243,158	11,14,13	232,191,196	127	240	0.0783227564876	0.739352175671	0.124,0.163,0.152	0.082,0.122,0.111	0.041
3177	ENSG00000214783	POLR2J4	chr7	-	44013592	44013679	44014605	44014783	43973209	43973323	44016433	44016523	3177	22,4,11	2,3,0	24,18,15	1,1,0	252	161	0.078573475598	0.739352175671	0.875,0.46,1.0	0.939,0.92,1.0	-0.175
940	ENSG00000162129	CLPB	chr11	-	72380280	72380384	72402965	72403052	72358879	72359008	72430311	72430363	940	25,10,6	63,33,36	15,5,6	56,50,39	161	178	0.0784179974934	0.739352175671	0.305,0.251,0.156	0.228,0.1,0.145	0.08
2642	ENSG00000102890	ELMO3	chr16	+	67199950	67200001	67200191	67200361	67199683	67199756	67200450	67200550	2642	3,0,1	7,7,10	0,0,0	2,3,3	125	244	0.0789045664979	0.739650538794	0.456,0.0,0.163	0.0,0.0,0.0	0.206
4868	ENSG00000182973	CNOT10	chr3	+	32717153	32717237	32720113	32720231	32713226	32713369	32725449	32725599	4868	27,5,9	123,58,28	10,10,7	149,58,42	158	192	0.0791246011772	0.739650538794	0.211,0.095,0.281	0.075,0.173,0.168	0.057
5128	ENSG00000118495	PLAGL1	chr6	-	143964786	143964818	143966157	143966198	143960468	143960542	143968906	143968978	5128	5,0,0	6,4,3	0,1,1	7,2,3	115	106	0.0791161957009	0.739650538794	0.434,0.0,0.0	0.0,0.315,0.235	-0.039
1054	ENSG00000073605	GSDMB	chr17	-	39906960	39906987	39909755	39909924	39906110	39906271	39912325	39912497	1054	37,71,45	1,7,5	26,51,63	4,10,8	243	101	0.0793338126702	0.739845897697	0.939,0.808,0.789	0.73,0.679,0.766	0.12
4694	ENSG00000153066	TXNDC11	chr16	-	11700451	11700564	11730644	11730774	11698124	11698325	11733981	11734079	4694	50,12,5	57,13,7	44,18,22	26,15,20	204	187	0.0794918696261	0.739845897697	0.446,0.458,0.396	0.608,0.524,0.502	-0.111
4596	ENSG00000132423	COQ3	chr6	-	99380188	99380341	99383697	99383824	99377385	99377485	99394073	99394204	4596	88,38,45	130,87,59	129,68,46	150,77,62	201	227	0.0798370408547	0.741443127242	0.433,0.33,0.463	0.493,0.499,0.456	-0.074
1726	ENSG00000142687	KIAA0319L	chr1	-	35478965	35479212	35506611	35507135	35474804	35474906	35554349	35554519	1726	212,70,51	186,46,52	120,86,59	141,108,51	598	321	0.0811874238195	0.752348534831	0.38,0.45,0.345	0.314,0.299,0.383	0.06
3878	ENSG00000180376	CCDC66	chr3	+	56560861	56561012	56561256	56561378	56559568	56559594	56563683	56564125	3878	9,3,2	0,1,0	8,2,1	3,1,0	225	196	0.0821206668983	0.75508694054	1.0,0.723,1.0	0.699,0.635,1.0	0.13
3927	ENSG00000127311	HELB	chr12	+	66309705	66310608	66313985	66314163	66306344	66306514	66315241	66315383	3927	27,20,21	3,1,3	24,35,22	9,6,3	977	252	0.0821899408593	0.75508694054	0.699,0.838,0.644	0.408,0.601,0.654	0.173
463	ENSG00000164904	ALDH7A1	chr5	-	126554286	126554393	126559239	126559334	126552020	126552137	126561082	126561124	463	93,138,67	221,282,163	63,70,62	174,204,177	169	181	0.0820286685251	0.75508694054	0.311,0.344,0.306	0.279,0.269,0.273	0.047
4776	ENSG00000280987	MATR3	chr5	+	139293452	139293575	139314674	139314736	139279050	139279129	139315696	139315738	4776	36,86,43	355,210,135	16,100,52	407,367,182	197	136	0.0817455434446	0.75508694054	0.065,0.22,0.18	0.026,0.158,0.165	0.039
3402	ENSG00000127419	TMEM175	chr4	+	951681	951717	952366	952450	951206	951258	953189	953354	3402	5,1,4	7,5,2	4,3,2	4,1,0	110	158	0.0826247338493	0.756510863473	0.506,0.223,0.742	0.59,0.812,1.0	-0.31
4895	ENSG00000007341	ST7L	chr1	-	112582374	112582472	112591524	112591603	112578344	112578417	112597970	112598086	4895	9,7,6	9,7,6	19,14,5	13,3,3	153	172	0.0826991042233	0.756510863473	0.529,0.529,0.529	0.622,0.84,0.652	-0.176
2413	ENSG00000119403	PHF19	chr9	-	120862587	120862749	120864048	120864116	120861917	120862005	120865709	120865830	2413	6,7,3	53,16,15	1,2,3	19,18,22	142	236	0.0831584133737	0.757468532905	0.158,0.421,0.249	0.08,0.156,0.185	0.136
4326	ENSG00000087470	DNM1L	chr12	+	32707366	32707413	32708152	32708224	32701414	32701562	32710928	32711015	4326	84,57,26	54,26,15	73,49,32	66,40,19	121	146	0.0831227551396	0.757468532905	0.652,0.726,0.677	0.572,0.596,0.67	0.072
3206	ENSG00000115459	ELMOD3	chr2	+	85377343	85377474	85387097	85387225	85371085	85371209	85389750	85389827	3206	17,12,17	3,14,15	10,9,8	9,17,12	205	202	0.0835226565961	0.759167636125	0.848,0.458,0.528	0.523,0.343,0.396	0.191
1026	ENSG00000119537	KDSR	chr18	-	63338799	63338883	63344409	63344493	63335256	63335358	63350887	63351079	1026	81,65,81	184,182,242	61,48,66	171,200,225	158	158	0.0852060629643	0.767094445581	0.306,0.263,0.251	0.263,0.194,0.227	0.045
1950	ENSG00000153339	TRAPPC8	chr18	-	31832083	31832173	31839311	31839457	31830589	31830989	31846715	31846817	1950	77,92,88	26,17,34	65,82,58	26,28,38	220	164	0.0850110057787	0.767094445581	0.688,0.801,0.659	0.651,0.686,0.532	0.093
2374	ENSG00000070770	CSNK2A2	chr16	-	58174450	58174510	58186754	58186856	58168609	58168693	58196732	58196844	2374	107,121,84	56,75,39	91,148,79	32,59,39	176	134	0.0846223412155	0.767094445581	0.593,0.551,0.621	0.684,0.656,0.607	-0.061
3882	ENSG00000051180	RAD51	chr15	+	40709024	40709116	40718885	40718899	40701063	40701201	40728710	40728824	3882	6,7,10	6,6,5	13,13,11	6,4,3	166	88	0.0853831287587	0.767094445581	0.346,0.382,0.515	0.535,0.633,0.66	-0.195
4077	ENSG00000066427	ATXN3	chr14	-	92093251	92093318	92093745	92093831	92088729	92088817	92096092	92096137	4077	14,11,7	16,17,15	15,18,11	18,13,6	160	141	0.0849642744679	0.767094445581	0.435,0.363,0.291	0.423,0.55,0.618	-0.167
4310	ENSG00000156171	DRAM2	chr1	-	111126226	111126294	111131423	111131568	111120515	111120693	111137522	111137586	4310	788,1286,1035	14,33,37	939,1616,1098	11,33,28	219	142	0.0854721339177	0.767094445581	0.973,0.962,0.948	0.982,0.969,0.962	-0.01
1899	ENSG00000268790	CTC-429P9.4	chr19	-	16647119	16647261	16659394	16659447	16578334	16578409	16659958	16660000	1899	15,25,15	171,203,133	11,14,13	186,155,177	127	216	0.0856977193779	0.767506618831	0.13,0.173,0.161	0.091,0.133,0.111	0.043
1780	ENSG00000105538	RASIP1	chr19	-	48727392	48727430	48728936	48729590	48724716	48724960	48735195	48735551	1780	10,2,4	0,1,0	7,4,4	2,0,1	728	112	0.0865915575783	0.769062648596	1.0,0.235,1.0	0.35,1.0,0.381	0.168
3256	ENSG00000105220	GPI	chr19	+	34396580	34396657	34399206	34399335	34396300	34396430	34399555	34399631	3256	958,631,663	918,662,749	499,456,578	413,387,567	151	203	0.0863946818303	0.769062648596	0.584,0.562,0.543	0.619,0.613,0.578	-0.04
4024	ENSG00000141030	COPS3	chr17	-	17254858	17254945	17260300	17260474	17248925	17249039	17261965	17262106	4024	457,542,463	200,289,221	474,586,440	215,198,189	248	161	0.0863528222147	0.769062648596	0.597,0.549,0.576	0.589,0.658,0.602	-0.042
653	ENSG00000170312	CDK1	chr10	+	60780140	60780202	60784704	60784861	60778495	60778570	60785663	60785787	653	350,568,259	2949,3882,2231	332,350,297	3093,3444,2548	136	231	0.0864724382132	0.769062648596	0.168,0.199,0.165	0.154,0.147,0.165	0.022
2647	ENSG00000239382	ALKBH6	chr19	-	36010893	36011045	36011403	36011464	36010566	36010683	36013020	36013089	2647	59,28,36	88,43,54	43,40,33	46,24,49	135	226	0.0869395003131	0.770527910386	0.529,0.522,0.527	0.61,0.736,0.53	-0.099
626	ENSG00000116750	UCHL5	chr1	-	193029531	193029657	193049745	193049851	193029387	193029449	193051753	193051817	626	311,165,116	611,353,235	270,163,108	678,417,245	180	200	0.087117270767	0.770527910386	0.361,0.342,0.354	0.307,0.303,0.329	0.039
2342	ENSG00000111596	CNOT2	chr12	+	70285399	70285586	70294070	70294294	70278131	70278274	70310894	70311017	2342	11,13,8	3,8,3	5,17,9	6,19,4	261	298	0.0873750577988	0.77121125396	0.807,0.65,0.753	0.488,0.505,0.72	0.166
2079	ENSG00000048162	NOP16	chr5	-	176386839	176386909	176388234	176388343	176385220	176385327	176388432	176388927	2079	82,63,34	54,48,25	59,22,44	48,41,39	183	144	0.0878435801296	0.772280811617	0.544,0.508,0.517	0.492,0.297,0.47	0.103
3708	ENSG00000079215	SLC1A3	chr5	+	36679626	36679860	36680394	36680589	36676891	36677184	36686064	36688332	3708	338,179,231	226,137,192	221,266,206	140,134,147	308	269	0.0878577889621	0.772280811617	0.566,0.533,0.512	0.58,0.634,0.55	-0.051
1841	ENSG00000277957	SENP3-EIF4A1	chr17	+	7571372	7571479	7572283	7572864	7570882	7570933	7574259	7574308	1841	428,207,174	54,95,19	368,216,178	48,47,25	181	655	0.0882362959247	0.774015310452	0.966,0.887,0.971	0.965,0.943,0.963	-0.016
5026	ENSG00000111843	TMEM14C	chr6	+	10725906	10726008	10728639	10728727	10724960	10725037	10730614	10731119	5026	875,733,640	1179,990,966	840,550,638	1293,1038,962	176	162	0.088950930098	0.77868519135	0.406,0.405,0.379	0.374,0.328,0.379	0.036
1374	ENSG00000075131	TIPIN	chr15	-	66341149	66341356	66349059	66349123	66336205	66337181	66349314	66349437	1374	32,18,14	182,136,117	59,27,19	271,167,85	138	281	0.0896973229018	0.782014211095	0.264,0.212,0.196	0.307,0.248,0.313	-0.065
852	ENSG00000100209	HSCB	chr22	+	28745863	28746008	28751240	28751288	28744614	28744704	28757077	28757210	852	156,161,109	139,111,92	214,215,129	144,124,91	219	122	0.0895469864873	0.782014211095	0.385,0.447,0.398	0.453,0.491,0.441	-0.052
4131	ENSG00000150967	ABCB9	chr12	-	122940806	122940995	122944390	122944519	122940110	122940284	122946024	122946222	4131	19,2,4	2,4,6	8,7,5	1,1,3	203	263	0.0901684768794	0.784520841607	0.925,0.393,0.463	0.912,0.901,0.683	-0.238
2297	ENSG00000115641	FHL2	chr2	-	105367569	105367739	105373558	105373733	105363284	105363471	105386360	105386540	2297	578,598,504	1091,1264,1005	339,383,400	781,971,878	249	244	0.0904557439632	0.785420606119	0.342,0.317,0.329	0.298,0.279,0.309	0.034
48	ENSG00000169032	MAP2K1	chr15	+	66436745	66436892	66443279	66443357	66435026	66435237	66444655	66444707	48	253,225,186	280,237,247	166,182,166	206,276,238	221	152	0.091175768898	0.790066703311	0.383,0.395,0.341	0.357,0.312,0.324	0.042
2850	ENSG00000112701	SENP6	chr6	+	75697424	75697517	75702644	75703072	75678810	75678927	75709526	75709630	2850	19,19,19	393,296,301	35,25,16	353,301,286	167	502	0.0921154078867	0.794983883822	0.127,0.162,0.159	0.23,0.2,0.144	-0.042
5084	ENSG00000164172	MOCS2	chr5	-	53101358	53101509	53102096	53102224	53100410	53100534	53107076	53107221	5084	198,126,136	200,153,153	208,137,134	156,149,118	202	225	0.0919993445329	0.794983883822	0.524,0.478,0.498	0.598,0.506,0.558	-0.054
2010	ENSG00000127947	PTPN12	chr7	+	77592184	77592256	77597841	77597901	77585542	77585581	77600663	77600806	2010	49,42,50	24,10,12	47,63,54	7,13,13	146	134	0.0933803569677	0.795830888755	0.652,0.794,0.793	0.86,0.816,0.792	-0.076
2038	ENSG00000151881	C5orf28	chr5	-	43453657	43454043	43476113	43476258	43444251	43446557	43479889	43479987	2038	18,11,8	556,343,291	34,12,15	672,412,276	219	460	0.0925992369001	0.795830888755	0.064,0.063,0.055	0.096,0.058,0.102	-0.025
3034	ENSG00000130707	ASS1	chr9	+	130489332	130489464	130494866	130495023	130480384	130480449	130499504	130499570	3034	4086,2817,3288	3148,2321,2497	2759,2213,2623	1758,1479,1932	206	231	0.0934096769637	0.795830888755	0.593,0.576,0.596	0.638,0.627,0.604	-0.035
3704	ENSG00000198911	SREBF2	chr22	+	41899236	41899553	41900019	41900122	41898648	41898781	41900329	41900498	3704	17,10,25	9,10,7	15,16,26	4,4,7	391	177	0.0931355248833	0.795830888755	0.461,0.312,0.618	0.629,0.644,0.627	-0.17
4419	ENSG00000122203	KIAA1191	chr5	-	176352621	176352748	176359480	176359567	176350612	176350737	176359810	176359918	4419	75,40,30	123,79,81	47,60,16	131,130,71	161	201	0.0935175810288	0.795830888755	0.432,0.387,0.316	0.309,0.366,0.22	0.08
4752	ENSG00000204410	MSH5	chr6	+	31761817	31761865	31761865	31761955	31761471	31761615	31762111	31762185	4752	4,2,2	16,22,8	1,0,2	6,7,10	122	164	0.0933003225741	0.795830888755	0.252,0.109,0.252	0.183,0.0,0.212	0.073
5246	ENSG00000258704	SRP54-AS1	chr14	-	34934016	34934131	34963928	34964040	34921609	34921713	34969169	34969307	5246	15,9,10	0,4,0	17,18,12	2,5,3	186	189	0.0932492559519	0.795830888755	1.0,0.696,1.0	0.896,0.785,0.803	0.071
449	ENSG00000166797	FAM96A	chr15	-	64075491	64075537	64088686	64088851	64072558	64073028	64093644	64094018	449	1818,1391,1154	1131,989,785	1565,1207,1184	1254,952,877	239	120	0.093779553565	0.796352038148	0.447,0.414,0.425	0.385,0.389,0.404	0.036
4717	ENSG00000185499	MUC1	chr1	-	155187454	155187576	155187721	155187858	155187224	155187374	155188007	155188063	4717	94,46,65	37,25,36	64,43,53	18,9,26	211	196	0.0939817374376	0.796352038148	0.702,0.631,0.626	0.768,0.816,0.654	-0.093
853	ENSG00000100209	HSCB	chr22	+	28744614	28744709	28751240	28751288	28743881	28743978	28757077	28757213	853	229,248,151	119,109,78	187,197,157	117,121,90	169	122	0.094138056944	0.796352038148	0.581,0.622,0.583	0.536,0.54,0.557	0.051
2139	ENSG00000118961	LDAH	chr2	-	20790254	20790398	20801291	20801465	20774809	20774979	20823036	20823130	2139	24,25,19	35,22,22	21,23,5	37,31,21	248	218	0.0955694460465	0.801624916024	0.376,0.5,0.432	0.333,0.395,0.173	0.136
2494	ENSG00000170632	ARMC10	chr7	+	103086868	103086937	103092476	103092653	103086629	103086764	103097276	103097348	2494	1,1,3	204,221,112	5,3,3	190,268,144	143	251	0.0962625425843	0.801624916024	0.009,0.008,0.045	0.044,0.019,0.035	-0.012
259	ENSG00000101966	XIAP	chrX	+	123891237	123891316	123892730	123892773	123888618	123888718	123900492	123900693	259	31,25,36	15,17,11	36,43,33	24,34,24	153	117	0.0960084089795	0.801624916024	0.612,0.529,0.715	0.534,0.492,0.513	0.106
3843	ENSG00000102144	PGK1	chrX	+	78123194	78123374	78124873	78125051	78122834	78122949	78125326	78125425	3843	12796,13715,16953	17069,20852,27384	9764,13641,15548	12279,15962,22925	254	252	0.0957772901788	0.801624916024	0.427,0.395,0.381	0.441,0.459,0.402	-0.033
3859	ENSG00000077232	DNAJC10	chr2	+	182732498	182732542	182736248	182736386	182731029	182731107	182740298	182740388	3859	56,28,34	105,80,61	57,64,40	101,97,51	118	212	0.0955261590374	0.801624916024	0.489,0.386,0.5	0.503,0.542,0.585	-0.085
4392	ENSG00000111725	PRKAB1	chr12	+	119674339	119674454	119676536	119676670	119673809	119674057	119679932	119680001	4392	30,30,14	38,26,33	20,30,40	24,27,17	189	208	0.0952272818492	0.801624916024	0.465,0.559,0.318	0.478,0.55,0.721	-0.136
4669	ENSG00000147044	CASK	chrX	-	41557031	41557100	41559778	41559847	41553718	41553915	41561558	41561644	4669	22,50,45	11,5,5	27,37,38	5,4,1	143	143	0.095878724705	0.801624916024	0.667,0.909,0.9	0.844,0.902,0.974	-0.081
5131	ENSG00000118495	PLAGL1	chr6	-	143947984	143948460	143960468	143960542	143940301	143942663	143968906	143968978	5131	13,1,1	403,127,115	5,2,0	255,169,122	148	550	0.0960830851225	0.801624916024	0.107,0.028,0.031	0.068,0.042,0.0	0.019
2088	ENSG00000164073	MFSD8	chr4	-	127939852	127939997	127942044	127942158	127938782	127938838	127943751	127943992	2088	12,9,8	15,4,6	9,4,7	26,14,4	188	219	0.0965797944976	0.802170048694	0.482,0.724,0.608	0.287,0.25,0.671	0.202
4502	ENSG00000075711	DLG1	chr3	-	197076585	197076685	197081050	197081117	197075836	197075870	197085579	197085756	4502	90,72,58	15,9,6	61,97,60	19,12,14	141	174	0.0967035522185	0.802170048694	0.881,0.908,0.923	0.798,0.909,0.841	0.055
1029	ENSG00000119537	KDSR	chr18	-	63344409	63344493	63350887	63351079	63338799	63338883	63355203	63355299	1029	214,158,182	161,128,139	114,137,157	126,125,136	266	158	0.0988163693462	0.805449185048	0.441,0.423,0.437	0.35,0.394,0.407	0.05
1983	ENSG00000075292	ZNF638	chr2	+	71424649	71424715	71428546	71428651	71418221	71418639	71431326	71431428	1983	2,3,15	177,236,210	1,5,6	208,224,233	140	179	0.0975212377159	0.805449185048	0.014,0.016,0.084	0.006,0.028,0.032	0.016
2488	ENSG00000112078	KCTD20	chr6	+	36479120	36479223	36479590	36479711	36470051	36470257	36481561	36481759	2488	13,13,18	103,65,56	17,13,5	96,99,76	177	195	0.0982970068296	0.805449185048	0.122,0.181,0.262	0.163,0.126,0.068	0.069
2734	ENSG00000187446	CHP1	chr15	+	41262755	41262883	41270556	41270618	41256909	41256990	41278766	41278889	2734	181,166,108	73,55,47	131,187,131	54,98,69	202	136	0.0989772799799	0.805449185048	0.625,0.67,0.607	0.62,0.562,0.561	0.053
2987	ENSG00000154727	GABPA	chr21	+	25741572	25741675	25745209	25745354	25734569	25735070	25749035	25749120	2987	16,28,16	21,30,25	12,29,17	24,53,34	177	219	0.099100005419	0.805449185048	0.485,0.536,0.442	0.382,0.404,0.382	0.098
3171	ENSG00000136279	DBNL	chr7	+	44052866	44052941	44056756	44056903	44050224	44050280	44057781	44057859	3171	8,1,0	115,13,10	4,0,0	80,12,9	149	221	0.0982315845441	0.805449185048	0.094,0.102,0.0	0.069,0.0,0.0	0.042
333	ENSG00000137804	NUSAP1	chr15	+	41371526	41371684	41375711	41375828	41365404	41365589	41377195	41377304	333	193,396,326	242,532,463	147,302,275	238,498,421	232	191	0.0991728163238	0.805449185048	0.396,0.38,0.367	0.337,0.333,0.35	0.041
4432	ENSG00000156500	FAM122C	chrX	+	134849166	134849228	134852799	134852896	134847382	134847475	134854090	134854183	4432	4,1,1	12,9,24	2,0,1	14,17,18	136	171	0.0981819399521	0.805449185048	0.295,0.123,0.05	0.152,0.0,0.065	0.084
5240	ENSG00000138385	SSB	chr2	+	169800951	169801026	169805473	169805577	169798878	169798976	169805664	169805839	5240	46,42,29	455,289,214	35,19,25	428,224,202	149	178	0.098115922013	0.805449185048	0.108,0.148,0.139	0.089,0.092,0.129	0.028
563	ENSG00000170266	GLB1	chr3	-	33053490	33053549	33058088	33058269	33046119	33046232	33065462	33065557	563	291,182,219	5,2,4	168,271,192	2,0,3	255	133	0.0980544528172	0.805449185048	0.968,0.979,0.966	0.978,1.0,0.971	-0.012
835	ENSG00000254536	RP11-108K14.8	chr10	+	133398434	133398515	133401528	133401590	133396162	133396267	133402148	133402245	835	51,18,11	46,11,7	65,9,13	36,4,4	155	136	0.0987359595745	0.805449185048	0.493,0.589,0.58	0.613,0.664,0.74	-0.118
4981	ENSG00000126883	NUP214	chr9	+	131201646	131201717	131215211	131215368	131197215	131199015	131222777	131222930	4981	13,4,11	75,49,60	5,3,6	48,51,57	145	231	0.0995169947891	0.805969868379	0.216,0.115,0.226	0.142,0.086,0.144	0.062
923	ENSG00000113734	BNIP1	chr5	+	173154321	173154413	173159932	173160051	173146865	173146958	173163724	173164387	923	97,127,128	115,154,175	86,145,137	95,148,129	166	193	0.0996142533951	0.805969868379	0.495,0.489,0.46	0.513,0.533,0.553	-0.052
5369	ENSG00000095794	CREM	chr10	+	35188199	35188388	35201450	35201486	35179133	35179276	35206894	35207051	5369	83,87,70	41,9,16	76,67,69	27,1,6	263	110	0.100122913065	0.808554035187	0.458,0.802,0.647	0.541,0.966,0.828	-0.143
4450	ENSG00000109586	GALNT7	chr4	+	173297794	173297977	173298114	173298297	173295395	173295526	173302046	173302164	4450	17,11,13	112,48,45	13,8,5	104,50,45	257	257	0.100471482126	0.809838059702	0.132,0.186,0.224	0.111,0.138,0.1	0.064
1025	ENSG00000119537	KDSR	chr18	-	63335256	63335358	63344409	63344493	63327725	63331901	63350887	63351079	1025	84,69,102	121,82,148	61,53,75	80,111,152	158	176	0.101376650788	0.813897887539	0.436,0.484,0.434	0.459,0.347,0.355	0.064
1469	ENSG00000161010	C5orf45	chr5	-	179844151	179844227	179847977	179848066	179841906	179842064	179853196	179853276	1469	7,4,1	27,20,29	7,8,3	22,13,22	163	150	0.10143169224	0.813897887539	0.193,0.155,0.031	0.226,0.362,0.111	-0.107
3749	ENSG00000168724	DNAJC21	chr5	+	34941095	34941183	34944866	34945025	34938857	34939009	34945760	34945803	3749	258,332,266	423,478,437	218,282,250	383,535,478	162	233	0.101546716774	0.813897887539	0.467,0.5,0.467	0.45,0.431,0.429	0.041
1163	ENSG00000132600	PRMT7	chr16	+	68312041	68312176	68315896	68316074	68310973	68311099	68321425	68321462	1163	7,1,0	192,43,31	2,1,0	186,42,36	209	252	0.102607189503	0.818135558632	0.042,0.027,0.0	0.013,0.028,0.0	0.009
2586	ENSG00000183291	SEP15	chr1	-	86880661	86880725	86903280	86903448	86862724	86863605	86914027	86914134	2586	1332,1384,1023	156,101,61	1238,1137,1047	163,109,78	242	138	0.102570520373	0.818135558632	0.83,0.887,0.905	0.812,0.856,0.884	0.023
286	ENSG00000126432	PRDX5	chr11	+	64319733	64319868	64320660	64320792	64318087	64318386	64320864	64320903	286	1316,1244,1259	2621,2476,2739	942,711,1017	1579,1128,2126	209	206	0.1026688154	0.818135558632	0.331,0.331,0.312	0.37,0.383,0.32	-0.033
3959	ENSG00000072778	ACADVL	chr17	+	7222176	7222302	7222666	7222865	7220765	7220830	7223132	7223237	3959	393,290,310	1652,1055,1168	331,296,286	1054,945,1018	200	273	0.104098274002	0.818135558632	0.245,0.273,0.266	0.3,0.3,0.277	-0.031
419	ENSG00000120992	LYPLA1	chr8	-	54063327	54063375	54065747	54065813	54062253	54062324	54100907	54100939	419	36,18,5	62,32,14	22,9,5	51,37,14	140	122	0.104068602462	0.818135558632	0.336,0.329,0.237	0.273,0.175,0.237	0.072
4420	ENSG00000122203	KIAA1191	chr5	-	176352621	176352748	176359480	176359567	176348249	176348356	176359810	176359918	4420	86,52,35	50,19,20	64,68,25	38,47,27	161	201	0.104310373171	0.818135558632	0.682,0.774,0.686	0.678,0.644,0.536	0.095
455	ENSG00000141446	ESCO1	chr18	-	21566145	21566206	21567979	21568094	21564202	21564317	21573313	21575430	455	75,70,87	45,32,43	80,128,90	34,54,28	189	135	0.10418710778	0.818135558632	0.543,0.61,0.591	0.627,0.629,0.697	-0.07
4741	ENSG00000136048	DRAM1	chr12	+	101914173	101914232	101920108	101920201	101901290	101901433	101921215	101923623	4741	3,6,6	122,141,89	6,8,13	121,170,95	133	167	0.104014064269	0.818135558632	0.03,0.051,0.078	0.059,0.056,0.147	-0.034
4983	ENSG00000168067	MAP4K2	chr11	-	64801110	64801183	64801578	64801621	64800763	64800826	64801709	64801757	4983	7,2,1	1,2,1	3,2,1	0,0,0	117	147	0.103900033465	0.818135558632	0.898,0.557,0.557	1.0,1.0,1.0	-0.329
5294	ENSG00000070501	POLB	chr8	+	42362611	42362698	42369270	42369335	42361294	42361365	42371562	42371808	5294	121,128,102	13,9,5	140,147,84	10,13,20	161	139	0.10419754547	0.818135558632	0.889,0.925,0.946	0.924,0.907,0.784	0.048
5381	ENSG00000144840	RABL3	chr3	-	120690448	120690487	120694152	120694224	120686680	120689888	120698422	120698573	5381	55,40,18	37,20,12	82,46,27	26,24,13	146	113	0.104373567288	0.818135558632	0.535,0.608,0.537	0.709,0.597,0.616	-0.081
799	ENSG00000149636	DSN1	chr20	-	36762460	36762548	36767968	36768042	36758557	36758617	36770872	36771473	799	103,70,57	66,52,51	71,65,52	65,60,57	148	162	0.103835473928	0.818135558632	0.631,0.596,0.55	0.545,0.543,0.5	0.063
400	ENSG00000026508	CD44	chr11	+	35180273	35180407	35186831	35186900	35176574	35176740	35189834	35190065	400	1096,873,912	679,513,495	772,948,887	515,672,583	208	143	0.104965829091	0.821271102338	0.526,0.539,0.559	0.508,0.492,0.511	0.038
345	ENSG00000104812	GYS1	chr19	-	48974212	48974339	48974619	48974733	48970943	48971023	48977923	48978002	345	92,18,28	89,17,35	68,26,28	46,22,22	188	201	0.105518447137	0.824085568865	0.525,0.531,0.461	0.612,0.558,0.576	-0.076
1462	ENSG00000179750	APOBEC3B	chr22	+	38986297	38986412	38989456	38989610	38985811	38986091	38991331	38991626	1462	41,70,41	62,70,59	40,45,47	25,57,38	189	228	0.106387985741	0.824844782369	0.444,0.547,0.456	0.659,0.488,0.599	-0.1
1850	ENSG00000100519	PSMC6	chr14	+	52711100	52711168	52711409	52711524	52708763	52708816	52713880	52713968	1850	463,284,233	1236,992,682	562,373,289	1531,890,747	142	189	0.106039586526	0.824844782369	0.333,0.276,0.313	0.328,0.358,0.34	-0.035
219	ENSG00000155256	ZFYVE27	chr10	+	97738476	97738674	97744728	97744915	97737120	97737321	97748268	97748364	219	28,13,26	58,16,35	31,27,9	26,17,17	272	261	0.106305512918	0.824844782369	0.317,0.438,0.416	0.534,0.604,0.337	-0.101
3599	ENSG00000135317	SNX14	chr6	-	85565331	85565419	85567533	85567577	85549722	85549879	85572136	85572215	3599	39,17,12	13,7,8	43,20,10	26,14,9	118	162	0.10611609176	0.824844782369	0.805,0.769,0.673	0.694,0.662,0.604	0.096
4825	ENSG00000104368	PLAT	chr8	-	42187905	42188016	42188933	42189071	42182718	42182890	42191371	42191414	4825	29,13,5	5,1,0	19,7,5	4,2,3	212	185	0.106617379627	0.825125807548	0.835,0.919,1.0	0.806,0.753,0.593	0.201
1745	ENSG00000258644	SYNJ2BP-COX16	chr14	-	70342657	70342729	70375675	70375771	70329173	70329236	70388469	70388606	1745	32,18,18	371,359,252	24,13,11	478,229,258	170	146	0.107028101411	0.825314168281	0.069,0.041,0.058	0.041,0.046,0.035	0.015
4700	ENSG00000116752	BCAS2	chr1	-	114575589	114575751	114576687	114576758	114570699	114570750	114581298	114581391	4700	153,91,61	229,191,145	151,54,51	290,170,146	145	236	0.1069990171	0.825314168281	0.521,0.437,0.406	0.459,0.341,0.362	0.067
4923	ENSG00000112877	CEP72	chr5	+	633768	633947	635371	635584	620068	620261	637516	637818	4923	17,7,24	80,28,43	4,3,7	29,13,30	253	287	0.10779694395	0.829745125323	0.194,0.221,0.388	0.135,0.207,0.209	0.084
2615	ENSG00000137364	TPMT	chr6	-	18132132	18132177	18133803	18133889	18128310	18130780	18138962	18139037	2615	127,106,93	177,168,132	144,132,92	178,153,107	160	119	0.10843091223	0.833123843609	0.348,0.319,0.344	0.376,0.391,0.39	-0.049
2977	ENSG00000176261	ZBTB8OS	chr1	-	32631826	32631879	32633261	32633354	32627507	32627544	32633950	32634110	2977	0,16,15	160,109,102	0,12,10	206,115,103	167	127	0.108647589043	0.833289946843	0.0,0.1,0.101	0.0,0.074,0.069	0.019
1868	ENSG00000142676	RPL11	chr1	+	23694659	23694791	23695797	23695908	23693806	23693913	23696343	23696425	1868	5221,15141,10215	5777,16921,13768	6604,10912,8349	6552,9892,10349	206	185	0.109818967121	0.839260514384	0.448,0.446,0.4	0.475,0.498,0.42	-0.033
3178	ENSG00000163738	MTHFD2L	chr4	+	74143392	74143467	74160054	74160088	74125439	74125517	74174505	74174690	3178	7,1,2	12,2,1	11,3,1	8,0,1	149	108	0.109720465321	0.839260514384	0.297,0.266,0.592	0.499,1.0,0.42	-0.255
3092	ENSG00000172819	RARG	chr12	-	53215645	53215794	53227361	53227687	53215292	53215434	53231168	53231235	3092	12,6,16	52,43,33	4,2,9	32,25,33	400	223	0.110399850063	0.840691906362	0.114,0.072,0.213	0.065,0.043,0.132	0.053
5320	ENSG00000119471	HSDL2	chr9	+	112418859	112418958	112441698	112441770	112405623	112405722	112454012	112454162	5320	22,35,30	123,69,75	12,36,21	119,111,73	173	146	0.11030177009	0.840691906362	0.131,0.3,0.252	0.078,0.215,0.195	0.065
2574	ENSG00000153214	TMEM87B	chr2	+	112089624	112089718	112097232	112097291	112086004	112086104	112098594	112098698	2574	49,38,40	10,11,13	43,53,36	16,20,17	168	133	0.110656349292	0.841145772554	0.795,0.732,0.709	0.68,0.677,0.626	0.084
1732	ENSG00000134283	PPHLN1	chr12	+	42355160	42355222	42374862	42375074	42335882	42335974	42387455	42387535	1732	31,11,15	294,266,314	43,13,25	359,262,262	136	286	0.111246957767	0.84413322128	0.181,0.08,0.091	0.201,0.094,0.167	-0.037
11	ENSG00000166012	TAF1D	chr11	-	93733086	93733121	93733349	93733397	93732243	93732313	93734624	93734660	11	27,54,59	116,358,298	43,50,66	165,264,254	122	109	0.114197747627	0.846739884457	0.172,0.119,0.15	0.189,0.145,0.188	-0.027
1538	ENSG00000105372	RPS19	chr19	+	41869030	41869214	41869698	41869753	41861111	41861212	41871350	41871416	1538	6776,10696,10450	4361,8999,8479	4061,4542,7685	3451,4246,6327	258	129	0.114364743926	0.846739884457	0.437,0.373,0.381	0.37,0.348,0.378	0.032
160	ENSG00000121578	B4GALT4	chr3	-	119218711	119218772	119224057	119224245	119216239	119216344	119226808	119227041	160	231,219,230	9,11,16	195,230,208	6,9,7	262	135	0.113515689623	0.846739884457	0.93,0.911,0.881	0.944,0.929,0.939	-0.03
1653	ENSG00000159063	ALG8	chr11	-	78104355	78104453	78114265	78114392	78103979	78104052	78119181	78119249	1653	180,112,191	415,437,552	240,232,166	506,517,526	201	172	0.114500202738	0.846739884457	0.271,0.18,0.228	0.289,0.277,0.213	-0.033
1904	ENSG00000175063	UBE2C	chr20	+	45813436	45813464	45815540	45815745	45813005	45813290	45815853	45815913	1904	5,29,22	1045,2213,1938	7,9,12	646,1553,1554	102	279	0.112069657866	0.846739884457	0.013,0.035,0.03	0.029,0.016,0.021	0.004
2463	ENSG00000173698	ADGRG2	chrX	-	19037466	19037490	19037597	19037636	19035941	19035977	19040188	19040224	2463	19,2,3	9,4,0	14,10,3	3,2,0	113	98	0.114089187427	0.846739884457	0.647,0.302,1.0	0.802,0.813,1.0	-0.222
2560	ENSG00000120798	NR2C1	chr12	-	95031348	95031488	95049067	95049233	95028386	95028524	95051761	95051943	2560	130,117,120	85,55,58	113,98,92	91,72,49	240	214	0.113502671621	0.846739884457	0.577,0.655,0.648	0.525,0.548,0.626	0.06
2965	ENSG00000071626	DAZAP1	chr19	+	1418203	1418370	1418665	1418731	1417499	1417540	1421147	1421258	2965	500,335,227	188,80,75	478,311,216	135,49,66	241	140	0.112497661395	0.846739884457	0.607,0.709,0.637	0.673,0.787,0.655	-0.054
3274	ENSG00000225484	NUTM2B-AS1	chr10	-	79806038	79806122	79808758	79808832	79804484	79804527	79814612	79814716	3274	39,53,41	44,46,28	36,54,28	58,50,39	148	158	0.113273723832	0.846739884457	0.486,0.552,0.61	0.399,0.536,0.434	0.093
357	ENSG00000132463	GRSF1	chr4	-	70825295	70825431	70826123	70826245	70815781	70820861	70827851	70828036	357	475,498,432	381,458,464	478,508,468	372,423,359	196	210	0.114563589236	0.846739884457	0.572,0.538,0.499	0.579,0.563,0.583	-0.039
4186	ENSG00000164828	SUN1	chr7	+	849519	849603	849922	850033	843340	843520	851383	851482	4186	11,3,7	0,4,2	14,3,1	1,1,1	158	185	0.114104698878	0.846739884457	1.0,0.468,0.804	0.943,0.778,0.539	0.004
4754	ENSG00000140350	ANP32A	chr15	-	68784396	68784595	68787412	68787535	68782955	68783053	68787769	68787919	4754	680,726,480	786,981,638	519,494,403	513,511,524	197	273	0.113903051917	0.846739884457	0.545,0.506,0.51	0.584,0.573,0.516	-0.037
5089	ENSG00000138069	RAB1A	chr2	-	65090982	65091078	65097970	65098066	65088938	65089070	65104733	65104806	5089	187,295,236	403,384,269	187,196,186	353,384,325	170	170	0.112647024445	0.846739884457	0.317,0.434,0.467	0.346,0.338,0.364	0.057
542	ENSG00000137478	FCHSD2	chr11	-	72841453	72841583	72842620	72842841	72840876	72840959	72843150	72843328	542	57,37,35	20,17,15	29,46,29	5,11,11	295	204	0.112376899556	0.846739884457	0.663,0.601,0.617	0.8,0.743,0.646	-0.103
97	ENSG00000015153	YAF2	chr12	-	42199135	42199235	42235613	42235755	42161612	42161765	42237598	42237724	97	7,10,10	4,7,11	9,14,17	1,11,5	216	174	0.11350722862	0.846739884457	0.585,0.535,0.423	0.879,0.506,0.733	-0.192
1728	ENSG00000068885	IFT80	chr3	-	160280666	160280814	160285803	160285868	160279192	160279364	160300882	160301046	1728	16,4,11	67,46,39	16,17,10	59,59,16	139	222	0.115774570071	0.854212371923	0.276,0.122,0.311	0.302,0.315,0.5	-0.136
1659	ENSG00000159063	ALG8	chr11	-	78104355	78104453	78109441	78109581	78103979	78104052	78139493	78139614	1659	133,166,207	417,437,552	204,231,221	506,517,523	214	172	0.11611435386	0.855242275327	0.204,0.234,0.232	0.245,0.264,0.254	-0.031
1722	ENSG00000142687	KIAA0319L	chr1	-	35444160	35444303	35448172	35448332	35442905	35443028	35449866	35450005	1722	100,56,36	111,81,57	58,68,52	60,60,60	234	217	0.116346415521	0.855476569889	0.455,0.391,0.369	0.473,0.512,0.446	-0.072
4486	ENSG00000169062	UPF3A	chr13	+	114282836	114282943	114286301	114286400	114282020	114282127	114286518	114286629	4486	20,10,8	68,43,41	14,7,6	72,53,42	181	173	0.116560693107	0.855579520538	0.219,0.182,0.157	0.157,0.112,0.12	0.056
430	ENSG00000165097	KDM1B	chr6	+	18171362	18171479	18185771	18185810	18166266	18166378	18197056	18197233	430	44,21,14	0,0,1	37,33,20	4,1,0	191	113	0.117090721376	0.857995817699	1.0,1.0,0.892	0.846,0.951,1.0	0.032
2921	ENSG00000244754	N4BP2L2	chr13	-	32517856	32518003	32535768	32537027	32443696	32444126	32538617	32538833	2921	1430,1295,1129	127,166,141	1872,1893,1342	148,159,160	1333	221	0.117469284075	0.858100489167	0.651,0.564,0.57	0.677,0.664,0.582	-0.046
3640	ENSG00000156482	RPL30	chr8	-	98042644	98042718	98044942	98045088	98041720	98041850	98045346	98045399	3640	22081,27155,19759	17795,20803,17610	23268,20065,20553	19965,20338,19136	220	148	0.117506738334	0.858100489167	0.455,0.468,0.43	0.439,0.399,0.419	0.032
1454	ENSG00000132950	ZMYM5	chr13	-	19838699	19838985	19851354	19851448	19835476	19835689	19851688	19852150	1454	8,25,17	50,80,78	18,22,31	51,92,55	168	360	0.117820711127	0.85892504767	0.255,0.401,0.318	0.431,0.339,0.547	-0.114
3059	ENSG00000092199	HNRNPC	chr14	-	21234768	21234831	21262600	21262768	21233952	21234229	21263310	21263336	3059	9,4,16	1,2,2	22,9,13	2,1,0	242	137	0.118146043634	0.859829469173	0.836,0.531,0.819	0.862,0.836,1.0	-0.171
2462	ENSG00000173698	ADGRG2	chrX	-	19037466	19037490	19037588	19037636	19035941	19035977	19040188	19040224	2462	19,2,3	9,4,0	13,10,4	3,2,0	122	98	0.119129744404	0.861271248615	0.629,0.287,1.0	0.777,0.801,1.0	-0.221
3036	ENSG00000130707	ASS1	chr9	+	130458400	130458589	130466724	130466799	130452223	130452333	130470833	130470904	3036	1109,603,657	1903,1160,1334	635,432,538	1281,1088,1086	263	149	0.119352195501	0.861271248615	0.248,0.228,0.218	0.219,0.184,0.219	0.024
3174	ENSG00000015171	ZMYND11	chr10	+	239437	239525	240055	240111	237584	237677	240892	240970	3174	19,2,5	34,5,6	14,11,3	16,5,4	162	130	0.119184452956	0.861271248615	0.31,0.243,0.401	0.413,0.638,0.376	-0.158
3292	ENSG00000154978	VOPP1	chr7	-	55492281	55492418	55497612	55497690	55470613	55473045	55521071	55521130	3292	10,8,6	16,9,5	9,5,5	4,3,5	152	211	0.118569630536	0.861271248615	0.465,0.552,0.625	0.757,0.698,0.581	-0.131
771	ENSG00000059691	GATB	chr4	-	151672761	151672896	151679812	151679891	151670943	151671302	151686907	151687083	771	10,2,6	185,149,112	4,1,5	190,129,116	153	209	0.118848993055	0.861271248615	0.069,0.018,0.068	0.028,0.01,0.056	0.02
1027	ENSG00000119537	KDSR	chr18	-	63338799	63338883	63344409	63344493	63331382	63331901	63350887	63351079	1027	84,69,102	65,42,66	61,53,75	45,69,59	158	158	0.11987375235	0.861365610113	0.564,0.622,0.607	0.575,0.434,0.56	0.075
1217	ENSG00000160058	BSDC1	chr1	-	32383829	32383997	32386778	32386895	32381213	32381268	32394079	32394140	1217	46,18,30	99,20,31	36,19,18	70,35,52	191	242	0.120261390723	0.861365610113	0.371,0.533,0.551	0.395,0.408,0.305	0.116
1735	ENSG00000116898	MRPS15	chr1	-	36460691	36460776	36461263	36461312	36457922	36457981	36462087	36462163	1735	122,181,130	431,594,569	127,98,108	420,564,513	123	159	0.120260573344	0.861365610113	0.268,0.283,0.228	0.281,0.183,0.214	0.034
4885	ENSG00000147099	HDAC8	chrX	-	72495155	72495268	72567888	72568030	72464558	72464731	72568753	72568884	4885	100,81,74	9,11,4	94,68,65	3,5,5	216	187	0.120373424447	0.861365610113	0.906,0.864,0.941	0.964,0.922,0.918	-0.031
5311	ENSG00000198270	TMEM116	chr12	-	111932585	111932659	111933885	111934030	111931297	111931827	111936691	111936830	5311	28,19,36	30,26,12	52,45,29	27,15,16	219	148	0.119843393149	0.861365610113	0.387,0.331,0.67	0.566,0.67,0.551	-0.133
2424	ENSG00000143228	NUF2	chr1	+	163336750	163336848	163339380	163339477	163328845	163328907	163340363	163340426	2424	185,205,113	363,419,349	225,253,139	345,482,322	172	171	0.120683651576	0.861996014314	0.336,0.327,0.244	0.393,0.343,0.3	-0.043
3392	ENSG00000100997	ABHD12	chr20	-	25303549	25303628	25306832	25306915	25302218	25302346	25307965	25308045	3392	51,48,44	72,48,54	43,35,44	30,31,48	157	153	0.121066855943	0.861996014314	0.408,0.494,0.443	0.583,0.524,0.472	-0.078
4539	ENSG00000065427	KARS	chr16	-	75640183	75640349	75641563	75641723	75636453	75636547	75644282	75644462	4539	434,287,352	1527,875,1084	388,287,307	1357,1208,1093	234	240	0.120979804934	0.861996014314	0.226,0.252,0.25	0.227,0.196,0.224	0.027
2482	ENSG00000180182	MED14	chrX	-	40666719	40666851	40671860	40671972	40664306	40664489	40675220	40675361	2482	122,83,68	96,53,45	67,93,80	31,42,57	186	206	0.121741048143	0.862383171097	0.585,0.634,0.626	0.705,0.71,0.609	-0.06
2624	ENSG00000198677	TTC37	chr5	-	95509593	95509687	95512476	95512618	95506933	95507011	95513570	95513645	2624	170,151,97	133,107,92	217,240,131	159,140,86	216	168	0.121928706775	0.862383171097	0.499,0.523,0.451	0.515,0.571,0.542	-0.052
2702	ENSG00000159216	RUNX1	chr21	-	34834409	34834601	34859473	34859578	34799300	34799462	34880556	34880713	2702	35,25,29	21,16,19	8,28,28	6,12,7	179	266	0.121625785695	0.862383171097	0.712,0.699,0.694	0.665,0.776,0.856	-0.064
3310	ENSG00000198157	HMGN5	chrX	-	81118431	81118485	81118729	81118759	81116203	81116341	81119787	81119817	3310	30,21,19	187,177,126	35,41,25	205,195,134	104	128	0.12135093856	0.862383171097	0.165,0.127,0.157	0.174,0.206,0.187	-0.039
2716	ENSG00000000419	DPM1	chr20	-	50942030	50942126	50945736	50945762	50941128	50941209	50945846	50945923	2716	74,38,22	105,92,54	88,65,38	134,99,46	100	170	0.12293886119	0.865440267281	0.545,0.413,0.409	0.528,0.527,0.584	-0.091
2970	ENSG00000176261	ZBTB8OS	chr1	-	32627507	32627544	32633644	32633727	32621857	32621948	32633950	32634110	2970	220,187,122	221,271,192	281,162,166	289,188,173	157	111	0.123022531504	0.865440267281	0.413,0.328,0.31	0.407,0.379,0.404	-0.046
4194	ENSG00000100416	TRMU	chr22	+	46346421	46346544	46355443	46355588	46337778	46337944	46356841	46357184	4194	87,117,155	24,28,56	99,86,113	15,19,33	197	219	0.123138170493	0.865440267281	0.801,0.823,0.755	0.88,0.834,0.792	-0.042
4955	ENSG00000100714	MTHFD1	chr14	+	64453753	64453861	64454722	64454875	64449444	64449622	64458213	64458307	4955	121,87,74	216,160,133	72,52,63	144,134,140	182	227	0.123171273995	0.865440267281	0.411,0.404,0.41	0.384,0.326,0.359	0.052
1616	ENSG00000119383	PPP2R4	chr9	+	129123051	129123138	129128984	129129110	129120512	129120610	129131521	129131639	1616	92,37,29	228,127,81	96,50,36	211,120,71	161	200	0.124484246426	0.872538653923	0.334,0.266,0.308	0.361,0.341,0.386	-0.06
2062	ENSG00000136758	YME1L1	chr10	-	27136275	27136385	27142386	27142485	27134830	27134981	27145427	27145590	2062	116,86,45	200,168,114	104,130,60	167,194,107	173	184	0.125611252847	0.872538653923	0.382,0.353,0.296	0.398,0.416,0.374	-0.052
2682	ENSG00000225697	SLC26A6	chr3	-	48631648	48631797	48632244	48632396	48631223	48631306	48632973	48633084	2682	105,75,129	44,37,59	66,88,95	22,16,47	226	223	0.12510474685	0.872538653923	0.702,0.667,0.683	0.747,0.844,0.666	-0.068
3840	ENSG00000008517	IL32	chr16	+	3067376	3067415	3067442	3067613	3065783	3065826	3067983	3068010	3840	2,2,2	29,20,41	2,3,5	21,18,33	113	245	0.125152274795	0.872538653923	0.13,0.178,0.096	0.171,0.265,0.247	-0.093
3899	ENSG00000162885	B3GALNT2	chr1	-	235458602	235458786	235470849	235470960	235455558	235455684	235480053	235480149	3899	55,40,28	44,32,15	49,40,26	58,39,21	185	258	0.125603563138	0.872538653923	0.635,0.635,0.722	0.541,0.589,0.633	0.076
843	ENSG00000135549	PKIB	chr6	+	122675077	122675144	122717786	122717963	122633282	122633367	122725127	122726372	843	13,5,8	70,53,69	15,11,7	56,48,50	141	251	0.125181913554	0.872538653923	0.248,0.144,0.171	0.323,0.29,0.2	-0.083
855	ENSG00000100209	HSCB	chr22	+	28744614	28744704	28751240	28751288	28743881	28743978	28757077	28757510	855	222,241,149	119,109,78	183,197,157	117,121,90	164	122	0.125572646067	0.872538653923	0.581,0.622,0.587	0.538,0.548,0.565	0.046
421	ENSG00000120992	LYPLA1	chr8	-	54055059	54055133	54062253	54062324	54052654	54052756	54063327	54063375	421	81,49,20	160,82,60	64,52,18	174,124,64	145	148	0.126115834616	0.8732039635	0.341,0.379,0.254	0.273,0.3,0.223	0.059
5078	ENSG00000178927	C17orf62	chr17	-	82446622	82446696	82447579	82447621	82445863	82445960	82449169	82449292	5078	24,11,3	65,20,15	13,0,3	32,17,16	116	148	0.12611499922	0.8732039635	0.32,0.412,0.203	0.341,0.0,0.193	0.134
366	ENSG00000134910	STT3A	chr11	+	125609433	125609589	125611427	125611519	125608108	125608289	125612591	125612747	366	327,290,367	151,204,182	276,381,377	143,153,166	230	166	0.126616140139	0.873835461509	0.61,0.506,0.593	0.582,0.643,0.621	-0.046
572	ENSG00000118454	ANKRD13C	chr1	-	70292387	70292549	70315480	70315566	70276764	70276844	70336057	70336099	572	5,7,15	156,199,267	6,7,5	176,237,249	160	236	0.126438610962	0.873835461509	0.045,0.049,0.077	0.048,0.042,0.029	0.017
3091	ENSG00000272897	RP1-309K20.6	chr20	-	35632794	35632923	35655201	35655344	35632516	35632696	35658929	35659014	3091	101,37,48	44,18,13	83,52,54	23,17,13	217	203	0.127185860345	0.874940411262	0.682,0.658,0.775	0.771,0.741,0.795	-0.064
3924	ENSG00000143179	UCK2	chr1	+	165903181	165903279	165905920	165905969	165891225	165891322	165907683	165908109	3924	111,58,68	203,181,145	87,75,68	135,151,129	172	123	0.127015799823	0.874940411262	0.281,0.186,0.251	0.315,0.262,0.274	-0.044
1586	ENSG00000169752	NRG4	chr15	-	75971165	75971248	76009199	76009293	75969128	75969224	76011220	76011286	1586	231,227,256	9,3,7	222,269,279	4,6,2	168	157	0.1294296425	0.878503351092	0.96,0.986,0.972	0.981,0.977,0.992	-0.011
2086	ENSG00000174628	IQCK	chr16	+	19735352	19735450	19763847	19764112	19733697	19733827	19788837	19788922	2086	12,6,10	9,4,4	8,4,1	7,6,4	172	339	0.129965851566	0.878503351092	0.724,0.747,0.831	0.693,0.568,0.33	0.237
2206	ENSG00000143198	MGST3	chr1	+	165651013	165651087	165654278	165654351	165649840	165649964	165655367	165656133	2206	2516,2272,1887	1531,1609,1449	2806,2619,2278	1731,1528,1413	148	147	0.129407660933	0.878503351092	0.62,0.584,0.564	0.617,0.63,0.616	-0.032
2425	ENSG00000143228	NUF2	chr1	+	163336750	163336848	163338019	163338093	163328227	163328304	163339380	163339477	2425	65,90,53	246,298,184	93,121,69	286,337,190	172	148	0.1296329037	0.878503351092	0.185,0.206,0.199	0.219,0.236,0.238	-0.034
309	ENSG00000122008	POLK	chr5	+	75590343	75590440	75593965	75594049	75587025	75587058	75596221	75597178	309	51,26,22	17,9,16	39,35,19	19,29,15	171	158	0.129077121197	0.878503351092	0.735,0.727,0.56	0.655,0.527,0.539	0.1
3204	ENSG00000115459	ELMOD3	chr2	+	85355554	85355716	85356966	85357252	85355075	85355170	85362185	85362260	3204	4,7,5	62,38,29	12,9,8	58,56,29	236	360	0.129814872744	0.878503351092	0.09,0.219,0.208	0.24,0.197,0.296	-0.072
3376	ENSG00000137802	MAPKBP1	chr15	+	41814549	41814739	41815258	41815405	41813620	41813781	41815623	41815799	3376	9,3,4	14,2,6	6,5,3	7,1,1	264	221	0.128251855723	0.878503351092	0.35,0.557,0.358	0.418,0.807,0.715	-0.225
4500	ENSG00000075711	DLG1	chr3	-	197076585	197076685	197081050	197081117	197066703	197066754	197085579	197085756	4500	54,42,45	14,8,9	38,61,38	17,12,16	141	174	0.129079197437	0.878503351092	0.826,0.866,0.861	0.734,0.863,0.746	0.07
4836	ENSG00000131966	ACTR10	chr14	+	58215204	58215284	58219693	58219729	58207935	58208018	58230398	58230480	4836	7,4,2	0,1,3	5,6,2	0,0,2	154	110	0.128369797038	0.878503351092	1.0,0.741,0.323	1.0,1.0,0.417	-0.118
4993	ENSG00000165929	TC2N	chr14	-	91792366	91792558	91797784	91797901	91787512	91787627	91798298	91798399	4993	34,25,53	77,83,90	17,28,37	65,99,93	191	266	0.129359180793	0.878503351092	0.381,0.296,0.451	0.267,0.283,0.357	0.074
876	ENSG00000101150	TPD52L2	chr20	+	63882718	63882820	63889189	63889238	63875815	63875875	63889849	63891545	876	364,105,106	189,90,62	364,141,112	154,76,66	176	123	0.12917597691	0.878503351092	0.574,0.449,0.544	0.623,0.565,0.543	-0.055
1229	ENSG00000087338	GMCL1	chr2	+	69844130	69844196	69847542	69847627	69843148	69843261	69849651	69849742	1229	36,38,32	22,13,10	24,34,31	17,19,20	140	159	0.130407827526	0.879396389436	0.65,0.769,0.784	0.616,0.67,0.638	0.093
5444	ENSG00000145247	OCIAD2	chr4	-	48894005	48894053	48897803	48897857	48892771	48892889	48899828	48899925	5444	84,79,41	43,63,30	86,84,49	43,29,33	128	122	0.130509670155	0.879396389436	0.651,0.544,0.566	0.656,0.734,0.586	-0.072
1753	ENSG00000164654	MIOS	chr7	+	7567606	7567688	7568025	7568123	7567052	7567484	7572435	7572667	1753	3,3,1	22,10,8	9,3,5	21,19,13	156	172	0.131073096816	0.880415518236	0.131,0.249,0.121	0.321,0.148,0.298	-0.089
3765	ENSG00000162994	CLHC1	chr2	-	55180509	55180712	55181569	55181744	55177601	55177781	55206269	55206376	3765	31,26,21	61,55,43	20,31,12	74,62,44	249	277	0.130869292016	0.880415518236	0.361,0.345,0.352	0.231,0.357,0.233	0.079
3495	ENSG00000140365	COMMD4	chr15	+	75339263	75339344	75339701	75339878	75338984	75339104	75339964	75340273	3495	25,13,13	93,62,53	14,11,12	48,19,33	155	251	0.131408752552	0.881284444116	0.303,0.253,0.284	0.321,0.484,0.371	-0.112
314	ENSG00000129103	SUMF2	chr7	+	56074173	56074218	56074585	56074736	56072996	56073111	56076833	56076889	314	48,55,49	346,274,223	50,50,44	217,207,202	119	225	0.132271871994	0.885682503383	0.208,0.275,0.294	0.303,0.314,0.292	-0.044
1984	ENSG00000075292	ZNF638	chr2	+	71418601	71418639	71426459	71427414	71406127	71406262	71428546	71428651	1984	0,11,6	1004,1112,1383	2,3,5	1301,1140,1188	112	1029	0.133679185793	0.888962027522	0.0,0.083,0.038	0.014,0.024,0.037	0.015
2593	ENSG00000152240	HAUS1	chr18	+	46119925	46120060	46122466	46122590	46105193	46105368	46123298	46123364	2593	101,52,33	350,195,131	152,75,52	388,233,195	209	198	0.134211765059	0.888962027522	0.215,0.202,0.193	0.271,0.234,0.202	-0.032
3398	ENSG00000174371	EXO1	chr1	+	241852291	241852411	241853357	241853481	241850408	241850586	241857344	241857482	3398	50,28,25	77,59,51	30,45,41	51,64,41	194	198	0.134426374012	0.888962027522	0.399,0.326,0.333	0.375,0.418,0.505	-0.08
3549	ENSG00000171988	JMJD1C	chr10	-	63198512	63198727	63200475	63200677	63197410	63197563	63206594	63208801	3549	61,72,138	53,57,97	71,105,127	39,62,85	276	289	0.134018828081	0.888962027522	0.547,0.569,0.598	0.656,0.639,0.61	-0.064
3626	ENSG00000111906	HDDC2	chr6	-	125292840	125292909	125298649	125298816	125277101	125277240	125300537	125300659	3626	235,195,178	538,583,485	306,238,209	643,580,476	241	143	0.134056188001	0.888962027522	0.206,0.166,0.179	0.22,0.196,0.207	-0.024
3854	ENSG00000109919	MTCH2	chr11	-	47631653	47631711	47634671	47634734	47631035	47631087	47638698	47638805	3854	12,31,13	181,112,49	6,15,21	166,119,91	137	132	0.133572173513	0.888962027522	0.06,0.211,0.204	0.034,0.108,0.182	0.05
5399	ENSG00000196655	TRAPPC4	chr11	+	119020149	119020253	119021759	119021886	119019142	119019424	119023320	119023394	5399	38,49,37	156,249,165	37,19,28	158,200,147	178	201	0.134420560734	0.888962027522	0.216,0.182,0.202	0.209,0.097,0.177	0.039
793	ENSG00000157554	ERG	chr21	-	38392375	38392444	38400573	38400645	38391658	38391715	38402556	38402637	793	13,8,6	26,5,9	10,9,10	13,3,5	146	143	0.133941079726	0.888962027522	0.329,0.61,0.395	0.43,0.746,0.662	-0.168
1320	ENSG00000182903	ZNF721	chr4	-	435769	435879	437445	437511	425814	427119	472574	472701	1320	8,15,4	2,6,2	12,9,3	7,7,3	140	184	0.134933923818	0.890939292968	0.84,0.767,0.724	0.693,0.628,0.568	0.147
1019	ENSG00000154582	TCEB1	chr8	-	73959764	73959818	73964486	73964625	73955910	73956054	73970578	73970634	1019	33,49,24	770,725,549	33,30,22	902,667,554	213	128	0.137173012805	0.891584008599	0.025,0.039,0.026	0.022,0.026,0.023	0.006
1030	ENSG00000119537	KDSR	chr18	-	63344409	63344493	63350887	63351079	63327725	63331901	63355203	63355299	1030	212,159,183	26,20,37	114,135,155	10,13,22	266	158	0.136299642959	0.891584008599	0.829,0.825,0.746	0.871,0.86,0.807	-0.046
1053	ENSG00000073605	GSDMB	chr17	-	39906960	39906987	39908957	39909042	39906110	39906271	39909755	39909924	1053	5,25,11	3,15,4	6,16,18	7,15,14	159	101	0.135612000491	0.891584008599	0.514,0.514,0.636	0.353,0.404,0.45	0.152
1322	ENSG00000124222	STX16	chr20	+	58659622	58659634	58667200	58667318	58652072	58652087	58667489	58667597	1322	8,1,3	6,1,3	5,1,3	0,3,1	86	192	0.137160904396	0.891584008599	0.749,0.691,0.691	1.0,0.427,0.87	-0.055
1587	ENSG00000124508	BTN2A2	chr6	+	26383791	26383915	26388012	26388294	26383100	26383181	26390004	26390211	1587	12,1,2	47,17,22	9,2,5	26,10,16	198	356	0.13811568238	0.891584008599	0.315,0.096,0.14	0.384,0.264,0.36	-0.152
1781	ENSG00000116221	MRPL37	chr1	+	54209945	54210131	54212500	54212658	54205294	54205410	54216140	54216344	1781	852,619,427	693,521,314	762,570,427	483,398,323	260	232	0.136705653019	0.891584008599	0.523,0.515,0.548	0.585,0.561,0.541	-0.034
1986	ENSG00000133243	BTBD2	chr19	-	2017182	2017300	2028707	2028834	1997343	1997463	2034750	2034872	1986	27,8,12	13,12,8	13,15,16	8,3,7	201	192	0.138788241039	0.891584008599	0.665,0.389,0.589	0.608,0.827,0.686	-0.159
210	ENSG00000139734	DIAPH3	chr13	-	60093627	60093732	60112009	60112186	60042689	60042820	60163586	60163766	210	30,25,15	46,21,15	23,18,13	35,37,19	251	179	0.137015018726	0.891584008599	0.317,0.459,0.416	0.319,0.258,0.328	0.096
2554	ENSG00000132832	LINC01260	chr20	-	44659710	44659778	44663204	44663553	44658994	44659181	44695390	44695507	2554	29,30,88	8,16,26	30,46,52	12,24,31	423	142	0.138371555874	0.891584008599	0.549,0.386,0.532	0.456,0.392,0.36	0.086
279	ENSG00000162923	WDR26	chr1	-	224389832	224389860	224393827	224394013	224385665	224386502	224398096	224398226	279	395,270,352	3,3,12	309,325,328	3,2,5	260	102	0.138275201869	0.891584008599	0.981,0.972,0.92	0.976,0.985,0.963	-0.017
3441	ENSG00000271605	MILR1	chr17	+	64460821	64460932	64465451	64465541	64452596	64452866	64466441	64466498	3441	47,27,31	77,49,74	59,38,37	73,60,61	185	164	0.136656821288	0.891584008599	0.351,0.328,0.271	0.417,0.36,0.35	-0.059
3641	ENSG00000156482	RPL30	chr8	-	98042644	98042775	98044942	98045088	98041720	98041850	98045346	98045399	3641	22081,27155,19759	34796,40361,34102	23268,20065,20553	38498,39308,36931	220	205	0.138728830675	0.891584008599	0.372,0.385,0.351	0.36,0.322,0.341	0.028
3945	ENSG00000134058	CDK7	chr5	+	69252417	69252451	69258042	69258153	69235142	69235453	69262204	69262304	3945	76,201,149	33,87,79	75,195,133	25,63,62	108	185	0.137740555309	0.891584008599	0.798,0.798,0.764	0.837,0.841,0.786	-0.035
4027	ENSG00000108384	RAD51C	chr17	+	58724039	58724100	58732480	58732544	58720745	58720812	58734117	58734325	4027	135,123,50	94,108,57	185,150,93	151,94,51	135	138	0.13777475213	0.891584008599	0.595,0.538,0.473	0.556,0.62,0.651	-0.074
4401	ENSG00000150054	MPP7	chr10	-	28069771	28069852	28089670	28089841	28059649	28059743	28119650	28119715	4401	128,66,57	97,53,36	123,97,63	95,43,28	245	155	0.13775950791	0.891584008599	0.455,0.441,0.5	0.45,0.588,0.587	-0.076
4772	ENSG00000280987	MATR3	chr5	+	139293452	139293575	139307238	139308327	139279050	139279129	139316075	139316188	4772	36,87,49	4946,1837,1467	16,101,55	6314,2984,1631	197	1163	0.136166301919	0.891584008599	0.041,0.219,0.165	0.015,0.167,0.166	0.026
891	ENSG00000140859	KIFC3	chr16	-	57785463	57785666	57790929	57791066	57772222	57772288	57794998	57795141	891	19,17,11	37,19,21	15,15,11	11,19,12	211	277	0.13861913241	0.891584008599	0.403,0.54,0.407	0.642,0.509,0.546	-0.116
941	ENSG00000082781	ITGB5	chr3	-	124817620	124817710	124819738	124819834	124809021	124809156	124821312	124821474	941	386,229,179	361,255,224	264,216,206	315,305,249	170	164	0.136704939387	0.891584008599	0.508,0.464,0.435	0.447,0.406,0.444	0.037
1773	ENSG00000151917	BEND6	chr6	+	57017206	57017399	57018420	57018557	57015132	57015353	57026081	57027342	1773	8,7,8	11,7,5	18,16,7	6,12,4	267	211	0.139703621789	0.896116925349	0.365,0.441,0.558	0.703,0.513,0.58	-0.144
552	ENSG00000125450	NUP85	chr17	+	75218184	75218306	75225102	75225237	75215753	75215823	75225341	75225464	552	293,62,77	202,86,62	241,97,75	130,56,72	196	209	0.140170313962	0.896418534799	0.607,0.435,0.57	0.664,0.649,0.526	-0.076
654	ENSG00000049759	NEDD4L	chr18	+	58333817	58333892	58341677	58341797	58330737	58330914	58342905	58343103	654	19,10,19	41,18,29	19,17,17	25,15,25	149	194	0.139967859194	0.896418534799	0.376,0.42,0.46	0.497,0.596,0.47	-0.102
691	ENSG00000234741	GAS5	chr1	-	173864256	173864304	173864674	173864704	173863900	173864075	173865228	173865282	691	768,1141,1047	1145,1900,1535	832,607,896	1152,1937,1516	104	122	0.140410834308	0.896614475581	0.44,0.413,0.444	0.459,0.269,0.409	0.053
1589	ENSG00000138613	APH1B	chr15	+	63287423	63287546	63302344	63302472	63286557	63286628	63305613	63305801	1589	10,9,4	16,14,29	12,16,8	20,13,16	197	202	0.140763426511	0.897524415007	0.391,0.397,0.124	0.381,0.558,0.339	-0.122
1358	ENSG00000175287	PHYHD1	chr9	+	128936447	128936503	128940368	128940497	128934024	128934058	128941444	128941571	1358	44,26,14	11,2,0	24,18,15	1,1,3	130	203	0.141631268789	0.897698487042	0.862,0.953,1.0	0.974,0.966,0.886	-0.004
1975	ENSG00000163374	YY1AP1	chr1	-	155670319	155670464	155672559	155672731	155668626	155668777	155675009	155675096	1975	94,59,36	129,103,80	60,60,49	122,151,92	246	219	0.141059724501	0.897698487042	0.393,0.338,0.286	0.305,0.261,0.322	0.043
456	ENSG00000141446	ESCO1	chr18	-	21536041	21536185	21539919	21540009	21532472	21532660	21560858	21560990	456	58,87,66	154,214,198	81,99,76	136,216,205	164	218	0.141309673978	0.897698487042	0.334,0.351,0.307	0.442,0.379,0.33	-0.053
4808	ENSG00000100129	EIF3L	chr22	+	37858678	37858740	37863271	37863345	37851279	37851490	37870175	37870347	4808	4,8,6	297,272,133	1,4,5	282,240,131	136	148	0.141575672085	0.897698487042	0.014,0.031,0.047	0.004,0.018,0.04	0.01
632	ENSG00000211455	STK38L	chr12	+	27315014	27315117	27315288	27315350	27314503	27314658	27317335	27317453	632	60,131,108	46,89,71	64,154,97	36,81,56	177	136	0.141900857354	0.898074759432	0.501,0.531,0.539	0.577,0.594,0.571	-0.057
485	ENSG00000153113	CAST	chr5	+	96695835	96695907	96722638	96722698	96675538	96675601	96727488	96727530	485	17,13,13	248,107,79	23,10,18	148,112,98	146	134	0.142134380082	0.898221999571	0.059,0.1,0.131	0.125,0.076,0.144	-0.018
1312	ENSG00000105640	RPL18A	chr19	+	17861292	17861472	17862093	17862223	17859920	17859974	17862917	17863009	1312	105,206,113	2845,3936,3149	56,55,76	1483,1533,2318	254	204	0.142467226032	0.898995553336	0.029,0.04,0.028	0.029,0.028,0.026	0.005
5105	ENSG00000185414	MRPL30	chr2	+	99186176	99186254	99188176	99188257	99181151	99181249	99194750	99194897	5105	68,52,16	303,233,176	114,44,46	420,260,186	152	155	0.142922426899	0.900537769488	0.186,0.185,0.085	0.217,0.147,0.201	-0.036
5056	ENSG00000005700	IBTK	chr6	-	82212706	82212793	82214226	82214829	82211489	82211572	82216075	82216250	5056	237,210,216	37,31,28	203,301,221	42,53,38	677	161	0.1432183439	0.901073291813	0.604,0.617,0.647	0.535,0.575,0.58	0.059
2751	ENSG00000122085	MTERF4	chr2	-	241090302	241090449	241097242	241097427	241089979	241090044	241099395	241099894	2751	45,19,24	0,2,0	45,25,34	2,1,2	259	221	0.143664943435	0.902553879933	1.0,0.89,1.0	0.95,0.955,0.936	0.016
4657	ENSG00000135679	MDM2	chr12	+	68813553	68813628	68828770	68828931	68809207	68809292	68835828	68835984	4657	12,13,11	77,49,54	10,15,6	74,88,69	149	235	0.144643469126	0.907366960508	0.197,0.295,0.243	0.176,0.212,0.121	0.075
105	ENSG00000101294	HM13	chr20	+	31544946	31545035	31549028	31549114	31538178	31538261	31550063	31550121	105	217,88,118	34,10,18	218,102,100	21,5,18	163	160	0.145860870218	0.907399303333	0.862,0.896,0.865	0.911,0.952,0.845	-0.028
1683	ENSG00000148481	FAM188A	chr10	-	15816834	15816915	15821655	15821726	15796119	15796172	15833629	15833709	1683	24,12,6	21,15,14	18,10,11	16,8,5	145	155	0.145923062123	0.907399303333	0.55,0.461,0.314	0.546,0.572,0.702	-0.165
2874	ENSG00000132471	WBP2	chr17	-	75847795	75847930	75848569	75848662	75847486	75847609	75849603	75849739	2874	283,308,342	225,331,326	141,255,317	115,187,270	167	209	0.145089416705	0.907399303333	0.612,0.538,0.568	0.605,0.631,0.595	-0.038
3123	ENSG00000110958	PTGES3	chr12	-	56664775	56664800	56666203	56666266	56664272	56664498	56670274	56670364	3123	1378,1161,928	217,250,232	1297,1153,910	186,210,189	137	99	0.145917714492	0.907399303333	0.821,0.77,0.743	0.834,0.799,0.777	-0.025
4278	ENSG00000106070	GRB10	chr7	-	50614769	50614880	50616209	50616347	50612740	50612839	50618070	50618139	4278	87,88,37	79,67,57	65,72,47	40,42,48	212	185	0.145544110237	0.907399303333	0.49,0.534,0.362	0.586,0.599,0.461	-0.087
541	ENSG00000137478	FCHSD2	chr11	-	72867864	72868026	72887469	72887574	72849754	72849889	72889828	72889945	541	31,21,25	35,16,16	16,28,19	25,39,17	179	236	0.145882108403	0.907399303333	0.539,0.634,0.673	0.458,0.486,0.596	0.102
5144	ENSG00000001631	KRIT1	chr7	-	92244901	92245171	92245426	92245574	92242033	92242137	92245843	92245914	5144	10,5,1	38,16,11	7,1,2	33,28,16	222	344	0.146581237099	0.910167216405	0.29,0.326,0.123	0.247,0.052,0.162	0.093
3207	ENSG00000089053	ANAPC5	chr12	-	121309700	121309863	121318276	121318424	121308356	121308691	121318500	121318608	3207	450,264,227	386,295,268	305,240,226	261,169,240	222	237	0.146821812838	0.910337858409	0.554,0.489,0.475	0.555,0.603,0.501	-0.047
164	ENSG00000140386	SCAPER	chr15	-	76841733	76841931	76857808	76857879	76804532	76804633	76862415	76862533	164	6,5,6	29,36,20	2,4,2	15,31,25	145	272	0.147687721136	0.910421276613	0.28,0.207,0.36	0.2,0.195,0.13	0.107
2016	ENSG00000120805	ARL1	chr12	-	101401061	101401173	101405843	101405981	101396142	101396577	101407641	101407753	2016	198,221,162	758,852,648	213,209,149	883,994,707	212	186	0.147640937995	0.910421276613	0.186,0.185,0.18	0.175,0.156,0.156	0.021
3160	ENSG00000160752	FDPS	chr1	+	155310063	155310205	155312254	155312395	155308969	155309076	155317940	155318021	3160	1426,1519,1652	1998,2226,2657	1135,1538,1593	1417,1903,2334	216	215	0.147587058047	0.910421276613	0.415,0.404,0.382	0.444,0.446,0.405	-0.031
4585	ENSG00000087302	C14orf166	chr14	+	51993722	51993822	51998493	51998580	51991316	51991441	51999707	51999796	4585	1279,1268,987	551,488,428	1528,1267,990	760,643,416	174	161	0.147492923568	0.910421276613	0.682,0.706,0.681	0.65,0.646,0.688	0.028
1049	ENSG00000078618	NRD1	chr1	-	51816311	51816389	51821497	51821555	51814692	51814813	51823663	51823786	1049	66,30,25	137,88,68	39,41,11	129,96,66	132	152	0.151487938872	0.910928652615	0.357,0.282,0.297	0.258,0.33,0.161	0.062
1118	ENSG00000115234	SNX17	chr2	+	27372622	27372740	27373039	27373113	27371268	27371343	27373246	27373311	1118	170,78,33	0,1,2	139,55,47	2,2,3	192	148	0.150712529294	0.910928652615	1.0,0.984,0.927	0.982,0.955,0.924	0.017
1202	ENSG00000110075	PPP6R3	chr11	+	68583042	68583129	68587926	68588024	68575957	68576043	68590659	68590714	1202	51,15,17	65,18,19	36,16,11	44,50,18	161	172	0.150260475459	0.910928652615	0.456,0.471,0.489	0.466,0.255,0.395	0.1
1549	ENSG00000176407	KCMF1	chr2	+	85035015	85035155	85049365	85049648	85027888	85028056	85053147	85059472	1549	147,225,238	419,692,743	114,224,155	238,442,549	214	357	0.151388688145	0.910928652615	0.369,0.352,0.348	0.444,0.458,0.32	-0.051
1838	ENSG00000111358	GTF2H3	chr12	+	123659429	123659475	123659515	123659584	123655770	123655824	123659794	123659930	1838	4,0,0	80,42,22	2,2,4	82,48,37	120	143	0.148448013276	0.910928652615	0.056,0.0,0.0	0.028,0.047,0.114	-0.044
1842	ENSG00000277957	SENP3-EIF4A1	chr17	+	7574545	7574678	7575118	7575258	7574259	7574308	7576523	7576692	1842	1518,1446,594	2192,2027,1041	965,969,632	1547,1716,1140	207	214	0.151966171649	0.910928652615	0.417,0.424,0.371	0.392,0.369,0.364	0.029
2055	ENSG00000160741	CRTC2	chr1	-	153951259	153951666	153952017	153952262	153949114	153949384	153952396	153952446	2055	162,141,157	85,95,92	93,132,145	52,47,79	319	481	0.150410692153	0.910928652615	0.742,0.691,0.72	0.729,0.809,0.735	-0.04
2217	ENSG00000134901	KDELC1	chr13	-	102786231	102786339	102787833	102787923	102784280	102784512	102789011	102789221	2217	151,167,272	145,215,255	133,163,190	189,198,217	164	182	0.151098965386	0.910928652615	0.536,0.463,0.542	0.438,0.477,0.493	0.044
2528	ENSG00000163939	PBRM1	chr3	-	52554723	52554879	52558248	52558413	52550746	52550817	52561766	52561968	2528	10,4,2	27,5,5	4,3,5	9,0,5	239	230	0.152314892315	0.910928652615	0.263,0.435,0.278	0.3,1.0,0.49	-0.271
2773	ENSG00000120820	GLT8D2	chr12	-	103996734	103996847	103997450	103997535	103994334	103994501	103999396	103999514	2773	262,215,250	376,375,426	242,299,268	354,362,411	159	187	0.152207941363	0.910928652615	0.45,0.403,0.408	0.446,0.493,0.434	-0.037
3045	ENSG00000065717	TLE2	chr19	-	3019698	3019773	3025019	3025082	3015652	3015760	3027828	3027873	3045	59,46,48	3,2,7	54,72,38	0,4,3	137	149	0.15101257002	0.910928652615	0.955,0.962,0.882	1.0,0.951,0.932	-0.028
3463	ENSG00000103994	ZNF106	chr15	-	42456957	42457158	42466052	42466114	42451666	42451954	42472235	42472321	3463	8,2,1	45,16,9	7,4,1	16,13,8	136	275	0.151879776883	0.910928652615	0.264,0.202,0.183	0.469,0.384,0.202	-0.135
3642	ENSG00000214160	ALG3	chr3	-	184244600	184244721	184245197	184245358	184243553	184243630	184245467	184245615	3642	496,279,304	94,79,97	255,251,309	55,45,71	235	195	0.151062490252	0.910928652615	0.814,0.746,0.722	0.794,0.822,0.783	-0.039
4022	ENSG00000144040	SFXN5	chr2	-	72971569	72971685	72988257	72988348	72942035	72945099	72998948	72999014	4022	25,4,8	3,2,0	16,5,6	4,1,3	165	190	0.149430866448	0.910928652615	0.906,0.697,1.0	0.822,0.852,0.697	0.077
4028	ENSG00000108384	RAD51C	chr17	+	58724039	58724100	58732483	58732544	58720745	58720812	58734117	58734331	4028	135,123,50	106,128,73	185,150,93	159,121,69	135	135	0.15025831704	0.910928652615	0.56,0.49,0.407	0.538,0.554,0.574	-0.07
4183	ENSG00000164828	SUN1	chr7	+	849519	849603	849922	850033	848607	848615	851383	851482	4183	82,14,27	0,1,1	65,19,22	1,2,2	158	185	0.151947002674	0.910928652615	1.0,0.943,0.969	0.987,0.918,0.928	0.026
418	ENSG00000103319	EEF2K	chr16	+	22248754	22248815	22250653	22250691	22244629	22244730	22251150	22251322	418	17,2,6	7,2,3	11,3,3	0,2,2	135	112	0.149809607484	0.910928652615	0.668,0.453,0.624	1.0,0.554,0.554	-0.121
464	ENSG00000164904	ALDH7A1	chr5	-	126582850	126582974	126583931	126584012	126577078	126577211	126592663	126592729	464	96,114,37	117,116,33	64,79,42	86,100,61	155	198	0.148686517145	0.910928652615	0.512,0.557,0.589	0.487,0.502,0.468	0.067
4777	ENSG00000280987	MATR3	chr5	+	139279050	139279129	139314674	139314736	139276120	139276150	139315696	139315738	4777	7,4,5	320,159,105	9,11,11	377,272,122	153	136	0.15246113919	0.910928652615	0.019,0.022,0.041	0.021,0.035,0.074	-0.016
5122	ENSG00000132356	PRKAA1	chr5	-	40775409	40775503	40777444	40777586	40771718	40771863	40798062	40798174	5122	127,78,38	66,34,17	107,66,44	81,44,19	216	168	0.14834773413	0.910928652615	0.599,0.641,0.635	0.507,0.538,0.643	0.062
55	ENSG00000165304	MELK	chr9	+	36589535	36589652	36594627	36594771	36581643	36581739	36597221	36597290	55	141,116,83	103,58,54	132,155,96	74,59,57	191	218	0.150416151122	0.910928652615	0.61,0.695,0.637	0.671,0.75,0.658	-0.046
65	ENSG00000109814	UGDH	chr4	-	39510660	39510861	39514082	39514184	39510352	39510550	39521350	39521519	65	95,113,76	210,268,205	67,101,86	170,297,275	176	275	0.149831833537	0.910928652615	0.414,0.397,0.367	0.381,0.347,0.328	0.041
2497	ENSG00000159733	ZFYVE28	chr4	-	2320169	2320271	2335704	2335794	2304288	2305536	2337406	2337496	2497	3,1,0	6,0,3	2,2,2	4,2,2	164	176	0.153269410353	0.914478939983	0.349,1.0,0.0	0.349,0.518,0.518	-0.012
4690	ENSG00000108344	PSMD3	chr17	+	39995423	39995527	39996182	39996338	39995175	39995295	39997329	39997380	4690	452,223,185	928,571,507	346,206,202	678,405,471	178	230	0.153723196183	0.915907244203	0.386,0.335,0.32	0.397,0.397,0.357	-0.037
1317	ENSG00000156411	C14orf2	chr14	-	103913960	103913984	103915065	103915189	103912301	103912694	103920939	103921208	1317	1808,2410,1528	1009,1074,812	2397,1695,1544	1276,1015,932	198	98	0.154074345202	0.916382676204	0.47,0.526,0.482	0.482,0.453,0.451	0.031
2607	ENSG00000110756	HPS5	chr11	-	18291441	18292019	18292898	18292976	18287892	18288013	18295019	18295169	2607	32,26,32	170,162,131	25,26,25	191,206,128	152	652	0.154232009408	0.916382676204	0.447,0.408,0.512	0.36,0.351,0.456	0.067
1167	ENSG00000172262	ZNF131	chr5	+	43139164	43139309	43161248	43161931	43123208	43123310	43173317	43173448	1167	174,118,136	1092,658,743	247,233,131	1191,1056,757	219	757	0.154641862585	0.917541718004	0.355,0.383,0.388	0.418,0.433,0.374	-0.033
3442	ENSG00000271605	MILR1	chr17	+	64460821	64460932	64465451	64465541	64457399	64457684	64466441	64466498	3442	62,47,47	73,47,72	79,57,59	71,56,59	185	164	0.154907251506	0.917841578965	0.43,0.47,0.367	0.497,0.474,0.47	-0.058
4429	ENSG00000137135	ARHGEF39	chr9	-	35662511	35662741	35662945	35663074	35662178	35662267	35663321	35663392	4429	55,19,12	29,10,14	29,21,13	11,4,10	203	304	0.156063089486	0.920858450669	0.74,0.74,0.562	0.798,0.887,0.661	-0.101
5088	ENSG00000138069	RAB1A	chr2	-	65090982	65091078	65097970	65098066	65087870	65088690	65104733	65104806	5088	182,319,276	89,76,58	185,219,216	74,89,69	170	170	0.156059952793	0.920858450669	0.672,0.808,0.826	0.714,0.711,0.758	0.041
889	ENSG00000140859	KIFC3	chr16	-	57788574	57788713	57790929	57791066	57772222	57772288	57794998	57795141	889	19,17,11	10,3,6	15,15,11	3,3,3	211	213	0.155899235927	0.920858450669	0.657,0.851,0.649	0.835,0.835,0.787	-0.1
4000	ENSG00000175581	MRPL48	chr11	+	73817822	73817947	73823012	73823070	73808312	73808350	73825707	73825796	4000	19,11,4	3,4,5	14,17,6	5,1,1	199	132	0.157063183148	0.92548126677	0.808,0.646,0.347	0.65,0.919,0.799	-0.189
1113	ENSG00000158402	CDC25C	chr5	-	138325814	138325904	138326020	138326054	138319218	138319374	138328483	138328529	1113	8,11,3	24,16,21	8,8,5	42,40,27	108	164	0.157848520422	0.926275933026	0.336,0.511,0.178	0.224,0.233,0.219	0.116
2626	ENSG00000135698	MPHOSPH6	chr16	-	82149308	82149403	82151423	82151514	82148658	82148863	82164081	82164194	2626	104,73,87	164,130,122	174,82,83	195,109,130	165	169	0.157759047359	0.926275933026	0.394,0.365,0.422	0.478,0.435,0.395	-0.042
4773	ENSG00000280987	MATR3	chr5	+	139293452	139293575	139314674	139314736	139279050	139279129	139316075	139316188	4773	36,87,49	61,109,100	16,101,55	55,143,138	197	136	0.15783951539	0.926275933026	0.289,0.355,0.253	0.167,0.328,0.216	0.062
4626	ENSG00000100387	RBX1	chr22	+	40953554	40953633	40967798	40967884	40951358	40951476	40972475	40973309	4626	482,578,474	2125,2291,2486	522,402,453	2545,2181,2312	153	160	0.158462864973	0.927333368719	0.192,0.209,0.166	0.177,0.162,0.17	0.019
5157	ENSG00000093000	NUP50	chr22	+	45181285	45181367	45183401	45183520	45175893	45176080	45184452	45188015	5157	6,4,6	43,72,87	2,6,1	46,80,63	156	193	0.15835665912	0.927333368719	0.147,0.064,0.079	0.051,0.085,0.019	0.045
3925	ENSG00000073060	SCARB1	chr12	-	124807760	124807927	124811869	124811965	124795194	124795268	124814201	124814405	3925	400,171,230	377,252,261	248,147,214	198,140,246	170	241	0.158914076452	0.928701688923	0.601,0.49,0.555	0.64,0.598,0.552	-0.048
1864	ENSG00000115392	FANCL	chr2	-	58163028	58163074	58163433	58163517	58162865	58162947	58165723	58165874	1864	56,55,35	18,21,8	75,72,40	20,15,7	158	120	0.159394474029	0.928967521217	0.703,0.665,0.769	0.74,0.785,0.813	-0.067
4008	ENSG00000106462	EZH2	chr7	-	148809070	148809155	148809309	148809390	148807383	148807706	148810332	148810414	4008	47,66,69	57,70,103	44,51,66	30,54,74	155	159	0.159322139855	0.928967521217	0.458,0.492,0.407	0.601,0.492,0.478	-0.071
2119	ENSG00000154556	SORBS2	chr4	-	185690561	185690611	185734098	185734154	185684753	185684846	185775226	185775366	2119	10,0,1	19,3,5	1,3,1	20,8,4	130	124	0.15964757261	0.929174973011	0.334,0.0,0.16	0.046,0.263,0.193	-0.003
2298	ENSG00000115641	FHL2	chr2	-	105363284	105363471	105367569	105367739	105360825	105361434	105373558	105373733	2298	915,1057,839	329,476,393	637,783,698	243,266,273	244	261	0.160256482885	0.930415280632	0.748,0.704,0.695	0.737,0.759,0.732	-0.027
4016	ENSG00000144040	SFXN5	chr2	-	72961130	72961248	72971569	72971685	72942035	72945099	72988257	72988348	4016	7,2,2	4,0,1	3,4,3	0,0,3	190	192	0.160296265577	0.930415280632	0.639,1.0,0.669	1.0,1.0,0.503	-0.065
2359	ENSG00000117602	RCAN3	chr1	+	24514313	24514567	24531217	24531391	24502350	24502463	24533082	24533254	2359	15,10,5	11,4,0	9,10,6	10,8,3	328	248	0.161285267871	0.93279471707	0.508,0.654,1.0	0.405,0.486,0.602	0.223
2931	ENSG00000164430	MB21D1	chr6	-	73440208	73440445	73445527	73445747	73428708	73428811	73451524	73452276	2931	77,100,84	243,349,330	64,76,63	221,383,265	294	311	0.161099778727	0.93279471707	0.251,0.233,0.212	0.235,0.173,0.201	0.029
5259	ENSG00000110442	COMMD9	chr11	-	36277088	36277123	36278476	36278616	36276136	36276240	36280711	36280837	5259	132,62,66	26,16,23	126,65,77	30,8,12	214	109	0.161361258407	0.93279471707	0.721,0.664,0.594	0.681,0.805,0.766	-0.091
1188	ENSG00000168374	ARF4	chr3	-	57577315	57577387	57583897	57584007	57575547	57575673	57584383	57584464	1188	204,453,399	248,502,495	201,430,371	202,404,422	184	146	0.163890141072	0.933819815108	0.395,0.417,0.39	0.441,0.458,0.411	-0.036
1386	ENSG00000007392	LUC7L	chr16	-	189930	190135	190540	190570	188970	189339	192926	193015	1386	8,8,4	10,14,7	6,6,7	7,2,8	104	279	0.164266082796	0.933819815108	0.682,0.605,0.605	0.697,0.889,0.701	-0.132
2052	ENSG00000198176	TFDP1	chr13	+	113623179	113623286	113631622	113631744	113610995	113611062	113633119	113633285	2052	171,62,62	213,76,79	117,77,56	115,61,72	181	196	0.162246687366	0.933819815108	0.465,0.469,0.459	0.524,0.578,0.457	-0.055
2714	ENSG00000000419	DPM1	chr20	-	50940864	50940933	50942030	50942126	50936147	50936262	50945736	50945762	2714	746,608,447	269,284,211	891,604,420	414,284,235	170	143	0.16200551612	0.933819815108	0.7,0.643,0.641	0.644,0.641,0.601	0.033
3107	ENSG00000161813	LARP4	chr12	+	50441589	50441643	50453459	50453672	50440438	50440549	50454313	50454417	3107	96,61,55	199,133,149	73,80,50	224,208,133	128	287	0.164280266795	0.933819815108	0.52,0.507,0.453	0.422,0.463,0.457	0.046
3161	ENSG00000160752	FDPS	chr1	+	155310042	155310205	155312254	155312395	155308958	155309076	155317940	155317982	3161	1564,1620,1818	1998,2226,2657	1244,1636,1733	1417,1903,2334	237	215	0.163707081785	0.933819815108	0.415,0.398,0.383	0.443,0.438,0.402	-0.029
3167	ENSG00000152620	NADK2	chr5	-	36207169	36207265	36211843	36211922	36201105	36201161	36217747	36217884	3167	136,116,75	211,217,156	139,144,91	167,230,160	153	170	0.16326366618	0.933819815108	0.417,0.373,0.348	0.48,0.41,0.387	-0.046
3385	ENSG00000163918	RFC4	chr3	-	186790141	186790255	186790325	186790406	186789894	186790064	186791724	186791850	3385	235,486,460	124,315,369	192,348,421	158,259,328	155	188	0.163636661371	0.933819815108	0.697,0.652,0.602	0.596,0.62,0.609	0.042
3411	ENSG00000198625	MDM4	chr1	+	204526359	204526434	204537458	204537497	204525483	204525596	204538208	204538308	3411	0,4,2	2,0,1	4,5,4	1,0,0	149	113	0.163022554129	0.933819815108	0.0,1.0,0.603	0.752,1.0,1.0	-0.383
4775	ENSG00000280987	MATR3	chr5	+	139293452	139293575	139307238	139308327	139279050	139279129	139315696	139315738	4775	36,86,43	4946,1837,1468	16,100,52	6314,2987,1631	197	1163	0.163045109735	0.933819815108	0.041,0.217,0.147	0.015,0.165,0.158	0.022
481	ENSG00000124588	NQO2	chr6	+	3012543	3012674	3016883	3016985	3006467	3006559	3019478	3019762	481	257,232,165	408,353,277	241,215,151	291,267,257	205	176	0.164303469151	0.933819815108	0.351,0.361,0.338	0.416,0.409,0.335	-0.037
5139	ENSG00000168404	MLKL	chr16	-	74676300	74676425	74682650	74682786	74675617	74675764	74685485	74685583	5139	85,45,38	6,4,1	69,59,42	2,7,9	210	199	0.164380267079	0.933819815108	0.931,0.914,0.973	0.97,0.889,0.816	0.048
5412	ENSG00000114786	ABHD14A-ACY1	chr3	+	51984046	51984158	51985206	51985271	51978258	51978374	51985360	51985465	5412	9,6,7	28,18,11	6,3,3	31,8,13	186	139	0.16331937623	0.933819815108	0.194,0.199,0.322	0.126,0.219,0.147	0.074
1620	ENSG00000163913	IFT122	chr3	+	129492140	129492194	129495445	129495607	129488256	129488397	129499901	129500068	1620	16,4,4	33,17,21	5,4,6	29,27,24	128	236	0.165084299841	0.935406552774	0.472,0.303,0.26	0.241,0.215,0.316	0.088
5349	ENSG00000139323	POC1B	chr12	-	89491935	89492115	89525119	89525204	89472167	89472275	89525880	89525993	5349	15,6,2	81,47,27	4,6,5	69,54,45	159	254	0.165097504867	0.935406552774	0.228,0.169,0.106	0.085,0.151,0.151	0.039
3121	ENSG00000110958	PTGES3	chr12	-	56671748	56671809	56672739	56672809	56670274	56670364	56672951	56673065	3121	286,260,219	857,742,658	281,203,181	916,754,588	144	135	0.16546043172	0.936221144779	0.238,0.247,0.238	0.223,0.202,0.224	0.025
3130	ENSG00000135677	GNS	chr12	-	64723005	64723113	64728955	64729057	64721594	64721705	64737003	64737107	3130	488,244,201	473,271,263	339,363,226	323,326,233	176	182	0.166817267338	0.942649955116	0.516,0.482,0.441	0.52,0.535,0.501	-0.039
844	ENSG00000070785	EIF2B3	chr1	-	44897354	44897444	44926627	44926739	44881611	44881739	44941505	44941665	844	112,93,89	53,35,48	131,143,82	51,46,33	186	164	0.167061757292	0.94278444802	0.651,0.701,0.62	0.694,0.733,0.687	-0.047
5048	ENSG00000165219	GAPVD1	chr9	+	125323797	125323923	125326415	125326589	125321432	125321562	125330077	125330218	5048	37,14,14	114,33,42	34,20,17	74,46,32	200	248	0.167832665885	0.945885420397	0.287,0.345,0.292	0.363,0.35,0.397	-0.062
5010	ENSG00000168872	DDX19A	chr16	+	70356111	70356247	70361417	70361510	70355484	70355535	70364542	70364645	5010	142,37,31	137,37,39	105,55,58	88,53,36	210	167	0.168269883586	0.947100056231	0.452,0.443,0.387	0.487,0.452,0.562	-0.073
1606	ENSG00000160917	CPSF4	chr7	+	99450275	99450371	99450701	99450795	99448120	99448273	99452367	99452440	1606	22,13,19	52,30,18	19,27,18	30,25,19	170	168	0.169221195951	0.947852875056	0.295,0.3,0.511	0.385,0.516,0.484	-0.093
2150	ENSG00000118518	RNF146	chr6	+	127282286	127282395	127285207	127285348	127280230	127280340	127286049	127286177	2150	2,0,1	0,1,2	0,0,1	1,2,1	183	215	0.169991688964	0.947852875056	1.0,0.0,0.37	0.0,0.0,0.54	0.277
3223	ENSG00000125434	SLC25A35	chr17	-	8291332	8291485	8292522	8292588	8290841	8290976	8294432	8294852	3223	6,1,2	6,3,5	1,1,1	3,4,4	140	227	0.170313997041	0.947852875056	0.619,0.351,0.393	0.351,0.288,0.288	0.145
3404	ENSG00000168028	RPSA	chr3	+	39410753	39410999	39411648	39411777	39408605	39408724	39411895	39412059	3404	6466,6091,6042	4276,5720,6051	5614,6407,5727	3870,4577,4759	320	203	0.169521677211	0.947852875056	0.49,0.403,0.388	0.479,0.47,0.433	-0.034
4203	ENSG00000184182	UBE2F	chr2	+	237994743	237994809	238025341	238025412	237987962	237987992	238030555	238030613	4203	40,35,32	102,79,71	16,33,23	89,72,66	140	145	0.169784376559	0.947852875056	0.289,0.315,0.318	0.157,0.322,0.265	0.059
4321	ENSG00000087470	DNM1L	chr12	+	32710928	32711015	32713208	32713371	32708152	32708224	32718642	32718763	4321	124,60,37	240,149,75	124,86,45	209,154,80	161	237	0.169090116133	0.947852875056	0.432,0.372,0.421	0.466,0.451,0.453	-0.048
4513	ENSG00000136122	BORA	chr13	+	72728925	72729093	72731280	72731387	72727922	72728007	72734959	72735005	4513	71,110,124	23,9,12	73,127,120	46,17,17	242	181	0.168849057765	0.947852875056	0.698,0.901,0.885	0.543,0.848,0.841	0.084
5274	ENSG00000143363	PRUNE	chr1	+	151017811	151017904	151024610	151024795	151008476	151008671	151027232	151027327	5274	20,15,4	24,11,8	10,12,16	15,3,7	167	259	0.169675483557	0.947852875056	0.564,0.679,0.437	0.508,0.861,0.78	-0.156
562	ENSG00000140876	NUDT7	chr16	+	77735393	77735507	77735827	77735986	77725430	77725584	77741581	77742260	562	1,2,1	32,45,21	0,0,1	27,17,18	188	233	0.170400516864	0.947852875056	0.037,0.052,0.056	0.0,0.0,0.064	0.027
5119	ENSG00000105671	DDX49	chr19	+	18924852	18924979	18926302	18926377	18924622	18924699	18927765	18927854	5119	26,22,13	30,18,26	17,4,8	27,15,12	201	149	0.171375762877	0.952038048128	0.391,0.475,0.27	0.318,0.165,0.331	0.107
1195	ENSG00000118985	ELL2	chr5	-	95906522	95906782	95913770	95913934	95900955	95901080	95919423	95919545	1195	515,267,366	983,611,860	468,421,376	841,818,737	238	334	0.172579936721	0.953143866733	0.424,0.38,0.374	0.438,0.419,0.417	-0.032
1444	ENSG00000214046	SMIM7	chr19	-	16647119	16647261	16659394	16659447	16631123	16631724	16659958	16660000	1444	15,26,18	179,210,140	11,17,17	191,166,186	127	216	0.17212785607	0.953143866733	0.125,0.174,0.179	0.089,0.148,0.135	0.035
1447	ENSG00000214046	SMIM7	chr19	-	16647095	16647261	16659394	16659447	16630750	16631724	16659958	16660000	1447	15,26,18	208,272,180	11,17,17	243,210,223	127	240	0.172690391585	0.953143866733	0.12,0.153,0.159	0.079,0.133,0.126	0.031
1563	ENSG00000144224	UBXN4	chr2	+	135772419	135772547	135776248	135776351	135770570	135770735	135778947	135779079	1563	179,139,143	117,92,86	143,159,110	103,126,87	202	177	0.172303608785	0.953143866733	0.573,0.57,0.593	0.549,0.525,0.526	0.045
1954	ENSG00000167863	ATP5H	chr17	-	75039208	75039271	75040091	75040163	75038862	75039063	75042180	75042277	1954	1051,2649,1771	885,2114,1522	1232,1790,1354	1045,1758,1335	146	137	0.171923505909	0.953143866733	0.527,0.54,0.522	0.525,0.489,0.488	0.029
5245	ENSG00000198814	GK	chrX	+	30668011	30668118	30677374	30677452	30665510	30665584	30691122	30691199	5245	20,5,5	23,5,2	24,18,9	20,4,4	181	152	0.173279237569	0.955159874703	0.422,0.456,0.677	0.502,0.791,0.654	-0.131
4226	ENSG00000196839	ADA	chr20	-	44623006	44623078	44626455	44626599	44622828	44622930	44629046	44629169	4226	185,101,81	106,50,44	124,84,79	41,35,45	218	146	0.174155812936	0.957520763015	0.539,0.575,0.552	0.669,0.616,0.54	-0.053
4959	ENSG00000143374	TARS2	chr1	+	150496481	150496628	150496809	150496908	150492410	150492489	150497529	150497747	4959	146,66,42	104,28,29	119,63,36	94,44,34	221	173	0.174021318531	0.957520763015	0.524,0.649,0.531	0.498,0.528,0.453	0.075
2650	ENSG00000239382	ALKBH6	chr19	-	36010893	36011077	36011403	36011464	36010566	36010683	36013020	36013089	2650	59,28,36	89,41,47	43,40,33	46,29,50	135	258	0.174460666079	0.957963965925	0.559,0.566,0.594	0.641,0.725,0.558	-0.068
306	ENSG00000117620	SLC35A3	chr1	+	99999260	99999415	100007033	100007156	99993601	99993745	100011364	100011533	306	80,45,29	139,123,103	123,77,41	175,174,98	229	197	0.175368765781	0.960887988105	0.331,0.239,0.195	0.377,0.276,0.265	-0.051
4664	ENSG00000120253	NUP43	chr6	-	149736470	149736622	149738642	149738778	149731612	149731735	149742389	149742570	4664	154,75,71	147,92,76	170,124,97	131,127,85	210	226	0.175443031536	0.960887988105	0.53,0.467,0.501	0.583,0.512,0.551	-0.049
4425	ENSG00000164494	PDSS2	chr6	-	107210438	107210570	107212108	107212282	107193821	107193854	107245547	107245619	4425	23,26,18	14,13,8	32,42,26	11,13,11	248	206	0.175730602755	0.961230646568	0.577,0.624,0.651	0.707,0.729,0.663	-0.082
3116	ENSG00000104450	SPAG1	chr8	+	100233410	100233537	100239239	100239404	100231155	100231288	100240402	100240771	3116	67,43,36	81,51,54	77,41,14	113,69,30	201	239	0.176631527575	0.96471302421	0.496,0.501,0.442	0.448,0.414,0.357	0.073
4337	ENSG00000150995	ITPR1	chr3	+	4787946	4788139	4795064	4795187	4783815	4783920	4800424	4800600	4337	223,147,222	101,56,79	158,166,223	57,60,62	267	197	0.176818889971	0.96471302421	0.62,0.659,0.675	0.672,0.671,0.726	-0.038
3468	ENSG00000104687	GSR	chr8	-	30689160	30689319	30692968	30693055	30684087	30684199	30696379	30696479	3468	100,38,38	274,105,69	100,47,41	151,115,88	161	233	0.177214289502	0.965481877288	0.346,0.344,0.444	0.489,0.372,0.403	-0.043
5153	ENSG00000148225	WDR31	chr9	-	113328880	113328955	113330983	113331113	113323010	113323155	113331906	113332050	5153	16,4,5	6,2,2	5,4,1	4,3,1	204	149	0.177411814998	0.965481877288	0.661,0.594,0.646	0.477,0.493,0.422	0.17
3890	ENSG00000105677	TMEM147	chr19	+	35545887	35545957	35546525	35546585	35545673	35545816	35546671	35547240	3890	71,82,66	160,134,104	64,35,55	109,100,136	144	134	0.177742351502	0.966050032591	0.292,0.363,0.371	0.353,0.246,0.273	0.051
4830	ENSG00000134452	FBXO18	chr10	+	5918341	5918478	5921257	5921357	5917589	5917676	5921447	5921569	4830	144,66,48	103,51,41	97,51,61	84,64,51	211	174	0.178050974635	0.966152872303	0.536,0.516,0.491	0.488,0.397,0.497	0.054
865	ENSG00000140853	NLRC5	chr16	+	57055435	57055519	57058064	57058148	57055031	57055094	57058971	57059061	865	13,5,4	21,4,0	4,2,4	11,2,4	158	158	0.178213591614	0.966152872303	0.382,0.556,1.0	0.267,0.5,0.5	0.224
1787	ENSG00000142230	SAE1	chr19	+	47180145	47180303	47197232	47197377	47169817	47169923	47203670	47203740	1787	9,6,0	690,396,339	16,4,6	735,421,343	232	219	0.17941829587	0.971451153304	0.012,0.014,0.0	0.02,0.009,0.016	-0.006
1921	ENSG00000074842	MYDGF	chr19	-	4660668	4660750	4664875	4664937	4657544	4658084	4668594	4668645	1921	400,451,482	48,54,63	298,347,404	32,23,52	136	156	0.180060739025	0.973333418128	0.905,0.905,0.898	0.914,0.945,0.899	-0.017
2622	ENSG00000116918	TSNAX	chr1	+	231537212	231537327	231542480	231542611	231529254	231529359	231561127	231561255	2622	359,113,122	406,123,128	364,143,138	467,186,174	189	205	0.180221613703	0.973333418128	0.49,0.499,0.508	0.458,0.455,0.462	0.041
2830	ENSG00000167550	RHEBL1	chr12	-	49066618	49066701	49066967	49067035	49066475	49066532	49069034	49069106	2830	23,45,31	49,72,64	20,34,41	49,103,80	142	157	0.182379059215	0.973904176208	0.342,0.409,0.349	0.311,0.267,0.362	0.053
3087	ENSG00000050426	LETMD1	chr12	+	51052091	51052207	51056143	51056245	51049033	51049185	51056349	51056502	3087	51,75,31	76,97,54	47,75,48	54,89,55	190	176	0.182115860711	0.973904176208	0.383,0.417,0.347	0.446,0.438,0.447	-0.061
3120	ENSG00000110958	PTGES3	chr12	-	56671748	56671847	56672739	56672809	56670274	56670364	56672951	56673065	3120	286,260,219	878,762,682	281,203,181	934,772,604	144	173	0.182263130804	0.973904176208	0.281,0.291,0.278	0.265,0.24,0.265	0.027
3258	ENSG00000188706	ZDHHC9	chrX	-	129828980	129829141	129841778	129841956	129823678	129823837	129843695	129843909	3258	57,20,16	92,40,42	35,41,40	73,53,40	252	235	0.181756787416	0.973904176208	0.366,0.318,0.262	0.309,0.419,0.483	-0.088
3832	ENSG00000179818	PCBP1-AS1	chr2	-	70055713	70055910	70083537	70083687	70053730	70053792	70085546	70085624	3832	14,4,1	4,1,0	8,4,2	4,1,2	224	271	0.182151592643	0.973904176208	0.809,0.829,1.0	0.708,0.829,0.547	0.185
4140	ENSG00000150403	TMCO3	chr13	+	113539356	113539507	113547299	113547379	113534044	113534240	113548302	113548452	4140	102,98,71	47,50,35	71,75,66	26,30,25	225	154	0.181411773434	0.973904176208	0.598,0.573,0.581	0.651,0.631,0.644	-0.058
535	ENSG00000240498	CDKN2B-AS1	chr9	+	22063943	22064018	22092307	22092469	22056251	22056387	22096371	22096514	535	0,1,2	5,10,6	2,1,2	8,11,9	149	236	0.181354935478	0.973904176208	0.0,0.137,0.346	0.284,0.126,0.26	-0.062
821	ENSG00000089289	IGBP1	chrX	+	70134522	70134816	70146632	70146828	70133722	70134135	70148760	70148840	821	605,913,681	396,697,646	421,641,613	332,630,561	368	270	0.181398288782	0.973904176208	0.529,0.49,0.436	0.482,0.427,0.445	0.034
857	ENSG00000214941	ZSWIM7	chr17	-	15981039	15981144	15986799	15986892	15977726	15978163	15987265	15987368	857	6,13,4	82,63,56	10,15,7	86,54,48	167	179	0.181054237107	0.973904176208	0.073,0.181,0.071	0.111,0.229,0.135	-0.05
3289	ENSG00000154380	ENAH	chr1	-	225498346	225498404	225500991	225501070	225497633	225497812	225507950	225508017	3289	228,187,142	205,94,86	190,198,138	200,150,93	153	132	0.183061494414	0.976327970208	0.49,0.632,0.588	0.45,0.532,0.561	0.056
7	ENSG00000166012	TAF1D	chr11	-	93733086	93733121	93733349	93733397	93732243	93732291	93734624	93734660	7	27,54,65	343,833,773	43,50,71	485,661,651	122	109	0.18342410963	0.977042140074	0.066,0.055,0.07	0.073,0.063,0.089	-0.011
2608	ENSG00000110756	HPS5	chr11	-	18300827	18300916	18305421	18305493	18298791	18298970	18306134	18306347	2608	26,14,14	24,10,8	21,14,11	28,19,8	146	163	0.184412370315	0.978980296893	0.547,0.61,0.661	0.456,0.451,0.606	0.102
3897	ENSG00000267120	AD000671.6	chr19	-	35744625	35744738	35745124	35745212	35744322	35744421	35745347	35745432	3897	10,5,3	10,14,11	7,10,6	10,10,6	162	187	0.184699460263	0.978980296893	0.536,0.292,0.239	0.447,0.536,0.536	-0.151
4538	ENSG00000065427	KARS	chr16	-	75641563	75641723	75644282	75644462	75640183	75640349	75647463	75647655	4538	31,42,47	1010,665,765	38,27,29	891,730,719	254	234	0.184458501999	0.978980296893	0.027,0.055,0.054	0.038,0.033,0.036	0.01
4778	ENSG00000280987	MATR3	chr5	+	139317052	139317105	139317595	139317721	139316075	139316188	139318907	139319033	4778	502,393,397	988,848,799	563,465,339	1120,1183,840	127	200	0.18470461594	0.978980296893	0.444,0.422,0.439	0.442,0.382,0.389	0.031
3095	ENSG00000141380	SS18	chr18	-	26081224	26081365	26082362	26082528	26078075	26078160	26087500	26087577	3095	1,0,2	0,2,1	2,1,1	0,0,1	240	215	0.185173953638	0.980251709965	1.0,0.0,0.642	1.0,1.0,0.473	-0.277
3681	ENSG00000123562	MORF4L2	chrX	-	103678498	103678620	103684680	103684729	103676825	103677051	103685170	103685260	3681	120,23,29	1700,2025,2364	133,34,42	1854,2143,2152	123	196	0.185734578436	0.982002622622	0.101,0.018,0.019	0.103,0.025,0.03	-0.007
2300	ENSG00000117724	CENPF	chr1	+	214639920	214643324	214644556	214647400	214637865	214638001	214648674	214648827	2300	4328,1580,3279	5471,3721,5339	2706,3173,3016	3697,4489,4691	3478	2918	0.185988404389	0.982129126761	0.399,0.263,0.34	0.38,0.372,0.35	-0.033
367	ENSG00000104325	DECR1	chr8	+	90005447	90005845	90017123	90017326	90001476	90001561	90018908	90018966	367	5,12,8	146,232,109	7,18,7	153,174,100	472	277	0.186613330263	0.984212527017	0.02,0.029,0.041	0.026,0.057,0.039	-0.011
408	ENSG00000026508	CD44	chr11	+	35198120	35198246	35211245	35211449	35189834	35190065	35214851	35214914	408	45,22,19	413,248,250	44,28,26	332,281,216	200	278	0.187191272702	0.986043300842	0.132,0.11,0.096	0.156,0.122,0.143	-0.028
79	ENSG00000108825	PTGES3L-AARSD1	chr17	-	42955841	42955972	42956203	42956320	42955157	42955224	42956403	42956560	79	85,68,55	109,76,70	64,48,52	102,78,68	191	205	0.187570606947	0.986824671032	0.456,0.49,0.457	0.402,0.398,0.451	0.051
4171	ENSG00000114346	ECT2	chr3	+	172756982	172757165	172783798	172783909	172755294	172755374	172784706	172784803	4171	220,172,140	203,117,143	187,275,117	204,265,123	257	185	0.187959550834	0.987654613976	0.438,0.514,0.413	0.398,0.428,0.406	0.044
2144	ENSG00000059588	TARBP1	chr1	-	234392415	234392552	234393361	234393476	234391338	234391745	234393645	234393837	2144	80,58,77	295,211,251	69,60,58	264,268,257	189	211	0.188668507204	0.98894707089	0.232,0.235,0.255	0.226,0.2,0.201	0.032
4465	ENSG00000138778	CENPE	chr4	-	103141749	103141908	103143247	103143406	103140813	103141104	103144330	103144618	4465	113,77,70	64,38,47	124,143,73	103,92,45	233	233	0.188589177409	0.98894707089	0.638,0.67,0.598	0.546,0.609,0.619	0.044
1579	ENSG00000221926	TRIM16	chr17	-	15642720	15642816	15651090	15651946	15636035	15636269	15677175	15677280	1579	175,98,133	50,37,39	113,76,104	22,19,30	930	170	0.188964168045	0.988962001594	0.39,0.326,0.384	0.484,0.422,0.388	-0.065
998	ENSG00000196428	TSC22D2	chr3	+	150423048	150423120	150438197	150438354	150411178	150411308	150457075	150457127	998	1,1,1	2,3,7	1,3,3	5,9,10	146	231	0.189134352833	0.988962001594	0.442,0.345,0.184	0.24,0.345,0.322	0.021
3038	ENSG00000007038	PRSS21	chr16	+	2818676	2818969	2820954	2821067	2817800	2817966	2821365	2821719	3038	2396,2153,2296	630,642,758	1734,1809,1988	536,616,696	367	187	0.189960758913	0.992068902294	0.66,0.631,0.607	0.622,0.599,0.593	0.028
1658	ENSG00000159063	ALG8	chr11	-	78104355	78104453	78112649	78112770	78103979	78104052	78113885	78113941	1658	335,309,381	415,438,552	442,447,400	506,517,524	195	172	0.191360457799	0.994290382153	0.416,0.384,0.378	0.435,0.433,0.402	-0.031
2496	ENSG00000065978	YBX1	chr1	+	42696198	42696288	42696641	42696944	42693489	42693523	42697179	42697262	2496	2905,2108,2122	13675,9554,9766	2796,2437,1896	10951,9407,8880	164	377	0.192248093553	0.994290382153	0.328,0.337,0.333	0.37,0.373,0.329	-0.025
2917	ENSG00000119787	ATL2	chr2	-	38318884	38319019	38343267	38343512	38318534	38318639	38377142	38377273	2917	149,108,104	228,212,198	117,104,110	210,262,221	319	209	0.192236220679	0.994290382153	0.3,0.25,0.256	0.267,0.206,0.246	0.029
294	ENSG00000138376	BARD1	chr2	-	214780559	214781509	214792296	214792445	214769231	214769312	214797060	214797117	294	5,4,3	68,70,94	1,2,4	60,86,83	223	1024	0.190850192303	0.994290382153	0.252,0.208,0.128	0.071,0.096,0.181	0.08
3737	ENSG00000115307	AUP1	chr2	-	74528247	74528321	74528750	74528935	74527939	74528006	74529131	74529282	3737	1053,371,467	477,228,321	895,387,565	443,214,247	259	148	0.191368421927	0.994290382153	0.558,0.482,0.454	0.536,0.508,0.567	-0.039
5195	ENSG00000101452	DHX35	chr20	+	39028417	39028499	39030703	39030775	39025229	39025359	39034205	39034317	5195	13,6,5	20,13,17	7,7,8	9,8,11	156	146	0.191952259506	0.994290382153	0.378,0.302,0.216	0.421,0.45,0.405	-0.127
5271	ENSG00000143363	PRUNE	chr1	+	151018556	151018669	151025514	151025673	151017811	151017904	151027232	151027327	5271	13,6,4	78,33,39	10,4,4	83,75,25	187	233	0.192129600904	0.994290382153	0.172,0.185,0.113	0.131,0.062,0.166	0.037
527	ENSG00000265590	AP000275.65	chr21	-	32582199	32582415	32602271	32602367	32578821	32578831	32603160	32603292	527	499,336,262	59,85,81	490,283,238	32,70,66	170	290	0.191082360028	0.994290382153	0.935,0.871,0.847	0.963,0.873,0.86	-0.014
2756	ENSG00000107290	SETX	chr9	-	132266126	132266249	132269402	132269489	132261355	132264985	132269614	132269702	2756	18,15,22	0,4,5	21,16,21	2,7,7	161	197	0.193161257801	0.996600112712	1.0,0.821,0.843	0.928,0.737,0.786	0.071
3672	ENSG00000181458	TMEM45A	chr3	+	100519461	100519608	100556759	100556972	100492650	100492928	100558404	100558589	3672	657,294,312	4488,3557,4290	665,379,390	4301,4010,4390	221	287	0.192966179322	0.996600112712	0.16,0.097,0.086	0.167,0.109,0.103	-0.012
1212	ENSG00000083454	P2RX5	chr17	-	3688625	3688676	3689491	3689630	3688011	3688105	3690069	3690150	1212	118,99,70	68,59,57	78,93,72	47,46,33	213	125	0.193744347769	0.997344450715	0.505,0.496,0.419	0.493,0.543,0.561	-0.059
1348	ENSG00000165233	C9orf89	chr9	+	93110567	93110721	93111878	93111938	93107673	93107816	93112217	93112289	1348	182,110,110	34,12,19	106,60,108	18,4,11	228	134	0.194005907899	0.997344450715	0.759,0.843,0.773	0.776,0.898,0.852	-0.05
1508	ENSG00000161526	SAP30BP	chr17	+	75703310	75703371	75703807	75703859	75702479	75702571	75704755	75704814	1508	53,44,23	61,41,24	65,45,28	32,38,32	135	126	0.19392119298	0.997344450715	0.448,0.5,0.472	0.655,0.525,0.45	-0.07
1599	ENSG00000108559	NUP88	chr17	-	5394890	5394981	5399551	5399650	5391560	5391662	5404098	5404246	1599	154,114,85	211,141,117	171,127,93	192,163,87	173	165	0.194312413543	0.997719508	0.41,0.435,0.409	0.459,0.426,0.505	-0.045
2358	ENSG00000117602	RCAN3	chr1	+	24514313	24514567	24531217	24531391	24502896	24503150	24533082	24533254	2358	13,10,4	11,4,0	9,10,5	10,8,3	328	248	0.195455188406	0.999192713494	0.472,0.654,1.0	0.405,0.486,0.558	0.226
3004	ENSG00000205581	HMGN1	chr21	-	39347246	39347292	39347378	39347478	39345145	39345274	39348291	39348339	3004	40,33,27	5,2,1	41,37,15	8,2,3	174	120	0.195309365055	0.999192713494	0.847,0.919,0.949	0.779,0.927,0.775	0.078
3030	ENSG00000130707	ASS1	chr9	+	130494866	130495023	130499504	130499570	130489332	130489464	130500975	130501274	3030	2873,2161,2342	2186,1767,1989	1872,1580,1854	1650,1567,1566	231	140	0.195224045889	0.999192713494	0.443,0.426,0.416	0.407,0.379,0.418	0.027
4744	ENSG00000132780	NASP	chr1	+	45602254	45602365	45604935	45605016	45591222	45591270	45606481	45606591	4744	183,133,101	290,209,141	118,94,99	214,201,146	185	155	0.195760494918	0.999192713494	0.346,0.348,0.375	0.316,0.282,0.362	0.036
630	ENSG00000108423	TUBD1	chr17	-	59874538	59874703	59886082	59886230	59866608	59866749	59892696	59892893	630	12,23,16	19,24,7	16,16,13	34,16,20	222	239	0.195768797096	0.999192713494	0.405,0.508,0.711	0.336,0.518,0.412	0.119
1003	ENSG00000093167	LRRFIP2	chr3	-	37066223	37066325	37072789	37072882	37065809	37065942	37075023	37075116	1003	3,0,0	0,2,2	1,0,2	2,2,0	167	176	0.816463193298	1.0	1.0,0.0,0.0	0.345,0.0,1.0	-0.115
1004	ENSG00000123349	PFDN5	chr12	+	53295838	53295941	53296453	53296551	53295541	53295639	53297849	53297924	1004	5039,5665,4545	23,42,36	5634,5288,4514	21,33,40	177	172	1	1.0	0.995,0.992,0.992	0.996,0.994,0.991	-0.001
1005	ENSG00000123349	PFDN5	chr12	+	53296243	53296275	53296429	53296467	53295838	53295941	53297849	53297924	1005	6325,7036,5738	11,13,15	6629,6080,5745	16,9,11	106	112	1	1.0	0.998,0.998,0.998	0.998,0.999,0.998	-0.0
1009	ENSG00000110921	MVK	chr12	+	109579801	109579946	109581394	109581550	109575997	109576145	109586021	109586125	1009	120,153,164	16,32,24	94,120,169	13,28,23	219	230	0.957953752554	1.0	0.887,0.834,0.878	0.884,0.818,0.885	0.004
100	ENSG00000015153	YAF2	chr12	-	42210547	42210619	42235613	42235755	42161612	42161765	42237598	42237724	100	7,10,10	2,1,2	9,14,17	2,0,2	216	146	0.347694197705	1.0	0.703,0.871,0.772	0.753,1.0,0.852	-0.086
1010	ENSG00000113597	TRAPPC13	chr5	+	65637695	65637780	65647054	65647182	65635943	65636043	65652500	65652545	1010	137,117,61	60,45,35	188,131,69	78,79,41	159	202	0.358690419305	1.0	0.744,0.768,0.689	0.754,0.678,0.681	0.029
1011	ENSG00000072110	ACTN1	chr14	-	68878457	68878523	68878988	68879069	68877081	68877240	68879961	68880108	1011	330,216,247	5,0,0	154,177,229	3,1,0	155	140	1	1.0	0.984,1.0,1.0	0.979,0.994,1.0	0.004
1012	ENSG00000104093	DMXL2	chr15	-	51464674	51464876	51465565	51465651	51463075	51463496	51466183	51466311	1012	14,11,12	67,33,33	18,22,4	39,43,21	160	276	0.276638346474	1.0	0.265,0.365,0.385	0.443,0.469,0.247	-0.048
1013	ENSG00000159267	HLCS	chr21	-	36946008	36946154	36948165	36948287	36938831	36938994	36962035	36962170	1013	2,1,0	3,1,0	2,1,1	5,2,2	196	220	1	1.0	0.428,0.529,NA	0.31,0.359,0.359	0.136
1014	ENSG00000159267	HLCS	chr21	-	36946008	36946154	36947332	36948287	36938831	36938994	36962035	36962170	1014	4,1,0	3,1,0	2,1,2	5,2,2	1029	220	1	1.0	0.222,0.176,NA	0.079,0.097,0.176	0.082
1015	ENSG00000008838	MED24	chr17	-	40035721	40035795	40036115	40036154	40035116	40035349	40053297	40053380	1015	43,22,18	47,10,11	36,24,13	23,22,13	113	148	0.822983955693	1.0	0.545,0.742,0.682	0.672,0.588,0.567	0.047
1016	ENSG00000167130	DOLPP1	chr9	+	129085022	129085107	129085206	129085306	129084667	129084768	129085517	129085616	1016	14,7,12	34,16,19	11,4,8	27,21,23	159	174	0.216628273321	1.0	0.311,0.324,0.409	0.308,0.172,0.276	0.096
1017	ENSG00000167130	DOLPP1	chr9	+	129085206	129085306	129085517	129085616	129085022	129085107	129086708	129086798	1017	25,9,7	17,8,10	12,4,11	7,5,9	174	173	0.763337072092	1.0	0.594,0.528,0.41	0.63,0.443,0.549	-0.03
1018	ENSG00000154582	TCEB1	chr8	-	73959764	73959818	73970578	73970634	73955910	73956054	73971869	73971908	1018	2,9,2	767,710,531	0,1,1	892,658,538	130	128	1	1.0	0.003,0.012,0.004	0.0,0.001,0.002	0.005
101	ENSG00000115942	ORC2	chr2	-	200925835	200925932	200931338	200931448	200920992	200921139	200933875	200933974	101	58,24,22	33,20,8	43,31,14	30,15,13	184	171	0.663722343236	1.0	0.62,0.527,0.719	0.571,0.658,0.5	0.046
1021	ENSG00000154582	TCEB1	chr8	-	73955910	73956054	73959764	73959818	73945118	73946820	73972244	73972287	1021	5,6,2	2132,2309,1998	6,1,3	2466,1791,1842	128	218	1	1.0	0.004,0.004,0.002	0.004,0.001,0.003	0.001
1022	ENSG00000154582	TCEB1	chr8	-	73955910	73956054	73959764	73959818	73946263	73946820	73970578	73970637	1022	6,14,9	2133,2307,1998	12,7,10	2466,1791,1842	128	218	1	1.0	0.005,0.01,0.008	0.008,0.007,0.009	-0.0
1028	ENSG00000119537	KDSR	chr18	-	63344409	63344493	63350887	63351079	63335256	63335358	63355203	63355299	1028	210,159,178	23,16,16	114,135,155	10,8,13	266	158	0.228869067103	1.0	0.844,0.855,0.869	0.871,0.909,0.876	-0.029
102	ENSG00000081721	DUSP12	chr1	+	161751865	161751984	161752367	161752464	161751654	161751781	161753074	161753261	102	130,103,99	171,131,143	134,132,86	152,156,147	193	171	0.850078396037	1.0	0.402,0.411,0.38	0.439,0.428,0.341	-0.005
1031	ENSG00000164733	CTSB	chr8	-	11857857	11857940	11862344	11862478	11853328	11853479	11864375	11864463	1031	0,1,0	1,0,0	0,0,0	0,1,1	208	157	1	1.0	0.0,1.0,NA	NA,0.0,0.0	0.5
1032	ENSG00000164733	CTSB	chr8	-	11857857	11857940	11864375	11864463	11853328	11853479	11868000	11868106	1032	10,2,3	1,0,0	2,3,4	0,0,1	162	157	1	1.0	0.906,1.0,1.0	1.0,1.0,0.795	0.037
1033	ENSG00000164733	CTSB	chr8	-	11845081	11845222	11845660	11845789	11844093	11844241	11847051	11847168	1033	1634,1576,1640	1704,1791,1640	1068,1408,1436	1216,1560,1523	203	215	0.648604782325	1.0	0.504,0.482,0.514	0.482,0.489,0.5	0.01
1034	ENSG00000065600	TMEM206	chr1	-	212375192	212375300	212377561	212377706	212364475	212365376	212379894	212380037	1034	148,118,112	119,107,102	132,135,93	103,110,71	219	182	0.4706903399	1.0	0.508,0.478,0.477	0.516,0.505,0.521	-0.026
1035	ENSG00000133059	DSTYK	chr1	-	205148204	205148339	205157272	205157386	205142504	205147745	205159546	205159679	1035	12,5,7	13,13,12	12,12,12	14,15,12	188	209	0.31892092191	1.0	0.506,0.3,0.393	0.488,0.471,0.526	-0.095
1036	ENSG00000182446	NPLOC4	chr17	-	81567416	81567533	81569015	81569111	81565504	81565607	81572016	81572088	1036	214,75,92	308,108,128	173,95,68	236,116,138	170	191	0.79160974557	1.0	0.438,0.438,0.447	0.452,0.479,0.356	0.012
1037	ENSG00000182446	NPLOC4	chr17	-	81606690	81606814	81610209	81610258	81604547	81604727	81613317	81613494	1037	98,24,29	230,65,86	74,28,33	159,70,81	123	198	0.541271565424	1.0	0.407,0.373,0.352	0.428,0.392,0.396	-0.028
1038	ENSG00000120137	PANK3	chr5	-	168559031	168559157	168561392	168561516	168548494	168557621	168563888	168564065	1038	185,211,254	208,249,274	143,287,220	184,289,255	198	200	0.960608088616	1.0	0.473,0.461,0.484	0.44,0.501,0.466	0.004
1041	ENSG00000144381	HSPD1	chr2	-	197494662	197494752	197495293	197495376	197494147	197494250	197497139	197497392	1041	1326,1307,658	771,896,490	1129,1097,697	709,718,437	157	164	0.645373195095	1.0	0.642,0.604,0.584	0.625,0.615,0.625	-0.012
1042	ENSG00000144381	HSPD1	chr2	-	197494656	197494752	197495293	197495376	197494156	197494250	197497139	197497392	1042	1326,1307,658	2799,3109,1751	1129,1097,697	2590,2739,1574	157	170	0.942354616275	1.0	0.339,0.313,0.289	0.321,0.302,0.324	-0.002
1044	ENSG00000197343	ZNF655	chr7	+	99561887	99562494	99563187	99563266	99560532	99560695	99563862	99564705	1044	32,9,7	0,2,0	31,6,16	1,0,0	681	153	0.777357887114	1.0	1.0,0.503,1.0	0.874,1.0,1.0	-0.124
1045	ENSG00000197343	ZNF655	chr7	+	99562367	99562494	99563187	99563266	99560532	99560695	99563862	99564705	1045	26,6,3	0,2,0	25,3,8	1,0,0	201	153	1	1.0	1.0,0.695,1.0	0.95,1.0,1.0	-0.085
1046	ENSG00000009844	VTA1	chr6	+	142170345	142170421	142189425	142189534	142169549	142169677	142198438	142198615	1046	92,54,45	260,164,152	90,76,59	279,236,155	150	183	0.865676562543	1.0	0.302,0.287,0.265	0.282,0.282,0.317	-0.009
1047	ENSG00000145604	SKP2	chr5	+	36163644	36163756	36166518	36166662	36152770	36153042	36176964	36177016	1047	120,120,78	103,76,66	101,115,72	65,83,76	186	218	0.923942729622	1.0	0.577,0.649,0.581	0.646,0.619,0.526	0.005
1048	ENSG00000078618	NRD1	chr1	-	51789567	51789657	51790532	51790649	51789190	51789433	51790899	51790990	1048	333,447,444	491,583,683	342,396,416	417,576,578	191	164	0.555248771252	1.0	0.368,0.397,0.358	0.413,0.371,0.382	-0.014
1050	ENSG00000078618	NRD1	chr1	-	51791577	51791661	51792045	51792098	51790899	51790990	51792376	51792424	1050	69,64,81	230,258,296	59,70,80	200,258,220	127	158	0.379719463733	1.0	0.272,0.236,0.254	0.268,0.252,0.311	-0.023
1051	ENSG00000073605	GSDMB	chr17	-	39906960	39906987	39908175	39908214	39906110	39906271	39908957	39909042	1051	1,2,0	4,10,9	0,1,2	6,17,16	113	101	0.420545095721	1.0	0.183,0.152,0.0	0.0,0.05,0.1	0.062
1052	ENSG00000073605	GSDMB	chr17	-	39906960	39906987	39908175	39908214	39906110	39906271	39909755	39909924	1052	0,0,1	3,15,4	0,0,0	7,15,14	113	101	1	1.0	0.0,0.0,0.183	0.0,0.0,0.0	0.061
1055	ENSG00000073605	GSDMB	chr17	-	39906110	39906271	39906960	39906987	39905846	39905985	39909755	39909924	1055	0,2,0	28,76,62	1,2,2	35,96,65	101	235	1	1.0	0.0,0.058,0.0	0.062,0.046,0.067	-0.039
1056	ENSG00000073605	GSDMB	chr17	-	39906110	39906271	39906960	39906987	39905846	39905985	39908175	39908214	1056	0,1,0	26,75,60	0,0,0	35,94,65	101	235	1	1.0	0.0,0.03,0.0	0.0,0.0,0.0	0.01
1057	ENSG00000073605	GSDMB	chr17	-	39906110	39906271	39906960	39906987	39905846	39905985	39908957	39909042	1057	0,1,3	25,76,60	0,2,0	35,94,66	101	235	0.848517908862	1.0	0.0,0.03,0.104	0.0,0.047,0.0	0.029
1058	ENSG00000073605	GSDMB	chr17	-	39908175	39908214	39908957	39909042	39906960	39906987	39909755	39909924	1058	8,27,16	0,1,1	8,23,25	0,1,1	159	113	1	1.0	1.0,0.95,0.919	1.0,0.942,0.947	-0.007
1059	ENSG00000073605	GSDMB	chr17	-	39908175	39908214	39908957	39909042	39906110	39906271	39909755	39909924	1059	5,25,11	0,0,1	6,16,18	0,0,0	159	113	1	1.0	1.0,1.0,0.887	1.0,1.0,1.0	-0.038
1061	ENSG00000110435	PDHX	chr11	+	34984569	34984728	34992314	34992379	34978123	34978182	34994913	34995177	1061	207,236,185	136,175,180	172,205,183	103,195,157	233	139	0.890246841716	1.0	0.476,0.446,0.38	0.499,0.385,0.41	0.003
1062	ENSG00000110435	PDHX	chr11	+	34984569	34984728	34992314	34992379	34947505	34947606	34994913	34996122	1062	160,178,165	136,175,181	135,162,146	104,196,156	233	139	0.789071671818	1.0	0.412,0.378,0.352	0.436,0.33,0.358	0.006
1064	ENSG00000022840	RNF10	chr12	+	120552498	120552698	120554717	120554808	120546404	120546601	120557281	120557466	1064	349,193,130	122,83,51	248,250,140	94,100,63	274	165	0.704534134106	1.0	0.633,0.583,0.606	0.614,0.601,0.572	0.012
1065	ENSG00000043514	TRIT1	chr1	-	39844530	39844640	39847219	39847297	39844100	39844218	39847547	39847660	1065	38,61,52	89,118,116	30,51,37	60,119,95	152	184	0.643602718704	1.0	0.341,0.385,0.352	0.377,0.342,0.32	0.013
1067	ENSG00000163870	TPRA1	chr3	-	127575402	127575505	127575748	127575809	127575184	127575265	127576616	127576696	1067	8,8,5	112,95,86	5,6,4	72,68,67	135	177	0.982146347133	1.0	0.086,0.099,0.071	0.083,0.104,0.073	-0.001
1068	ENSG00000163870	TPRA1	chr3	-	127575402	127575505	127575939	127576050	127575184	127575265	127576616	127576696	1068	97,68,57	112,95,86	68,47,63	72,68,67	185	177	0.425173751459	1.0	0.453,0.406,0.388	0.475,0.398,0.474	-0.033
1069	ENSG00000163870	TPRA1	chr3	-	127575402	127575505	127575748	127575809	127575184	127575265	127575939	127576050	1069	95,56,58	119,104,97	64,55,65	79,75,80	135	177	0.227360984291	1.0	0.511,0.414,0.439	0.515,0.49,0.516	-0.052
106	ENSG00000101294	HM13	chr20	+	31538178	31538261	31544946	31545035	31527483	31527582	31550063	31550121	106	80,25,50	70,27,46	76,34,29	80,31,34	157	163	0.534498432857	1.0	0.543,0.49,0.53	0.497,0.532,0.47	0.021
1070	ENSG00000163870	TPRA1	chr3	-	127575748	127575809	127575939	127576050	127575184	127575265	127576616	127576696	1070	97,68,57	8,8,5	68,47,63	5,6,4	185	135	0.667100490762	1.0	0.898,0.861,0.893	0.908,0.851,0.92	-0.009
1071	ENSG00000163870	TPRA1	chr3	-	127575748	127575809	127575939	127576050	127575402	127575505	127576616	127576696	1071	105,80,69	64,42,37	77,55,76	43,29,40	185	135	0.80888562732	1.0	0.545,0.582,0.576	0.566,0.581,0.581	-0.008
107	ENSG00000101294	HM13	chr20	+	31566209	31566295	31568077	31568280	31561633	31561736	31569119	31569567	107	459,196,279	2,4,3	333,184,224	0,2,0	160	277	1	1.0	0.997,0.988,0.994	1.0,0.994,1.0	-0.005
1082	ENSG00000159023	EPB41	chr1	+	29109335	29109437	29112367	29112448	29097806	29097935	29115698	29115803	1082	75,29,27	38,23,17	39,49,34	28,14,21	176	155	0.539926059447	1.0	0.635,0.526,0.583	0.551,0.755,0.588	-0.05
1083	ENSG00000159023	EPB41	chr1	+	29112367	29112448	29115698	29115803	29109335	29109437	29116818	29120038	1083	40,26,34	53,25,36	32,46,25	47,36,34	155	179	0.980864475617	1.0	0.466,0.546,0.522	0.44,0.596,0.459	0.013
1084	ENSG00000159023	EPB41	chr1	+	29097806	29097935	29109335	29109437	29064981	29065158	29112367	29112448	1084	57,28,36	70,44,55	53,38,33	49,74,50	203	176	0.976749550258	1.0	0.414,0.356,0.362	0.484,0.308,0.364	-0.008
1085	ENSG00000197989	SNHG12	chr1	-	28579911	28579981	28580559	28580646	28579532	28579587	28581110	28581229	1085	84,125,104	80,105,60	94,100,65	81,107,56	161	144	0.261818634966	1.0	0.484,0.516,0.608	0.509,0.455,0.509	0.045
1086	ENSG00000197989	SNHG12	chr1	-	28579941	28579981	28580559	28580646	28579532	28579587	28581110	28581229	1086	84,125,104	16,26,13	94,100,65	17,22,6	161	114	0.95155935111	1.0	0.788,0.773,0.85	0.797,0.763,0.885	-0.011
1087	ENSG00000218739	CEBPZOS	chr2	+	37197253	37197350	37198493	37198672	37196522	37196669	37199703	37199819	1087	2,0,2	42,18,14	0,0,0	29,21,12	171	253	0.514824926713	1.0	0.066,0.0,0.174	0.0,0.0,0.0	0.08
1088	ENSG00000103121	CMC2	chr16	-	80991753	80991957	80996922	80997020	80981805	80981877	80997313	80997429	1088	10,3,5	52,14,10	3,5,8	51,17,17	172	278	0.712100351505	1.0	0.237,0.257,0.447	0.087,0.322,0.432	0.033
1089	ENSG00000103121	CMC2	chr16	-	80988539	80988596	80996922	80997020	80981805	80981877	80997313	80997429	1089	10,3,5	16,4,4	3,5,8	22,3,8	172	131	0.612001545979	1.0	0.323,0.364,0.488	0.094,0.559,0.432	0.03
1090	ENSG00000103121	CMC2	chr16	-	80988539	80988596	80991753	80991957	80981805	80981877	80997313	80997429	1090	52,14,10	16,4,4	51,17,17	22,3,8	278	131	0.701206018221	1.0	0.605,0.623,0.541	0.522,0.728,0.5	0.006
1091	ENSG00000103121	CMC2	chr16	-	80978241	80978415	80980769	80980879	80975801	80976179	80981805	80981877	1091	967,969,593	2,1,0	963,959,605	8,2,0	184	248	1	1.0	0.998,0.999,1.0	0.994,0.998,1.0	0.002
1092	ENSG00000147905	ZCCHC7	chr9	+	37327798	37327834	37354709	37354824	37305543	37305714	37356834	37356980	1092	30,40,27	81,156,126	48,47,27	111,191,111	110	189	0.637218265234	1.0	0.389,0.306,0.269	0.426,0.297,0.295	-0.018
1093	ENSG00000113716	HMGXB3	chr5	+	150006472	150006647	150012254	150012353	150004850	150004989	150018565	150018697	1093	64,17,13	49,11,14	43,46,13	36,28,20	249	173	0.76323528749	1.0	0.476,0.518,0.392	0.454,0.533,0.311	0.029
1094	ENSG00000132906	CASP9	chr1	-	15493891	15494001	15495272	15495452	15492269	15493035	15504610	15504758	1094	49,26,14	45,14,22	32,22,16	27,21,18	254	184	0.891999620755	1.0	0.441,0.574,0.316	0.462,0.431,0.392	0.015
1095	ENSG00000137171	KLC4	chr6	+	43071566	43071619	43071851	43071922	43071274	43071374	43072146	43072255	1095	14,10,14	34,26,40	8,8,11	34,24,36	127	145	0.322072349731	1.0	0.32,0.305,0.286	0.212,0.276,0.259	0.055
1096	ENSG00000168000	BSCL2	chr11	-	62692375	62692473	62692662	62692797	62691074	62691141	62694567	62694711	1096	59,37,39	15,12,13	41,27,35	14,8,13	209	172	0.65063223993	1.0	0.764,0.717,0.712	0.707,0.735,0.689	0.021
1097	ENSG00000116793	PHTF1	chr1	-	113713278	113713438	113724758	113724893	113711939	113712113	113726417	113726574	1097	89,64,63	109,80,82	69,79,61	93,75,59	209	234	0.353982437425	1.0	0.478,0.472,0.462	0.454,0.541,0.537	-0.04
1099	ENSG00000119912	IDE	chr10	-	92478644	92478789	92479276	92479421	92475883	92475994	92483254	92483337	1099	90,48,31	7,10,4	67,43,24	8,5,1	219	219	0.531738255353	1.0	0.928,0.828,0.886	0.893,0.896,0.96	-0.036
109	ENSG00000187741	FANCA	chr16	-	89808293	89808367	89810706	89810802	89805279	89805392	89810928	89811071	109	52,33,42	19,17,20	29,31,45	15,14,19	170	148	0.923218912169	1.0	0.704,0.628,0.646	0.627,0.658,0.673	0.007
10	ENSG00000166012	TAF1D	chr11	-	93733086	93733121	93734624	93734660	93730676	93730712	93736140	93736304	10	42,112,109	0,0,1	63,88,92	2,0,0	110	109	1	1.0	1.0,1.0,0.991	0.969,1.0,1.0	0.007
1100	ENSG00000175215	CTDSP2	chr12	-	57826345	57826402	57826995	57827123	57824226	57824319	57827551	57827590	1100	17,11,8	62,29,31	3,15,12	40,42,28	202	131	0.76664931465	1.0	0.151,0.197,0.143	0.046,0.188,0.217	0.013
1101	ENSG00000175215	CTDSP2	chr12	-	57826345	57826402	57826995	57827097	57824226	57824319	57827551	57827590	1101	57,31,22	62,29,31	31,47,33	40,42,28	176	131	0.597130363917	1.0	0.406,0.443,0.346	0.366,0.454,0.467	-0.031
1102	ENSG00000116288	PARK7	chr1	+	7970893	7970963	7977651	7977738	7965323	7965425	7984893	7985279	1102	9,11,14	1584,1793,1574	6,13,7	1921,1581,1331	144	161	1	1.0	0.006,0.007,0.01	0.003,0.009,0.006	0.002
1103	ENSG00000116288	PARK7	chr1	+	7965323	7965425	7969344	7969404	7962762	7962875	7970893	7970963	1103	1100,1015,706	985,947,746	1120,827,666	1064,888,666	176	134	0.586983817309	1.0	0.46,0.449,0.419	0.445,0.415,0.432	0.012
1104	ENSG00000116830	TTF2	chr1	+	117097350	117097433	117098205	117098238	117096148	117096299	117098832	117098907	1104	105,93,75	2,1,0	80,96,76	3,1,1	157	107	0.563995371836	1.0	0.973,0.984,1.0	0.948,0.985,0.981	0.014
1106	ENSG00000257390	RP11-762I7.5	chr12	-	55815886	55815939	55820238	55820449	55803688	55803728	55822000	55822187	1106	172,151,146	3,7,0	193,96,159	6,3,0	285	127	0.847567960777	1.0	0.962,0.906,1.0	0.935,0.934,1.0	-0.0
1107	ENSG00000166411	IDH3A	chr15	+	78150803	78150960	78154434	78154819	78149376	78149430	78155212	78155275	1107	0,0,1	5,5,2	0,0,0	2,2,3	231	459	1	1.0	0.0,0.0,0.498	0.0,0.0,0.0	0.166
1108	ENSG00000166411	IDH3A	chr15	+	78157547	78157631	78160091	78160206	78155212	78155275	78161580	78161768	1108	158,72,64	260,149,136	135,76,68	232,153,139	158	189	0.977252023142	1.0	0.421,0.366,0.36	0.41,0.373,0.369	-0.002
1109	ENSG00000143575	HAX1	chr1	+	154273335	154273534	154273773	154273961	154272667	154272776	154274949	154275001	1109	1382,942,822	1828,1361,1220	1207,803,814	1894,1369,1191	273	262	0.219981136255	1.0	0.42,0.399,0.393	0.379,0.36,0.396	0.026
110	ENSG00000187741	FANCA	chr16	-	89752137	89752222	89758576	89758705	89749729	89749902	89761948	89762022	110	33,18,26	33,14,14	19,15,25	22,11,14	203	159	0.955183467702	1.0	0.439,0.502,0.593	0.403,0.516,0.583	0.011
1112	ENSG00000158402	CDC25C	chr5	-	138319218	138319374	138325814	138325904	138291984	138292116	138326020	138326054	1112	27,28,9	83,76,89	26,38,11	75,80,87	164	230	0.599234960999	1.0	0.313,0.341,0.124	0.327,0.4,0.151	-0.033
1115	ENSG00000129646	QRICH2	chr17	-	76289991	76290077	76291014	76294021	76287799	76287897	76304414	76304525	1115	104,22,57	6,4,8	63,17,35	2,7,4	3081	160	0.73358236772	1.0	0.474,0.222,0.27	0.621,0.112,0.312	-0.026
1116	ENSG00000135951	TSGA10	chr2	-	99020279	99020482	99035229	99035439	99018535	99018640	99064938	99065124	1116	2,1,0	1,1,0	1,0,0	1,1,1	284	277	1	1.0	0.661,0.494,NA	0.494,0.0,0.0	0.413
1117	ENSG00000143493	INTS7	chr1	-	211946606	211946705	211952568	211952701	211944783	211944969	211966429	211966498	1117	68,48,42	91,49,41	62,41,48	80,37,45	207	173	0.715449246232	1.0	0.384,0.45,0.461	0.393,0.481,0.471	-0.017
1119	ENSG00000136935	GOLGA1	chr9	-	124921722	124921892	124923094	124923223	124921128	124921240	124926708	124926741	1119	55,43,29	31,4,2	54,52,34	19,10,8	203	244	0.593133423615	1.0	0.681,0.928,0.946	0.774,0.862,0.836	0.028
111	ENSG00000067141	NEO1	chr15	+	73273810	73274005	73278130	73278199	73272454	73272562	73282963	73283111	111	16,4,12	14,8,5	18,8,11	5,6,6	269	143	0.197841969792	1.0	0.378,0.21,0.561	0.657,0.415,0.494	-0.139
1120	ENSG00000136935	GOLGA1	chr9	-	124921128	124921240	124921711	124921892	124911900	124912026	124923094	124923223	1120	39,4,5	25,4,4	29,15,8	20,11,6	255	186	0.871754595008	1.0	0.532,0.422,0.477	0.514,0.499,0.493	-0.025
1121	ENSG00000122779	TRIM24	chr7	+	138573506	138573642	138576372	138576445	138570829	138571003	138577419	138577588	1121	53,49,59	36,51,49	29,53,39	26,25,38	210	147	0.601766676562	1.0	0.508,0.402,0.457	0.438,0.597,0.418	-0.029
1122	ENSG00000157181	C1orf27	chr1	+	186383021	186383156	186385987	186386083	186379766	186379884	186388441	186388548	1122	123,139,116	39,51,40	185,179,139	81,66,32	209	170	0.956934556369	1.0	0.72,0.689,0.702	0.65,0.688,0.779	-0.002
1128	ENSG00000166435	XRRA1	chr11	-	74851988	74852082	74906238	74906456	74851087	74851203	74907144	74907273	1128	30,24,13	4,7,1	27,21,23	3,5,1	292	168	0.466302130155	1.0	0.812,0.664,0.882	0.838,0.707,0.93	-0.039
1129	ENSG00000166435	XRRA1	chr11	-	74921213	74921347	74930299	74930372	74907144	74907273	74933800	74933872	1129	9,0,0	6,11,4	2,2,0	9,3,4	147	208	0.480137591145	1.0	0.68,0.0,0.0	0.239,0.485,0.0	-0.015
112	ENSG00000205755	CRLF2	chrX	-	1198561	1198724	1198800	1199145	1196779	1196900	1202401	1202535	112	0,0,0	18,13,11	0,0,1	10,10,8	419	237	1	1.0	0.0,0.0,0.0	0.0,0.0,0.066	-0.022
1130	ENSG00000117625	RCOR3	chr1	+	211291523	211291599	211304082	211304140	211289177	211289396	211312719	211312804	1130	0,0,0	7,4,11	0,1,0	11,7,9	150	132	1	1.0	0.0,0.0,0.0	0.0,0.112,0.0	-0.037
1131	ENSG00000117625	RCOR3	chr1	+	211295675	211295753	211304082	211304140	211289177	211289396	211312719	211312961	1131	30,25,20	7,4,11	31,20,36	11,7,9	152	132	0.875770999662	1.0	0.788,0.844,0.612	0.71,0.713,0.776	0.015
1132	ENSG00000117625	RCOR3	chr1	+	211295675	211295753	211312354	211312487	211289331	211289396	211312719	211312819	1132	30,25,20	20,54,40	31,20,36	24,43,32	152	207	0.510678057117	1.0	0.671,0.387,0.405	0.638,0.388,0.605	-0.056
1133	ENSG00000117625	RCOR3	chr1	+	211295675	211295753	211304082	211304140	211289331	211289396	211312354	211312487	1133	30,25,20	12,14,11	30,21,37	7,15,13	152	132	0.516325587677	1.0	0.685,0.608,0.612	0.788,0.549,0.712	-0.048
1134	ENSG00000178222	RNF212	chr4	-	1079642	1079688	1081418	1081467	1073598	1073662	1081566	1081619	1134	10,4,4	7,9,2	4,4,4	6,6,9	123	120	0.262841107511	1.0	0.582,0.302,0.661	0.394,0.394,0.302	0.152
1135	ENSG00000168615	ADAM9	chr8	+	39082967	39083073	39090046	39090188	39082640	39082721	39091258	39091346	1135	452,377,349	465,348,362	433,445,333	418,412,316	180	216	0.615690208316	1.0	0.538,0.565,0.536	0.554,0.564,0.558	-0.012
1136	ENSG00000140262	TCF12	chr15	+	57063749	57063823	57072652	57072714	56921025	56921098	57091788	57091891	1136	36,17,9	0,0,0	18,24,12	1,0,0	148	136	1	1.0	1.0,1.0,1.0	0.943,1.0,1.0	0.019
1139	ENSG00000143416	SELENBP1	chr1	-	151366274	151366453	151366721	151366904	151365767	151365846	151368198	151368319	1139	111,53,47	200,113,81	70,27,49	97,60,64	257	253	0.290429105502	1.0	0.353,0.316,0.364	0.415,0.307,0.43	-0.04
1140	ENSG00000205339	IPO7	chr11	+	9430874	9431003	9433569	9433636	9429673	9429834	9433720	9433846	1140	499,400,421	227,183,171	376,560,389	180,246,215	203	141	0.342360785526	1.0	0.604,0.603,0.631	0.592,0.613,0.557	0.025
1141	ENSG00000164062	APEH	chr3	+	49676055	49676219	49676377	49676515	49675890	49675966	49676608	49676700	1141	471,99,92	427,122,85	343,156,71	324,168,97	238	212	0.528354224543	1.0	0.496,0.42,0.491	0.485,0.453,0.395	0.025
1142	ENSG00000123106	CCDC91	chr12	+	28362437	28362515	28391303	28391411	28307644	28307749	28450160	28450253	1142	64,70,64	78,86,80	64,84,69	88,94,97	152	182	0.777167121888	1.0	0.496,0.494,0.489	0.465,0.517,0.46	0.012
1145	ENSG00000239665	RP11-295P9.3	chr10	+	13647132	13647276	13648084	13648230	13644916	13645074	13654352	13654427	1145	4,2,1	2,7,7	3,1,2	5,4,3	218	220	0.803606614538	1.0	0.669,0.224,0.126	0.377,0.201,0.402	0.013
1147	ENSG00000239665	RP11-295P9.3	chr10	+	13652407	13652489	13652845	13652882	13648625	13648768	13654352	13654427	1147	1,0,0	0,1,2	0,1,1	1,1,1	156	111	1	1.0	1.0,0.0,0.0	0.0,0.416,0.416	0.056
1148	ENSG00000239665	RP11-295P9.3	chr10	+	13652407	13652489	13652845	13652882	13648084	13648230	13654352	13654427	1148	1,0,0	0,1,1	0,1,1	0,0,0	156	111	1	1.0	1.0,0.0,0.0	NA,1.0,1.0	-0.667
1149	ENSG00000239665	RP11-295P9.3	chr10	+	13652407	13652489	13652845	13652929	13648619	13648768	13654352	13654427	1149	1,0,0	0,0,2	0,1,1	1,1,2	156	158	1	1.0	1.0,NA,0.0	0.0,0.503,0.336	0.22
114	ENSG00000111231	GPN3	chr12	-	110457509	110457634	110459694	110459862	110455814	110455930	110465105	110465214	114	553,578,394	349,323,271	598,528,424	324,338,269	242	199	0.759617779536	1.0	0.566,0.595,0.545	0.603,0.562,0.564	-0.008
1150	ENSG00000239665	RP11-295P9.3	chr10	+	13652407	13652489	13652845	13652882	13648619	13648768	13654183	13654427	1150	1,0,0	0,0,2	0,1,0	1,1,1	156	111	1	1.0	1.0,NA,0.0	0.0,0.416,0.0	0.361
1151	ENSG00000239665	RP11-295P9.3	chr10	+	13648619	13648768	13652845	13652882	13648084	13648230	13654352	13654427	1151	5,5,4	0,1,1	3,5,5	0,0,0	223	111	1	1.0	1.0,0.713,0.666	1.0,1.0,1.0	-0.207
1152	ENSG00000239665	RP11-295P9.3	chr10	+	13648619	13648768	13652407	13652489	13648084	13648230	13654352	13654427	1152	5,5,4	1,0,0	3,5,5	0,1,1	223	156	1	1.0	0.778,1.0,1.0	1.0,0.778,0.778	0.074
1153	ENSG00000239665	RP11-295P9.3	chr10	+	13648619	13648768	13652407	13652489	13648084	13648230	13652845	13652882	1153	4,2,5	1,0,0	3,4,4	0,1,0	223	156	1	1.0	0.737,1.0,1.0	1.0,0.737,1.0	0.0
1154	ENSG00000239665	RP11-295P9.3	chr10	+	13648625	13648768	13652407	13652489	13648084	13648230	13652845	13652882	1154	4,3,5	1,0,0	4,4,5	0,1,0	217	156	1	1.0	0.742,1.0,1.0	1.0,0.742,1.0	0.0
1155	ENSG00000239665	RP11-295P9.3	chr10	+	13652845	13652882	13654088	13654258	13652407	13652489	13654352	13654427	1155	0,1,0	0,1,2	0,0,0	0,2,1	111	244	1	1.0	NA,0.687,0.0	NA,0.0,0.0	0.344
1156	ENSG00000239665	RP11-295P9.3	chr10	+	13652845	13652929	13654088	13654258	13652407	13652489	13654352	13654427	1156	0,0,0	0,1,2	0,0,1	0,2,1	158	244	1	1.0	NA,0.0,0.0	NA,0.0,0.607	-0.303
1157	ENSG00000213614	HEXA	chr15	-	72346526	72346710	72347685	72347758	72346234	72346325	72348047	72348134	1157	153,150,131	514,467,471	109,144,144	417,477,449	147	258	0.907110751229	1.0	0.343,0.361,0.328	0.314,0.346,0.36	0.004
1158	ENSG00000024048	UBR2	chr6	+	42617239	42617338	42617408	42617507	42616001	42616090	42632551	42632715	1158	4,5,3	25,12,8	6,2,1	17,13,6	173	173	0.734095057921	1.0	0.138,0.294,0.273	0.261,0.133,0.143	0.056
1159	ENSG00000159202	UBE2Z	chr17	+	48916075	48916187	48921159	48921272	48910689	48910880	48922846	48922937	1159	122,41,56	199,111,104	104,82,60	167,167,114	186	187	0.66913056545	1.0	0.381,0.271,0.351	0.385,0.331,0.346	-0.02
115	ENSG00000107669	ATE1	chr10	-	121898840	121898969	121899865	121899994	121870005	121870038	121902390	121902620	115	50,37,35	27,12,8	33,74,42	39,15,11	203	203	0.79242765105	1.0	0.649,0.755,0.814	0.458,0.831,0.792	0.046
1160	ENSG00000165434	PGM2L1	chr11	-	74371710	74371817	74374414	74374582	74370901	74370986	74398050	74398473	1160	67,36,28	37,27,24	64,53,43	35,40,29	242	181	0.828909536014	1.0	0.575,0.499,0.466	0.578,0.498,0.526	-0.021
1161	ENSG00000132600	PRMT7	chr16	+	68315896	68316074	68321425	68321462	68312041	68312176	68324682	68324832	1161	118,23,21	60,8,8	104,32,23	58,21,6	252	111	0.744694303096	1.0	0.464,0.559,0.536	0.441,0.402,0.628	0.029
1162	ENSG00000132600	PRMT7	chr16	+	68321425	68321462	68324682	68324832	68315896	68316074	68329065	68329174	1162	37,10,5	103,15,21	44,4,9	81,16,29	111	224	0.858392994618	1.0	0.42,0.574,0.325	0.523,0.335,0.385	0.025
1164	ENSG00000196975	ANXA4	chr2	+	69812652	69812709	69816100	69816194	69807905	69810673	69818598	69818694	1164	86,49,25	126,110,78	68,33,30	121,93,94	131	168	0.490287270946	1.0	0.467,0.364,0.291	0.419,0.313,0.29	0.033
1165	ENSG00000196975	ANXA4	chr2	+	69788053	69788141	69803392	69803515	69781519	69781574	69804532	69804627	1165	123,66,29	0,2,1	78,42,23	0,1,0	162	197	1	1.0	1.0,0.976,0.972	1.0,0.981,1.0	-0.011
1166	ENSG00000104205	SGK3	chr8	+	66804374	66804447	66813852	66813928	66798541	66798625	66822371	66822459	1166	6,5,5	15,7,16	10,3,3	17,29,16	147	150	0.287802626477	1.0	0.29,0.422,0.242	0.375,0.095,0.161	0.108
1170	ENSG00000087586	AURKA	chr20	-	56373407	56373556	56386256	56386533	56370484	56370659	56388155	56388202	1170	682,632,430	396,481,375	470,626,454	261,457,363	351	223	0.668681340584	1.0	0.522,0.455,0.421	0.534,0.465,0.443	-0.015
1171	ENSG00000087586	AURKA	chr20	-	56388311	56388506	56388686	56388784	56388155	56388202	56390555	56390665	1171	57,53,21	16,15,24	25,37,29	5,17,16	172	269	0.776681221246	1.0	0.848,0.847,0.578	0.887,0.773,0.739	-0.042
1173	ENSG00000000003	TSPAN6	chrX	-	100630758	100630866	100632484	100632568	100628669	100629986	100633404	100633539	1173	254,203,257	375,380,377	312,221,223	468,351,371	158	182	0.951127831449	1.0	0.438,0.381,0.44	0.434,0.42,0.409	-0.001
1174	ENSG00000000003	TSPAN6	chrX	-	100632484	100632568	100633404	100633539	100630758	100630866	100633930	100634029	1174	295,245,288	168,148,157	354,280,289	205,167,166	209	158	0.865608967565	1.0	0.57,0.556,0.581	0.566,0.559,0.568	0.005
1176	ENSG00000181192	DHTKD1	chr10	+	12107908	12108015	12112899	12113064	12101041	12101181	12117672	12117755	1176	59,21,18	159,86,73	27,34,29	94,109,80	181	239	0.783445816146	1.0	0.329,0.244,0.246	0.275,0.292,0.324	-0.024
1177	ENSG00000101017	CD40	chr20	+	46123125	46123219	46126639	46126701	46122609	46122756	46128137	46128224	1177	2,3,3	0,0,3	2,1,3	0,1,0	168	136	0.367644920924	1.0	1.0,1.0,0.447	1.0,0.447,1.0	0.0
1178	ENSG00000123737	EXOSC9	chr4	+	121809833	121809916	121809966	121810099	121807539	121807622	121811582	121811671	1178	5,1,0	377,370,393	2,1,0	523,398,363	157	207	1	1.0	0.017,0.004,0.0	0.005,0.003,0.0	0.004
1179	ENSG00000123737	EXOSC9	chr4	+	121809833	121809916	121809966	121810073	121807539	121807622	121811582	121811671	1179	5,1,0	212,184,204	2,1,0	300,210,197	157	181	1	1.0	0.026,0.006,0.0	0.008,0.005,0.0	0.006
117	ENSG00000163702	IL17RC	chr3	+	9930027	9930149	9930399	9930459	9929851	9929897	9930894	9930943	117	78,45,30	45,27,27	46,29,26	26,17,31	196	134	0.672175255561	1.0	0.542,0.533,0.432	0.547,0.538,0.364	0.019
1180	ENSG00000108306	FBXL20	chr17	-	39285477	39285573	39297126	39297195	39282728	39282855	39298989	39299084	1180	12,6,11	11,6,8	18,5,5	10,8,7	143	170	0.825333510226	1.0	0.565,0.543,0.62	0.682,0.426,0.459	0.054
1182	ENSG00000108799	EZH1	chr17	-	42717975	42718067	42718453	42718617	42713208	42713389	42719104	42719207	1182	21,19,19	5,1,4	16,11,14	1,1,0	238	166	1	1.0	0.746,0.93,0.768	0.918,0.885,1.0	-0.12
1183	ENSG00000108799	EZH1	chr17	-	42722794	42722915	42724304	42724424	42720272	42720449	42727634	42727763	1183	5,6,11	18,11,10	14,13,9	12,24,20	194	195	0.701183080444	1.0	0.218,0.354,0.525	0.54,0.353,0.311	-0.036
1184	ENSG00000108799	EZH1	chr17	-	42722794	42722915	42727634	42727763	42720272	42720449	42728824	42728952	1184	12,6,13	14,11,9	9,15,10	11,20,17	203	195	0.512443391035	1.0	0.452,0.344,0.581	0.44,0.419,0.361	0.052
1185	ENSG00000164332	UBLCP1	chr5	+	159269907	159269999	159270359	159270445	159268869	159269069	159270527	159270643	1185	104,50,31	106,41,39	114,53,32	107,64,38	166	160	0.754875611631	1.0	0.486,0.54,0.434	0.507,0.444,0.448	0.02
1186	ENSG00000005810	MYCBP2	chr13	-	77126317	77126542	77139195	77139336	77125335	77125468	77140046	77140163	1186	10,2,3	20,9,8	6,7,3	9,20,4	215	299	0.614891891262	1.0	0.41,0.236,0.343	0.481,0.327,0.511	-0.11
1189	ENSG00000182247	UBE2E2	chr3	+	23217261	23217312	23499607	23499740	23208691	23208875	23532553	23532701	1189	104,88,79	250,234,242	79,119,77	201,265,190	125	207	0.381325103576	1.0	0.408,0.384,0.351	0.394,0.426,0.402	-0.026
118	ENSG00000107020	PLGRKT	chr9	-	5381862	5382031	5431896	5431983	5361757	5361888	5436568	5436694	118	329,232,172	6,9,2	360,236,184	12,3,7	161	243	0.52642271935	1.0	0.988,0.975,0.992	0.978,0.992,0.975	0.003
1190	ENSG00000100124	ANKRD54	chr22	-	37832957	37833109	37833158	37833206	37832636	37832744	37833683	37833755	1190	21,7,8	36,17,34	10,3,8	25,14,22	122	226	0.617980320131	1.0	0.519,0.433,0.304	0.426,0.284,0.402	0.048
1191	ENSG00000100124	ANKRD54	chr22	-	37833683	37833755	37838499	37838598	37833158	37833206	37840186	37840234	1191	12,3,4	30,12,12	5,5,6	13,3,13	173	146	0.294871110472	1.0	0.252,0.174,0.22	0.245,0.584,0.28	-0.154
1192	ENSG00000100124	ANKRD54	chr22	-	37833683	37833755	37838499	37838593	37833158	37833206	37840186	37840234	1192	5,1,1	30,12,12	3,2,2	13,3,13	168	146	0.435656918915	1.0	0.127,0.068,0.068	0.167,0.367,0.118	-0.13
1194	ENSG00000215788	TNFRSF25	chr1	-	6462628	6462663	6464551	6464719	6461993	6462174	6465439	6465560	1194	2,1,1	1,1,0	1,2,3	1,0,1	242	109	1	1.0	0.474,0.311,1.0	0.311,1.0,0.575	-0.034
1196	ENSG00000118985	ELL2	chr5	-	95913770	95913934	95919423	95919545	95906522	95906782	95943001	95943049	1196	258,128,233	577,317,426	231,214,186	520,501,409	196	238	0.616806283991	1.0	0.352,0.329,0.399	0.35,0.342,0.356	0.011
1197	ENSG00000196678	ERI2	chr16	-	20799956	20800038	20800301	20800402	20799262	20799351	20801202	20801359	1197	13,8,4	26,20,18	21,17,7	46,19,25	175	156	0.414610789169	1.0	0.308,0.263,0.165	0.289,0.444,0.2	-0.066
1198	ENSG00000188313	PLSCR1	chr3	-	146521832	146522053	146525604	146525647	146521543	146521705	146533469	146533550	1198	2,1,2	225,227,192	3,1,1	191,226,197	117	295	0.919538590316	1.0	0.022,0.011,0.026	0.038,0.011,0.013	-0.001
1199	ENSG00000188313	PLSCR1	chr3	-	146521543	146522053	146525604	146525647	146517005	146517167	146533469	146533550	1199	2,1,2	334,314,288	3,3,1	311,327,301	117	584	0.459305938889	1.0	0.029,0.016,0.034	0.046,0.044,0.016	-0.009
119	ENSG00000103248	MTHFSD	chr16	-	86551972	86552146	86552178	86552292	86548463	86548577	86554644	86554751	119	13,2,1	15,5,4	7,3,3	8,5,4	188	248	0.630760050367	1.0	0.533,0.345,0.248	0.536,0.442,0.497	-0.116
1200	ENSG00000170899	GSTA4	chr6	-	52985450	52985583	52987356	52987408	52984463	52984605	52994156	52994261	1200	5,3,5	15,10,12	7,2,4	15,9,11	126	207	0.938969679693	1.0	0.354,0.33,0.406	0.434,0.267,0.374	0.005
1201	ENSG00000162961	DPY30	chr2	-	31883385	31883462	31891991	31892134	31869847	31869952	31917925	31918037	1201	198,173,126	182,148,124	226,199,101	224,123,105	217	151	0.67128905848	1.0	0.431,0.449,0.414	0.412,0.53,0.401	-0.016
1203	ENSG00000110075	PPP6R3	chr11	+	68583042	68583129	68587977	68588024	68575957	68576043	68590659	68590714	1203	51,15,17	23,6,1	36,16,11	11,14,4	161	121	0.330086594236	1.0	0.625,0.653,0.927	0.711,0.462,0.674	0.119
1204	ENSG00000110075	PPP6R3	chr11	+	68583042	68583129	68587944	68588024	68575957	68576043	68590659	68590714	1204	51,15,17	50,15,13	36,16,11	24,35,10	161	154	0.599339404136	1.0	0.494,0.489,0.556	0.589,0.304,0.513	0.044
1205	ENSG00000110075	PPP6R3	chr11	+	68564302	68564432	68567013	68567166	68558565	68558679	68569747	68569897	1205	75,14,28	112,21,32	60,35,23	73,43,30	204	227	0.538351652295	1.0	0.427,0.426,0.493	0.478,0.475,0.46	-0.022
1206	ENSG00000262879	RP11-156P1.3	chr17	-	47035043	47035126	47054117	47054213	47033277	47033381	47056459	47056753	1206	5,0,3	2,0,0	3,3,1	2,0,1	170	157	1	1.0	0.698,NA,1.0	0.581,1.0,0.48	0.162
1207	ENSG00000140650	PMM2	chr16	+	8806315	8806407	8811078	8811178	8801798	8801910	8811637	8811713	1207	29,9,14	84,31,26	28,16,12	79,34,32	166	174	0.874610336422	1.0	0.266,0.233,0.361	0.271,0.33,0.282	-0.008
1208	ENSG00000213064	SFT2D2	chr1	+	168235100	168235182	168236588	168236624	168231833	168231919	168236711	168236770	1208	15,6,9	9,5,4	14,9,7	14,5,1	156	110	0.890256131123	1.0	0.54,0.458,0.613	0.414,0.559,0.832	-0.065
1210	ENSG00000050130	JKAMP	chr14	+	59484989	59485116	59486712	59486804	59484442	59484593	59487673	59487828	1210	8,8,5	213,140,83	12,4,4	291,180,102	201	166	0.34882460115	1.0	0.03,0.045,0.047	0.033,0.018,0.031	0.013
1211	ENSG00000088888	MAVS	chr20	+	3857634	3857809	3861331	3861504	3854557	3854741	3862253	3862413	1211	36,6,20	17,8,5	24,10,16	13,5,6	249	247	0.883157438233	1.0	0.677,0.427,0.799	0.647,0.665,0.726	-0.045
1213	ENSG00000083454	P2RX5	chr17	-	3688625	3688676	3689491	3689627	3688011	3688105	3690069	3690150	1213	78,49,38	68,59,57	36,36,29	47,46,33	210	125	0.625846404372	1.0	0.406,0.331,0.284	0.313,0.318,0.343	0.016
1216	ENSG00000160058	BSDC1	chr1	-	32383829	32383939	32386778	32386895	32381213	32381268	32394079	32394140	1216	46,18,30	74,14,19	36,19,18	45,24,36	191	184	0.198175553485	1.0	0.375,0.553,0.603	0.435,0.433,0.325	0.113
1219	ENSG00000187109	NAP1L1	chr12	-	76067370	76067473	76068908	76068994	76060137	76060279	76074202	76074239	1219	443,511,354	2365,2795,2176	463,440,310	2124,2497,2090	160	177	0.9177978012	1.0	0.172,0.168,0.153	0.194,0.163,0.141	-0.002
1220	ENSG00000187109	NAP1L1	chr12	-	76056573	76056672	76059797	76059878	76056032	76056161	76060137	76060279	1220	3868,5466,4379	1,0,0	3958,4635,4017	2,1,0	155	173	1	1.0	1.0,1.0,1.0	1.0,1.0,1.0	0.0
1221	ENSG00000187109	NAP1L1	chr12	-	76056573	76056672	76059776	76059878	76056032	76056161	76060137	76060279	1221	1465,2003,1633	1,0,0	1587,1746,1481	2,1,0	176	173	1	1.0	0.999,1.0,1.0	0.999,0.999,1.0	0.0
1222	ENSG00000187109	NAP1L1	chr12	-	76060137	76060279	76067370	76067473	76056032	76056161	76068908	76068994	1222	1546,1803,1356	796,994,806	1380,1608,1264	746,930,792	177	216	0.578207741659	1.0	0.703,0.689,0.672	0.693,0.678,0.661	0.011
1223	ENSG00000187109	NAP1L1	chr12	-	76055018	76055090	76059797	76059878	76053832	76053909	76060137	76060279	1223	1465,1999,1630	1739,2463,2111	1583,1744,1481	1816,2336,1959	155	146	0.787133068013	1.0	0.442,0.433,0.421	0.451,0.413,0.416	0.005
1224	ENSG00000187109	NAP1L1	chr12	-	76055018	76055090	76059797	76059878	76050530	76050653	76060137	76060279	1224	1465,2000,1629	0,0,1	1583,1744,1482	1,0,0	155	146	1	1.0	1.0,1.0,0.999	0.999,1.0,1.0	0.0
1225	ENSG00000187109	NAP1L1	chr12	-	76056032	76056161	76059797	76059878	76055018	76055090	76060137	76060279	1225	1465,2000,1629	2147,3013,2703	1583,1744,1481	2059,2671,2424	155	203	0.654637727553	1.0	0.472,0.465,0.441	0.502,0.461,0.444	-0.01
1226	ENSG00000187109	NAP1L1	chr12	-	76056032	76056161	76060137	76060279	76055018	76055090	76067370	76067473	1226	2620,3125,2475	2140,3005,2692	2343,2850,2387	2047,2665,2411	216	203	0.893208489127	1.0	0.535,0.494,0.464	0.518,0.501,0.482	-0.003
1227	ENSG00000104549	SQLE	chr8	+	125018630	125018727	125020783	125020871	125018058	125018201	125021752	125022283	1227	146,707,1046	247,1002,1998	134,615,892	240,1069,1684	171	162	0.386923084638	1.0	0.359,0.401,0.332	0.346,0.353,0.334	0.02
1228	ENSG00000104549	SQLE	chr8	+	125009171	125009343	125011536	125011632	125007390	125007487	125018058	125018201	1228	251,973,1437	333,1338,2004	210,873,1041	252,1085,1614	246	170	0.835458610984	1.0	0.342,0.334,0.331	0.365,0.357,0.308	-0.008
122	ENSG00000103248	MTHFSD	chr16	-	86552032	86552146	86554644	86554751	86548463	86548577	86555168	86555235	122	6,1,1	5,4,6	11,1,1	12,0,4	181	188	0.54509002574	1.0	0.555,0.206,0.148	0.488,1.0,0.206	-0.262
1230	ENSG00000163322	FAM175A	chr4	-	83470202	83470396	83472221	83472288	83469031	83469151	83476642	83476679	1230	8,3,5	59,28,21	9,5,2	38,56,20	141	268	0.912568103604	1.0	0.205,0.169,0.312	0.31,0.145,0.16	0.024
1231	ENSG00000172731	LRRC20	chr10	-	70323862	70324030	70340552	70340702	70298975	70301508	70376451	70376596	1231	16,9,8	7,7,1	8,7,1	2,3,2	224	242	0.894333277612	1.0	0.712,0.581,0.896	0.812,0.716,0.351	0.103
1232	ENSG00000162298	SYVN1	chr11	-	65132247	65132351	65132731	65132780	65131469	65131596	65132921	65133074	1232	8,11,12	16,8,13	3,18,7	6,6,10	123	178	0.542658349502	1.0	0.42,0.666,0.572	0.42,0.813,0.503	-0.026
1233	ENSG00000171204	TMEM126B	chr11	+	85629131	85629203	85631144	85631316	85628596	85628688	85631686	85631808	1233	21,15,7	519,360,171	41,10,10	650,349,226	146	246	0.396040377891	1.0	0.064,0.066,0.065	0.096,0.046,0.069	-0.005
1234	ENSG00000171204	TMEM126B	chr11	+	85629131	85629262	85631144	85631316	85628592	85628688	85631686	85631808	1234	79,26,32	519,360,171	115,19,39	650,349,226	205	246	0.935099711959	1.0	0.154,0.08,0.183	0.175,0.061,0.172	0.003
123	ENSG00000103248	MTHFSD	chr16	-	86552032	86552146	86554644	86554748	86548463	86548577	86555168	86555235	123	7,1,1	5,4,6	12,1,2	12,0,4	178	188	0.356105238044	1.0	0.597,0.209,0.15	0.514,1.0,0.346	-0.301
124	ENSG00000103248	MTHFSD	chr16	-	86552032	86552146	86552178	86552292	86548463	86548577	86554644	86554751	124	13,2,1	16,7,8	7,3,3	16,5,8	188	188	0.805541580051	1.0	0.448,0.222,0.111	0.304,0.375,0.273	-0.057
125	ENSG00000064933	PMS1	chr2	+	189843963	189844080	189852654	189852777	189818016	189818180	189853938	189854082	125	15,24,14	31,37,21	27,27,14	69,47,21	191	197	0.525618933668	1.0	0.333,0.401,0.407	0.288,0.372,0.407	0.025
126	ENSG00000064933	PMS1	chr2	+	189818016	189818180	189843963	189844080	189795768	189795951	189852654	189852777	126	11,10,2	21,30,17	10,13,5	24,33,14	238	191	0.596526113727	1.0	0.296,0.211,0.086	0.251,0.24,0.223	-0.04
127	ENSG00000064933	PMS1	chr2	+	189795768	189795951	189805651	189805754	189791789	189791941	189818016	189818180	127	72,50,26	27,14,13	81,59,22	23,29,7	257	177	0.966301184029	1.0	0.647,0.711,0.579	0.708,0.584,0.684	-0.013
128	ENSG00000064933	PMS1	chr2	+	189795768	189795951	189818016	189818180	189791789	189791941	189843963	189844080	128	73,50,25	16,15,6	82,59,22	22,25,8	257	238	0.218629437906	1.0	0.809,0.755,0.794	0.775,0.686,0.718	0.06
129	ENSG00000064933	PMS1	chr2	+	189863742	189863974	189867798	189867929	189854238	189855128	189873495	189873656	129	149,157,128	59,61,50	136,152,146	67,66,41	306	205	0.937517203688	1.0	0.629,0.633,0.632	0.576,0.607,0.705	0.002
12	ENSG00000166012	TAF1D	chr11	-	93733349	93733397	93734624	93734660	93732243	93732291	93736140	93736304	12	46,108,113	0,3,9	63,90,99	0,1,13	110	122	0.570276574569	1.0	1.0,0.976,0.933	1.0,0.99,0.894	0.008
1310	ENSG00000165516	KLHDC2	chr14	+	49780212	49780322	49780702	49780775	49779594	49779806	49782369	49782457	1310	151,92,89	153,90,82	182,94,85	165,116,96	184	147	0.546521904011	1.0	0.441,0.45,0.464	0.468,0.393,0.414	0.027
1311	ENSG00000104883	PEX11G	chr19	-	7478313	7478376	7482032	7482211	7476875	7477436	7485837	7486026	1311	15,9,10	1,0,2	5,6,1	0,0,0	253	137	0.774425620931	1.0	0.89,1.0,0.73	1.0,1.0,1.0	-0.127
1313	ENSG00000123240	OPTN	chr10	+	13123994	13124110	13125417	13125567	13122384	13122487	13125945	13126039	1313	130,172,102	195,236,170	122,148,125	154,225,183	190	224	0.661608515479	1.0	0.44,0.462,0.414	0.483,0.437,0.446	-0.017
1314	ENSG00000026103	FAS	chr10	+	89010752	89010815	89011998	89012081	89010538	89010600	89013342	89013367	1314	108,71,53	138,134,129	95,92,55	143,135,126	137	157	0.795179370432	1.0	0.473,0.378,0.32	0.432,0.439,0.333	-0.011
1315	ENSG00000026103	FAS	chr10	+	89011998	89012081	89013342	89013367	89010538	89010600	89014118	89014450	1315	7,13,17	10,6,9	5,14,24	8,4,4	157	99	0.358717569734	1.0	0.306,0.577,0.544	0.283,0.688,0.791	-0.112
1316	ENSG00000108854	SMURF2	chr17	-	64551583	64551704	64554855	64554993	64547599	64547801	64555819	64555998	1316	96,77,96	81,49,55	120,108,68	68,61,60	212	195	0.765723609072	1.0	0.522,0.591,0.616	0.619,0.62,0.51	-0.007
1318	ENSG00000144815	NXPE3	chr3	+	101801234	101801989	101816794	101817001	101785399	101785689	101821403	101828229	1318	149,88,91	25,3,6	123,89,123	18,12,7	829	281	0.548740548826	1.0	0.669,0.909,0.837	0.698,0.715,0.856	0.049
131	ENSG00000256646	PSMA2	chr7	-	42924674	42924797	42926535	42926668	42923324	42923406	42927382	42927459	131	3036,1895,1301	3054,2068,1573	3447,2094,1404	3401,2247,1546	207	197	0.623084366461	1.0	0.486,0.466,0.44	0.491,0.47,0.464	-0.011
1323	ENSG00000132300	PTCD3	chr2	+	86117054	86117159	86118920	86119044	86116529	86116598	86121478	86121594	1323	136,97,51	174,138,85	101,122,61	145,136,106	179	198	0.888163150664	1.0	0.464,0.437,0.399	0.435,0.498,0.389	-0.007
1325	ENSG00000118515	SGK1	chr6	-	134172661	134172774	134173022	134173154	134172192	134172316	134173273	134173357	1325	760,806,432	572,550,303	583,733,423	399,497,329	206	187	0.974108664763	1.0	0.547,0.571,0.564	0.57,0.572,0.539	0.0
1326	ENSG00000157216	SSBP3	chr1	-	54257126	54257186	54258068	54258149	54251793	54251860	54281437	54281527	1326	1,1,1	60,41,32	2,0,1	27,24,34	155	134	1	1.0	0.014,0.021,0.026	0.06,0.0,0.025	-0.008
1329	ENSG00000149483	TMEM138	chr11	+	61366044	61366216	61367922	61367998	61364251	61364518	61368596	61369509	1329	368,178,157	164,81,70	370,212,167	198,77,63	246	150	0.783988443434	1.0	0.578,0.573,0.578	0.533,0.627,0.618	-0.016
132	ENSG00000196511	TPK1	chr7	-	144648806	144648879	144667725	144667846	144623165	144623261	144681806	144681864	132	2,0,0	23,6,8	1,0,1	12,9,7	195	147	1	1.0	0.062,0.0,0.0	0.059,0.0,0.097	-0.031
1330	ENSG00000122971	ACADS	chr12	+	120737836	120737988	120738048	120738188	120737355	120737467	120738279	120738450	1330	58,27,21	0,0,1	32,10,29	0,0,0	226	214	1	1.0	1.0,1.0,0.952	1.0,1.0,1.0	-0.016
1331	ENSG00000160688	FLAD1	chr1	+	154992564	154992673	154992712	154992786	154990338	154990528	154992901	154993111	1331	8,4,3	115,82,73	3,3,4	85,62,71	183	148	0.530937156506	1.0	0.053,0.038,0.032	0.028,0.038,0.044	0.004
1333	ENSG00000144674	GOLGA4	chr3	+	37251394	37251484	37273535	37273601	37243269	37243622	37281957	37282272	1333	25,37,46	31,15,24	24,30,39	25,27,20	164	140	0.56683371128	1.0	0.408,0.678,0.621	0.45,0.487,0.625	0.048
1334	ENSG00000187630	DHRS4L2	chr14	+	23995031	23995133	24001383	24001517	23990181	23990359	24004336	24004392	1334	14,29,18	0,0,0	13,18,14	0,1,0	176	208	1	1.0	1.0,1.0,1.0	1.0,0.955,1.0	0.015
1338	ENSG00000197275	RAD54B	chr8	-	94432610	94432656	94458267	94458436	94411120	94411315	94467404	94467555	1338	142,107,116	0,0,3	179,187,114	0,1,0	243	120	1	1.0	1.0,1.0,0.95	1.0,0.989,1.0	-0.013
133	ENSG00000196511	TPK1	chr7	-	144648806	144648879	144667725	144667846	144623165	144623261	144682908	144682978	133	4,1,0	27,9,10	1,1,1	22,14,9	195	147	0.469830743491	1.0	0.1,0.077,0.0	0.033,0.051,0.077	0.005
1340	ENSG00000104980	TIMM44	chr19	-	7935064	7935145	7938026	7938197	7934088	7934238	7941101	7941197	1340	177,114,120	112,67,68	151,111,113	85,49,72	245	155	0.541053699473	1.0	0.5,0.518,0.528	0.529,0.589,0.498	-0.023
1341	ENSG00000116489	CAPZA1	chr1	+	112649417	112649469	112653597	112653661	112647209	112647273	112654464	112654671	1341	635,437,334	1039,639,513	814,594,388	1308,899,549	126	138	0.832722514386	1.0	0.401,0.428,0.416	0.405,0.42,0.436	-0.005
1342	ENSG00000112983	BRD8	chr5	-	138163586	138163643	138164086	138164133	138163129	138163344	138164319	138164413	1342	172,195,135	0,2,5	146,170,130	1,2,1	121	131	0.923492207215	1.0	1.0,0.991,0.967	0.994,0.989,0.993	-0.006
1343	ENSG00000112983	BRD8	chr5	-	138167933	138168078	138168469	138168688	138165827	138166108	138169221	138169358	1343	159,98,90	69,54,45	112,133,109	58,69,41	293	219	0.856630208423	1.0	0.633,0.576,0.599	0.591,0.59,0.665	-0.013
1344	ENSG00000112983	BRD8	chr5	-	138163129	138163344	138163586	138163643	138162053	138162146	138164319	138164413	1344	0,0,3	294,320,313	0,0,0	223,296,278	131	289	1	1.0	0.0,0.0,0.021	0.0,0.0,0.0	0.007
1345	ENSG00000112983	BRD8	chr5	-	138162053	138162146	138163129	138163344	138160967	138161068	138163586	138163643	1345	192,214,204	8,12,7	147,185,184	8,13,10	289	167	0.276158312662	1.0	0.933,0.912,0.944	0.914,0.892,0.914	0.023
1346	ENSG00000007264	MATK	chr19	-	3781606	3781672	3783125	3783297	3779697	3779797	3783813	3783918	1346	22,25,23	150,59,53	22,7,16	95,35,56	246	140	0.457916122438	1.0	0.077,0.194,0.198	0.116,0.102,0.14	0.037
1347	ENSG00000007264	MATK	chr19	-	3781606	3781672	3783125	3783219	3779697	3779797	3783813	3784033	1347	59,55,52	150,59,53	58,22,42	95,35,56	168	140	0.8083260239	1.0	0.247,0.437,0.45	0.337,0.344,0.385	0.023
1349	ENSG00000165233	C9orf89	chr9	+	93110567	93110721	93111878	93111938	93107673	93107827	93112217	93112289	1349	107,85,83	29,13,15	65,34,87	18,6,13	228	134	0.868079391437	1.0	0.684,0.794,0.765	0.68,0.769,0.797	-0.001
134	ENSG00000196511	TPK1	chr7	-	144648806	144648879	144682908	144682978	144623165	144623261	144765879	144765951	134	12,8,2	21,6,8	15,5,0	10,9,9	144	147	0.649058161755	1.0	0.368,0.576,0.203	0.605,0.362,0.0	0.06
1352	ENSG00000175287	PHYHD1	chr9	+	128937756	128937778	128940368	128940497	128936582	128936645	128940598	128940715	1352	9,3,2	21,5,6	2,1,1	5,2,7	96	203	0.336565687804	1.0	0.475,0.559,0.413	0.458,0.514,0.232	0.081
1353	ENSG00000175287	PHYHD1	chr9	+	128937756	128937778	128940368	128940497	128936447	128936503	128940598	128940715	1353	3,0,0	12,3,1	1,0,0	2,2,4	96	203	0.488504949935	1.0	0.346,0.0,0.0	0.514,0.0,0.0	-0.056
1354	ENSG00000175287	PHYHD1	chr9	+	128936582	128936645	128937756	128937778	128936447	128936503	128940368	128940497	1354	27,21,10	6,0,1	8,6,11	3,2,1	137	96	0.392236362725	1.0	0.759,1.0,0.875	0.651,0.678,0.885	0.14
1355	ENSG00000175287	PHYHD1	chr9	+	128936582	128936645	128937756	128937778	128936447	128936503	128940598	128940715	1355	19,19,5	3,0,0	5,4,8	1,0,0	137	96	0.795329852034	1.0	0.816,1.0,1.0	0.778,1.0,1.0	0.013
1356	ENSG00000175287	PHYHD1	chr9	+	128936582	128936645	128940368	128940497	128936447	128936503	128940598	128940715	1356	19,19,5	12,3,1	5,4,8	2,2,4	137	203	0.567469451727	1.0	0.701,0.904,0.881	0.787,0.748,0.748	0.068
1357	ENSG00000175287	PHYHD1	chr9	+	128936582	128936645	128940368	128940497	128936447	128936503	128941444	128941571	1357	18,21,5	11,2,0	7,4,7	1,2,4	137	203	0.892552933389	1.0	0.708,0.94,1.0	0.912,0.748,0.722	0.089
135	ENSG00000196511	TPK1	chr7	-	144667725	144667846	144681806	144681864	144648806	144648879	144682908	144682978	135	6,2,4	7,1,1	4,3,6	3,2,2	132	195	0.735852626009	1.0	0.559,0.747,0.855	0.663,0.689,0.816	-0.002
1360	ENSG00000175287	PHYHD1	chr9	+	128940368	128940497	128940598	128940715	128936582	128936645	128941444	128941571	1360	20,4,5	19,18,10	4,2,7	11,10,10	203	191	0.45822786143	1.0	0.498,0.173,0.32	0.255,0.158,0.397	0.06
1361	ENSG00000175287	PHYHD1	chr9	+	128940368	128940497	128940598	128940715	128937756	128937778	128941444	128941571	1361	19,9,7	20,18,10	9,9,6	11,10,9	203	191	0.752000901175	1.0	0.472,0.32,0.397	0.435,0.459,0.385	-0.03
1362	ENSG00000141198	TOM1L1	chr17	+	54905488	54905567	54912665	54912815	54903707	54903792	54913747	54913873	1362	47,24,11	91,115,80	41,28,12	77,122,75	153	224	0.819182095758	1.0	0.431,0.234,0.168	0.438,0.252,0.19	-0.016
1363	ENSG00000141198	TOM1L1	chr17	+	54938923	54939020	54947260	54947312	54937108	54937226	54949517	54949623	1363	64,52,29	57,50,23	65,48,39	50,54,26	171	126	0.799502925872	1.0	0.453,0.434,0.482	0.489,0.396,0.525	-0.014
1366	ENSG00000272305	RP11-894J14.5	chr3	-	53085749	53085852	53092368	53092618	53077687	53077828	53099380	53099453	1366	95,50,45	1,0,4	90,53,39	1,1,5	324	177	0.410401199152	1.0	0.981,1.0,0.86	0.98,0.967,0.81	0.028
1367	ENSG00000272305	RP11-894J14.5	chr3	-	53077978	53078211	53085749	53085852	53077687	53077828	53099380	53099453	1367	1,0,4	0,1,0	1,1,5	0,1,0	177	307	1	1.0	1.0,0.0,1.0	1.0,0.634,1.0	-0.211
1368	ENSG00000272305	RP11-894J14.5	chr3	-	53077978	53078211	53092368	53092618	53077687	53077828	53099380	53099453	1368	95,50,45	0,1,0	90,53,39	0,1,0	324	307	1	1.0	1.0,0.979,1.0	1.0,0.98,1.0	-0.0
1369	ENSG00000173482	PTPRM	chr18	+	8248149	8248176	8253226	8253414	8247844	8247919	8296367	8296455	1369	0,0,0	81,89,68	1,0,0	44,83,94	101	262	1	1.0	0.0,0.0,0.0	0.056,0.0,0.0	-0.019
136	ENSG00000105669	COPE	chr19	-	18906959	18907112	18910970	18911071	18905575	18905629	18912983	18913046	136	275,219,175	123,117,91	150,97,135	63,44,83	175	227	0.964963627554	1.0	0.744,0.708,0.714	0.755,0.741,0.678	-0.003
1370	ENSG00000173482	PTPRM	chr18	+	8247844	8247919	8253226	8253414	8244057	8244209	8296367	8296455	1370	33,29,26	43,40,34	28,29,25	13,33,39	149	262	0.287263041152	1.0	0.574,0.56,0.573	0.791,0.607,0.53	-0.074
1371	ENSG00000168894	RNF181	chr2	+	85596821	85596931	85597103	85597178	85596518	85596649	85597444	85597581	1371	894,1020,824	1403,1709,1494	836,675,714	1222,1109,1295	184	149	0.737965880206	1.0	0.34,0.326,0.309	0.356,0.33,0.309	-0.007
1372	ENSG00000168894	RNF181	chr2	+	85596856	85596931	85597103	85597178	85596518	85596649	85597444	85597604	1372	99,131,92	1403,1709,1494	100,87,103	1222,1109,1295	149	149	0.249415705024	1.0	0.066,0.071,0.058	0.076,0.073,0.074	-0.009
1375	ENSG00000075131	TIPIN	chr15	-	66349314	66349437	66351524	66351600	66341149	66341356	66352128	66352207	1375	27,20,9	55,27,28	37,15,17	47,42,19	150	197	0.475158472022	1.0	0.392,0.493,0.297	0.508,0.319,0.54	-0.062
1376	ENSG00000100412	ACO2	chr22	+	41517526	41517631	41518480	41518572	41515766	41515917	41520170	41520276	1376	155,94,66	179,123,137	72,61,79	115,131,116	179	166	0.307049876304	1.0	0.445,0.415,0.309	0.367,0.302,0.387	0.038
1378	ENSG00000100031	GGT1	chr22	+	24607953	24608023	24609961	24610033	24603197	24603321	24610249	24610531	1378	8,2,1	1,1,0	0,4,3	1,0,1	144	146	1	1.0	0.89,0.67,1.0	0.0,1.0,0.753	0.269
1379	ENSG00000112130	RNF8	chr6	+	37371511	37371574	37381149	37381354	37368377	37369218	37390741	37391168	1379	40,37,27	186,166,166	31,31,21	171,141,110	137	279	0.910997631473	1.0	0.305,0.312,0.249	0.27,0.309,0.28	0.002
137	ENSG00000105669	COPE	chr19	-	18903267	18903423	18905575	18905629	18900380	18900449	18910970	18911071	137	2,6,4	75,63,69	2,1,2	38,24,43	128	230	0.427863382404	1.0	0.046,0.146,0.094	0.086,0.07,0.077	0.018
1380	ENSG00000112130	RNF8	chr6	+	37371511	37371574	37374619	37374709	37368377	37369218	37376925	37377033	1380	45,42,38	84,97,30	39,37,31	98,66,41	137	164	0.518306234769	1.0	0.391,0.341,0.603	0.323,0.402,0.475	0.045
1381	ENSG00000112130	RNF8	chr6	+	37371511	37371574	37376925	37377033	37368377	37369218	37381149	37381354	1381	42,36,28	49,40,33	32,31,21	30,48,33	137	182	0.550778554732	1.0	0.532,0.545,0.53	0.586,0.462,0.458	0.034
1382	ENSG00000112130	RNF8	chr6	+	37371511	37371574	37376925	37377033	37368875	37369218	37390741	37391062	1382	40,37,27	18,12,8	31,31,21	6,18,13	137	182	0.568317243924	1.0	0.747,0.804,0.818	0.873,0.696,0.682	0.039
1383	ENSG00000112130	RNF8	chr6	+	37368377	37369218	37376925	37377033	37360445	37360574	37381149	37381354	1383	596,423,316	45,36,26	507,327,308	30,43,28	915	182	0.582268314436	1.0	0.725,0.7,0.707	0.771,0.602,0.686	0.024
1384	ENSG00000112130	RNF8	chr6	+	37368483	37369218	37376925	37377033	37360445	37360574	37381149	37381354	1384	613,433,328	45,36,26	523,349,313	30,43,28	809	182	0.600432168781	1.0	0.754,0.73,0.739	0.797,0.646,0.715	0.022
1388	ENSG00000150093	ITGB1	chr10	-	32922256	32922346	32923584	32923740	32920244	32920385	32925870	32926109	1388	1016,1442,772	546,742,569	2298,2606,1608	1327,1776,1141	230	164	0.280666851637	1.0	0.57,0.581,0.492	0.553,0.511,0.501	0.026
1391	ENSG00000115750	TAF1B	chr2	+	9868275	9868429	9875864	9876018	9854325	9854421	9882705	9882805	1391	69,47,41	52,34,22	50,58,57	52,38,18	228	228	0.726994578034	1.0	0.57,0.58,0.651	0.49,0.604,0.76	-0.018
1394	ENSG00000215301	DDX3X	chrX	+	41343215	41343351	41343736	41343822	41342736	41342836	41344029	41344128	1394	433,252,265	176,88,79	372,331,253	94,101,93	210	160	0.199277313298	1.0	0.652,0.686,0.719	0.751,0.714,0.675	-0.028
1397	ENSG00000136504	KAT7	chr17	+	49805362	49805445	49809118	49809208	49798318	49798558	49811475	49811574	1397	22,6,6	24,7,4	17,26,5	12,16,10	157	164	0.694458251447	1.0	0.489,0.472,0.61	0.597,0.629,0.343	0.001
1399	ENSG00000177311	ZBTB38	chr3	+	141381424	141381487	141386871	141386937	141369871	141369946	141403926	141404031	1399	23,5,5	11,5,14	10,7,10	14,7,7	137	140	0.95883855329	1.0	0.681,0.505,0.267	0.422,0.505,0.593	-0.022
139	ENSG00000014641	MDH1	chr2	+	63594487	63594586	63597398	63597574	63588608	63589046	63599169	63599292	139	475,487,286	3476,3501,2371	609,620,311	4352,3926,2634	173	250	0.616934384763	1.0	0.165,0.167,0.148	0.168,0.186,0.146	-0.007
13	ENSG00000166012	TAF1D	chr11	-	93733349	93733397	93734624	93734660	93733086	93733121	93737063	93737239	13	8,15,22	223,390,362	10,17,15	245,355,388	110	122	0.73448301559	1.0	0.038,0.041,0.063	0.043,0.05,0.041	0.003
1400	ENSG00000119125	GDA	chr9	+	72247405	72247433	72248271	72248406	72245147	72245278	72250749	72250841	1400	23,17,15	51,59,50	20,26,11	68,66,52	102	209	0.625858436865	1.0	0.48,0.371,0.381	0.376,0.447,0.302	0.036
1401	ENSG00000119125	GDA	chr9	+	72247405	72247433	72248271	72248338	72245147	72245278	72250749	72250841	1401	23,17,15	6,3,5	20,26,11	10,3,2	102	141	0.728898353703	1.0	0.841,0.887,0.806	0.734,0.923,0.884	-0.002
1402	ENSG00000185808	PIGP	chr21	-	37067261	37067380	37072144	37072310	37065373	37065712	37072433	37072537	1402	80,86,55	278,157,172	115,84,62	352,162,161	240	193	0.66334390834	1.0	0.188,0.306,0.205	0.208,0.294,0.236	-0.013
1403	ENSG00000185808	PIGP	chr21	-	37067261	37067380	37069551	37069624	37065373	37065712	37072433	37072537	1403	227,88,128	278,157,172	251,103,111	352,162,161	147	193	0.752596886933	1.0	0.517,0.424,0.494	0.484,0.455,0.475	0.007
1404	ENSG00000185808	PIGP	chr21	-	37069551	37069624	37072144	37072310	37065373	37065712	37072433	37072537	1404	80,86,55	227,88,128	115,84,62	251,103,111	240	147	0.631183085737	1.0	0.178,0.374,0.208	0.219,0.333,0.255	-0.016
1406	ENSG00000246273	SBF2-AS1	chr11	+	9780375	9780575	9783039	9783109	9758295	9758503	9790868	9791244	1406	31,41,35	0,0,0	22,35,30	1,0,0	274	144	1	1.0	1.0,1.0,1.0	0.92,1.0,1.0	0.027
1407	ENSG00000167107	ACSF2	chr17	+	50464217	50464294	50464525	50464599	50463817	50463909	50471027	50471135	1407	198,128,95	4,8,6	175,168,116	8,2,5	151	148	0.438129735847	1.0	0.98,0.94,0.939	0.955,0.988,0.958	-0.014
1408	ENSG00000130479	MAP1S	chr19	+	17720985	17721037	17724125	17724208	17719479	17719620	17725048	17725189	1408	0,0,1	20,23,17	0,0,0	8,17,27	126	157	1	1.0	0.0,0.0,0.068	0.0,0.0,0.0	0.023
140	ENSG00000014641	MDH1	chr2	+	63594487	63594586	63595422	63595519	63588608	63589046	63597398	63597574	140	476,490,287	1549,1318,979	609,622,313	1918,1747,1069	173	171	0.979563816816	1.0	0.233,0.269,0.225	0.239,0.26,0.224	0.001
1411	ENSG00000197798	FAM118B	chr11	+	126250505	126250733	126254304	126254433	126240791	126241044	126256566	126256852	1411	110,79,49	70,41,34	126,62,53	61,47,36	302	203	0.963432324168	1.0	0.514,0.564,0.492	0.581,0.47,0.497	0.007
1412	ENSG00000197798	FAM118B	chr11	+	126234994	126235087	126240791	126241044	126229224	126229293	126250505	126250733	1412	20,9,4	107,70,45	23,7,10	125,58,46	167	327	0.520995282596	1.0	0.268,0.201,0.148	0.265,0.191,0.299	-0.046
1413	ENSG00000197798	FAM118B	chr11	+	126240791	126241044	126250505	126250733	126234994	126235087	126254304	126254433	1413	100,51,43	126,69,43	107,60,46	120,68,60	327	302	0.795306259495	1.0	0.423,0.406,0.48	0.452,0.449,0.415	-0.002
1414	ENSG00000197798	FAM118B	chr11	+	126240791	126241044	126250505	126250733	126229224	126229293	126254304	126254433	1414	78,43,24	124,69,43	75,41,30	120,68,60	327	302	0.795793504475	1.0	0.367,0.365,0.34	0.366,0.358,0.316	0.011
1415	ENSG00000162910	MRPL55	chr1	-	228108436	228108474	228108954	228109021	228108234	228108318	228109260	228109299	1415	21,0,2	15,16,18	14,1,4	10,8,16	141	112	0.393578474611	1.0	0.527,0.0,0.081	0.527,0.09,0.166	-0.058
1416	ENSG00000117859	OSBPL9	chr1	+	51651990	51652041	51669433	51669512	51617108	51617221	51714002	51714079	1416	15,18,7	39,30,27	16,16,6	30,26,18	125	153	0.518287687645	1.0	0.32,0.423,0.241	0.395,0.43,0.29	-0.044
1417	ENSG00000146409	SLC18B1	chr6	-	132787433	132787581	132790176	132790272	132783932	132784089	132796981	132797121	1417	22,23,22	47,32,29	17,17,12	39,28,31	170	222	0.269382496427	1.0	0.379,0.484,0.498	0.363,0.442,0.336	0.073
1419	ENSG00000134759	ELP2	chr18	+	36160931	36161004	36170062	36170196	36159957	36160015	36171046	36171160	1419	51,59,39	134,191,182	43,52,33	98,165,144	147	208	0.716080343342	1.0	0.35,0.304,0.233	0.383,0.308,0.245	-0.016
141	ENSG00000257621	PSMA3-AS1	chr14	-	58273978	58274135	58291634	58291707	58266888	58267393	58297954	58298122	141	83,53,24	6,4,4	78,34,27	1,3,7	147	231	0.922220427165	1.0	0.956,0.954,0.904	0.992,0.947,0.858	0.006
1420	ENSG00000134759	ELP2	chr18	+	36160931	36161004	36167100	36167222	36159957	36160015	36171046	36171160	1420	51,59,39	79,105,84	43,52,33	65,85,100	147	196	0.702391808534	1.0	0.463,0.428,0.382	0.469,0.449,0.306	0.016
1421	ENSG00000134759	ELP2	chr18	+	36160931	36161004	36167100	36167222	36159957	36160015	36170062	36170196	1421	51,61,36	209,277,225	43,52,31	189,265,230	147	196	0.437418808866	1.0	0.245,0.227,0.176	0.233,0.207,0.152	0.019
1422	ENSG00000134759	ELP2	chr18	+	36160931	36161004	36167152	36167222	36159957	36160015	36170062	36170196	1422	51,61,36	136,167,136	43,52,31	123,177,141	147	144	0.307664815496	1.0	0.269,0.264,0.206	0.255,0.223,0.177	0.028
1423	ENSG00000134759	ELP2	chr18	+	36167100	36167222	36170062	36170196	36164474	36164667	36171046	36171160	1423	242,289,212	134,192,182	198,257,220	98,164,144	196	208	0.30158472922	1.0	0.657,0.615,0.553	0.682,0.624,0.619	-0.033
1424	ENSG00000134759	ELP2	chr18	+	36167100	36167222	36170062	36170196	36159957	36160015	36171046	36171160	1424	79,105,84	134,191,182	65,85,100	98,165,144	196	208	0.271822642985	1.0	0.385,0.368,0.329	0.413,0.353,0.424	-0.036
1425	ENSG00000134759	ELP2	chr18	+	36167100	36167222	36170062	36170196	36160931	36161004	36171046	36171160	1425	79,105,85	134,193,182	67,85,101	98,164,144	196	208	0.228816512059	1.0	0.385,0.366,0.331	0.42,0.355,0.427	-0.04
1426	ENSG00000134759	ELP2	chr18	+	36146249	36146381	36154849	36154999	36145947	36146048	36156465	36156654	1426	135,98,60	279,249,155	103,126,88	227,291,188	206	224	0.65829757091	1.0	0.345,0.3,0.296	0.33,0.32,0.337	-0.015
1427	ENSG00000134759	ELP2	chr18	+	36167152	36167222	36170062	36170196	36164474	36164667	36171046	36171160	1427	16,17,12	134,192,182	10,12,23	98,164,144	144	208	0.37214816749	1.0	0.147,0.113,0.087	0.128,0.096,0.187	-0.021
1428	ENSG00000134759	ELP2	chr18	+	36167152	36167222	36170062	36170196	36159957	36160015	36171046	36171160	1428	13,14,9	134,191,182	7,9,18	98,165,144	144	208	0.572798823232	1.0	0.123,0.096,0.067	0.094,0.073,0.153	-0.011
1429	ENSG00000134759	ELP2	chr18	+	36138794	36138872	36139418	36139613	36138269	36138426	36141136	36141201	1429	71,40,16	8,3,0	90,56,25	3,4,3	152	269	0.502613222559	1.0	0.94,0.959,1.0	0.982,0.961,0.936	0.007
1430	ENSG00000134759	ELP2	chr18	+	36164474	36164667	36167100	36167222	36160931	36161004	36170062	36170196	1430	227,250,152	209,277,226	206,281,194	191,265,231	267	196	0.341879275927	1.0	0.444,0.399,0.331	0.442,0.438,0.381	-0.029
1431	ENSG00000130023	ERMARD	chr6	+	169776333	169776411	169776454	169776673	169775939	169776065	169779181	169779295	1431	0,0,0	29,12,8	1,0,1	21,11,5	152	293	1	1.0	0.0,0.0,0.0	0.084,0.0,0.278	-0.121
1432	ENSG00000160087	UBE2J2	chr1	-	1264782	1264830	1266097	1266290	1263345	1263386	1267861	1267992	1432	3,0,0	0,0,0	1,0,0	0,1,0	267	122	1	1.0	1.0,NA,NA	1.0,0.0,NA	0.5
1433	ENSG00000140521	POLG	chr15	-	89322741	89322902	89323403	89323552	89319227	89319350	89323814	89323901	1433	23,14,8	66,54,64	5,9,10	19,28,34	223	235	0.641603720408	1.0	0.269,0.215,0.116	0.217,0.253,0.237	-0.036
1435	ENSG00000164089	ETNPPL	chr4	-	108756417	108756492	108759748	108759908	108754619	108754710	108760187	108760306	1435	66,26,29	33,7,10	89,63,36	27,18,11	234	149	0.271896320735	1.0	0.56,0.703,0.649	0.677,0.69,0.676	-0.044
1436	ENSG00000164089	ETNPPL	chr4	-	108756417	108756492	108759748	108759890	108754619	108754710	108760187	108760306	1436	29,15,11	33,7,10	41,34,19	27,18,11	216	149	0.243477769882	1.0	0.377,0.596,0.431	0.512,0.566,0.544	-0.073
1437	ENSG00000140416	TPM1	chr15	+	63061197	63061273	63061712	63061788	63060868	63060939	63062214	63062277	1437	147,88,80	9,2,3	94,64,65	2,5,3	150	150	0.871488274249	1.0	0.942,0.978,0.964	0.979,0.928,0.956	0.007
1439	ENSG00000102984	ZNF821	chr16	-	71864902	71865048	71867911	71868037	71864137	71864242	71879906	71880023	1439	16,10,7	16,22,26	8,6,9	32,20,18	200	220	0.252730936497	1.0	0.524,0.333,0.228	0.216,0.248,0.355	0.089
143	ENSG00000108100	CCNY	chr10	+	35501500	35501535	35516522	35516623	35483403	35483478	35525963	35525999	143	8,3,3	107,42,33	14,1,1	101,74,42	109	175	0.794397285929	1.0	0.107,0.103,0.127	0.182,0.021,0.037	0.032
1440	ENSG00000102984	ZNF821	chr16	-	71864902	71865048	71867892	71868037	71864137	71864242	71879906	71880023	1440	16,10,7	16,22,26	9,6,9	32,20,18	219	220	0.292504190143	1.0	0.501,0.313,0.213	0.22,0.232,0.334	0.08
1442	ENSG00000116690	PRG4	chr1	+	186300090	186300213	186301591	186301711	186296845	186296951	186309792	186309870	1442	70,19,26	47,9,21	56,42,22	28,11,23	197	194	0.456603521165	1.0	0.595,0.675,0.549	0.663,0.79,0.485	-0.04
1443	ENSG00000056050	C4orf27	chr4	-	169748743	169748842	169750535	169750725	169741956	169742107	169753675	169753835	1443	221,232,203	30,22,15	237,238,183	29,21,11	264	173	0.618302311453	1.0	0.828,0.874,0.899	0.843,0.881,0.916	-0.013
1445	ENSG00000214046	SMIM7	chr19	-	16654034	16654125	16659394	16659447	16647095	16647261	16659958	16660000	1445	40,87,64	89,70,44	33,53,54	100,61,55	127	165	0.30541140747	1.0	0.369,0.618,0.654	0.3,0.53,0.561	0.083
1446	ENSG00000214046	SMIM7	chr19	-	16654034	16654125	16659394	16659447	16631123	16631724	16659958	16660000	1446	15,26,18	2,2,2	11,17,17	6,2,1	127	165	0.306183937548	1.0	0.907,0.944,0.921	0.704,0.917,0.957	0.065
1448	ENSG00000214046	SMIM7	chr19	-	16647095	16647261	16654034	16654125	16630996	16631724	16659394	16659447	1448	115,77,91	233,334,227	99,68,70	265,249,261	165	240	0.342094036591	1.0	0.418,0.251,0.368	0.352,0.284,0.281	0.04
144	ENSG00000108100	CCNY	chr10	+	35516522	35516623	35525963	35525999	35501500	35501535	35529972	35530030	144	83,34,24	48,17,19	54,52,34	38,25,18	175	110	0.866588362879	1.0	0.521,0.557,0.443	0.472,0.567,0.543	-0.02
1450	ENSG00000132950	ZMYM5	chr13	-	19851354	19852190	19862398	19862466	19838699	19838985	19863449	19863524	1450	3,4,0	102,136,121	0,1,1	117,157,112	142	910	1	1.0	0.159,0.159,0.0	0.0,0.039,0.054	0.075
1451	ENSG00000132950	ZMYM5	chr13	-	19838699	19838985	19851354	19852190	19837464	19837821	19862398	19862466	1451	105,132,115	57,87,79	117,150,112	46,94,60	910	360	0.221833236806	1.0	0.422,0.375,0.365	0.502,0.387,0.425	-0.051
1452	ENSG00000132950	ZMYM5	chr13	-	19838699	19838985	19851688	19852190	19835476	19835689	19862398	19862466	1452	79,103,94	49,81,76	89,112,90	49,91,55	576	360	0.470816903853	1.0	0.502,0.443,0.436	0.532,0.435,0.506	-0.031
1453	ENSG00000132950	ZMYM5	chr13	-	19838699	19838985	19851354	19852190	19835476	19835689	19862398	19862466	1453	105,140,119	49,81,76	121,154,120	49,91,55	910	360	0.347750652508	1.0	0.459,0.406,0.383	0.494,0.401,0.463	-0.037
1455	ENSG00000132950	ZMYM5	chr13	-	19851688	19852190	19862398	19862466	19838699	19838985	19863449	19863524	1455	3,4,0	74,96,92	0,1,1	86,109,82	142	576	1	1.0	0.141,0.145,0.0	0.0,0.036,0.047	0.068
1457	ENSG00000174891	RSRC1	chr3	+	158203071	158203245	158298038	158298075	158123865	158123991	158354856	158354908	1457	184,236,219	24,41,25	159,237,200	31,22,42	248	111	0.529827699689	1.0	0.774,0.72,0.797	0.697,0.828,0.681	0.028
1460	ENSG00000241058	NSUN6	chr10	-	18642475	18642555	18648489	18648645	18616183	18616293	18651128	18651622	1460	20,5,4	10,4,11	24,9,12	14,11,3	230	154	0.36238583531	1.0	0.572,0.456,0.196	0.534,0.354,0.728	-0.131
1463	ENSG00000072682	P4HA2	chr5	-	132198205	132198271	132198320	132198380	132195411	132195480	132198878	132198932	1463	239,259,370	107,155,240	140,204,259	53,132,217	134	140	0.695247883047	1.0	0.7,0.636,0.617	0.734,0.618,0.555	0.015
1464	ENSG00000150867	PIP4K2A	chr10	-	22591628	22591781	22607926	22608023	22573310	22573457	22609619	22609717	1464	18,19,20	41,33,29	16,14,14	37,36,26	171	227	0.391311333994	1.0	0.368,0.433,0.478	0.365,0.34,0.417	0.052
1465	ENSG00000150867	PIP4K2A	chr10	-	22573310	22573457	22607926	22608023	22550658	22550772	22609619	22609717	1465	19,19,20	17,21,9	16,14,14	10,15,9	171	221	0.907660904411	1.0	0.591,0.539,0.742	0.674,0.547,0.668	-0.006
1468	ENSG00000161010	C5orf45	chr5	-	179851242	179851424	179853196	179853276	179847977	179848066	179853377	179853437	1468	7,2,4	11,8,5	4,4,5	7,11,10	154	256	0.811671633775	1.0	0.514,0.294,0.571	0.487,0.377,0.454	0.02
1470	ENSG00000161010	C5orf45	chr5	-	179844151	179844227	179847977	179848066	179841906	179842064	179853377	179853437	1470	12,9,4	27,20,28	9,8,9	22,13,22	163	150	0.384771200333	1.0	0.29,0.293,0.116	0.274,0.362,0.274	-0.07
1471	ENSG00000161010	C5orf45	chr5	-	179844151	179844227	179853196	179853276	179841906	179842064	179853377	179853437	1471	2,0,4	27,20,28	0,1,4	22,13,22	154	150	0.91006512596	1.0	0.067,0.0,0.122	0.0,0.07,0.15	-0.01
1472	ENSG00000161010	C5orf45	chr5	-	179847977	179848066	179853196	179853276	179844151	179844227	179853377	179853437	1472	2,0,4	22,15,17	0,1,4	16,15,16	154	163	0.822608246035	1.0	0.088,0.0,0.199	0.0,0.066,0.209	0.004
1473	ENSG00000161010	C5orf45	chr5	-	179847977	179848066	179853196	179853276	179841906	179842064	179853377	179853437	1473	2,0,4	12,9,4	0,1,4	9,8,9	154	163	0.704999830656	1.0	0.15,0.0,0.514	0.0,0.117,0.32	0.076
1474	ENSG00000161010	C5orf45	chr5	-	179851242	179851337	179853196	179853276	179847977	179848066	179853377	179853437	1474	7,2,4	5,5,3	4,4,5	5,8,6	154	169	0.515856978358	1.0	0.606,0.305,0.594	0.467,0.354,0.478	0.069
1475	ENSG00000120254	MTHFD1L	chr6	+	150887844	150887981	150905649	150905761	150885633	150885734	150918576	150918668	1475	162,210,121	87,50,48	124,184,125	71,81,48	211	186	0.256667930375	1.0	0.621,0.787,0.69	0.606,0.667,0.697	0.043
1476	ENSG00000120254	MTHFD1L	chr6	+	150885633	150885734	150887844	150887981	150882761	150882886	150905649	150905761	1476	397,391,293	230,233,153	302,397,322	176,215,146	175	211	0.477684686233	1.0	0.675,0.669,0.698	0.674,0.69,0.727	-0.016
1477	ENSG00000120254	MTHFD1L	chr6	+	150887841	150887981	150905649	150905761	150885633	150885734	150918576	150918668	1477	160,185,143	87,50,48	122,180,128	71,81,48	214	186	0.226058482484	1.0	0.615,0.763,0.721	0.599,0.659,0.699	0.047
1478	ENSG00000147862	NFIB	chr9	-	14146688	14146807	14150144	14150265	14125631	14125766	14155824	14155893	1478	17,14,19	14,16,26	12,36,24	12,32,22	195	193	0.484040543818	1.0	0.546,0.464,0.42	0.497,0.527,0.519	-0.038
1479	ENSG00000131373	HACL1	chr3	-	15586524	15586602	15589539	15589612	15582876	15582989	15591599	15591680	1479	54,25,12	8,5,1	59,31,21	6,5,0	147	152	0.305224271475	1.0	0.875,0.838,0.925	0.91,0.865,1.0	-0.046
1480	ENSG00000131373	HACL1	chr3	-	15586524	15586602	15596383	15596424	15582876	15582989	15601089	15601194	1480	56,30,12	8,5,0	45,29,27	6,5,0	115	152	0.62706647562	1.0	0.902,0.888,1.0	0.908,0.885,1.0	-0.001
1481	ENSG00000131373	HACL1	chr3	-	15586524	15586602	15589539	15589612	15585247	15585342	15591599	15591680	1481	57,19,10	59,39,20	59,27,18	69,50,19	147	152	0.679897356673	1.0	0.5,0.335,0.341	0.469,0.358,0.495	-0.049
1482	ENSG00000131373	HACL1	chr3	-	15589539	15589612	15591599	15591680	15582876	15582989	15596383	15596424	1482	67,34,20	4,7,3	63,30,19	5,4,6	155	147	0.712677295937	1.0	0.941,0.822,0.863	0.923,0.877,0.75	0.025
1483	ENSG00000131373	HACL1	chr3	-	15589539	15589612	15591599	15591680	15586524	15586602	15596383	15596424	1483	64,34,21	76,33,18	63,29,19	75,34,20	155	147	0.642944809172	1.0	0.444,0.494,0.525	0.443,0.447,0.474	0.033
1484	ENSG00000131373	HACL1	chr3	-	15574976	15575082	15579909	15580045	15573158	15573242	15582876	15582989	1484	173,88,79	117,70,41	213,141,81	129,98,53	210	180	0.860437699834	1.0	0.559,0.519,0.623	0.586,0.552,0.567	-0.001
1485	ENSG00000131373	HACL1	chr3	-	15585247	15585342	15586524	15586602	15582876	15582989	15589539	15589612	1485	80,37,18	67,57,24	78,39,18	77,46,28	152	169	0.978602745407	1.0	0.57,0.419,0.455	0.53,0.485,0.417	0.004
1486	ENSG00000076513	ANKRD13A	chr12	+	110030644	110030758	110033796	110033957	110029477	110029635	110036260	110036328	1486	81,12,26	78,28,38	49,40,24	70,37,27	188	235	0.555720667849	1.0	0.565,0.349,0.461	0.467,0.575,0.526	-0.064
1487	ENSG00000076513	ANKRD13A	chr12	+	110021107	110021301	110024045	110024112	110019138	110019328	110025741	110025823	1487	17,11,10	61,17,15	16,21,12	57,30,11	268	141	0.464338914134	1.0	0.128,0.254,0.26	0.129,0.269,0.365	-0.04
1488	ENSG00000135164	DMTF1	chr7	+	87179544	87179702	87181308	87181341	87174592	87174669	87182227	87182337	1488	79,56,78	8,2,2	84,72,77	4,2,2	232	107	0.291535222969	1.0	0.82,0.928,0.947	0.906,0.943,0.947	-0.034
148	ENSG00000166451	CENPN	chr16	+	81022596	81022698	81026525	81026638	81020099	81020276	81028170	81028297	148	304,143,122	373,289,233	241,168,122	422,318,212	176	187	0.560148066979	1.0	0.464,0.345,0.357	0.378,0.36,0.379	0.016
1490	ENSG00000135164	DMTF1	chr7	+	87164933	87165050	87166482	87166605	87163494	87163617	87170994	87171089	1490	18,12,14	41,20,21	16,24,23	33,31,27	191	197	0.368136569799	1.0	0.312,0.382,0.407	0.333,0.444,0.468	-0.048
1491	ENSG00000076351	SLC46A1	chr17	-	28400609	28400766	28402237	28402321	28394755	28399713	28404615	28405468	1491	7,2,1	32,8,3	4,5,4	22,11,9	158	231	0.552202512688	1.0	0.242,0.268,0.328	0.21,0.399,0.394	-0.055
1492	ENSG00000186166	CCDC84	chr11	+	119010763	119010830	119011220	119011283	118999010	118999109	119011938	119012003	1492	8,4,7	21,2,5	7,6,4	11,2,9	141	137	0.996112586892	1.0	0.27,0.66,0.576	0.382,0.745,0.302	0.026
1493	ENSG00000186166	CCDC84	chr11	+	119010763	119010830	119011220	119011311	118999010	118999109	119011938	119012003	1493	8,4,7	5,7,6	7,6,4	3,3,5	141	165	0.419679670422	1.0	0.652,0.401,0.577	0.732,0.701,0.484	-0.096
1494	ENSG00000101019	UQCC1	chr20	-	35314687	35314765	35347163	35347272	35306665	35306779	35381917	35382025	1494	26,45,33	25,21,32	32,38,46	43,27,22	183	152	0.922012992881	1.0	0.463,0.64,0.461	0.382,0.539,0.635	0.003
1496	ENSG00000101019	UQCC1	chr20	-	35366556	35366614	35381917	35382025	35347163	35347272	35394091	35394196	1496	18,15,31	24,23,9	21,23,26	31,30,30	182	132	0.298047236753	1.0	0.352,0.321,0.714	0.329,0.357,0.386	0.105
1497	ENSG00000101019	UQCC1	chr20	-	35366556	35366614	35374183	35374256	35347163	35347272	35394091	35394196	1497	0,0,1	24,23,9	0,1,3	31,30,30	147	132	0.724532175209	1.0	0.0,0.0,0.091	0.0,0.029,0.082	-0.007
1499	ENSG00000101019	UQCC1	chr20	-	35374183	35374256	35381917	35382025	35347163	35347272	35394091	35394196	1499	18,15,31	0,0,1	21,23,26	0,1,3	182	147	0.421528129608	1.0	1.0,1.0,0.962	1.0,0.949,0.875	0.046
149	ENSG00000166451	CENPN	chr16	+	81022596	81022698	81024714	81024778	81020099	81020276	81026525	81026638	149	307,143,122	239,181,167	244,168,122	256,255,166	176	138	0.289117199709	1.0	0.502,0.383,0.364	0.428,0.341,0.366	0.038
14	ENSG00000166012	TAF1D	chr11	-	93733349	93733397	93734624	93734660	93733086	93733121	93736140	93736304	14	42,107,114	223,394,365	63,89,96	245,356,393	110	122	0.710955082573	1.0	0.173,0.231,0.257	0.222,0.217,0.213	0.003
1500	ENSG00000101019	UQCC1	chr20	-	35384037	35384133	35386276	35386389	35381917	35382025	35394091	35394196	1500	0,0,0	92,66,80	1,0,0	67,65,73	187	170	1	1.0	0.0,0.0,0.0	0.013,0.0,0.0	-0.004
1501	ENSG00000091490	SEL1L3	chr4	-	25776276	25776360	25779075	25779203	25767739	25767830	25782241	25782418	1501	203,180,128	83,59,59	157,183,163	64,82,64	202	158	0.694662162122	1.0	0.657,0.705,0.629	0.657,0.636,0.666	0.011
1503	ENSG00000073921	PICALM	chr11	-	85974707	85974812	85976622	85976682	85958816	85959060	85981128	85981228	1503	47,66,62	640,475,599	40,63,69	588,510,580	134	179	0.978498748397	1.0	0.089,0.157,0.121	0.083,0.142,0.137	0.002
1505	ENSG00000198520	C1orf228	chr1	+	44684392	44684656	44688195	44688319	44674712	44674873	44689675	44689903	1505	1,0,4	1,0,1	0,1,4	0,0,0	338	198	1	1.0	0.369,NA,0.701	NA,1.0,1.0	-0.465
1506	ENSG00000171469	ZNF561	chr19	-	9617044	9617171	9618090	9618179	9614020	9614103	9619431	9619582	1506	27,16,7	45,39,25	23,16,14	60,37,24	163	201	0.944697414494	1.0	0.425,0.336,0.257	0.321,0.348,0.418	-0.023
1507	ENSG00000096401	CDC5L	chr6	+	44426481	44426724	44429712	44429910	44424418	44424583	44445654	44445867	1507	188,134,221	321,303,414	214,180,186	315,350,360	317	272	0.449452443811	1.0	0.334,0.275,0.314	0.368,0.306,0.307	-0.019
1509	ENSG00000173209	AHSA2	chr2	+	61185838	61185865	61185979	61186081	61185501	61185618	61186445	61186497	1509	0,0,1	1,11,15	0,0,0	5,3,14	101	176	1	1.0	0.0,0.0,0.104	0.0,0.0,0.0	0.035
150	ENSG00000166451	CENPN	chr16	+	81017325	81017385	81017757	81017834	81014135	81014181	81020099	81020276	150	449,441,346	623,499,488	537,490,370	651,615,453	134	151	0.558409775886	1.0	0.448,0.499,0.444	0.482,0.473,0.479	-0.014
1510	ENSG00000171475	WIPF2	chr17	+	40256390	40256522	40260534	40260667	40219321	40219492	40264489	40265146	1510	14,3,15	38,7,14	6,8,8	14,14,13	206	207	0.9324102972	1.0	0.27,0.301,0.518	0.301,0.365,0.382	0.014
1511	ENSG00000171475	WIPF2	chr17	+	40256390	40256522	40260534	40260667	40219321	40219492	40262524	40262641	1511	16,3,12	67,20,21	6,8,8	25,22,21	206	207	0.934134156949	1.0	0.194,0.131,0.365	0.194,0.268,0.277	-0.016
1512	ENSG00000171475	WIPF2	chr17	+	40260534	40260667	40262524	40262641	40256390	40256522	40264489	40265146	1512	60,10,36	24,4,5	29,35,29	6,12,6	207	191	0.667749688669	1.0	0.698,0.698,0.869	0.817,0.729,0.817	-0.033
1513	ENSG00000171475	WIPF2	chr17	+	40260534	40260667	40264489	40265146	40256390	40256522	40273789	40273999	1513	61,10,36	119,50,75	29,34,28	64,48,66	207	731	0.345740532237	1.0	0.644,0.414,0.629	0.615,0.714,0.6	-0.081
1514	ENSG00000137824	RMDN3	chr15	-	40738500	40738576	40745119	40745259	40737964	40738042	40751425	40751569	1514	84,31,24	33,25,11	50,33,20	25,9,13	214	150	0.659143605499	1.0	0.641,0.465,0.605	0.584,0.72,0.519	-0.037
1515	ENSG00000159210	SNF8	chr17	-	48933204	48933346	48940923	48941062	48931642	48931717	48943924	48943975	1515	195,108,88	228,210,114	139,89,77	155,110,101	213	216	0.26838416605	1.0	0.464,0.343,0.439	0.476,0.451,0.436	-0.039
1516	ENSG00000138430	OLA1	chr2	-	174081923	174082064	174123594	174123675	174078967	174079090	174141824	174142000	1516	495,599,503	130,182,175	466,565,444	135,186,180	155	215	0.320712453038	1.0	0.841,0.82,0.799	0.827,0.808,0.774	0.017
1517	ENSG00000138430	OLA1	chr2	-	174081923	174082064	174123179	174123277	174078967	174079090	174123594	174123675	1517	74,53,72	131,180,178	58,73,60	135,187,180	172	215	0.688871146694	1.0	0.414,0.269,0.336	0.349,0.328,0.294	0.016
1519	ENSG00000121964	GTDC1	chr2	-	143970652	143970762	144007181	144007535	143952772	143952843	144141881	144142055	1519	33,32,25	5,0,2	35,26,17	2,3,1	428	184	0.595419807664	1.0	0.739,1.0,0.843	0.883,0.788,0.88	0.01
151	ENSG00000166451	CENPN	chr16	+	81026525	81026638	81028170	81028297	81022596	81022698	81028568	81029309	151	156,90,94	472,277,276	153,131,100	452,379,239	187	201	0.463982670482	1.0	0.262,0.259,0.268	0.267,0.271,0.31	-0.02
1521	ENSG00000160201	U2AF1	chr21	-	43100452	43100519	43100576	43100614	43095693	43095743	43104314	43104402	1521	1,3,3	0,0,0	1,1,1	1,0,0	112	141	1	1.0	1.0,1.0,1.0	0.557,1.0,1.0	0.148
1523	ENSG00000161955	TNFSF13	chr17	+	7559623	7559702	7559850	7559893	7559067	7559297	7560048	7560167	1523	25,16,13	38,18,23	19,5,21	21,17,21	153	117	0.972098131261	1.0	0.335,0.405,0.302	0.409,0.184,0.433	0.005
1524	ENSG00000091073	DTX2	chr7	+	76470299	76470419	76477113	76477178	76463544	76463709	76480420	76480777	1524	1,0,0	3,0,0	1,0,2	1,1,1	194	139	1	1.0	0.193,NA,NA	0.417,0.0,0.589	-0.142
1525	ENSG00000127483	HP1BP3	chr1	-	20765376	20765531	20767583	20767664	20757165	20757256	20770929	20771073	1525	94,52,39	160,85,111	70,75,64	106,136,99	155	229	0.292045740605	1.0	0.465,0.475,0.342	0.494,0.449,0.489	-0.05
1527	ENSG00000111801	BTN3A3	chr6	+	26443381	26443442	26443569	26443659	26440471	26440648	26443956	26444304	1527	0,0,0	2,0,2	2,0,0	1,1,0	135	164	1	1.0	0.0,NA,0.0	0.708,0.0,NA	-0.354
1528	ENSG00000087263	OGFOD1	chr16	+	56454773	56454921	56458547	56458594	56453262	56453408	56462533	56462634	1528	1,1,1	133,72,27	0,0,0	142,67,40	222	121	1	1.0	0.004,0.008,0.02	0.0,0.0,0.0	0.011
1529	ENSG00000087263	OGFOD1	chr16	+	56467164	56467293	56467904	56468018	56466875	56466967	56470002	56470082	1529	146,62,30	138,47,43	123,73,44	109,60,43	203	188	0.5929366223	1.0	0.495,0.55,0.393	0.511,0.53,0.487	-0.03
1530	ENSG00000214944	ARHGEF28	chr5	+	73795330	73795391	73832337	73832459	73794401	73794454	73840479	73840760	1530	12,5,6	10,3,3	11,6,6	12,3,3	135	196	0.869043395454	1.0	0.635,0.708,0.744	0.571,0.744,0.744	0.009
1531	ENSG00000163539	CLASP2	chr3	-	33501651	33501768	33510557	33510764	33496992	33498717	33516022	33516151	1531	106,50,52	46,19,12	108,93,53	45,33,25	281	191	0.544740829493	1.0	0.61,0.641,0.747	0.62,0.657,0.59	0.044
1532	ENSG00000101084	C20orf24	chr20	+	36607889	36608000	36609600	36609758	36607714	36607818	36612009	36612557	1532	87,60,72	1282,1100,1108	80,59,62	1564,1089,1114	185	232	0.228076663941	1.0	0.078,0.064,0.075	0.06,0.064,0.065	0.009
1533	ENSG00000101084	C20orf24	chr20	+	36607889	36608000	36609600	36609730	36607714	36607818	36612009	36612557	1533	87,60,72	2029,1733,1800	80,59,62	2392,1832,1813	185	204	0.206054284395	1.0	0.045,0.037,0.042	0.036,0.034,0.036	0.006
1534	ENSG00000157445	CACNA2D3	chr3	+	54503491	54503654	54562799	54562931	54386714	54386774	54569794	54569855	1534	39,72,59	29,51,35	49,51,79	19,38,37	237	206	0.232196259031	1.0	0.539,0.551,0.594	0.692,0.538,0.65	-0.065
1535	ENSG00000145901	TNIP1	chr5	-	151033479	151033579	151033607	151033799	151032286	151032383	151035001	151035067	1535	222,177,181	0,1,1	107,119,172	1,2,1	266	174	1	1.0	1.0,0.991,0.992	0.986,0.975,0.991	0.01
1537	ENSG00000137965	IFI44	chr1	+	78660553	78660654	78662703	78662878	78659311	78659483	78663764	78664078	1537	110,44,24	145,76,36	180,40,24	269,95,45	175	249	0.247567031784	1.0	0.519,0.452,0.487	0.488,0.375,0.431	0.055
1539	ENSG00000133302	SLF1	chr5	+	94663749	94663908	94665860	94666024	94662297	94662351	94670150	94670279	1539	189,64,70	202,88,82	232,111,74	241,110,81	233	238	0.369202290204	1.0	0.489,0.426,0.466	0.496,0.508,0.483	-0.035
1540	ENSG00000133302	SLF1	chr5	+	94662297	94662351	94663749	94663908	94630502	94630743	94665860	94666024	1540	0,0,2	150,54,67	1,0,1	204,104,65	128	233	1	1.0	0.0,0.0,0.052	0.009,0.0,0.027	0.005
1541	ENSG00000101181	MTG2	chr20	+	62197851	62197967	62198633	62198852	62195801	62195949	62199118	62199257	1541	67,23,27	73,28,25	44,20,24	34,14,32	190	293	0.469206244324	1.0	0.586,0.559,0.625	0.666,0.688,0.536	-0.04
1543	ENSG00000179152	TCAIM	chr3	+	44367531	44367708	44392854	44392977	44361364	44361518	44396399	44396497	1543	108,70,55	63,32,46	91,77,45	52,60,48	251	197	0.284464290985	1.0	0.574,0.632,0.484	0.579,0.502,0.424	0.062
1544	ENSG00000179152	TCAIM	chr3	+	44354738	44354811	44357740	44357876	44338451	44338834	44361364	44361518	1544	17,20,3	79,54,46	19,20,5	74,56,50	147	210	0.726013017355	1.0	0.235,0.346,0.085	0.268,0.338,0.125	-0.022
1545	ENSG00000179152	TCAIM	chr3	+	44367455	44367708	44392854	44392977	44361364	44361518	44396399	44396497	1545	130,96,82	63,32,46	124,101,101	52,60,48	327	197	0.670465415136	1.0	0.554,0.644,0.518	0.59,0.504,0.559	0.021
1546	ENSG00000010810	FYN	chr6	-	111699514	111699670	111700103	111700268	111696276	111696456	111702884	111703034	1546	224,144,101	271,339,197	226,124,105	213,321,179	239	230	0.683898116113	1.0	0.443,0.29,0.33	0.505,0.271,0.361	-0.025
1547	ENSG00000010810	FYN	chr6	-	111699514	111699670	111702884	111703034	111696276	111696456	111703998	111704102	1547	355,231,189	169,225,132	231,249,174	145,202,114	224	230	0.91024193193	1.0	0.683,0.513,0.595	0.621,0.559,0.61	0.0
154	ENSG00000113719	ERGIC1	chr5	+	172924004	172924109	172926508	172926569	172914564	172914838	172932435	172932478	154	285,106,162	397,178,247	138,88,152	239,177,225	179	135	0.289648915724	1.0	0.351,0.31,0.331	0.303,0.273,0.338	0.026
1550	ENSG00000158411	MITD1	chr2	-	99171342	99171429	99171509	99171646	99170536	99170652	99173914	99174016	1550	364,444,492	97,104,89	391,501,452	137,114,87	211	161	0.415763623814	1.0	0.741,0.765,0.808	0.685,0.77,0.799	0.02
1551	ENSG00000115310	RTN4	chr2	-	54973562	54973621	54973820	54973867	54972188	54973198	54974694	54974764	1551	482,427,475	610,678,763	395,478,459	522,690,705	121	133	0.747942144154	1.0	0.465,0.409,0.406	0.454,0.432,0.417	-0.008
1552	ENSG00000115310	RTN4	chr2	-	54973820	54973867	54974694	54974764	54973562	54973621	54982514	54982653	1552	470,528,482	176,193,232	446,493,439	149,195,216	144	121	0.987683791842	1.0	0.692,0.697,0.636	0.716,0.68,0.631	-0.001
1553	ENSG00000112699	GMDS	chr6	-	1930102	1930230	1959866	1959971	1742467	1742586	1960773	1960790	1553	225,209,117	297,291,127	196,187,108	203,240,143	179	202	0.574609245275	1.0	0.461,0.448,0.51	0.521,0.468,0.46	-0.01
1554	ENSG00000166037	CEP57	chr11	+	95821870	95821978	95822498	95822576	95818826	95818904	95827785	95828027	1554	293,395,406	156,216,176	275,568,413	179,307,192	182	152	0.459305909553	1.0	0.611,0.604,0.658	0.562,0.607,0.642	0.021
1555	ENSG00000166037	CEP57	chr11	+	95813467	95813589	95817786	95817903	95799231	95799388	95818826	95818904	1555	136,229,269	464,490,365	170,373,254	507,715,439	196	191	0.984803159383	1.0	0.222,0.313,0.418	0.246,0.337,0.361	0.003
1556	ENSG00000018610	CXorf56	chrX	-	119544352	119544491	119545462	119545504	119542504	119542594	119560267	119560385	1556	45,33,15	145,108,76	55,27,26	215,108,97	116	213	0.687277575203	1.0	0.363,0.359,0.266	0.32,0.315,0.33	0.008
1559	ENSG00000134333	LDHA	chr11	+	18399430	18399548	18400836	18401010	18396818	18396968	18402839	18403013	1559	4247,4504,3562	9268,10408,9177	3752,4118,3363	8526,9816,8200	192	248	0.950353701349	1.0	0.372,0.359,0.334	0.362,0.351,0.346	0.002
155	ENSG00000113719	ERGIC1	chr5	+	172897001	172897074	172909666	172909761	172888698	172888760	172914713	172914838	155	188,72,102	386,145,241	124,83,112	329,174,232	147	169	0.600739543114	1.0	0.359,0.363,0.327	0.302,0.354,0.357	0.012
1560	ENSG00000270757	HSPE1-MOB4	chr2	+	197535529	197535630	197540110	197540153	197523623	197523686	197540350	197540437	1560	176,109,94	192,133,118	193,109,117	203,148,126	175	117	0.835259603286	1.0	0.38,0.354,0.348	0.389,0.33,0.383	-0.007
1562	ENSG00000144224	UBXN4	chr2	+	135770570	135770735	135772419	135772547	135769768	135769823	135776248	135776351	1562	291,216,224	162,99,115	242,248,170	119,121,100	239	202	0.930651287346	1.0	0.603,0.648,0.622	0.632,0.634,0.59	0.006
1564	ENSG00000140299	BNIP2	chr15	-	59669275	59669362	59671182	59671314	59668891	59668990	59672636	59672739	1564	89,100,129	86,113,148	72,95,110	102,124,112	206	161	0.391990989988	1.0	0.447,0.409,0.405	0.356,0.375,0.434	0.032
1565	ENSG00000173818	ENDOV	chr17	+	80417780	80417945	80422205	80422245	80415649	80415821	80423519	80423632	1565	4,4,3	11,9,6	3,3,2	11,6,6	239	114	0.605788017586	1.0	0.148,0.175,0.193	0.115,0.193,0.137	0.024
1566	ENSG00000173818	ENDOV	chr17	+	80417780	80417945	80422139	80422245	80415649	80415821	80423519	80423632	1566	4,4,3	4,7,4	3,3,2	7,5,3	239	180	0.52751525463	1.0	0.43,0.301,0.361	0.244,0.311,0.334	0.068
1567	ENSG00000173818	ENDOV	chr17	+	80423519	80423632	80425031	80425100	80422205	80422245	80425491	80425620	1567	15,13,9	22,20,10	13,10,11	16,12,14	187	143	0.689149724415	1.0	0.343,0.332,0.408	0.383,0.389,0.375	-0.021
1568	ENSG00000173818	ENDOV	chr17	+	80422205	80422245	80423519	80423632	80415649	80415821	80425031	80425100	1568	4,4,2	56,40,33	4,0,2	31,22,27	114	187	0.797224000003	1.0	0.105,0.141,0.09	0.175,0.0,0.108	0.018
1569	ENSG00000173818	ENDOV	chr17	+	80422139	80422245	80423519	80423632	80415649	80415821	80425031	80425100	1569	0,1,0	56,40,33	1,0,0	31,22,27	180	187	1	1.0	0.0,0.025,0.0	0.032,0.0,0.0	-0.002
156	ENSG00000085382	HACE1	chr6	-	104811310	104811393	104833041	104833173	104796928	104797025	104843222	104843298	156	10,4,6	6,5,6	4,11,3	8,10,3	206	157	0.492333511364	1.0	0.56,0.379,0.433	0.276,0.456,0.433	0.069
1570	ENSG00000149761	NUDT22	chr11	+	64227567	64227666	64229246	64229344	64226634	64227132	64229477	64229571	1570	5,3,1	55,46,35	0,1,1	27,12,29	173	172	1	1.0	0.083,0.061,0.028	0.0,0.077,0.033	0.021
1571	ENSG00000186567	CEACAM19	chr19	+	44666957	44667321	44671303	44671436	44662277	44662398	44671745	44671986	1571	14,4,17	2,0,0	12,16,9	0,0,0	438	207	1	1.0	0.768,1.0,1.0	1.0,1.0,1.0	-0.077
1572	ENSG00000076053	RBM7	chr11	+	114401697	114401860	114402827	114402915	114400528	114400767	114405705	114405799	1572	73,75,48	110,97,74	65,71,44	114,124,67	237	162	0.296059630747	1.0	0.312,0.346,0.307	0.28,0.281,0.31	0.031
1573	ENSG00000088387	DOCK9	chr13	-	98845328	98845372	98845923	98845991	98837493	98837609	98848591	98848639	1573	25,18,11	0,0,1	13,16,11	1,0,0	142	118	1	1.0	1.0,1.0,0.901	0.915,1.0,1.0	-0.005
1574	ENSG00000088387	DOCK9	chr13	-	98845328	98845372	98845923	98846060	98837493	98837609	98848591	98848639	1574	45,31,19	0,0,1	24,28,17	1,0,0	211	118	1	1.0	1.0,1.0,0.914	0.931,1.0,1.0	-0.006
1575	ENSG00000138175	ARL3	chr10	-	102689892	102689943	102699372	102699489	102685815	102686001	102705345	102705489	1575	300,340,251	123,136,108	391,366,283	142,139,96	191	125	0.26902500789	1.0	0.615,0.621,0.603	0.643,0.633,0.659	-0.032
1576	ENSG00000221926	TRIM16	chr17	-	15681050	15681222	15682853	15682951	15680864	15680953	15683035	15683157	1576	20,10,9	0,0,0	21,14,14	1,0,0	172	246	1	1.0	1.0,1.0,1.0	0.968,1.0,1.0	0.011
1577	ENSG00000221926	TRIM16	chr17	-	15681050	15681222	15682860	15682951	15680864	15680953	15683035	15683157	1577	5,5,5	0,0,0	16,10,9	1,0,0	165	246	1	1.0	1.0,1.0,1.0	0.96,1.0,1.0	0.013
1578	ENSG00000221926	TRIM16	chr17	-	15681050	15681222	15682853	15682964	15680864	15680953	15683035	15683157	1578	17,6,5	0,0,0	5,5,8	1,0,0	185	246	1	1.0	1.0,1.0,1.0	0.869,1.0,1.0	0.044
157	ENSG00000189067	LITAF	chr16	-	11556510	11556735	11575405	11575586	11553532	11553689	11586885	11586919	157	1,0,0	226,213,185	1,0,1	161,145,153	255	299	1	1.0	0.005,0.0,0.0	0.007,0.0,0.008	-0.003
1581	ENSG00000065882	TBC1D1	chr4	+	38051898	38052060	38053105	38053225	38049617	38049898	38054198	38054338	1581	0,0,0	2,0,1	0,1,1	4,0,0	236	194	1	1.0	0.0,NA,0.0	0.0,1.0,1.0	-0.667
1582	ENSG00000162066	AMDHD2	chr16	+	2527560	2527615	2527772	2527985	2520983	2521123	2528059	2528148	1582	8,4,2	4,1,0	1,0,0	1,1,0	129	287	1	1.0	0.817,0.899,1.0	0.69,0.0,NA	0.56
1585	ENSG00000169752	NRG4	chr15	-	75969128	75969224	76011220	76011286	75961827	75961974	76012318	76012394	1585	5,10,19	147,166,131	11,12,5	98,139,134	140	170	0.850145177522	1.0	0.04,0.068,0.15	0.12,0.095,0.043	0.0
1590	ENSG00000111554	MDM1	chr12	-	68325440	68325575	68326656	68327021	68323072	68323240	68331106	68331221	1590	92,54,40	18,7,9	88,78,40	17,14,10	439	209	0.728327540676	1.0	0.709,0.786,0.679	0.711,0.726,0.656	0.027
1591	ENSG00000137807	KIF23	chr15	+	69440767	69441079	69444789	69445041	69440307	69440487	69446008	69446091	1591	184,372,436	340,457,672	122,348,355	321,470,504	386	326	0.447228703613	1.0	0.314,0.407,0.354	0.243,0.385,0.373	0.025
1594	ENSG00000131778	CHD1L	chr1	+	147252622	147252735	147254869	147254976	147242683	147242830	147255812	147255927	1594	32,9,13	87,25,27	16,5,20	55,38,31	187	181	0.517792793539	1.0	0.263,0.258,0.318	0.22,0.113,0.384	0.041
1595	ENSG00000198160	MIER1	chr1	+	66959678	66959743	66963087	66963160	66958850	66958983	66970807	66970959	1595	76,87,54	102,101,90	93,110,55	102,122,70	139	147	0.258089182759	1.0	0.441,0.477,0.388	0.491,0.488,0.454	-0.042
1596	ENSG00000157326	DHRS4	chr14	+	23959901	23960003	23965761	23965832	23955034	23955212	23965931	23965983	1596	7,5,5	0,1,0	4,1,2	0,0,1	176	145	1	1.0	1.0,0.805,1.0	1.0,1.0,0.622	0.061
1597	ENSG00000157168	NRG1	chr8	+	32742007	32742075	32742674	32742733	32727948	32728078	32754371	32754474	1597	0,0,1	7,5,1	0,1,0	3,1,1	142	133	1	1.0	0.0,0.0,0.484	0.0,0.484,0.0	0.0
1598	ENSG00000124207	CSE1L	chr20	+	49085282	49085386	49088008	49088106	49084025	49084162	49089246	49089397	1598	384,237,225	721,554,445	604,410,255	1092,790,443	178	172	0.247181365686	1.0	0.34,0.292,0.328	0.348,0.334,0.357	-0.026
159	ENSG00000105993	DNAJB6	chr7	+	157382245	157382377	157384866	157385008	157367372	157367483	157385540	157386324	159	329,311,233	561,526,458	351,277,246	498,544,447	206	216	0.715460399346	1.0	0.381,0.383,0.348	0.425,0.348,0.366	-0.009
15	ENSG00000143870	PDIA6	chr2	-	10789748	10789889	10790718	10790833	10788896	10788981	10791794	10791925	15	1964,2415,2503	2592,3485,3733	1583,2311,2482	2050,3016,3687	189	215	0.633617209311	1.0	0.463,0.441,0.433	0.468,0.466,0.434	-0.01
1601	ENSG00000108559	NUP88	chr17	-	5391560	5391662	5394890	5394981	5388375	5388960	5399551	5399650	1601	175,131,98	256,154,148	241,167,118	275,210,160	165	176	0.373544352661	1.0	0.422,0.476,0.414	0.483,0.459,0.44	-0.023
1602	ENSG00000108559	NUP88	chr17	-	5388801	5388960	5391560	5391662	5387778	5387904	5394890	5394981	1602	269,157,130	357,197,210	239,188,116	377,279,184	176	233	0.325191801231	1.0	0.499,0.513,0.45	0.456,0.471,0.455	0.027
1603	ENSG00000121716	PILRB	chr7	+	100353372	100353483	100353894	100354012	100353209	100353270	100355142	100355240	1603	6,7,2	23,15,10	4,3,4	20,11,18	185	192	0.475909932679	1.0	0.213,0.326,0.172	0.172,0.221,0.187	0.044
1608	ENSG00000012983	MAP4K5	chr14	-	50423120	50423176	50425906	50425977	50418524	50420106	50428661	50428754	1608	42,23,33	47,37,55	40,46,31	46,66,54	145	130	0.988228981396	1.0	0.445,0.358,0.35	0.438,0.385,0.34	-0.003
1609	ENSG00000012983	MAP4K5	chr14	-	50425906	50425977	50428661	50428754	50423120	50423176	50429191	50429260	1609	66,41,48	53,55,50	60,64,57	55,44,58	167	145	0.383009981236	1.0	0.52,0.393,0.455	0.486,0.558,0.46	-0.045
1610	ENSG00000009335	UBE3C	chr7	+	157216866	157216971	157220688	157220776	157207702	157207935	157223253	157223351	1610	103,65,60	63,27,21	87,66,58	27,28,29	179	162	0.436810092023	1.0	0.597,0.685,0.721	0.745,0.681,0.644	-0.022
1613	ENSG00000117593	DARS2	chr1	+	173840865	173840973	173845228	173845291	173839366	173839546	173850326	173850479	1613	78,24,28	72,29,22	66,32,26	63,25,24	182	137	0.790253866427	1.0	0.449,0.384,0.489	0.441,0.491,0.449	-0.02
1614	ENSG00000117593	DARS2	chr1	+	173845228	173845291	173850326	173850479	173840865	173840973	173853348	173853567	1614	66,28,11	160,54,49	56,24,21	133,67,55	137	227	0.914968219244	1.0	0.406,0.462,0.271	0.411,0.372,0.387	-0.01
1615	ENSG00000119383	PPP2R4	chr9	+	129128984	129129110	129131521	129131639	129123051	129123138	129134794	129134894	1615	231,113,58	253,92,67	177,144,77	158,83,88	200	192	0.282105210364	1.0	0.467,0.541,0.454	0.518,0.625,0.457	-0.046
1617	ENSG00000119383	PPP2R4	chr9	+	129123051	129123138	129134794	129134894	129120512	129120610	129136470	129136595	1617	92,38,29	177,70,60	94,50,36	136,84,62	161	174	0.208259450555	1.0	0.36,0.37,0.343	0.428,0.391,0.386	-0.044
1618	ENSG00000119383	PPP2R4	chr9	+	129131521	129131639	129136470	129136595	129123051	129123138	129137591	129137692	1618	113,50,34	167,84,74	89,47,51	136,74,75	192	199	0.530665787806	1.0	0.412,0.382,0.323	0.404,0.397,0.413	-0.032
1619	ENSG00000152457	DCLRE1C	chr10	-	14945434	14945565	14947524	14947609	14945104	14945189	14949035	14949087	1619	6,0,0	2,3,0	4,0,1	4,5,4	159	205	1	1.0	0.795,0.0,NA	0.563,0.0,0.244	0.129
161	ENSG00000121578	B4GALT4	chr3	-	119218649	119218772	119224057	119224245	119216239	119216344	119226808	119227041	161	231,219,230	152,159,142	195,230,208	123,156,133	262	197	0.841651516383	1.0	0.533,0.509,0.549	0.544,0.526,0.54	-0.006
1622	ENSG00000163913	IFT122	chr3	+	129451913	129451998	129458598	129458677	129449870	129449937	129461227	129461304	1622	8,2,4	3,1,0	4,6,0	4,1,0	159	153	1	1.0	0.72,0.658,1.0	0.49,0.852,NA	0.122
1623	ENSG00000163913	IFT122	chr3	+	129451913	129451972	129458598	129458677	129449870	129449937	129461227	129461304	1623	6,1,2	3,1,0	3,5,0	4,1,0	133	153	1	1.0	0.697,0.535,1.0	0.463,0.852,NA	0.087
1625	ENSG00000177189	RPS6KA3	chrX	-	20195064	20195145	20204021	20204103	20194188	20194268	20209287	20209404	1625	28,12,9	34,28,14	23,20,6	36,25,15	156	155	0.95637686474	1.0	0.45,0.299,0.39	0.388,0.443,0.284	0.008
1626	ENSG00000164933	SLC25A32	chr8	-	103403163	103403324	103404775	103404861	103401940	103402054	103407633	103407784	1626	64,9,13	219,68,47	76,32,18	244,118,63	160	235	0.33166821966	1.0	0.3,0.163,0.289	0.314,0.285,0.296	-0.048
1627	ENSG00000164081	TEX264	chr3	+	51674270	51674562	51684412	51684634	51671254	51672301	51699405	51699574	1627	138,61,68	337,157,288	101,39,82	332,116,244	366	296	0.730331300613	1.0	0.249,0.239,0.16	0.197,0.214,0.214	0.008
1628	ENSG00000164081	TEX264	chr3	+	51674270	51674562	51684412	51684634	51671174	51671288	51699405	51699574	1628	132,60,64	336,157,288	91,36,80	332,116,244	366	296	0.585566202203	1.0	0.241,0.236,0.152	0.181,0.201,0.21	0.012
162	ENSG00000121578	B4GALT4	chr3	-	119229846	119230244	119235144	119235227	119226808	119227041	119236852	119237070	162	1,0,0	466,400,326	2,0,0	393,393,319	157	472	1	1.0	0.006,0.0,0.0	0.015,0.0,0.0	-0.003
1630	ENSG00000184014	DENND5A	chr11	-	9150679	9150764	9152357	9152442	9150080	9150209	9160712	9160865	1630	127,83,72	103,85,75	78,100,86	66,90,84	159	159	0.824355131649	1.0	0.552,0.494,0.49	0.542,0.526,0.506	-0.013
1631	ENSG00000114054	PCCB	chr3	+	136259175	136259235	136260262	136260355	136256554	136256623	136260478	136260535	1631	1,0,3	0,0,2	0,0,2	1,1,2	134	167	1	1.0	1.0,NA,0.651	0.0,0.0,0.555	0.64
1632	ENSG00000114054	PCCB	chr3	+	136293755	136293864	136316940	136317064	136283836	136283947	136326802	136327255	1632	414,281,228	487,363,356	349,314,198	472,466,328	183	198	0.269908716055	1.0	0.479,0.456,0.409	0.444,0.422,0.395	0.028
1633	ENSG00000114054	PCCB	chr3	+	136256554	136256623	136260478	136260535	136255855	136255975	136261951	136262065	1633	156,69,54	188,129,92	107,92,70	165,123,78	143	131	0.42699497234	1.0	0.432,0.329,0.35	0.373,0.407,0.451	-0.04
1636	ENSG00000185437	SH3BGR	chr21	+	39499822	39499915	39511679	39511809	39475134	39475215	39515087	39515506	1636	27,42,59	16,22,27	20,28,37	12,19,26	167	204	0.268622483799	1.0	0.673,0.7,0.727	0.671,0.643,0.635	0.05
1638	ENSG00000164258	NDUFS4	chr5	+	53604806	53604895	53646232	53646405	53603451	53603530	53658550	53658624	1638	3,5,5	2293,3018,2005	6,3,1	2628,2523,2320	163	247	1	1.0	0.002,0.003,0.004	0.003,0.002,0.001	0.001
1639	ENSG00000164258	NDUFS4	chr5	+	53646232	53646405	53658550	53658624	53604723	53604895	53683117	53683338	1639	1008,1431,950	725,947,653	1329,1267,1109	856,863,737	247	148	0.677322230337	1.0	0.454,0.475,0.466	0.482,0.468,0.474	-0.01
163	ENSG00000055332	EIF2AK2	chr2	-	37122505	37122664	37126288	37126411	37119958	37120139	37135483	37135546	163	102,36,39	54,29,41	73,63,31	65,50,31	197	233	0.411111946417	1.0	0.691,0.595,0.529	0.571,0.598,0.542	0.035
1640	ENSG00000164258	NDUFS4	chr5	+	53604723	53604895	53646232	53646405	53603451	53603530	53658550	53658624	1640	15,21,10	2293,3018,2005	33,12,14	2628,2523,2320	246	247	0.903182991176	1.0	0.007,0.007,0.005	0.012,0.005,0.006	-0.001
1642	ENSG00000159063	ALG8	chr11	-	78106806	78106946	78112649	78112770	78104355	78104453	78113885	78113989	1642	335,313,383	235,301,326	444,450,402	331,327,335	195	214	0.421597027747	1.0	0.61,0.533,0.563	0.595,0.602,0.568	-0.02
1643	ENSG00000159063	ALG8	chr11	-	78106806	78106946	78112649	78112770	78103979	78104052	78113885	78113989	1643	335,309,381	107,126,149	442,447,400	156,145,142	195	214	0.501815549059	1.0	0.775,0.729,0.737	0.757,0.772,0.756	-0.015
1644	ENSG00000159063	ALG8	chr11	-	78106806	78106946	78114265	78114392	78103979	78104052	78119181	78119249	1644	180,112,191	111,126,149	240,232,166	157,143,142	201	214	0.339059112281	1.0	0.633,0.486,0.577	0.619,0.633,0.554	-0.037
1645	ENSG00000159063	ALG8	chr11	-	78106806	78106946	78112649	78112770	78100946	78101195	78113885	78113989	1645	338,309,388	107,126,148	442,446,403	154,144,143	195	214	0.534304732306	1.0	0.776,0.729,0.742	0.759,0.773,0.756	-0.014
1646	ENSG00000159063	ALG8	chr11	-	78109441	78109581	78113885	78113989	78106806	78106946	78114265	78114392	1646	138,162,165	331,375,441	197,183,185	456,461,458	178	214	0.919521127633	1.0	0.334,0.342,0.31	0.342,0.323,0.327	-0.002
1647	ENSG00000159063	ALG8	chr11	-	78109441	78109581	78112649	78112770	78103979	78104052	78113885	78113989	1647	335,309,381	133,166,207	442,447,400	205,232,221	195	214	0.716106869329	1.0	0.734,0.671,0.669	0.703,0.679,0.665	0.009
1648	ENSG00000159063	ALG8	chr11	-	78109441	78109581	78113885	78113989	78104355	78104453	78114265	78114392	1648	138,163,165	134,173,211	197,181,186	204,240,223	178	214	0.570819385204	1.0	0.553,0.531,0.485	0.537,0.476,0.501	0.018
1649	ENSG00000159063	ALG8	chr11	-	78109441	78109581	78112649	78112770	78104355	78104453	78113885	78113989	1649	335,313,383	133,172,211	444,450,402	205,241,223	195	214	0.732148298709	1.0	0.734,0.666,0.666	0.704,0.672,0.664	0.009
1650	ENSG00000159063	ALG8	chr11	-	78103979	78104052	78106806	78106946	78100941	78101195	78109441	78109581	1650	304,334,384	113,106,184	406,372,380	144,144,181	214	147	0.743358764096	1.0	0.649,0.684,0.589	0.659,0.64,0.591	0.011
1651	ENSG00000159063	ALG8	chr11	-	78103979	78104052	78106806	78106912	78100935	78101195	78112649	78112770	1651	88,97,120	113,106,182	116,111,103	144,145,181	180	147	0.528013008125	1.0	0.389,0.428,0.35	0.397,0.385,0.317	0.023
1652	ENSG00000159063	ALG8	chr11	-	78103979	78104052	78106806	78106912	78100945	78101195	78109441	78109526	1652	87,98,123	113,106,184	121,111,102	144,144,181	180	147	0.584982619947	1.0	0.386,0.43,0.353	0.407,0.386,0.315	0.02
1654	ENSG00000159063	ALG8	chr11	-	78104355	78104453	78106806	78106912	78103979	78104052	78109441	78109581	1654	87,98,124	415,443,558	123,112,101	506,526,525	180	172	0.938153058746	1.0	0.167,0.174,0.175	0.188,0.169,0.155	0.001
1655	ENSG00000159063	ALG8	chr11	-	78104355	78104453	78106806	78106946	78103979	78104052	78109441	78109581	1655	304,334,385	415,443,558	408,373,379	506,526,525	214	172	0.78007029486	1.0	0.371,0.377,0.357	0.393,0.363,0.367	-0.006
1656	ENSG00000159063	ALG8	chr11	-	78104355	78104453	78109441	78109581	78103979	78104052	78112649	78112770	1656	238,314,370	415,441,554	362,374,349	508,521,525	214	172	0.483615849101	1.0	0.316,0.364,0.349	0.364,0.366,0.348	-0.016
1657	ENSG00000159063	ALG8	chr11	-	78104355	78104453	78106806	78106912	78103979	78104052	78112649	78112770	1657	88,97,121	415,441,554	118,112,102	508,521,525	180	172	0.905676270903	1.0	0.168,0.174,0.173	0.182,0.17,0.157	0.002
165	ENSG00000140386	SCAPER	chr15	-	76857808	76857879	76862415	76862533	76841733	76841931	76883811	76883876	165	15,7,6	11,17,6	5,15,7	6,17,10	192	145	0.961496777135	1.0	0.507,0.237,0.43	0.386,0.4,0.346	0.014
1660	ENSG00000159063	ALG8	chr11	-	78104355	78104453	78106806	78106946	78103979	78104052	78113885	78113989	1660	107,126,149	415,438,552	156,145,142	506,517,524	214	172	0.645029323256	1.0	0.172,0.188,0.178	0.199,0.184,0.179	-0.008
1661	ENSG00000159063	ALG8	chr11	-	78106806	78106912	78109441	78109581	78103979	78104052	78112649	78112770	1661	238,314,370	88,97,121	362,374,349	118,112,102	214	180	0.49283946276	1.0	0.695,0.731,0.72	0.721,0.737,0.742	-0.018
1662	ENSG00000159063	ALG8	chr11	-	78106806	78106912	78109441	78109581	78104355	78104453	78112649	78112770	1662	238,320,374	216,272,298	362,383,351	293,294,295	214	180	0.629283475907	1.0	0.481,0.497,0.514	0.51,0.523,0.5	-0.014
1663	ENSG00000159063	ALG8	chr11	-	78112649	78112770	78113885	78113989	78109441	78109581	78114265	78114392	1663	138,162,165	283,320,377	198,182,185	403,401,356	178	195	0.824362298604	1.0	0.348,0.357,0.324	0.35,0.332,0.363	-0.005
1664	ENSG00000159063	ALG8	chr11	-	78112649	78112770	78113885	78113989	78104355	78104453	78114265	78114392	1664	138,163,165	178,176,216	197,181,186	247,262,230	178	195	0.557101325492	1.0	0.459,0.504,0.456	0.466,0.431,0.47	0.017
1666	ENSG00000006576	PHTF2	chr7	+	77929108	77929327	77937709	77937838	77922622	77922778	77940029	77940459	1666	128,308,279	57,170,162	105,282,247	45,152,130	293	203	0.679279219826	1.0	0.609,0.557,0.544	0.618,0.562,0.568	-0.013
1667	ENSG00000164180	TMEM161B	chr5	-	88228444	88228528	88240812	88240916	88220562	88220719	88268720	88268848	1667	66,35,34	24,15,12	64,49,25	23,14,7	178	158	0.482766162003	1.0	0.709,0.674,0.716	0.712,0.756,0.76	-0.043
1668	ENSG00000119684	MLH3	chr14	-	75038339	75038412	75039910	75040015	75032067	75032179	75041614	75041700	1668	1,10,7	3,10,17	11,14,0	5,12,15	179	147	0.911029884033	1.0	0.215,0.451,0.253	0.644,0.489,0.0	-0.071
1669	ENSG00000119684	MLH3	chr14	-	75033418	75033490	75039910	75040015	75032067	75032179	75041614	75041700	1669	1,10,7	8,4,7	11,14,0	12,4,3	179	146	0.894294675842	1.0	0.093,0.671,0.449	0.428,0.741,0.0	0.015
1670	ENSG00000176623	RMDN1	chr8	-	86494828	86494966	86505299	86505379	86488551	86488639	86506994	86507112	1670	0,0,1	1,0,4	0,0,0	4,0,0	154	212	1	1.0	0.0,NA,0.256	0.0,NA,NA	0.128
1672	ENSG00000135913	USP37	chr2	-	218457091	218457161	218459789	218459905	218455579	218455718	218463305	218463366	1672	12,18,12	8,3,2	22,22,12	2,4,4	190	144	0.318500679427	1.0	0.532,0.82,0.82	0.893,0.807,0.695	-0.074
1674	ENSG00000265241	RBM8A	chr1	-	145919186	145919306	145923508	145923573	145917780	145917816	145925862	145925927	1674	1,0,0	11,7,11	0,0,0	2,9,3	139	194	1	1.0	0.113,0.0,0.0	0.0,0.0,0.0	0.038
1675	ENSG00000149547	EI24	chr11	+	125580092	125580204	125581210	125581322	125578132	125578257	125582345	125582420	1675	137,83,87	301,195,222	138,84,97	270,216,198	186	186	0.498665983018	1.0	0.313,0.299,0.282	0.338,0.28,0.329	-0.018
167	ENSG00000067066	SP100	chr2	+	230446818	230446902	230449087	230449150	230444177	230444346	230449560	230449710	167	70,47,41	62,52,36	67,36,50	59,55,42	158	137	0.69310729274	1.0	0.495,0.439,0.497	0.496,0.362,0.508	0.022
1681	ENSG00000215126	CBWD7	chr9	-	41145280	41145332	41162332	41162377	41133673	41133742	41165000	41165087	1681	5,5,4	15,11,24	5,4,4	23,13,20	119	126	0.731363446704	1.0	0.261,0.325,0.15	0.187,0.246,0.175	0.043
1682	ENSG00000114650	SCAP	chr3	-	47423932	47424045	47435007	47435137	47422441	47422536	47442871	47443091	1682	204,56,38	62,30,18	124,81,51	37,22,25	204	187	0.442865931846	1.0	0.751,0.631,0.659	0.754,0.771,0.652	-0.045
1685	ENSG00000122884	P4HA1	chr10	-	73016845	73016899	73030270	73030370	73014223	73014289	73046924	73047101	1685	137,152,209	485,715,967	117,198,184	512,785,860	174	128	0.954563254237	1.0	0.172,0.135,0.137	0.144,0.157,0.136	0.002
1686	ENSG00000122884	P4HA1	chr10	-	73043886	73043957	73044980	73045051	73030266	73030370	73046924	73047101	1686	146,67,179	807,1167,1454	155,84,144	789,1257,1401	145	145	0.967965929399	1.0	0.153,0.054,0.11	0.164,0.063,0.093	-0.001
1687	ENSG00000135655	USP15	chr12	+	62325871	62325933	62349220	62349307	62321463	62321609	62355330	62355475	1687	114,78,75	38,18,13	161,125,69	37,29,11	136	161	0.437447306291	1.0	0.78,0.837,0.872	0.837,0.836,0.881	-0.022
1690	ENSG00000160209	PDXK	chr21	+	43743668	43743807	43746078	43746125	43741666	43741771	43748994	43749080	1690	40,30,29	227,124,149	28,27,33	163,102,104	213	121	0.318539670437	1.0	0.091,0.121,0.1	0.089,0.131,0.153	-0.02
1692	ENSG00000242612	DECR2	chr16	+	405145	405224	406345	406397	404955	405024	407424	407560	1692	0,0,1	3,0,3	0,0,0	3,2,4	153	126	1	1.0	0.0,NA,0.215	0.0,0.0,0.0	0.107
1693	ENSG00000242612	DECR2	chr16	+	405145	405224	406345	406361	404955	405024	407424	407560	1693	0,0,1	2,0,1	0,0,0	1,1,1	153	90	1	1.0	0.0,NA,0.37	0.0,0.0,0.0	0.185
1694	ENSG00000163479	SSR2	chr1	-	156012394	156012565	156018269	156018368	156011809	156011887	156020012	156020167	1694	2165,1549,1634	3,0,0	1925,1768,1701	2,1,2	173	245	1	1.0	0.999,1.0,1.0	0.999,1.0,0.999	0.0
1695	ENSG00000163479	SSR2	chr1	-	156012394	156012565	156018131	156018368	156011809	156011887	156020012	156020167	1695	2283,1696,1760	3,0,0	2020,1905,1838	2,1,2	311	245	1	1.0	0.998,1.0,1.0	0.999,0.999,0.999	0.0
1696	ENSG00000163479	SSR2	chr1	-	156012394	156012565	156018251	156018368	156011809	156011887	156020012	156020167	1696	2175,1567,1645	3,0,0	1936,1782,1710	2,1,2	191	245	1	1.0	0.999,1.0,1.0	0.999,1.0,0.999	0.0
1697	ENSG00000163479	SSR2	chr1	-	156012384	156012565	156018269	156018368	156011809	156011887	156020012	156020167	1697	2165,1549,1634	4,0,1	1925,1768,1701	4,2,3	173	255	1	1.0	0.999,1.0,1.0	0.999,0.999,0.999	0.001
1698	ENSG00000163479	SSR2	chr1	-	156012384	156012565	156018131	156018368	156011809	156011887	156020012	156020167	1698	2283,1696,1760	4,0,1	2020,1905,1838	4,2,3	311	255	1	1.0	0.998,1.0,0.999	0.998,0.999,0.998	0.001
1699	ENSG00000163479	SSR2	chr1	-	156012384	156012565	156018251	156018368	156011809	156011887	156020012	156020167	1699	2175,1567,1645	4,0,1	1936,1782,1710	4,2,3	191	255	1	1.0	0.999,1.0,1.0	0.998,0.999,0.999	0.001
169	ENSG00000088766	CRLS1	chr20	+	6015360	6015490	6031284	6031370	6009774	6009912	6032011	6032080	169	313,292,172	320,320,229	351,347,262	373,386,255	204	160	0.489678407289	1.0	0.434,0.417,0.371	0.425,0.414,0.446	-0.021
16	ENSG00000273018	CTD-2303H24.2	chr17	-	18523776	18523877	18528572	18528747	18519481	18519674	18532505	18532597	16	2,4,5	4,4,2	7,1,3	6,2,3	249	175	0.856098569789	1.0	0.26,0.413,0.637	0.451,0.26,0.413	0.062
1703	ENSG00000104852	SNRNP70	chr19	+	49086404	49086561	49090290	49090353	49085422	49085636	49090465	49090520	1703	147,104,83	450,324,345	81,63,77	348,245,254	231	137	0.319935794766	1.0	0.162,0.16,0.125	0.121,0.132,0.152	0.014
1704	ENSG00000092036	HAUS4	chr14	-	22952327	22952459	22952540	22952683	22951554	22951689	22955099	22955176	1704	187,181,122	198,279,165	132,260,135	187,258,152	217	206	0.334576730136	1.0	0.473,0.381,0.412	0.401,0.489,0.457	-0.027
1705	ENSG00000092036	HAUS4	chr14	-	22951554	22951689	22952327	22952459	22950313	22950410	22952540	22952683	1705	181,262,164	122,142,96	178,289,169	83,156,95	206	209	0.304474401884	1.0	0.601,0.652,0.634	0.685,0.653,0.643	-0.031
1707	ENSG00000197548	ATG7	chr3	+	11282192	11282438	11288648	11288740	11280993	11281102	11298685	11298855	1707	24,6,3	0,0,0	35,19,7	0,1,0	320	166	1	1.0	1.0,1.0,1.0	1.0,0.908,1.0	0.031
1708	ENSG00000197548	ATG7	chr3	+	11299361	11299416	11306942	11307060	11298685	11298855	11308983	11309061	1708	20,6,1	87,45,12	16,8,5	74,57,31	129	192	0.894783016102	1.0	0.255,0.166,0.11	0.243,0.173,0.194	-0.026
1709	ENSG00000197548	ATG7	chr3	+	11313303	11313420	11315343	11315493	11308983	11309061	11340644	11340735	1709	46,15,2	41,14,4	46,23,8	17,20,8	191	224	0.22720317384	1.0	0.568,0.557,0.37	0.76,0.574,0.54	-0.126
170	ENSG00000074319	TSG101	chr11	-	18509541	18509665	18514677	18514841	18502485	18502577	18516098	18516164	170	244,138,95	62,41,18	221,171,106	63,54,27	238	198	0.406104442611	1.0	0.766,0.737,0.814	0.745,0.725,0.766	0.027
1710	ENSG00000151849	CENPJ	chr13	-	24885275	24885386	24885605	24885670	24884322	24884463	24892642	24892867	1710	1,3,0	38,77,79	0,3,1	38,86,107	139	185	0.678983147624	1.0	0.034,0.049,0.0	0.0,0.044,0.012	0.009
1711	ENSG00000279457	FO538757.2	chr1	-	188021	188028	188101	188105	187754	187886	188129	188266	1711	0,0,0	4,2,2	0,1,0	1,3,1	78	81	1	1.0	0.0,0.0,0.0	0.0,0.257,0.0	-0.086
1718	ENSG00000152056	AP1S3	chr2	-	223765212	223765350	223775900	223776009	223756988	223758750	223777690	223777869	1718	49,39,26	114,57,54	51,45,23	92,88,60	183	212	0.832999778041	1.0	0.332,0.442,0.358	0.391,0.372,0.308	0.02
1721	ENSG00000164542	KIAA0895	chr7	-	36330981	36331079	36333855	36334161	36326704	36326918	36335045	36335178	1721	183,150,175	53,50,56	161,184,144	57,66,57	380	172	0.276992354227	1.0	0.61,0.576,0.586	0.561,0.558,0.533	0.04
1723	ENSG00000142687	KIAA0319L	chr1	-	35470862	35470960	35474804	35474906	35466607	35466695	35478965	35479212	1723	44,20,26	49,28,16	52,36,16	43,28,15	176	172	0.450309428	1.0	0.467,0.411,0.614	0.542,0.557,0.51	-0.039
1724	ENSG00000142687	KIAA0319L	chr1	-	35470862	35470960	35474804	35474906	35462620	35462713	35478965	35479212	1724	43,20,26	8,3,2	52,38,16	8,4,4	176	172	0.831969565774	1.0	0.84,0.867,0.927	0.864,0.903,0.796	0.024
1725	ENSG00000142687	KIAA0319L	chr1	-	35466607	35466695	35470862	35470960	35462620	35462713	35474804	35474906	1725	52,19,16	57,18,14	44,30,14	49,28,22	172	162	0.64625091005	1.0	0.462,0.499,0.518	0.458,0.502,0.375	0.048
1729	ENSG00000068885	IFT80	chr3	-	160307662	160307781	160319759	160319939	160303914	160303989	160356012	160356150	1729	68,39,24	39,24,12	72,60,34	39,41,12	254	193	0.815268808114	1.0	0.57,0.553,0.603	0.584,0.527,0.683	-0.023
172	ENSG00000166747	AP1G1	chr16	-	71764645	71764726	71765488	71765584	71761511	71761567	71769622	71769699	172	41,14,13	7,5,2	42,33,23	3,9,6	170	155	0.963752246487	1.0	0.842,0.719,0.856	0.927,0.77,0.778	-0.019
1730	ENSG00000068885	IFT80	chr3	-	160319759	160319939	160356012	160356150	160307662	160307781	160357488	160357499	1730	53,32,25	67,39,24	69,50,22	82,63,36	212	254	0.622651278991	1.0	0.487,0.496,0.555	0.502,0.487,0.423	0.042
1731	ENSG00000006757	PNPLA4	chrX	-	7922003	7922098	7925939	7926132	7921712	7921848	7927685	7927739	1731	186,113,74	130,73,36	141,109,103	105,73,69	267	169	0.477926446385	1.0	0.475,0.495,0.565	0.459,0.486,0.486	0.035
1734	ENSG00000116898	MRPS15	chr1	-	36461263	36461312	36462087	36462163	36457922	36457981	36463805	36463850	1734	110,117,91	4,0,6	58,58,72	4,1,5	150	123	0.335449228814	1.0	0.958,1.0,0.926	0.922,0.979,0.922	0.02
1737	ENSG00000154743	TSEN2	chr3	+	12505153	12505231	12516610	12516661	12503261	12503784	12519058	12519197	1737	13,0,1	26,4,3	7,3,0	22,1,2	152	125	0.967118853877	1.0	0.291,0.0,0.215	0.207,0.712,0.0	-0.138
1738	ENSG00000091428	RAPGEF4	chr2	+	172922280	172922300	172960759	172960813	172917801	172917874	172961121	172961228	1738	1,0,2	13,2,7	0,1,1	4,10,7	94	128	0.761348510447	1.0	0.095,0.0,0.28	0.0,0.12,0.163	0.031
1739	ENSG00000091428	RAPGEF4	chr2	+	173033913	173033964	173048599	173048654	173030163	173030254	173051639	173052893	1739	5,1,5	11,8,16	0,2,5	2,4,7	125	129	0.743011556747	1.0	0.319,0.114,0.244	0.0,0.34,0.424	-0.029
173	ENSG00000164815	ORC5	chr7	-	104165234	104165282	104166771	104166884	104161071	104161182	104168472	104168525	173	133,70,39	76,38,23	173,95,51	95,53,29	187	122	0.915993436099	1.0	0.533,0.546,0.525	0.543,0.539,0.534	-0.004
1741	ENSG00000101557	USP14	chr18	+	166786	166819	178932	179037	163307	163453	180235	180339	1741	23,17,8	151,103,55	31,12,15	124,114,65	107	179	0.415603962289	1.0	0.203,0.216,0.196	0.295,0.15,0.279	-0.036
1742	ENSG00000158104	HPD	chr12	-	121849686	121849790	121854702	121854792	121848998	121849076	121856323	121856406	1742	374,181,168	797,404,320	264,126,120	574,341,291	164	178	0.20712819395	1.0	0.337,0.327,0.363	0.333,0.286,0.309	0.033
1743	ENSG00000158104	HPD	chr12	-	121854702	121854792	121856323	121856406	121849686	121849790	121856582	121856625	1743	569,304,206	593,333,245	454,266,214	455,241,212	157	164	0.223020994062	1.0	0.501,0.488,0.468	0.51,0.536,0.513	-0.034
1744	ENSG00000158104	HPD	chr12	-	121856582	121856625	121857327	121857432	121854702	121854792	121857756	121857819	1744	565,288,221	7,2,2	440,216,194	4,1,2	179	117	0.732988917247	1.0	0.981,0.989,0.986	0.986,0.993,0.984	-0.002
1748	ENSG00000115761	NOL10	chr2	-	10654480	10654547	10657741	10657891	10644319	10644372	10659171	10659250	1748	70,37,20	49,25,10	84,43,30	43,23,21	224	141	0.462733403526	1.0	0.473,0.482,0.557	0.551,0.541,0.473	-0.018
1749	ENSG00000115761	NOL10	chr2	-	10644319	10644372	10657741	10657891	10607184	10607311	10659171	10659250	1749	70,37,20	27,25,13	84,43,28	43,22,24	224	127	0.675528775032	1.0	0.595,0.456,0.466	0.526,0.526,0.398	0.022
174	ENSG00000164815	ORC5	chr7	-	104183942	104184033	104184122	104184171	104168472	104168525	104188250	104188381	174	18,13,9	97,35,23	42,13,7	114,50,27	123	165	0.5344833122	1.0	0.199,0.333,0.344	0.331,0.259,0.258	0.009
1751	ENSG00000148337	CIZ1	chr9	-	128180720	128180799	128185546	128185776	128180414	128180523	128190328	128190444	1751	106,44,41	125,59,42	38,40,44	62,55,43	304	153	0.566033521959	1.0	0.299,0.273,0.329	0.236,0.268,0.34	0.019
1752	ENSG00000148337	CIZ1	chr9	-	128187862	128187934	128190328	128190444	128185546	128185776	128190687	128190862	1752	4,5,4	14,7,7	0,3,5	10,8,4	190	146	0.501345628439	1.0	0.18,0.354,0.305	0.0,0.224,0.49	0.042
1755	ENSG00000132768	DPH2	chr1	+	43970965	43971189	43971386	43972070	43970595	43970708	43972157	43972334	1755	63,17,21	281,121,88	29,16,17	150,83,85	298	758	0.860681381301	1.0	0.363,0.263,0.378	0.33,0.329,0.337	0.003
1757	ENSG00000149476	TKFC	chr11	+	61335839	61335937	61336203	61336390	61334619	61334731	61337940	61338130	1757	3,0,0	0,1,1	1,1,0	2,0,0	172	261	1	1.0	1.0,0.0,0.0	0.431,1.0,NA	-0.382
1758	ENSG00000152763	WDR78	chr1	-	66835625	66835777	66837709	66837796	66833990	66834148	66840468	66840671	1758	2,0,1	8,7,0	6,0,0	6,3,4	161	226	0.451003852575	1.0	0.26,0.0,1.0	0.584,0.0,0.0	0.225
1759	ENSG00000078246	TULP3	chr12	+	2933417	2933530	2934446	2934561	2931036	2931240	2937630	2937729	1759	41,42,25	43,39,27	35,49,32	23,44,45	187	189	0.80554268276	1.0	0.491,0.521,0.483	0.606,0.53,0.418	-0.02
1760	ENSG00000078246	TULP3	chr12	+	2934446	2934561	2937630	2937729	2933417	2933530	2938113	2938285	1760	38,45,34	54,42,38	32,55,46	48,57,52	189	173	0.860758596694	1.0	0.392,0.495,0.45	0.379,0.469,0.447	0.014
1761	ENSG00000078246	TULP3	chr12	+	2934446	2934561	2937630	2937729	2931036	2931240	2938113	2938285	1761	23,22,17	55,42,37	12,26,25	48,57,52	189	173	0.530787239758	1.0	0.277,0.324,0.296	0.186,0.295,0.306	0.037
1762	ENSG00000104408	EIF3E	chr8	-	108214606	108214716	108239957	108240075	108203400	108203503	108248612	108248698	1762	2404,2291,1398	2904,3983,2644	3010,2655,1685	3627,3525,2852	192	184	0.232490322304	1.0	0.442,0.355,0.336	0.443,0.419,0.362	-0.03
1763	ENSG00000104408	EIF3E	chr8	-	108242111	108242256	108243292	108243463	108241798	108241913	108248612	108248717	1763	4,11,5	3,8,7	4,7,6	1,11,5	245	219	0.95484314491	1.0	0.544,0.551,0.39	0.781,0.363,0.518	-0.059
1764	ENSG00000104408	EIF3E	chr8	-	108216411	108216513	108217333	108217460	108214606	108214716	108228266	108228391	1764	6958,7869,5498	3428,4153,2946	8783,7916,5905	4329,3982,3084	201	176	0.772858804514	1.0	0.64,0.624,0.62	0.64,0.635,0.626	-0.006
1765	ENSG00000163875	MEAF6	chr1	-	37495884	37495918	37501803	37501996	37493933	37494107	37509277	37509323	1765	252,351,269	102,105,120	203,244,229	59,125,87	267	108	0.837495589126	1.0	0.5,0.575,0.476	0.582,0.441,0.516	0.004
1766	ENSG00000163875	MEAF6	chr1	-	37496546	37496604	37496706	37496736	37495884	37495918	37501803	37501996	1766	2,0,2	35,19,19	1,0,0	36,13,15	104	132	0.415070376336	1.0	0.068,0.0,0.118	0.034,0.0,0.0	0.051
1770	ENSG00000076248	UNG	chr12	+	109101901	109101999	109102838	109102927	109099188	109099284	109103432	109103611	1770	158,120,70	137,134,76	112,119,70	125,118,74	172	163	0.72997581002	1.0	0.522,0.459,0.466	0.459,0.489,0.473	0.009
1771	ENSG00000105701	FKBP8	chr19	-	18532663	18532795	18533269	18533347	18531761	18532255	18537600	18537773	1771	186,190,159	571,588,515	72,61,105	280,177,379	152	206	0.359235951633	1.0	0.306,0.305,0.295	0.258,0.318,0.273	0.019
1772	ENSG00000111142	METAP2	chr12	+	95483214	95483280	95485878	95485981	95476073	95476178	95494055	95494217	1772	180,274,95	351,467,187	231,236,105	349,444,194	140	177	0.545141601821	1.0	0.393,0.426,0.391	0.456,0.402,0.406	-0.018
1774	ENSG00000262633	RP11-156P1.2	chr17	+	46935028	46935169	46938598	46938704	46932066	46932199	46966533	46966626	1774	217,178,133	97,86,61	184,159,141	62,72,64	215	180	0.388270277742	1.0	0.652,0.634,0.646	0.713,0.649,0.648	-0.026
1775	ENSG00000262633	RP11-156P1.2	chr17	+	46935028	46935169	46938598	46938704	46931098	46931207	46966533	46966626	1775	82,75,59	90,74,53	84,81,47	55,63,63	215	180	0.492006132185	1.0	0.433,0.459,0.482	0.561,0.518,0.384	-0.03
1776	ENSG00000262633	RP11-156P1.2	chr17	+	46931098	46931207	46932066	46932199	46929519	46929584	46935028	46935169	1776	98,101,79	212,210,177	71,70,70	160,154,188	183	207	0.473110783956	1.0	0.343,0.352,0.335	0.334,0.34,0.296	0.02
1777	ENSG00000262633	RP11-156P1.2	chr17	+	46932066	46932199	46938598	46938704	46931098	46931207	46966533	46966626	1777	150,205,184	90,74,53	129,181,165	55,63,63	207	180	0.794601976799	1.0	0.592,0.707,0.751	0.671,0.714,0.695	-0.01
1778	ENSG00000262633	RP11-156P1.2	chr17	+	46932066	46932199	46935028	46935169	46931098	46931207	46938598	46938704	1778	157,214,184	143,132,97	136,189,167	142,132,90	207	215	0.605980097619	1.0	0.533,0.627,0.663	0.499,0.598,0.658	0.023
1782	ENSG00000053747	LAMA3	chr18	+	23899287	23899455	23901126	23901323	23898953	23899065	23903008	23903125	1782	41,14,34	36,11,36	22,23,31	24,29,26	242	271	0.63487456376	1.0	0.561,0.588,0.514	0.507,0.47,0.572	0.038
1783	ENSG00000243406	MRPS31P5	chr13	-	52183975	52184114	52184272	52184408	52180581	52180654	52186682	52186823	1783	0,0,0	7,4,2	1,0,0	5,5,5	210	213	1	1.0	0.0,0.0,0.0	0.169,0.0,0.0	-0.056
1784	ENSG00000136068	FLNB	chr3	+	58143472	58143613	58145920	58146049	58142649	58142752	58146819	58146993	1784	175,77,86	147,56,47	88,102,71	73,74,45	215	203	0.889273755435	1.0	0.529,0.565,0.633	0.532,0.565,0.598	0.011
1785	ENSG00000103978	TMEM87A	chr15	-	42231191	42231260	42231843	42231915	42228711	42228820	42233212	42233306	1785	0,7,3	62,92,66	0,3,4	58,96,54	146	143	0.491143031897	1.0	0.0,0.069,0.043	0.0,0.03,0.068	0.005
1791	ENSG00000162607	USP1	chr1	+	62443158	62443319	62444737	62445429	62442194	62442299	62447340	62447511	1791	249,207,170	2273,1996,1992	276,216,206	2396,2414,2156	235	766	0.971734098896	1.0	0.263,0.253,0.218	0.273,0.226,0.237	-0.001
1797	ENSG00000243725	TTC4	chr1	+	54733628	54733710	54737581	54737664	54731485	54731700	54741410	54742307	1797	47,23,28	68,36,36	43,26,34	47,42,41	156	157	0.563451345339	1.0	0.41,0.391,0.439	0.479,0.384,0.455	-0.026
1798	ENSG00000095564	BTAF1	chr10	+	91953736	91953873	91956527	91956657	91951402	91951566	91957224	91957293	1798	96,39,135	42,14,68	55,85,102	38,34,47	211	204	0.650250332543	1.0	0.688,0.729,0.657	0.583,0.707,0.677	0.036
1799	ENSG00000166855	CLPX	chr15	-	65162603	65162645	65164028	65164188	65158574	65158751	65166630	65166785	1799	276,205,163	99,74,60	208,206,145	91,67,56	234	116	0.699430622769	1.0	0.58,0.579,0.574	0.531,0.604,0.562	0.012
17	ENSG00000273018	CTD-2303H24.2	chr17	-	18523776	18523877	18528572	18528747	18521078	18521145	18532505	18532597	17	1,4,5	3,3,0	6,0,2	5,2,3	249	175	0.204466327915	1.0	0.19,0.484,1.0	0.458,0.0,0.319	0.299
1802	ENSG00000138078	PREPL	chr2	-	44332458	44332656	44338350	44338536	44328936	44329112	44339146	44339363	1802	89,46,66	136,113,102	74,92,42	140,140,96	260	272	0.847102026299	1.0	0.406,0.299,0.404	0.356,0.407,0.314	0.011
1804	ENSG00000153310	FAM49B	chr8	-	129904498	129904585	129912469	129912515	129903311	129903350	129970942	129970995	1804	2,0,0	37,40,32	0,0,0	52,49,37	120	161	1	1.0	0.068,0.0,0.0	0.0,0.0,0.0	0.023
1805	ENSG00000153310	FAM49B	chr8	-	129855610	129855747	129862228	129862334	129854265	129854343	129871374	129871496	1805	334,293,233	329,315,331	347,291,257	386,331,310	180	211	0.953238932824	1.0	0.543,0.522,0.452	0.513,0.508,0.493	0.001
1806	ENSG00000153310	FAM49B	chr8	-	129862228	129862334	129871374	129871496	129855610	129855747	129903311	129903350	1806	158,157,116	209,213,192	141,147,111	227,218,192	196	180	0.354572632805	1.0	0.41,0.404,0.357	0.363,0.382,0.347	0.026
1808	ENSG00000153310	FAM49B	chr8	-	129879596	129879789	129896671	129896854	129879388	129879471	129903311	129903350	1808	2,1,1	1,0,0	2,5,2	1,1,0	257	267	1	1.0	0.675,1.0,1.0	0.675,0.839,1.0	0.054
1809	ENSG00000153310	FAM49B	chr8	-	129879596	129879789	129880375	129880458	129879388	129879471	129903311	129903350	1809	8,9,4	1,0,0	11,8,7	1,1,0	157	267	1	1.0	0.932,1.0,1.0	0.949,0.932,1.0	0.017
180	ENSG00000163898	LIPH	chr3	-	185524070	185524160	185527483	185527585	185519141	185519309	185533570	185533679	180	14,4,1	5,6,0	12,3,6	6,4,2	176	164	0.864565712211	1.0	0.723,0.383,1.0	0.651,0.411,0.737	0.102
1810	ENSG00000153310	FAM49B	chr8	-	129879596	129879789	129896748	129896854	129879388	129879471	129903311	129903350	1810	1,0,0	1,0,0	2,2,0	1,1,0	180	267	1	1.0	0.597,NA,NA	0.748,0.748,NA	-0.151
1812	ENSG00000153310	FAM49B	chr8	-	129880375	129880458	129896671	129896854	129879388	129879471	129903311	129903350	1812	2,1,1	8,9,4	2,5,2	11,8,7	257	157	0.243854633429	1.0	0.132,0.064,0.132	0.1,0.276,0.149	-0.066
1813	ENSG00000153310	FAM49B	chr8	-	129880375	129880458	129896748	129896854	129879388	129879471	129903311	129903350	1813	1,0,0	8,9,4	2,2,0	11,8,7	180	157	0.229530189394	1.0	0.098,0.0,0.0	0.137,0.179,0.0	-0.073
1818	ENSG00000153310	FAM49B	chr8	-	129879388	129879471	129880375	129880458	129871374	129871496	129896671	129896854	1818	3,3,1	108,83,83	1,1,0	167,103,67	157	157	0.650310454838	1.0	0.027,0.035,0.012	0.006,0.01,0.0	0.019
181	ENSG00000172986	GXYLT2	chr3	+	72955097	72955349	72957228	72957352	72922203	72922335	72967546	72967719	181	16,26,21	18,18,13	20,24,20	15,15,12	326	198	0.538282421995	1.0	0.351,0.467,0.495	0.447,0.493,0.503	-0.043
1820	ENSG00000012048	BRCA1	chr17	-	43074330	43074521	43076487	43076611	43070927	43071238	43082403	43082575	1820	54,21,21	138,62,51	30,40,25	117,98,76	198	265	0.421238892209	1.0	0.344,0.312,0.355	0.255,0.353,0.306	0.032
1821	ENSG00000012048	BRCA1	chr17	-	43074330	43074521	43076487	43076614	43070927	43071238	43082403	43082575	1821	60,28,22	138,62,51	54,42,19	117,98,76	201	265	0.514975441778	1.0	0.364,0.373,0.363	0.378,0.361,0.248	0.038
1824	ENSG00000220804	AC093642.5	chr2	+	242118964	242119057	242130654	242130812	242114638	242114741	242138783	242138888	1824	12,14,3	0,0,0	4,5,5	1,0,0	167	232	1	1.0	1.0,1.0,1.0	0.847,1.0,1.0	0.051
1826	ENSG00000111247	RAD51AP1	chr12	+	4548091	4548178	4548686	4548836	4543762	4543904	4552982	4553089	1826	54,96,54	601,449,341	66,80,71	705,513,397	161	224	0.638552145633	1.0	0.111,0.229,0.181	0.115,0.178,0.199	0.01
1827	ENSG00000111247	RAD51AP1	chr12	+	4545218	4545312	4545781	4545832	4543762	4543904	4546308	4546418	1827	7,1,0	58,7,7	5,5,2	80,11,17	168	125	0.552289094038	1.0	0.082,0.096,0.0	0.044,0.253,0.08	-0.066
1828	ENSG00000111247	RAD51AP1	chr12	+	4545218	4545312	4545781	4545832	4543762	4543911	4546308	4546418	1828	4,0,0	20,1,0	2,3,3	18,2,5	168	125	1	1.0	0.13,0.0,NA	0.076,0.527,0.309	-0.239
1829	ENSG00000111247	RAD51AP1	chr12	+	4545781	4545832	4546308	4546418	4543762	4543911	4548091	4548178	1829	7,1,0	451,319,222	7,1,0	499,353,271	125	184	1	1.0	0.022,0.005,0.0	0.02,0.004,0.0	0.001
1830	ENSG00000111247	RAD51AP1	chr12	+	4545781	4545832	4546308	4546418	4545218	4545312	4548091	4548178	1830	5,0,1	418,292,194	4,0,0	471,315,242	125	184	1	1.0	0.017,0.0,0.008	0.012,0.0,0.0	0.004
1831	ENSG00000111247	RAD51AP1	chr12	+	4545781	4545832	4546308	4546418	4543762	4543904	4548091	4548178	1831	32,5,4	651,457,304	39,3,4	724,492,400	125	184	0.914815155423	1.0	0.067,0.016,0.019	0.073,0.009,0.015	0.002
1834	ENSG00000164941	INTS8	chr8	+	94827262	94827403	94827721	94827793	94824892	94825067	94828974	94829026	1834	91,37,32	101,46,40	92,67,41	89,57,55	215	146	0.404717553707	1.0	0.38,0.353,0.352	0.412,0.444,0.336	-0.036
1835	ENSG00000164941	INTS8	chr8	+	94831991	94832174	94836523	94836631	94828991	94829026	94838462	94838618	1835	230,95,99	166,66,65	195,121,98	146,93,62	257	182	0.786895131381	1.0	0.495,0.505,0.519	0.486,0.48,0.528	0.008
1836	ENSG00000164941	INTS8	chr8	+	94831991	94832174	94836523	94836631	94828974	94829026	94838493	94838618	1836	230,95,99	63,32,36	195,118,93	65,45,30	257	182	0.547769875594	1.0	0.721,0.678,0.661	0.68,0.65,0.687	0.014
1837	ENSG00000111358	GTF2H3	chr12	+	123659429	123659475	123659515	123659584	123652706	123652735	123659794	123659930	1837	2,1,2	38,23,16	3,0,1	43,29,24	120	143	0.474683052687	1.0	0.059,0.049,0.13	0.077,0.0,0.047	0.038
1839	ENSG00000020426	MNAT1	chr14	+	60879713	60879835	60968228	60968397	60818721	60818847	60968558	60968680	1839	263,286,205	214,295,187	364,328,230	265,284,196	196	243	0.255370972612	1.0	0.604,0.546,0.576	0.63,0.589,0.593	-0.029
1843	ENSG00000277957	SENP3-EIF4A1	chr17	+	7570882	7570933	7571372	7571479	7570680	7570764	7572283	7572864	1843	256,113,113	162,81,67	268,122,106	133,86,72	125	181	0.601851365417	1.0	0.696,0.669,0.709	0.745,0.673,0.681	-0.008
1846	ENSG00000188243	COMMD6	chr13	-	75530113	75530266	75530310	75530408	75526435	75526639	75537663	75537675	1846	135,129,87	3280,4530,2984	182,94,87	3266,3249,3562	172	227	0.47346697424	1.0	0.052,0.036,0.037	0.069,0.037,0.031	-0.004
1847	ENSG00000188243	COMMD6	chr13	-	75530113	75530266	75530310	75530405	75526435	75526639	75537663	75537675	1847	140,160,99	3280,4530,2984	202,101,110	3266,3249,3562	169	227	0.437897926439	1.0	0.054,0.045,0.043	0.077,0.04,0.04	-0.005
1849	ENSG00000100519	PSMC6	chr14	+	52708763	52708816	52711100	52711168	52707218	52707304	52711409	52711524	1849	0,0,0	638,542,381	0,1,0	869,495,421	127	142	1	1.0	0.0,0.0,0.0	0.0,0.002,0.0	-0.001
1851	ENSG00000100519	PSMC6	chr14	+	52711409	52711524	52713880	52713968	52711100	52711168	52718080	52718688	1851	1430,1170,821	1224,894,653	1862,1090,936	1525,856,780	189	162	0.923548923872	1.0	0.5,0.529,0.519	0.511,0.522,0.507	0.003
1852	ENSG00000113387	SUB1	chr5	+	32588511	32588584	32591562	32591685	32571090	32571174	32598960	32599069	1852	9,22,5	9378,9027,5976	11,17,6	11857,7623,6432	147	197	1	1.0	0.001,0.003,0.001	0.001,0.003,0.001	0.0
1853	ENSG00000136682	CBWD2	chr2	+	113465128	113465173	113471032	113471089	113462407	113462494	113482176	113482228	1853	27,53,49	0,0,1	35,61,43	0,0,0	119	131	1	1.0	1.0,1.0,0.982	1.0,1.0,1.0	-0.006
1855	ENSG00000182985	CADM1	chr11	-	115198405	115198438	115209573	115209657	115178643	115178775	115214607	115214780	1855	23,10,28	0,0,0	15,10,20	0,1,0	158	107	1	1.0	1.0,1.0,1.0	1.0,0.871,1.0	0.043
1857	ENSG00000133816	MICAL2	chr11	+	12249183	12249246	12255642	12255750	12243986	12244112	12256784	12256971	1857	2,1,0	0,0,0	4,2,1	1,0,0	137	182	1	1.0	1.0,1.0,NA	0.842,1.0,1.0	0.053
1858	ENSG00000265354	TIMM23	chr10	+	45985382	45985441	45988736	45988847	45982845	45982930	46003202	46003734	1858	368,274,164	477,387,286	382,295,207	555,440,322	133	185	0.780275961147	1.0	0.518,0.496,0.444	0.489,0.483,0.472	0.005
1859	ENSG00000265354	TIMM23	chr10	+	45982845	45982930	45985382	45985441	45982522	45982616	45988736	45988847	1859	349,304,170	318,225,169	433,303,179	309,238,162	159	133	0.365194921232	1.0	0.479,0.531,0.457	0.54,0.516,0.48	-0.023
185	ENSG00000079459	FDFT1	chr8	+	11809666	11809850	11821749	11821878	11802745	11802931	11826023	11826215	185	607,1166,1092	778,1689,1628	416,997,975	602,1497,1457	258	203	0.572331783207	1.0	0.38,0.352,0.345	0.352,0.344,0.345	0.012
1860	ENSG00000185787	MORF4L1	chr15	+	78886140	78886227	78887268	78887349	78880511	78880579	78894819	78894904	1860	843,959,644	0,0,2	766,892,623	2,0,0	161	155	1	1.0	1.0,1.0,0.997	0.997,1.0,1.0	0.0
1861	ENSG00000185787	MORF4L1	chr15	+	78886140	78886227	78887268	78887349	78880511	78880579	78890988	78891014	1861	850,963,654	953,1057,799	772,906,631	898,1062,820	161	155	0.547605893531	1.0	0.462,0.467,0.441	0.453,0.451,0.426	0.013
1862	ENSG00000185787	MORF4L1	chr15	+	78880511	78880579	78886140	78886227	78878212	78878259	78887268	78887349	1862	392,446,250	994,1050,743	351,431,280	909,1072,759	142	161	0.996517387963	1.0	0.309,0.325,0.276	0.304,0.313,0.295	-0.001
1863	ENSG00000185787	MORF4L1	chr15	+	78880511	78880579	78886140	78886395	78878212	78878259	78887268	78887297	1863	392,446,250	124,135,100	351,431,280	105,123,100	142	329	0.558584611975	1.0	0.88,0.884,0.853	0.886,0.89,0.866	-0.008
1865	ENSG00000103168	TAF1C	chr16	-	84180867	84180995	84181042	84181186	84180169	84180344	84181327	84181663	1865	42,11,7	6,5,6	23,10,7	5,2,9	218	202	0.777399930215	1.0	0.866,0.671,0.519	0.81,0.822,0.419	0.002
1866	ENSG00000025293	PHF20	chr20	+	35858301	35858381	35863012	35863400	35847349	35847434	35869437	35869551	1866	17,7,5	144,85,56	16,16,3	112,140,84	154	462	0.944499484249	1.0	0.262,0.198,0.211	0.3,0.255,0.097	0.006
1867	ENSG00000025293	PHF20	chr20	+	35782327	35782609	35800093	35800173	35772025	35772079	35801490	35801605	1867	11,7,10	6,2,10	4,2,7	7,2,4	356	154	0.287035321659	1.0	0.442,0.602,0.302	0.198,0.302,0.431	0.138
1869	ENSG00000169239	CA5B	chrX	+	15774301	15774397	15775245	15775308	15772495	15772614	15776713	15776869	1869	13,19,26	5,9,9	15,16,18	6,12,8	170	137	0.434411854418	1.0	0.677,0.63,0.7	0.668,0.518,0.645	0.059
186	ENSG00000047230	CTPS2	chrX	-	16590751	16590862	16617149	16617246	16588305	16589775	16620276	16620332	186	50,41,30	86,74,82	47,64,25	76,59,67	171	185	0.313653485226	1.0	0.386,0.375,0.284	0.401,0.54,0.288	-0.061
1874	ENSG00000135241	PNPLA8	chr7	-	108487758	108487953	108491409	108491467	108479183	108479379	108496583	108496755	1874	109,138,171	340,414,572	119,163,164	369,652,587	132	269	0.282204963645	1.0	0.395,0.405,0.379	0.397,0.338,0.363	0.027
1875	ENSG00000135241	PNPLA8	chr7	-	108487944	108487953	108491409	108491467	108479183	108479379	108496583	108496755	1875	109,138,171	0,0,1	119,163,164	0,0,0	132	83	1	1.0	1.0,1.0,0.991	1.0,1.0,1.0	-0.003
1876	ENSG00000135241	PNPLA8	chr7	-	108491409	108491467	108496583	108496755	108487758	108487953	108497482	108497577	1876	508,565,802	79,127,169	540,792,789	94,163,205	246	132	0.48685604634	1.0	0.775,0.705,0.718	0.755,0.723,0.674	0.015
1878	ENSG00000157796	WDR19	chr4	+	39186538	39186604	39189655	39189781	39185725	39185817	39199477	39199593	1878	6,6,9	11,9,17	12,6,6	9,15,16	140	200	0.95501434418	1.0	0.438,0.488,0.431	0.656,0.364,0.349	-0.004
1879	ENSG00000157796	WDR19	chr4	+	39194543	39194659	39199477	39199593	39189655	39189781	39203641	39203722	1879	23,14,9	28,39,28	16,11,9	37,36,40	190	190	0.202001999218	1.0	0.451,0.264,0.243	0.302,0.234,0.184	0.079
187	ENSG00000011243	AKAP8L	chr19	-	15403474	15403555	15403652	15403715	15397519	15397625	15404009	15404042	187	57,22,21	12,8,8	40,27,17	3,8,5	137	155	0.23635701845	1.0	0.843,0.757,0.748	0.938,0.792,0.794	-0.059
1880	ENSG00000157796	WDR19	chr4	+	39185725	39185817	39186538	39186604	39182528	39182563	39189655	39189781	1880	4,2,1	15,6,8	1,2,1	4,11,6	166	140	0.760952917562	1.0	0.184,0.219,0.095	0.174,0.133,0.123	0.023
1881	ENSG00000157796	WDR19	chr4	+	39189655	39189781	39199477	39199593	39186538	39186604	39203641	39203722	1881	25,12,19	28,35,22	11,23,16	36,34,32	200	190	0.34913685337	1.0	0.459,0.246,0.451	0.225,0.391,0.322	0.073
1882	ENSG00000131018	SYNE1	chr6	-	152347058	152347235	152350167	152350335	152344080	152344227	152350617	152350770	1882	1,1,1	0,0,0	1,0,1	1,0,0	242	251	1	1.0	1.0,1.0,1.0	0.509,NA,1.0	0.246
1884	ENSG00000060339	CCAR1	chr10	+	68740628	68740661	68742375	68742569	68736875	68737048	68747160	68747275	1884	2,2,1	214,139,152	0,1,3	204,188,150	107	268	0.730747103517	1.0	0.023,0.035,0.016	0.0,0.013,0.048	0.004
1885	ENSG00000060339	CCAR1	chr10	+	68740628	68740661	68742427	68742569	68736875	68737048	68747160	68747275	1885	2,2,1	155,105,104	0,1,3	152,134,107	107	216	0.652322852109	1.0	0.025,0.037,0.019	0.0,0.015,0.054	0.004
1886	ENSG00000060339	CCAR1	chr10	+	68737844	68737889	68742375	68742569	68736875	68737048	68747160	68747275	1886	45,27,21	214,139,152	48,37,22	204,188,150	119	268	0.707367709544	1.0	0.321,0.304,0.237	0.346,0.307,0.248	-0.013
1887	ENSG00000060339	CCAR1	chr10	+	68737844	68737889	68740628	68740661	68736875	68737048	68747160	68747275	1887	45,27,21	2,2,1	48,37,22	0,1,3	119	107	0.507954966809	1.0	0.953,0.924,0.95	1.0,0.971,0.868	-0.004
1888	ENSG00000060339	CCAR1	chr10	+	68737844	68737889	68742427	68742569	68736875	68737048	68747160	68747275	1888	45,27,21	155,105,104	48,37,22	152,134,107	119	216	0.727938622369	1.0	0.345,0.318,0.268	0.364,0.334,0.272	-0.013
1889	ENSG00000161040	FBXL13	chr7	-	102822382	102822440	102832839	102832974	102822039	102822203	102854776	102854860	1889	0,2,0	1,0,0	0,1,0	0,0,0	209	132	1	1.0	0.0,1.0,NA	NA,1.0,NA	-0.5
188	ENSG00000011243	AKAP8L	chr19	-	15403474	15403555	15403657	15403715	15401149	15401603	15404009	15404042	188	56,24,22	74,57,36	40,27,17	38,33,41	132	155	0.474539433678	1.0	0.471,0.331,0.418	0.553,0.49,0.327	-0.05
1891	ENSG00000161040	FBXL13	chr7	-	103046808	103047020	103055087	103055178	103029350	103029418	103055643	103055747	1891	0,1,0	2,0,0	0,0,0	0,1,2	165	286	1	1.0	0.0,1.0,NA	NA,0.0,0.0	0.5
1894	ENSG00000181163	NPM1	chr5	+	171400152	171400210	171405301	171405403	171392913	171392978	171407699	171407774	1894	5942,7152,4713	10007,12436,8606	6616,6926,4202	10877,12186,7689	132	176	0.970272716883	1.0	0.442,0.434,0.422	0.448,0.431,0.422	-0.001
1895	ENSG00000181163	NPM1	chr5	+	171400152	171400210	171400838	171400925	171392913	171392978	171405301	171405403	1895	6279,7870,5219	12644,15566,10735	7010,7486,4593	14144,14777,9312	132	161	0.95779141269	1.0	0.377,0.381,0.372	0.377,0.382,0.376	-0.002
1900	ENSG00000139636	LMBR1L	chr12	-	49104718	49104885	49105923	49105957	49104447	49104551	49106960	49107045	1900	18,3,8	11,10,7	8,5,7	7,9,9	108	241	0.803028707613	1.0	0.785,0.401,0.718	0.718,0.554,0.634	-0.001
1901	ENSG00000175063	UBE2C	chr20	+	45814383	45814470	45815389	45815540	45813436	45813464	45815853	45815913	1901	90,197,138	14,3,2	50,104,111	8,2,2	161	225	0.896748748812	1.0	0.9,0.989,0.99	0.897,0.986,0.987	0.003
1902	ENSG00000175063	UBE2C	chr20	+	45814383	45814470	45815540	45815745	45813436	45813464	45815853	45815913	1902	90,197,138	1046,2216,1939	50,104,111	648,1556,1555	161	279	0.218714834347	1.0	0.13,0.133,0.11	0.118,0.104,0.11	0.014
1903	ENSG00000175063	UBE2C	chr20	+	45814383	45814470	45815853	45815913	45813436	45813464	45816708	45816957	1903	87,196,136	410,922,922	46,103,111	261,690,672	161	134	0.206717800833	1.0	0.15,0.15,0.109	0.128,0.111,0.121	0.016
1905	ENSG00000175063	UBE2C	chr20	+	45815389	45815540	45815540	45815745	45813436	45813464	45815853	45815913	1905	14,3,2	1046,2216,1939	8,2,2	648,1556,1555	225	279	0.966627367485	1.0	0.016,0.002,0.001	0.015,0.002,0.002	0.0
1906	ENSG00000175063	UBE2C	chr20	+	45815389	45815540	45815540	45815745	45814383	45814470	45815853	45815913	1906	16,4,4	1267,2668,2308	9,3,4	777,1943,1861	225	279	0.966698673304	1.0	0.015,0.002,0.002	0.014,0.002,0.003	0.0
1907	ENSG00000064042	LIMCH1	chr4	+	41671553	41671594	41680005	41680098	41666560	41666666	41680954	41681059	1907	103,85,74	283,239,208	86,96,89	218,296,227	115	167	0.859378256056	1.0	0.346,0.341,0.341	0.364,0.32,0.363	-0.006
1908	ENSG00000064042	LIMCH1	chr4	+	41676378	41676462	41680954	41681059	41671553	41671594	41682332	41682460	1908	13,8,10	234,283,256	6,12,10	192,300,227	158	179	0.892911646448	1.0	0.059,0.031,0.042	0.034,0.043,0.048	0.002
1909	ENSG00000064042	LIMCH1	chr4	+	41676378	41676462	41680005	41680098	41671553	41671594	41680954	41681059	1909	13,8,12	306,277,229	6,14,11	230,325,264	158	167	0.774566080105	1.0	0.043,0.03,0.052	0.027,0.044,0.042	0.004
190	ENSG00000105655	ISYNA1	chr19	-	18436683	18436877	18437598	18437760	18436329	18436479	18437859	18437988	190	2,0,0	0,2,4	0,0,0	1,1,3	236	268	0.299605573804	1.0	1.0,0.0,0.0	0.0,0.0,0.0	0.333
1910	ENSG00000064042	LIMCH1	chr4	+	41676381	41676462	41680954	41681059	41671553	41671594	41682332	41682460	1910	100,61,48	234,283,256	64,65,61	192,300,227	155	179	0.961476086181	1.0	0.33,0.199,0.178	0.278,0.2,0.237	-0.003
1911	ENSG00000064042	LIMCH1	chr4	+	41676381	41676462	41680005	41680098	41671553	41671594	41680954	41681059	1911	100,61,50	306,277,229	64,67,62	230,325,264	155	167	0.557177521104	1.0	0.26,0.192,0.19	0.231,0.182,0.202	0.009
1916	ENSG00000125686	MED1	chr17	-	39423696	39423821	39424626	39424738	39423326	39423445	39427700	39427790	1916	25,3,13	37,9,16	22,11,7	33,18,27	186	199	0.484530520041	1.0	0.42,0.263,0.465	0.416,0.395,0.217	0.04
1917	ENSG00000106701	FSD1L	chr9	+	105534495	105534593	105535066	105535318	105512806	105512936	105539262	105539351	1917	2,4,7	49,41,56	3,8,5	61,72,44	172	326	0.891411784608	1.0	0.072,0.156,0.192	0.085,0.174,0.177	-0.005
1918	ENSG00000106701	FSD1L	chr9	+	105534492	105534593	105535066	105535318	105512806	105512936	105539262	105539351	1918	17,23,19	49,41,56	24,19,23	61,72,44	175	326	0.785864642817	1.0	0.393,0.511,0.387	0.423,0.33,0.493	0.015
1919	ENSG00000183207	RUVBL2	chr19	+	49014483	49014603	49015020	49015150	49011191	49011310	49015571	49015686	1919	308,202,187	319,222,199	179,84,140	205,85,171	194	204	0.581017531641	1.0	0.504,0.489,0.497	0.479,0.51,0.463	0.013
1920	ENSG00000163728	TTC14	chr3	+	180604224	180604309	180604851	180605007	180603123	180603323	180605765	180605837	1920	35,22,37	50,24,46	47,28,25	63,49,46	159	230	0.277618671968	1.0	0.503,0.57,0.538	0.519,0.453,0.44	0.066
1922	ENSG00000074842	MYDGF	chr19	-	4660668	4660750	4664875	4664937	4659687	4660003	4668594	4668645	1922	404,453,479	2001,2100,2661	305,349,404	1404,1527,2282	136	156	0.7110145143	1.0	0.188,0.198,0.171	0.199,0.208,0.169	-0.006
1923	ENSG00000074842	MYDGF	chr19	-	4659930	4660003	4660668	4660750	4657544	4658084	4664875	4664937	1923	1099,1144,1386	1229,1311,1628	791,820,1188	862,983,1418	156	147	0.892398973104	1.0	0.457,0.451,0.445	0.464,0.44,0.441	0.003
1924	ENSG00000135747	ZNF670	chr1	-	246967694	246967792	246988120	246988255	246945546	246945827	246999347	246999440	1924	25,30,34	15,12,9	17,36,29	8,10,10	209	172	0.603781312427	1.0	0.578,0.673,0.757	0.636,0.748,0.705	-0.027
1926	ENSG00000088298	EDEM2	chr20	-	35126250	35126375	35131641	35131783	35123889	35124034	35134737	35134949	1926	10,16,7	71,56,42	10,8,7	38,30,41	216	199	0.693186910518	1.0	0.115,0.208,0.133	0.195,0.197,0.136	-0.024
1927	ENSG00000138092	CENPO	chr2	+	24793851	24793965	24799674	24799844	24793144	24793501	24814375	24814493	1927	17,12,10	70,24,39	10,12,22	41,46,39	188	244	0.675340802207	1.0	0.24,0.394,0.25	0.24,0.253,0.423	-0.011
1938	ENSG00000105778	AVL9	chr7	+	32553726	32553767	32558558	32558628	32552228	32552295	32558928	32559464	1938	10,5,8	8,8,8	15,10,11	11,7,6	115	144	0.249835233958	1.0	0.61,0.439,0.556	0.631,0.641,0.697	-0.121
1939	ENSG00000132849	INADL	chr1	+	62050965	62051058	62079449	62079567	62037976	62038049	62084514	62084648	1939	44,45,45	82,101,93	14,39,44	31,74,78	167	192	0.675333504939	1.0	0.382,0.339,0.357	0.342,0.377,0.393	-0.011
193	ENSG00000105402	NAPA	chr19	-	47493415	47493493	47495549	47495596	47493118	47493174	47514842	47515058	193	5,2,1	43,21,29	2,3,1	37,23,19	121	152	0.714179103629	1.0	0.127,0.107,0.042	0.064,0.141,0.062	0.003
1940	ENSG00000166575	TMEM135	chr11	+	87091361	87091395	87157340	87157406	87038006	87038186	87236637	87236684	1940	5,2,1	60,15,29	3,1,5	47,28,28	108	140	0.924599429044	1.0	0.097,0.147,0.043	0.076,0.044,0.188	-0.007
1941	ENSG00000166575	TMEM135	chr11	+	87067693	87067821	87071522	87071615	87037984	87038186	87091361	87091395	1941	60,25,27	67,24,18	55,30,31	46,26,21	202	167	0.457277852406	1.0	0.425,0.463,0.554	0.497,0.488,0.55	-0.031
1942	ENSG00000240344	PPIL3	chr2	-	200882341	200882435	200885261	200885367	200881420	200881488	200885697	200885772	1942	63,59,33	476,517,298	34,53,68	606,520,359	180	168	0.44087247933	1.0	0.11,0.096,0.094	0.05,0.087,0.15	0.004
1943	ENSG00000240344	PPIL3	chr2	-	200882341	200882435	200885261	200885343	200881420	200881488	200885697	200885772	1943	22,22,9	476,517,298	13,20,23	606,520,359	156	168	0.777962446482	1.0	0.047,0.044,0.032	0.023,0.04,0.065	-0.002
1944	ENSG00000240344	PPIL3	chr2	-	200881420	200881488	200885697	200885772	200876918	200877037	200887612	200887685	1944	315,359,317	227,326,285	347,407,338	236,321,263	149	142	0.268443999324	1.0	0.569,0.512,0.515	0.584,0.547,0.551	-0.029
1945	ENSG00000240344	PPIL3	chr2	-	200876918	200877037	200881420	200881488	200870955	200871521	200885697	200885772	1945	73,135,216	382,496,465	48,123,182	344,436,482	142	193	0.490803177436	1.0	0.206,0.27,0.387	0.159,0.277,0.339	0.029
1946	ENSG00000240344	PPIL3	chr2	-	200882341	200882382	200885261	200885367	200881420	200881488	200885697	200885772	1946	63,59,33	159,191,101	34,53,68	197,181,116	180	115	0.663923498881	1.0	0.202,0.165,0.173	0.099,0.158,0.272	0.004
1947	ENSG00000240344	PPIL3	chr2	-	200882341	200882382	200885261	200885343	200881420	200881488	200885697	200885772	1947	22,22,9	159,191,101	13,20,23	197,181,116	156	115	0.929081867864	1.0	0.093,0.078,0.062	0.046,0.075,0.128	-0.005
1948	ENSG00000187240	DYNC2H1	chr11	+	103358242	103358359	103399662	103399872	103323885	103323990	103435942	103436032	1948	17,15,14	47,45,42	20,16,7	50,59,41	191	284	0.469830600268	1.0	0.35,0.331,0.331	0.373,0.287,0.202	0.05
1949	ENSG00000141551	CSNK1D	chr17	-	82253015	82253244	82255428	82255577	82252433	82252604	82265685	82265796	1949	90,93,97	223,283,286	52,87,88	127,205,252	223	303	0.477477013685	1.0	0.354,0.309,0.315	0.357,0.366,0.322	-0.022
1951	ENSG00000158290	CUL4B	chrX	-	120538659	120538770	120539267	120539372	120538123	120538209	120540369	120540562	1951	164,141,139	213,193,178	213,243,130	215,279,208	179	185	0.565733344573	1.0	0.443,0.43,0.447	0.506,0.474,0.392	-0.017
1952	ENSG00000078070	MCCC1	chr3	-	183072365	183072487	183086692	183086788	183071209	183071357	183094558	183094605	1952	12,5,0	51,32,23	12,6,5	43,47,19	170	196	0.332813653986	1.0	0.213,0.153,0.0	0.243,0.128,0.233	-0.079
1953	ENSG00000167863	ATP5H	chr17	-	75039871	75040041	75040091	75040163	75039208	75039271	75042180	75042277	1953	1920,4772,3392	6,13,10	2274,3405,2549	6,7,12	146	244	1	1.0	0.998,0.998,0.998	0.998,0.999,0.997	0.0
1955	ENSG00000117419	ERI3	chr1	-	44313168	44313228	44319627	44319744	44308309	44308401	44339044	44339316	1955	138,78,65	192,129,91	101,85,63	155,101,99	191	134	0.817124571596	1.0	0.335,0.298,0.334	0.314,0.371,0.309	-0.009
1956	ENSG00000117419	ERI3	chr1	-	44313168	44313228	44319627	44319744	44308309	44308401	44354891	44355260	1956	76,45,41	192,125,92	63,57,36	154,100,99	191	134	0.503274571257	1.0	0.217,0.202,0.238	0.223,0.286,0.203	-0.018
1957	ENSG00000117419	ERI3	chr1	-	44319627	44319744	44339044	44339316	44313168	44313228	44352849	44352925	1957	181,94,75	265,138,121	148,123,89	242,169,124	346	191	0.885876842224	1.0	0.274,0.273,0.255	0.252,0.287,0.284	-0.007
1958	ENSG00000117419	ERI3	chr1	-	44319627	44319744	44339044	44339322	44313168	44313228	44352849	44352925	1958	208,109,81	265,138,121	171,130,100	242,169,124	352	191	0.977451506447	1.0	0.299,0.3,0.266	0.277,0.294,0.304	-0.003
1959	ENSG00000162604	TM2D1	chr1	-	61683416	61683546	61694696	61694770	61681046	61681350	61700933	61701025	1959	728,823,596	659,615,583	885,759,739	797,690,619	148	204	0.882053695595	1.0	0.604,0.648,0.585	0.605,0.603,0.622	0.002
1961	ENSG00000162929	KIAA1841	chr2	+	61071605	61071792	61073457	61073551	61070341	61070500	61076919	61077158	1961	73,52,33	43,18,18	68,62,36	36,21,10	261	168	0.362372399798	1.0	0.522,0.65,0.541	0.549,0.655,0.699	-0.063
1962	ENSG00000117335	CD46	chr1	+	207761248	207761446	207767778	207767823	207759638	207759724	207770320	207770362	1962	1493,2407,2097	158,177,147	1528,3271,2120	175,208,150	272	119	0.846821162278	1.0	0.805,0.856,0.862	0.793,0.873,0.861	-0.001
1963	ENSG00000117335	CD46	chr1	+	207761248	207761446	207767012	207767195	207759638	207759724	207770320	207770362	1963	1493,2407,2097	1519,3003,2601	1528,3271,2120	1585,3781,2521	272	257	0.694773443205	1.0	0.482,0.431,0.432	0.477,0.45,0.443	-0.008
1964	ENSG00000117335	CD46	chr1	+	207785070	207785106	207785618	207785682	207783291	207783330	207793518	207795513	1964	330,764,644	790,1888,1556	413,867,651	713,2131,1547	110	138	0.272495101183	1.0	0.344,0.337,0.342	0.421,0.338,0.346	-0.027
1965	ENSG00000117335	CD46	chr1	+	207785070	207785106	207785618	207785682	207767012	207767195	207793518	207795513	1965	1,0,2	789,1885,1558	0,0,0	713,2130,1547	110	138	1	1.0	0.002,0.0,0.002	0.0,0.0,0.0	0.001
1966	ENSG00000117335	CD46	chr1	+	207783291	207783330	207785070	207785106	207767012	207767195	207785618	207785682	1966	9,23,15	233,452,398	4,21,19	248,592,369	113	110	0.447007894959	1.0	0.036,0.047,0.035	0.015,0.033,0.048	0.007
1967	ENSG00000117335	CD46	chr1	+	207767012	207767195	207770320	207770362	207761248	207761446	207783291	207783330	1967	1422,2595,2215	357,813,665	1412,3241,2212	448,935,688	257	116	0.547997855501	1.0	0.643,0.59,0.601	0.587,0.61,0.592	0.015
1968	ENSG00000117335	CD46	chr1	+	207767012	207767195	207767778	207767823	207759638	207759724	207770320	207770362	1968	1519,3003,2601	158,177,147	1585,3781,2521	175,208,150	257	119	0.904786044049	1.0	0.817,0.887,0.891	0.807,0.894,0.886	0.003
1969	ENSG00000117335	CD46	chr1	+	207767012	207767195	207767778	207767823	207759638	207759724	207783291	207783330	1969	909,1660,1487	2,4,1	907,2143,1460	1,3,2	257	119	1	1.0	0.995,0.995,0.999	0.998,0.997,0.997	-0.001
1970	ENSG00000117335	CD46	chr1	+	207767012	207767195	207770320	207770362	207759638	207759724	207783291	207783330	1970	909,1660,1487	357,815,665	907,2143,1460	449,935,688	257	116	0.613543969041	1.0	0.535,0.479,0.502	0.477,0.508,0.489	0.014
1971	ENSG00000117335	CD46	chr1	+	207767778	207767823	207770320	207770362	207767012	207767195	207783291	207783330	1971	133,155,103	976,2188,1811	152,159,126	1137,2605,1783	119	116	0.912884275446	1.0	0.117,0.065,0.053	0.115,0.056,0.064	-0.0
1972	ENSG00000117335	CD46	chr1	+	207767778	207767823	207770320	207770362	207759638	207759724	207783291	207783330	1972	2,4,1	357,815,665	1,3,2	449,935,688	119	116	1	1.0	0.005,0.005,0.001	0.002,0.003,0.003	0.001
1974	ENSG00000057252	SOAT1	chr1	+	179302676	179302802	179323436	179323495	179293713	179293936	179335505	179335657	1974	37,24,13	48,26,26	23,20,8	37,29,25	200	133	0.283491078342	1.0	0.339,0.38,0.25	0.292,0.314,0.175	0.063
1976	ENSG00000165609	NUDT5	chr10	-	12180394	12180489	12184493	12184532	12179082	12179132	12184888	12184956	1976	4,1,0	2,1,0	2,2,0	3,0,0	113	169	1	1.0	0.749,0.599,NA	0.499,1.0,NA	-0.076
1978	ENSG00000112984	KIF20A	chr5	+	138185511	138185710	138185960	138186052	138185094	138185197	138186293	138186431	1978	370,632,484	99,237,156	210,507,421	63,157,122	273	166	0.491208898422	1.0	0.694,0.619,0.654	0.67,0.663,0.677	-0.014
1979	ENSG00000111581	NUP107	chr12	+	68702735	68702784	68709237	68709309	68696818	68696922	68710004	68710093	1979	0,2,0	85,118,86	0,2,1	90,129,71	123	146	1	1.0	0.0,0.02,0.0	0.0,0.018,0.016	-0.005
197	ENSG00000063601	MTMR1	chrX	+	150750729	150750843	150755688	150755865	150744360	150744453	150762564	150762737	197	40,23,14	37,18,19	28,23,25	42,22,23	188	251	0.562109226113	1.0	0.591,0.63,0.496	0.471,0.583,0.592	0.024
1980	ENSG00000081870	HSPB11	chr1	-	53930038	53930145	53939984	53940097	53923532	53923947	53945554	53945610	1980	361,490,374	484,566,593	425,401,348	614,488,558	187	181	0.626199300915	1.0	0.419,0.456,0.379	0.401,0.443,0.376	0.011
1982	ENSG00000145390	USP53	chr4	+	119259819	119259925	119260506	119260653	119256440	119256523	119261714	119261864	1982	17,14,10	16,13,11	13,15,12	23,21,10	180	221	0.334970654922	1.0	0.566,0.569,0.527	0.41,0.467,0.596	0.063
1985	ENSG00000151726	ACSL1	chr4	-	184770254	184770332	184770398	184770476	184768315	184768450	184773080	184773154	1985	97,49,40	7,5,3	71,56,48	2,6,3	152	152	0.469485612081	1.0	0.933,0.907,0.93	0.973,0.903,0.941	-0.016
1987	ENSG00000047365	ARAP2	chr4	-	36119649	36119718	36121178	36121326	36117060	36117135	36124861	36124967	1987	4,4,1	1,0,1	1,3,8	0,1,0	222	143	1	1.0	0.72,1.0,0.392	1.0,0.659,1.0	-0.182
1988	ENSG00000056998	GYG2	chrX	+	2843212	2843354	2853979	2854154	2830060	2830195	2854992	2855155	1988	1,0,1	12,0,0	3,0,0	8,2,2	216	249	1	1.0	0.088,NA,1.0	0.302,0.0,0.0	0.443
1989	ENSG00000136643	RPS6KC1	chr1	+	213071005	213071041	213077695	213077816	213051254	213051509	213104453	213104569	1989	5,6,4	35,19,10	2,5,4	30,20,17	110	195	0.382865758218	1.0	0.202,0.359,0.415	0.106,0.307,0.294	0.09
1990	ENSG00000136643	RPS6KC1	chr1	+	213117316	213117410	213129526	213129889	213104453	213104569	213167857	213167973	1990	52,18,12	138,90,54	25,28,13	127,117,71	168	437	0.237859580679	1.0	0.495,0.342,0.366	0.339,0.384,0.323	0.052
1991	ENSG00000136643	RPS6KC1	chr1	+	213077695	213077816	213104453	213104569	213071005	213071041	213117316	213117410	1991	22,16,10	56,24,20	23,10,11	33,32,16	195	190	0.760282239079	1.0	0.277,0.394,0.328	0.404,0.233,0.401	-0.013
1992	ENSG00000136643	RPS6KC1	chr1	+	213104453	213104569	213117316	213117410	213077695	213077816	213129526	213129889	1992	36,25,17	36,13,11	33,26,14	32,19,11	190	168	0.641841105518	1.0	0.469,0.63,0.577	0.477,0.548,0.529	0.041
1993	ENSG00000136643	RPS6KC1	chr1	+	213176399	213176492	213232122	213232255	213167857	213167973	213240701	213242297	1993	42,13,18	38,26,20	33,27,16	37,35,26	167	207	0.781909335633	1.0	0.578,0.383,0.527	0.525,0.489,0.433	0.014
1995	ENSG00000115825	PRKD3	chr2	-	37259582	37259681	37260222	37260384	37256661	37256929	37267429	37267536	1995	88,122,102	19,37,40	63,107,76	17,42,34	236	173	0.327119305111	1.0	0.772,0.707,0.651	0.731,0.651,0.621	0.042
1997	ENSG00000113013	HSPA9	chr5	-	138561579	138561789	138566625	138566718	138558552	138558657	138567000	138567163	1997	1374,1750,1209	1450,1687,1282	1269,1472,1145	1219,1707,1174	167	284	0.815899870231	1.0	0.617,0.638,0.616	0.639,0.595,0.624	0.004
1998	ENSG00000068745	IP6K2	chr3	-	48708119	48708237	48711366	48711459	48695089	48695418	48717156	48717214	1998	0,0,0	1,0,0	0,0,1	0,0,0	167	192	1	1.0	0.0,NA,NA	NA,NA,1.0	-1.0
1	ENSG00000146263	MMS22L	chr6	-	97272974	97273062	97278848	97278898	97272703	97272881	97281236	97281304	1	5,9,1	7,6,4	11,5,1	8,5,2	124	162	0.573489934946	1.0	0.483,0.662,0.246	0.642,0.566,0.395	-0.071
2000	ENSG00000068745	IP6K2	chr3	-	48711366	48711459	48715314	48715527	48695089	48695418	48717156	48717188	2000	5,5,3	0,0,0	8,3,1	0,0,1	287	167	1	1.0	1.0,1.0,1.0	1.0,1.0,0.368	0.211
2001	ENSG00000169764	UGP2	chr2	+	63856787	63856882	63857549	63857718	63856305	63856433	63857828	63857936	2001	0,2,0	21,42,25	0,0,0	20,33,18	169	243	1	1.0	0.0,0.064,0.0	0.0,0.0,0.0	0.021
2002	ENSG00000169764	UGP2	chr2	+	63842538	63842599	63854883	63854936	63840968	63841232	63856305	63856433	2002	13,3,7	0,0,0	7,6,9	0,1,0	135	127	1	1.0	1.0,1.0,1.0	1.0,0.849,1.0	0.05
2003	ENSG00000115233	PSMD14	chr2	+	161391103	161391178	161395077	161395203	161385463	161385571	161408836	161408899	2003	866,821,898	1049,1076,1226	1194,928,768	1340,1167,1161	149	200	0.933483027547	1.0	0.526,0.506,0.496	0.545,0.516,0.47	-0.001
2006	ENSG00000111667	USP5	chr12	+	6861442	6861617	6862469	6862558	6860952	6861106	6863185	6863308	2006	445,227,178	164,95,88	316,185,170	108,76,70	249	163	0.504877500133	1.0	0.64,0.61,0.57	0.657,0.614,0.614	-0.022
2007	ENSG00000111667	USP5	chr12	+	6861442	6861617	6862469	6862558	6860952	6861106	6863144	6863377	2007	445,227,177	29,17,18	317,185,170	19,14,9	249	163	0.332467063501	1.0	0.909,0.897,0.866	0.916,0.896,0.925	-0.022
2008	ENSG00000214063	TSPAN4	chr11	+	850287	850367	862549	862741	847200	847300	864436	864511	2008	23,6,13	199,140,130	8,7,16	112,62,102	154	266	0.449312063221	1.0	0.166,0.069,0.147	0.11,0.163,0.213	-0.035
2009	ENSG00000127947	PTPN12	chr7	+	77597841	77597901	77600663	77600806	77592184	77592256	77607234	77607301	2009	123,101,79	140,123,152	99,120,87	100,164,124	134	217	0.586967945282	1.0	0.587,0.571,0.457	0.616,0.542,0.532	-0.025
200	ENSG00000127952	STYXL1	chr7	-	76028641	76028703	76030420	76030524	76021850	76021992	76047811	76047980	200	49,37,16	43,37,22	38,34,22	36,19,22	178	136	0.387680923805	1.0	0.465,0.433,0.357	0.446,0.578,0.433	-0.067
2011	ENSG00000119048	UBE2B	chr5	+	134376668	134376694	134380718	134380808	134374382	134374463	134388324	134388413	2011	87,75,72	150,128,149	70,73,62	149,140,128	100	164	0.446699158214	1.0	0.487,0.49,0.442	0.435,0.461,0.443	0.027
2012	ENSG00000119048	UBE2B	chr5	+	134380718	134380808	134388324	134388413	134376668	134376694	134390224	134391992	2012	322,292,304	309,322,399	295,286,250	320,362,382	164	163	0.207684083887	1.0	0.509,0.474,0.431	0.478,0.44,0.394	0.034
2013	ENSG00000101126	ADNP	chr20	-	50903888	50904001	50928650	50928825	50902016	50902109	50930825	50930990	2013	25,2,1	39,18,16	9,15,9	40,35,25	249	187	0.616838397502	1.0	0.325,0.077,0.045	0.145,0.243,0.213	-0.051
2015	ENSG00000120805	ARL1	chr12	-	101401061	101401173	101402864	101402946	101396142	101396577	101405843	101405981	2015	492,530,340	762,866,655	633,626,414	889,1010,718	156	186	0.453659527926	1.0	0.435,0.422,0.382	0.459,0.425,0.407	-0.017
2017	ENSG00000120805	ARL1	chr12	-	101401061	101401173	101402864	101402946	101396398	101396577	101407641	101407746	2017	92,77,61	758,852,648	114,106,73	883,994,707	156	186	0.386094085888	1.0	0.126,0.097,0.101	0.133,0.113,0.11	-0.011
2018	ENSG00000120805	ARL1	chr12	-	101402864	101402946	101405843	101405981	101401061	101401173	101407641	101407746	2018	203,229,158	824,811,568	220,225,151	900,901,697	212	156	0.246780108701	1.0	0.153,0.172,0.17	0.152,0.155,0.137	0.017
201	ENSG00000127952	STYXL1	chr7	-	76028641	76028703	76030420	76030527	76021850	76021992	76047811	76047953	201	36,24,13	43,37,22	30,21,16	36,19,22	181	136	0.415789740913	1.0	0.386,0.328,0.307	0.385,0.454,0.353	-0.057
2020	ENSG00000092020	PPP2R3C	chr14	-	35109818	35109847	35109847	35109931	35108138	35108236	35110524	35110629	2020	49,15,20	15,7,6	39,28,14	9,13,3	158	103	0.80294652615	1.0	0.68,0.583,0.685	0.739,0.584,0.753	-0.043
2021	ENSG00000197713	RPE	chr2	+	210003437	210003468	210009656	210009736	210002649	210002772	210015972	210016112	2021	0,0,1	57,57,39	2,0,0	78,53,35	105	154	1	1.0	0.0,0.0,0.036	0.036,0.0,0.0	0.0
2022	ENSG00000197713	RPE	chr2	+	210003437	210003468	210009656	210009736	210002642	210002783	210015972	210016112	2022	0,0,0	95,88,53	1,0,1	109,70,59	105	154	1	1.0	0.0,0.0,0.0	0.013,0.0,0.024	-0.012
2023	ENSG00000129680	MAP7D3	chrX	-	136240381	136240486	136241159	136241277	136236243	136236339	136244631	136244795	2023	66,44,12	38,24,14	44,42,30	35,29,22	192	179	0.637775060038	1.0	0.618,0.631,0.444	0.54,0.575,0.56	0.006
2024	ENSG00000188283	ZNF383	chr19	+	37219598	37219749	37224817	37224939	37217925	37218274	37230408	37230462	2024	2,2,0	4,4,2	1,1,1	3,4,4	225	196	0.206427388768	1.0	0.303,0.303,0.0	0.225,0.179,0.179	0.008
2026	ENSG00000172785	CBWD1	chr9	-	150508	150725	151304	151427	146101	146158	152033	152078	2026	3,1,0	0,0,0	3,2,2	0,0,1	197	291	1	1.0	1.0,1.0,NA	1.0,1.0,0.747	0.084
202	ENSG00000127952	STYXL1	chr7	-	76021850	76021992	76028641	76028703	76005258	76005404	76030420	76030524	202	85,74,39	53,71,18	62,55,36	53,46,38	136	216	0.20397911265	1.0	0.718,0.623,0.775	0.65,0.655,0.601	0.07
2032	ENSG00000125304	TM9SF2	chr13	+	99537738	99537863	99540713	99540793	99536607	99536737	99541558	99541667	2032	234,145,196	340,288,360	236,209,170	394,325,357	199	154	0.906526822039	1.0	0.348,0.28,0.296	0.317,0.332,0.269	0.002
2033	ENSG00000086300	SNX10	chr7	+	26354056	26354184	26357006	26357127	26346419	26346466	26360974	26361061	2033	0,0,0	3,5,10	0,1,0	4,10,9	202	195	1	1.0	0.0,0.0,0.0	0.0,0.088,0.0	-0.029
2037	ENSG00000139132	FGD4	chr12	+	32576265	32576449	32581959	32582467	32564136	32564289	32598496	32598586	2037	11,13,4	34,32,31	11,17,6	31,47,24	258	582	0.62186112099	1.0	0.422,0.478,0.225	0.445,0.449,0.361	-0.043
2039	ENSG00000156162	DPY19L4	chr8	+	94734629	94734754	94738368	94738459	94726330	94726441	94739412	94739534	2039	23,14,11	47,35,18	30,22,17	39,30,39	199	165	0.271202622427	1.0	0.289,0.249,0.336	0.389,0.378,0.265	-0.053
203	ENSG00000079819	EPB41L2	chr6	-	130872370	130872538	130876673	130876775	130870327	130870381	130878103	130878250	203	8,0,1	2,0,1	2,0,1	1,0,2	176	242	1	1.0	0.846,NA,0.579	0.733,NA,0.407	0.142
2040	ENSG00000138658	ZGRF1	chr4	-	112628620	112628851	112629758	112630015	112623816	112623876	112631929	112632010	2040	0,2,4	0,0,1	4,2,1	0,0,0	331	305	1	1.0	NA,1.0,0.787	1.0,1.0,1.0	-0.107
2041	ENSG00000138658	ZGRF1	chr4	-	112589723	112589874	112603523	112603697	112587279	112587929	112606007	112606091	2041	4,2,6	10,2,0	2,4,2	1,12,2	248	225	0.227962058798	1.0	0.266,0.476,1.0	0.645,0.232,0.476	0.13
2042	ENSG00000124786	SLC35B3	chr6	-	8417401	8417494	8419579	8419677	8416883	8416995	8420720	8420828	2042	74,47,31	75,48,39	70,47,25	71,54,52	172	167	0.374890163157	1.0	0.489,0.487,0.436	0.489,0.458,0.318	0.049
2045	ENSG00000138798	EGF	chr4	+	109988583	109988709	109993246	109993369	109983421	109983541	109994732	109994880	2045	6,3,3	1,2,5	4,3,4	1,5,3	200	197	0.757610708486	1.0	0.855,0.596,0.371	0.798,0.371,0.568	0.028
2046	ENSG00000130402	ACTN4	chr19	+	38727945	38728026	38728315	38728381	38726956	38727103	38728995	38729154	2046	83,56,41	1,3,1	23,24,32	3,1,0	155	140	0.932405056336	1.0	0.987,0.944,0.974	0.874,0.956,1.0	0.025
2047	ENSG00000130402	ACTN4	chr19	+	38710256	38710342	38711275	38711361	38709394	38709476	38714468	38714561	2047	665,254,210	9,3,5	338,245,192	2,2,5	160	160	0.496475278871	1.0	0.987,0.988,0.977	0.994,0.992,0.975	-0.003
2048	ENSG00000196792	STRN3	chr14	-	30918965	30919106	30929200	30929311	30913523	30913657	30935162	30935304	2048	14,9,1	6,1,1	8,14,4	4,4,3	185	215	0.491745152469	1.0	0.731,0.913,0.537	0.699,0.803,0.608	0.024
2049	ENSG00000196792	STRN3	chr14	-	30913523	30913657	30929200	30929311	30912006	30912182	30935162	30935304	2049	10,4,1	27,28,29	6,10,3	31,42,25	185	208	0.721370406984	1.0	0.294,0.138,0.037	0.179,0.211,0.119	-0.013
204	ENSG00000079819	EPB41L2	chr6	-	130867458	130867581	130869811	130870126	130865535	130865634	130885095	130885268	204	242,169,122	185,122,86	173,150,115	117,129,94	389	197	0.650678445205	1.0	0.398,0.412,0.418	0.428,0.371,0.383	0.015
2053	ENSG00000198176	TFDP1	chr13	+	113623179	113623286	113631622	113631905	113610995	113611062	113633119	113633285	2053	171,62,62	117,41,41	117,77,56	65,29,45	181	357	0.284735664512	1.0	0.742,0.749,0.749	0.78,0.84,0.711	-0.03
2054	ENSG00000160741	CRTC2	chr1	-	153953265	153953369	153953537	153953606	153952804	153952834	153954254	153954316	2054	28,28,31	130,105,118	16,23,23	73,102,127	143	178	0.344043910699	1.0	0.211,0.249,0.246	0.214,0.219,0.184	0.03
205	ENSG00000079819	EPB41L2	chr6	-	130867458	130867581	130869562	130870126	130863637	130863718	130885095	130885268	205	515,379,266	101,72,45	313,327,252	63,76,43	638	197	0.553738767808	1.0	0.612,0.619,0.646	0.605,0.571,0.644	0.019
2063	ENSG00000172175	MALT1	chr18	+	58700440	58700591	58709377	58709556	58696365	58696487	58709975	58710072	2063	155,79,121	203,100,112	178,134,124	177,139,113	225	253	0.222897043384	1.0	0.462,0.47,0.548	0.531,0.52,0.552	-0.041
2064	ENSG00000172175	MALT1	chr18	+	58709975	58710072	58710920	58710953	58700440	58700591	58714082	58714109	2064	55,56,65	34,21,19	46,54,62	35,27,20	171	107	0.492309152857	1.0	0.503,0.625,0.682	0.451,0.556,0.66	0.048
2066	ENSG00000162241	SLC25A45	chr11	-	65379375	65379561	65379866	65379938	65376817	65377076	65380131	65380175	2066	4,0,2	5,2,5	4,5,0	3,4,7	146	260	0.742774974131	1.0	0.588,0.0,0.416	0.704,0.69,0.0	-0.13
2069	ENSG00000197467	COL13A1	chr10	+	69897474	69897531	69898696	69898762	69895549	69895576	69902747	69902855	2069	6,7,4	1,2,0	4,2,2	0,1,2	131	140	0.486709866719	1.0	0.865,0.789,1.0	1.0,0.681,0.517	0.152
206	ENSG00000079819	EPB41L2	chr6	-	130878103	130878250	130880143	130880206	130869562	130870126	130880453	130880489	206	3,0,0	86,16,20	2,0,0	39,32,9	137	221	1	1.0	0.053,0.0,0.0	0.076,0.0,0.0	-0.008
2070	ENSG00000205133	TRIQK	chr8	-	92921502	92921660	92954405	92954564	92916928	92917007	92966006	92966144	2070	139,152,98	10,19,9	136,212,143	16,21,11	233	232	0.954143756288	1.0	0.933,0.888,0.916	0.894,0.91,0.928	0.002
2071	ENSG00000121753	ADGRB2	chr1	-	31742837	31743002	31744192	31744357	31742052	31742217	31744647	31744731	2071	10,1,12	0,0,0	2,2,8	1,0,0	239	239	1	1.0	1.0,1.0,1.0	0.667,1.0,1.0	0.111
2072	ENSG00000135249	RINT1	chr7	+	105536564	105536612	105536657	105536749	105532823	105532869	105542407	105542649	2072	15,2,6	81,37,29	18,12,8	98,54,40	122	166	0.350134596909	1.0	0.201,0.069,0.22	0.2,0.232,0.214	-0.052
2073	ENSG00000131374	TBC1D5	chr3	-	17562018	17562142	17622647	17622765	17508473	17508605	17623848	17623913	2073	2,0,1	3,1,3	1,0,1	4,0,2	192	198	1	1.0	0.407,0.0,0.256	0.205,NA,0.34	-0.052
2074	ENSG00000131374	TBC1D5	chr3	-	17518901	17518995	17622647	17622765	17508473	17508605	17623848	17623913	2074	2,0,1	0,1,0	1,0,1	0,0,0	192	168	1	1.0	1.0,0.0,1.0	1.0,NA,1.0	-0.333
2075	ENSG00000131374	TBC1D5	chr3	-	17518901	17518995	17562018	17562142	17508473	17508605	17623848	17623913	2075	3,1,3	0,1,0	4,0,2	0,0,0	198	168	1	1.0	1.0,0.459,1.0	1.0,NA,1.0	-0.18
2076	ENSG00000108848	LUC7L3	chr17	+	50737286	50737479	50738140	50738199	50736959	50737026	50740305	50740345	2076	48,185,181	1,0,3	42,200,139	1,1,0	267	133	0.780012878293	1.0	0.96,1.0,0.968	0.954,0.99,1.0	-0.005
2077	ENSG00000164978	NUDT2	chr9	+	34338712	34338847	34339023	34339166	34329505	34329599	34343123	34343711	2077	108,185,85	488,580,457	130,125,79	518,627,437	209	217	0.252652990939	1.0	0.187,0.249,0.162	0.207,0.171,0.158	0.021
207	ENSG00000079819	EPB41L2	chr6	-	130869562	130870126	130870327	130870381	130867458	130867581	130878103	130878250	207	0,0,0	615,421,283	1,0,0	360,358,276	128	638	1	1.0	0.0,0.0,0.0	0.014,0.0,0.0	-0.005
2080	ENSG00000091651	ORC6	chr16	+	46693092	46693182	46695561	46695674	46692381	46692545	46696016	46696085	2080	81,149,118	151,212,259	84,135,134	154,213,252	164	187	0.879753746364	1.0	0.38,0.445,0.342	0.383,0.42,0.377	-0.004
2081	ENSG00000162851	TFB2M	chr1	-	246557380	246557534	246564345	246564434	246556572	246556721	246565825	246566324	2081	219,163,102	366,291,207	232,141,107	411,313,233	163	228	0.321162576433	1.0	0.456,0.439,0.408	0.441,0.387,0.391	0.028
2082	ENSG00000162851	TFB2M	chr1	-	246544520	246544681	246548544	246548607	246540559	246541202	246551212	246551302	2082	155,103,86	381,389,264	173,161,109	501,398,306	137	235	0.384619157658	1.0	0.411,0.312,0.358	0.372,0.41,0.379	-0.027
2083	ENSG00000162851	TFB2M	chr1	-	246548544	246548607	246551212	246551302	246544520	246544681	246556572	246556721	2083	130,126,106	127,116,86	198,161,96	153,100,91	164	137	0.226636277389	1.0	0.461,0.476,0.507	0.519,0.574,0.468	-0.039
2084	ENSG00000148660	CAMK2G	chr10	-	73825320	73825347	73828088	73828121	73824039	73824084	73837467	73837511	2084	0,0,1	26,4,4	0,1,1	19,12,6	107	101	1	1.0	0.0,0.0,0.191	0.0,0.073,0.136	-0.006
2085	ENSG00000148660	CAMK2G	chr10	-	73825278	73825347	73828088	73828121	73824039	73824084	73837467	73837511	2085	0,0,1	70,17,14	0,1,1	51,23,16	107	143	1	1.0	0.0,0.0,0.087	0.0,0.055,0.077	-0.015
2087	ENSG00000272869	CTC-487M23.8	chr5	+	112862507	112862583	112864456	112864528	112861304	112861417	112864620	112864732	2087	131,127,112	192,192,131	135,84,115	241,168,127	150	146	0.397873318104	1.0	0.399,0.392,0.454	0.353,0.327,0.468	0.032
208	ENSG00000079819	EPB41L2	chr6	-	130865535	130865634	130869562	130870126	130863637	130863718	130885095	130885268	208	515,379,266	123,113,73	313,327,252	86,83,72	638	173	0.942056035658	1.0	0.532,0.476,0.497	0.497,0.517,0.487	0.001
2092	ENSG00000164975	SNAPC3	chr9	+	15451319	15451402	15453040	15453205	15444601	15444706	15457959	15458067	2092	36,15,27	187,128,117	29,26,18	129,173,140	157	239	0.691382964549	1.0	0.227,0.151,0.26	0.255,0.186,0.164	0.011
2093	ENSG00000013561	RNF14	chr5	+	141974803	141974955	141978302	141978830	141973582	141973742	141983379	141983552	2093	155,71,50	472,388,331	115,80,43	489,443,313	226	602	0.464114133376	1.0	0.467,0.328,0.287	0.385,0.325,0.268	0.035
2094	ENSG00000013561	RNF14	chr5	+	141974803	141974955	141980122	141980351	141973582	141973742	141983379	141983552	2094	155,71,50	200,131,124	115,80,43	140,117,106	226	303	0.655578951749	1.0	0.51,0.421,0.351	0.524,0.478,0.352	-0.024
2095	ENSG00000013561	RNF14	chr5	+	141974803	141974955	141978302	141978830	141973582	141973742	141980122	141980351	2095	155,71,50	646,508,444	116,80,44	637,562,436	226	602	0.508575557949	1.0	0.39,0.271,0.231	0.327,0.275,0.212	0.026
2098	ENSG00000100281	HMGXB4	chr22	+	35283961	35284043	35285996	35286061	35264647	35265603	35287346	35287452	2098	29,33,18	30,23,22	14,34,20	17,24,19	156	139	0.858204986764	1.0	0.463,0.561,0.422	0.423,0.558,0.484	-0.006
20	ENSG00000082898	XPO1	chr2	-	61533771	61533903	61537561	61537587	61526419	61526521	61538491	61538626	20	1,1,2	484,210,218	1,0,0	502,319,209	100	206	1	1.0	0.004,0.01,0.019	0.004,0.0,0.0	0.01
2100	ENSG00000183137	CEP57L1	chr6	+	109146757	109146937	109150165	109150239	109145218	109145381	109153832	109153949	2100	103,138,133	46,95,96	107,145,117	54,107,80	254	148	0.812421170803	1.0	0.566,0.458,0.447	0.536,0.441,0.46	0.011
2101	ENSG00000164808	SPIDR	chr8	+	47396375	47396626	47407860	47407961	47293866	47294030	47440322	47440542	2101	130,78,53	36,17,20	104,102,87	20,31,20	325	175	0.494485070678	1.0	0.66,0.712,0.588	0.737,0.639,0.701	-0.039
2102	ENSG00000164808	SPIDR	chr8	+	47396375	47396626	47407860	47407961	47291032	47291137	47440322	47440542	2102	119,69,50	35,16,19	95,97,82	20,31,20	325	175	0.550602656911	1.0	0.647,0.699,0.586	0.719,0.628,0.688	-0.034
2103	ENSG00000164808	SPIDR	chr8	+	47293866	47294030	47407860	47407961	47291032	47291137	47440322	47440542	2103	78,39,53	35,16,19	64,64,47	20,31,20	238	175	0.953451576774	1.0	0.621,0.642,0.672	0.702,0.603,0.633	-0.001
2104	ENSG00000164808	SPIDR	chr8	+	47293866	47294030	47396375	47396626	47291032	47291137	47440322	47440542	2104	78,39,53	119,69,50	64,64,47	95,97,82	238	325	0.501351836778	1.0	0.472,0.436,0.591	0.479,0.474,0.439	0.036
2105	ENSG00000099783	HNRNPM	chr19	+	8471325	8471427	8473663	8473708	8468773	8468834	8474166	8474244	2105	315,69,64	369,98,64	245,80,56	262,99,74	176	119	0.88554602707	1.0	0.366,0.323,0.403	0.387,0.353,0.338	0.005
2106	ENSG00000099783	HNRNPM	chr19	+	8462528	8462589	8463496	8463504	8455404	8455574	8463592	8463686	2106	283,66,28	35,19,16	222,45,40	55,13,6	135	82	0.841978372606	1.0	0.831,0.678,0.515	0.71,0.678,0.802	-0.055
2109	ENSG00000074416	MGLL	chr3	-	127694974	127695190	127710575	127710665	127692116	127692323	127721052	127721163	2109	14,9,12	21,22,22	12,8,8	11,19,21	164	290	0.92243967735	1.0	0.541,0.42,0.491	0.659,0.427,0.402	-0.012
2111	ENSG00000183668	PSG9	chr19	-	43258856	43259135	43261859	43262138	43258201	43258456	43267783	43268149	2111	1,0,0	1,2,0	1,1,1	1,1,2	353	353	1	1.0	0.5,0.0,NA	0.5,0.5,0.333	-0.194
2113	ENSG00000103091	WDR59	chr16	-	74938149	74938266	74942737	74942826	74923925	74924003	74948518	74948556	2113	46,19,24	80,62,79	43,35,28	77,78,70	163	191	0.392119465842	1.0	0.403,0.264,0.263	0.396,0.345,0.319	-0.043
2114	ENSG00000113761	ZNF346	chr5	+	177041777	177041870	177044391	177044533	177041125	177041229	177062057	177062151	2114	26,7,8	12,3,2	31,10,4	3,7,1	167	216	0.28268139049	1.0	0.737,0.751,0.838	0.93,0.649,0.838	-0.03
2115	ENSG00000113761	ZNF346	chr5	+	177041777	177041870	177044391	177044533	177041125	177041229	177050750	177050936	2115	24,7,7	33,7,7	30,10,4	19,20,8	167	216	0.92531077719	1.0	0.485,0.564,0.564	0.671,0.393,0.393	0.052
2116	ENSG00000113761	ZNF346	chr5	+	177044388	177044533	177050750	177050936	177041777	177041870	177062057	177062151	2116	40,5,6	40,11,8	19,14,5	28,28,11	219	260	0.277563810616	1.0	0.543,0.35,0.471	0.446,0.372,0.35	0.065
2117	ENSG00000104442	ARMC1	chr8	-	65605421	65605538	65613243	65613433	65605262	65605337	65622262	65622354	2117	226,199,161	82,105,77	246,297,157	84,121,66	264	191	0.264729346891	1.0	0.666,0.578,0.602	0.679,0.64,0.632	-0.035
211	ENSG00000148834	GSTO1	chr10	+	104262978	104263077	104266083	104266190	104259575	104259798	104267251	104267459	211	1091,1440,1170	917,1225,1112	1291,1298,1128	1090,1124,1096	173	181	0.874021768388	1.0	0.555,0.552,0.524	0.553,0.547,0.518	0.004
2120	ENSG00000154556	SORBS2	chr4	-	185635354	185635411	185638078	185638162	185630548	185630598	185646667	185646782	2120	5,0,0	20,0,0	0,0,1	14,0,1	158	131	1	1.0	0.172,NA,NA	0.0,NA,0.453	-0.055
2121	ENSG00000154556	SORBS2	chr4	-	185638078	185638162	185638876	185639035	185635354	185635411	185646667	185646782	2121	9,1,1	4,0,0	14,3,2	0,0,1	233	158	0.252404003092	1.0	0.604,1.0,1.0	1.0,1.0,0.576	0.009
2122	ENSG00000154556	SORBS2	chr4	-	185684753	185684846	185690561	185690611	185678795	185678822	185734098	185734154	2122	8,3,5	55,3,6	5,3,2	32,12,4	124	167	0.289423629727	1.0	0.164,0.574,0.529	0.174,0.252,0.402	0.146
2123	ENSG00000154556	SORBS2	chr4	-	185684753	185684846	185690561	185690611	185678795	185678822	185775230	185775366	2123	9,2,3	55,3,6	6,3,3	34,12,4	124	167	0.987494429644	1.0	0.181,0.473,0.402	0.192,0.252,0.503	0.036
2124	ENSG00000154556	SORBS2	chr4	-	185684753	185684846	185690561	185690611	185678795	185678822	185775226	185775366	2124	15,4,8	59,5,9	16,6,6	35,13,5	124	167	0.676205279923	1.0	0.255,0.519,0.545	0.381,0.383,0.618	-0.021
2127	ENSG00000138646	HERC5	chr4	+	88486114	88486228	88487068	88487179	88479352	88479507	88489165	88489336	2127	74,90,28	74,93,37	52,71,32	79,82,25	188	185	0.692648027238	1.0	0.496,0.488,0.427	0.393,0.46,0.557	0.0
2128	ENSG00000271853	RP1-178F15.5	chr1	-	153627482	153627598	153631010	153631078	153626331	153626533	153632033	153632063	2128	3,3,1	79,108,107	3,2,1	47,68,82	142	190	0.971385619011	1.0	0.048,0.036,0.012	0.079,0.038,0.016	-0.012
2129	ENSG00000099246	RAB18	chr10	+	27526827	27526889	27533734	27533853	27509874	27509930	27533927	27533994	2129	175,142,108	375,304,279	180,138,125	489,360,261	136	193	0.437766009696	1.0	0.398,0.399,0.355	0.343,0.352,0.405	0.017
212	ENSG00000122882	ECD	chr10	-	73154255	73154448	73156274	73156453	73152292	73152421	73156567	73156655	212	81,111,75	60,91,71	82,101,64	60,47,63	253	267	0.353549276029	1.0	0.588,0.563,0.527	0.591,0.694,0.517	-0.041
2130	ENSG00000099246	RAB18	chr10	+	27526827	27526889	27531528	27531615	27509874	27509930	27532506	27532579	2130	397,334,273	2,7,1	433,324,275	5,3,6	136	161	1	1.0	0.996,0.983,0.997	0.99,0.992,0.982	0.004
2131	ENSG00000125944	HNRNPR	chr1	-	23333517	23333631	23337753	23337861	23323555	23323732	23338489	23338608	2131	426,208,216	562,334,253	363,263,198	466,384,256	182	188	0.944752278089	1.0	0.439,0.391,0.469	0.446,0.414,0.444	-0.002
2132	ENSG00000125944	HNRNPR	chr1	-	23333517	23333631	23337753	23337861	23321527	23321663	23338489	23338608	2132	392,184,181	126,89,68	338,236,172	105,89,63	182	188	0.474969640535	1.0	0.763,0.681,0.733	0.769,0.733,0.738	-0.021
2133	ENSG00000112742	TTK	chr6	+	80011885	80011980	80014462	80014586	80011728	80011801	80022323	80022472	2133	390,455,425	441,567,553	494,583,379	548,788,533	169	198	0.643485015163	1.0	0.509,0.485,0.474	0.514,0.464,0.454	0.012
2134	ENSG00000112742	TTK	chr6	+	80014462	80014586	80022323	80022472	80011885	80011980	80026377	80026514	2134	212,263,260	421,507,517	256,357,235	481,692,490	198	223	0.990688704157	1.0	0.362,0.369,0.362	0.375,0.368,0.351	-0.0
2135	ENSG00000119421	NDUFA8	chr9	-	122148111	122148277	122152244	122152408	122144057	122144378	122159626	122159819	2135	431,295,310	964,743,695	382,243,259	834,573,662	238	240	0.902355180938	1.0	0.311,0.286,0.31	0.316,0.3,0.283	0.003
2136	ENSG00000169499	PLEKHA2	chr8	+	38943788	38943837	38946123	38946221	38935993	38936050	38950849	38950990	2136	15,2,7	101,24,38	7,6,6	59,47,40	123	172	0.753377421531	1.0	0.172,0.104,0.205	0.142,0.151,0.173	0.005
2137	ENSG00000169499	PLEKHA2	chr8	+	38957322	38957386	38968591	38968669	38953296	38953367	38969420	38970227	2137	37,18,10	57,36,43	23,21,16	63,34,25	138	152	0.714263692582	1.0	0.417,0.355,0.204	0.287,0.405,0.413	-0.043
2138	ENSG00000106524	ANKMY2	chr7	-	16615743	16615904	16624982	16625081	16610548	16610763	16627039	16627178	2138	43,47,38	78,72,91	38,48,31	80,90,94	173	235	0.337333886706	1.0	0.428,0.47,0.362	0.392,0.42,0.309	0.046
2140	ENSG00000073578	SDHA	chr5	+	225418	225562	225882	226047	224359	224521	228184	228333	2140	843,635,406	598,471,339	552,566,437	338,363,345	218	239	0.248522256897	1.0	0.607,0.596,0.568	0.642,0.631,0.581	-0.028
2141	ENSG00000116906	GNPAT	chr1	+	231265292	231265420	231265711	231265787	231260506	231260683	231266013	231266091	2141	65,83,52	57,55,40	54,81,41	51,51,50	202	150	0.464087311956	1.0	0.459,0.528,0.491	0.44,0.541,0.378	0.04
2142	ENSG00000084710	EFR3B	chr2	+	25139058	25139190	25141365	25141433	25137340	25137502	25143734	25143862	2142	9,1,2	10,2,2	3,2,5	5,2,4	206	142	0.910143501165	1.0	0.383,0.256,0.408	0.293,0.408,0.463	-0.039
2145	ENSG00000059588	TARBP1	chr1	-	234433409	234433571	234437274	234437372	234430086	234430301	234446802	234446975	2145	71,38,19	94,49,57	77,51,26	101,63,49	172	236	0.49720274576	1.0	0.509,0.516,0.314	0.511,0.526,0.421	-0.04
2146	ENSG00000059588	TARBP1	chr1	-	234398381	234398553	234400852	234400948	234393645	234393837	234401180	234401262	2146	12,5,8	370,243,304	8,5,8	384,358,293	170	246	0.341385226592	1.0	0.045,0.029,0.037	0.029,0.02,0.038	0.008
2147	ENSG00000149292	TTC12	chr11	+	113334965	113335037	113338773	113338834	113325523	113325645	113339285	113339474	2147	1,1,1	7,2,4	1,1,0	9,1,1	146	135	0.564796548081	1.0	0.117,0.316,0.188	0.093,0.48,0.0	0.016
2148	ENSG00000118518	RNF146	chr6	+	127280515	127280604	127282286	127282395	127280230	127280340	127286049	127286177	2148	0,1,0	2,0,1	0,0,0	0,0,1	163	183	1	1.0	0.0,1.0,0.0	NA,NA,0.0	0.333
2149	ENSG00000118518	RNF146	chr6	+	127280515	127280604	127285207	127285348	127280230	127280340	127286049	127286177	2149	0,1,0	0,1,2	0,0,0	1,2,1	163	215	1	1.0	NA,0.569,0.0	0.0,0.0,0.0	0.284
2155	ENSG00000181929	PRKAG1	chr12	-	49003557	49003595	49003756	49003922	49003143	49003290	49004963	49005018	2155	821,486,293	203,116,73	859,693,367	221,159,104	240	112	0.748677700409	1.0	0.654,0.662,0.652	0.645,0.67,0.622	0.01
2156	ENSG00000181929	PRKAG1	chr12	-	49003557	49003595	49004506	49004633	49003143	49003290	49004963	49005018	2156	810,487,269	203,116,73	934,735,315	221,159,104	201	112	0.988494927676	1.0	0.69,0.701,0.672	0.702,0.72,0.628	0.004
2157	ENSG00000181929	PRKAG1	chr12	-	49005667	49005742	49005742	49005881	49005461	49005543	49013061	49013110	2157	722,352,243	0,0,0	847,562,259	0,1,0	213	149	1	1.0	1.0,1.0,1.0	1.0,0.997,1.0	0.001
2158	ENSG00000181929	PRKAG1	chr12	-	49005667	49005742	49005742	49005852	49005461	49005543	49013061	49013110	2158	850,413,282	0,0,0	992,650,319	0,1,0	184	149	1	1.0	1.0,1.0,1.0	1.0,0.998,1.0	0.001
2159	ENSG00000181929	PRKAG1	chr12	-	49003756	49003922	49004506	49004633	49003143	49003290	49004963	49005018	2159	810,487,269	821,486,293	934,735,315	859,693,367	201	240	0.708179865096	1.0	0.541,0.545,0.523	0.565,0.559,0.506	-0.007
215	ENSG00000139644	TMBIM6	chr12	+	49742437	49742607	49744412	49744542	49741956	49742115	49752463	49752549	215	11,2,5	6,0,1	3,5,2	1,1,1	244	204	0.324483772472	1.0	0.605,1.0,0.807	0.715,0.807,0.626	0.088
2160	ENSG00000181929	PRKAG1	chr12	-	49003756	49003922	49004506	49004633	49003557	49003595	49004963	49005018	2160	811,487,264	1337,830,485	929,736,309	1448,1125,587	201	240	0.608816108779	1.0	0.42,0.412,0.394	0.434,0.439,0.386	-0.011
2161	ENSG00000099194	SCD	chr10	+	100354426	100354632	100356531	100356764	100352365	100352496	100360733	100364834	2161	1756,1766,2375	2203,2159,3399	1149,2249,2421	1390,3105,3507	280	307	0.692443976218	1.0	0.466,0.473,0.434	0.475,0.443,0.431	0.008
2162	ENSG00000099194	SCD	chr10	+	100352365	100352496	100354426	100354632	100348063	100348346	100356531	100356764	2162	746,748,996	1847,1952,2644	482,972,1000	1232,2505,2661	205	280	0.936151779346	1.0	0.356,0.344,0.34	0.348,0.346,0.339	0.002
2167	ENSG00000086015	MAST2	chr1	+	46010729	46010939	46019595	46019697	46008295	46008371	46021949	46022082	2167	82,40,50	45,25,24	73,40,48	39,39,26	284	176	0.428036230337	1.0	0.53,0.498,0.564	0.537,0.389,0.534	0.044
2168	ENSG00000186625	KATNA1	chr6	-	149601593	149601752	149603267	149603373	149598267	149598350	149623102	149623283	2168	12,13,17	34,52,71	14,9,24	37,67,68	180	233	0.896408731145	1.0	0.314,0.244,0.237	0.329,0.148,0.314	0.001
216	ENSG00000139644	TMBIM6	chr12	+	49742437	49742607	49749617	49749856	49741956	49742115	49752463	49752549	216	11,2,5	0,0,0	3,5,2	1,0,0	244	313	1	1.0	1.0,1.0,1.0	0.794,1.0,1.0	0.069
2171	ENSG00000110660	SLC35F2	chr11	-	107804717	107804770	107805358	107805515	107803000	107803155	107806716	107806876	2171	96,104,75	18,20,8	88,107,90	12,20,14	231	127	0.973223220316	1.0	0.746,0.741,0.838	0.801,0.746,0.779	-0.0
2172	ENSG00000250151	ARPC4-TTLL3	chr3	+	9820545	9820741	9825799	9825948	9813247	9813345	9826996	9827240	2172	38,24,31	16,12,13	26,24,18	7,7,9	270	223	0.361216067513	1.0	0.662,0.623,0.663	0.754,0.739,0.623	-0.056
2174	ENSG00000144524	COPS7B	chr2	+	231791732	231791808	231794262	231794351	231788554	231788732	231796105	231796308	2174	34,18,12	71,39,41	18,27,20	54,57,49	150	163	0.913295545856	1.0	0.342,0.334,0.241	0.266,0.34,0.307	0.001
2176	ENSG00000264538	SUZ12P1	chr17	+	30743300	30743369	30759490	30759539	30731885	30732123	30766502	30766588	2176	0,1,0	22,12,20	0,0,0	17,22,24	143	123	1	1.0	0.0,0.067,0.0	0.0,0.0,0.0	0.022
2177	ENSG00000264538	SUZ12P1	chr17	+	30735032	30735097	30743300	30743369	30731885	30732123	30759490	30759539	2177	9,8,7	16,13,12	6,0,7	19,11,5	139	143	0.261996574272	1.0	0.367,0.388,0.375	0.245,0.0,0.59	0.098
2178	ENSG00000107651	SEC23IP	chr10	+	119909040	119909130	119912043	119912164	119904083	119904277	119914729	119914819	2178	24,22,29	76,48,35	22,16,14	51,48,38	164	195	0.342366408441	1.0	0.273,0.353,0.496	0.339,0.284,0.305	0.065
2179	ENSG00000009413	REV3L	chr6	-	111311068	111311259	111313351	111313489	111309852	111310099	111315266	111315381	2179	25,20,25	34,43,38	17,33,25	25,31,41	212	265	0.352074801504	1.0	0.479,0.368,0.451	0.459,0.571,0.433	-0.055
217	ENSG00000139644	TMBIM6	chr12	+	49744412	49744542	49749617	49749856	49741956	49742115	49752463	49752549	217	6,0,1	0,0,0	1,1,1	1,0,0	204	313	1	1.0	1.0,NA,1.0	0.605,1.0,1.0	0.132
2180	ENSG00000004766	VPS50	chr7	+	93239865	93239934	93253859	93253931	93232339	93232500	93256508	93256562	2180	41,11,11	26,10,8	39,23,11	48,19,8	143	146	0.215914006454	1.0	0.617,0.529,0.584	0.453,0.553,0.584	0.047
2182	ENSG00000100575	TIMM9	chr14	-	58410842	58410938	58411906	58411971	58408493	58409168	58424007	58424095	2182	90,107,78	187,253,187	95,65,59	176,209,185	139	170	0.367959641418	1.0	0.371,0.341,0.338	0.398,0.276,0.281	0.032
2183	ENSG00000064726	BTBD1	chr15	-	83018706	83018853	83020674	83020762	83016421	83018225	83030135	83030328	2183	181,115,118	360,263,227	162,193,112	343,372,251	162	221	0.929985593964	1.0	0.407,0.374,0.415	0.392,0.414,0.378	0.004
2184	ENSG00000100225	FBXO7	chr22	+	32478980	32479275	32483896	32484124	32474675	32475124	32485067	32485209	2184	210,171,126	479,349,242	148,152,109	370,305,291	369	302	0.280982590161	1.0	0.264,0.286,0.299	0.247,0.29,0.235	0.026
2185	ENSG00000171612	SLC25A33	chr1	+	9567283	9567361	9570257	9570358	9553625	9553805	9573345	9573412	2185	57,46,48	45,38,50	44,46,38	49,45,29	152	175	0.673173014511	1.0	0.593,0.582,0.525	0.508,0.541,0.601	0.017
2187	ENSG00000116209	TMEM59	chr1	-	54036609	54036718	54040755	54040837	54031675	54032305	54041723	54041805	2187	1120,1319,1157	738,938,1004	1231,1346,1349	870,973,1037	156	183	0.892409252536	1.0	0.64,0.623,0.575	0.624,0.619,0.604	-0.003
2188	ENSG00000120697	ALG5	chr13	-	36985626	36985740	36989483	36989576	36971976	36972036	36993603	36993672	2188	154,65,102	69,34,44	196,94,106	81,35,60	167	188	0.86662579568	1.0	0.715,0.683,0.723	0.731,0.751,0.665	-0.009
2189	ENSG00000120697	ALG5	chr13	-	36989483	36989555	36993603	36993672	36985626	36985740	36994988	36995035	2189	107,50,47	158,77,113	141,48,59	218,86,102	143	146	0.766172158422	1.0	0.409,0.399,0.298	0.398,0.363,0.371	-0.009
218	ENSG00000139644	TMBIM6	chr12	+	49741956	49742280	49743416	49743565	49741556	49741611	49752463	49752549	218	12,2,5	11,7,2	8,2,2	6,4,2	398	223	0.968825656473	1.0	0.379,0.138,0.583	0.428,0.219,0.359	0.031
2190	ENSG00000120697	ALG5	chr13	-	36952513	36952599	36971976	36972036	36949774	36950057	36985626	36985740	2190	12,1,6	137,84,113	8,5,8	173,71,102	134	160	0.802203346041	1.0	0.095,0.014,0.06	0.052,0.078,0.086	-0.016
2191	ENSG00000120697	ALG5	chr13	-	36971976	36972036	36985626	36985740	36952513	36952599	36989483	36989555	2191	192,98,129	5,8,6	260,107,140	7,9,1	188	134	0.429341826822	1.0	0.965,0.897,0.939	0.964,0.894,0.99	-0.016
2192	ENSG00000144785	RP11-977G19.10	chr12	-	56309965	56310029	56310957	56311054	56300159	56300220	56311210	56311414	2192	2888,2572,2825	2,2,1	3178,2196,2625	1,0,0	171	138	1	1.0	0.999,0.999,1.0	1.0,1.0,1.0	-0.001
2193	ENSG00000144785	RP11-977G19.10	chr12	-	56310957	56311054	56311210	56311414	56309965	56310029	56314850	56314966	2193	4602,3172,3514	623,579,641	4343,2854,3469	739,532,550	278	171	0.68415112359	1.0	0.82,0.771,0.771	0.783,0.767,0.795	0.006
2195	ENSG00000154065	ANKRD29	chr18	-	23634050	23634149	23638848	23638947	23629852	23629951	23646188	23646287	2195	26,8,5	54,17,6	21,11,9	46,9,10	173	173	0.379066808169	1.0	0.325,0.32,0.455	0.313,0.55,0.474	-0.079
2196	ENSG00000162385	MAGOH	chr1	-	53228871	53228954	53235576	53235635	53226925	53227144	53238360	53238499	2196	199,203,183	340,361,338	206,156,159	355,333,320	133	157	0.421496358677	1.0	0.409,0.399,0.39	0.407,0.356,0.37	0.022
2197	ENSG00000175054	ATR	chr3	-	142461939	142462090	142465096	142465240	142459226	142459383	142466323	142466533	2197	59,61,49	110,89,55	78,67,41	95,77,61	218	225	0.357980288228	1.0	0.356,0.414,0.479	0.459,0.473,0.41	-0.031
2198	ENSG00000175054	ATR	chr3	-	142465096	142465240	142466323	142466533	142461939	142462090	142467933	142468068	2198	106,95,59	82,60,55	104,103,57	89,84,58	284	218	0.368162370387	1.0	0.498,0.549,0.452	0.473,0.485,0.43	0.037
2199	ENSG00000124570	SERPINB6	chr6	-	2954591	2954709	2955523	2955670	2953043	2953186	2959167	2959342	2199	1309,826,653	1487,999,820	1117,746,749	1315,945,842	221	192	0.935271152988	1.0	0.433,0.418,0.409	0.425,0.407,0.436	-0.003
21	ENSG00000082898	XPO1	chr2	-	61488587	61488771	61490641	61490776	61488164	61488271	61492034	61492198	21	504,384,408	1132,767,929	508,447,432	1144,1021,837	209	258	0.932423491044	1.0	0.355,0.382,0.352	0.354,0.351,0.389	-0.002
2200	ENSG00000124570	SERPINB6	chr6	-	2955523	2955670	2959167	2959342	2954591	2954709	2968778	2968913	2200	434,294,206	1265,803,665	341,208,218	1057,741,688	249	221	0.305115448677	1.0	0.233,0.245,0.216	0.223,0.199,0.219	0.018
2203	ENSG00000143198	MGST3	chr1	+	165649754	165649964	165651013	165651087	165631238	165631293	165651977	165652035	2203	843,961,650	1443,1382,1126	1039,882,716	1584,1464,1282	284	148	0.825525224531	1.0	0.233,0.266,0.231	0.255,0.239,0.225	0.004
2204	ENSG00000143198	MGST3	chr1	+	165649840	165649964	165651013	165651087	165630860	165631293	165651977	165652035	2204	861,992,649	1443,1382,1126	1069,903,728	1584,1464,1282	198	148	0.87240056058	1.0	0.308,0.349,0.301	0.335,0.316,0.298	0.003
2207	ENSG00000121579	NAA50	chr3	-	113722905	113722972	113723421	113723541	113720929	113721937	113723958	113724095	2207	280,220,161	132,80,92	256,237,179	103,96,68	194	141	0.28503256775	1.0	0.607,0.667,0.56	0.644,0.642,0.657	-0.036
2208	ENSG00000235954	TTC28-AS1	chr22	+	27935150	27935230	27993123	27993535	27919456	27919545	27994472	27994653	2208	1,0,1	3,0,2	0,0,0	2,0,1	154	486	1	1.0	0.513,NA,0.612	0.0,NA,0.0	0.563
220	ENSG00000025423	HSD17B6	chr12	+	56763217	56763414	56773833	56774165	56752160	56752318	56781973	56782232	220	23,51,32	54,93,64	24,31,31	55,38,66	271	406	0.691151764024	1.0	0.39,0.451,0.428	0.395,0.55,0.413	-0.03
2210	ENSG00000184047	DIABLO	chr12	-	122224511	122224644	122224644	122224748	122218265	122218397	122225964	122226052	2210	16,11,14	149,167,91	13,10,8	98,158,100	178	207	0.524712994042	1.0	0.111,0.071,0.152	0.134,0.069,0.085	0.015
2211	ENSG00000109466	KLHL2	chr4	+	165228806	165228913	165238777	165238899	165219933	165220059	165263196	165263359	2211	16,11,12	33,30,16	14,21,17	24,42,22	181	196	0.536768644043	1.0	0.344,0.284,0.448	0.387,0.351,0.456	-0.039
2212	ENSG00000152795	HNRNPDL	chr4	-	82426036	82426129	82426462	82426633	82422564	82424883	82427189	82427304	2212	1210,1369,1676	1021,1111,1473	1100,1136,1269	1080,911,1181	245	167	0.45809934539	1.0	0.447,0.456,0.437	0.41,0.459,0.423	0.016
2213	ENSG00000152795	HNRNPDL	chr4	-	82428017	82428179	82428277	82428446	82427432	82427564	82429247	82429866	2213	1452,1547,1884	1661,1698,2187	1495,1478,1557	1584,1636,1670	243	236	0.572014780218	1.0	0.459,0.469,0.456	0.478,0.467,0.475	-0.012
2214	ENSG00000152795	HNRNPDL	chr4	-	82427432	82427564	82428017	82428179	82427189	82427304	82428277	82428446	2214	1491,1510,1949	1001,1085,1438	1515,1433,1530	1055,1088,1104	236	206	0.800670338472	1.0	0.565,0.548,0.542	0.556,0.535,0.547	0.006
2218	ENSG00000134901	KDELC1	chr13	-	102787833	102787923	102789011	102789221	102786231	102786339	102790900	102791138	2218	185,182,283	117,133,176	171,185,224	116,97,116	284	164	0.23785962844	1.0	0.477,0.441,0.481	0.46,0.524,0.527	-0.037
2219	ENSG00000134901	KDELC1	chr13	-	102787833	102787923	102789011	102789221	102784280	102784512	102790900	102791138	2219	185,180,284	19,22,56	170,182,228	21,34,40	284	164	0.526299430059	1.0	0.849,0.825,0.745	0.824,0.756,0.767	0.024
221	ENSG00000025423	HSD17B6	chr12	+	56763217	56763414	56773833	56774165	56752448	56752581	56781973	56782232	221	24,51,30	53,93,64	24,32,31	53,38,66	271	406	0.600563560626	1.0	0.404,0.451,0.413	0.404,0.558,0.413	-0.036
2222	ENSG00000169612	FAM103A1	chr15	+	82987335	82987384	82989009	82989188	82986206	82986369	82989880	82991057	2222	18,29,20	150,154,148	30,20,20	149,141,139	123	253	0.63235646682	1.0	0.198,0.279,0.218	0.293,0.226,0.228	-0.017
2223	ENSG00000011052	NME2	chr17	+	51155650	51155780	51159979	51160081	51153603	51153662	51161159	51161272	2223	2322,1474,1098	3696,2070,1723	2265,1042,1085	3384,1616,1633	204	176	0.979565030243	1.0	0.351,0.381,0.355	0.366,0.357,0.364	0.0
2225	ENSG00000143393	PI4KB	chr1	-	151307573	151307801	151315572	151316509	151306135	151306363	151326171	151326373	2225	596,232,203	164,80,50	392,273,213	115,58,57	1011	302	0.456669339894	1.0	0.521,0.464,0.548	0.505,0.584,0.527	-0.028
2227	ENSG00000174564	IL20RB	chr3	+	136991937	136992088	136995413	136995556	136989440	136989565	137010112	137011085	2227	22,14,30	16,21,27	10,22,29	9,8,40	225	217	0.630640255792	1.0	0.57,0.391,0.517	0.517,0.726,0.411	-0.059
2228	ENSG00000122034	GTF3A	chr13	+	27432730	27432804	27434138	27434219	27430532	27430621	27434804	27435034	2228	667,433,460	525,489,485	598,425,430	476,437,406	148	155	0.547335100046	1.0	0.571,0.481,0.498	0.568,0.505,0.526	-0.016
2229	ENSG00000121680	PEX16	chr11	-	45915467	45915568	45915702	45915836	45914603	45914684	45916226	45916303	2229	58,37,27	74,39,19	42,24,23	37,22,24	208	175	0.641333402001	1.0	0.397,0.444,0.545	0.489,0.479,0.446	-0.009
222	ENSG00000025423	HSD17B6	chr12	+	56763203	56763414	56773833	56774165	56752452	56752581	56781973	56782232	222	26,53,31	53,93,64	29,32,33	53,38,66	285	406	0.481551672428	1.0	0.411,0.448,0.408	0.438,0.545,0.416	-0.044
2230	ENSG00000168397	ATG4B	chr2	+	241651883	241651974	241653306	241653369	241651263	241651335	241653511	241653610	2230	3,0,1	15,4,5	0,1,2	25,6,4	165	137	0.369925707336	1.0	0.142,0.0,0.142	0.0,0.122,0.293	-0.044
2231	ENSG00000168397	ATG4B	chr2	+	241651263	241651335	241653511	241653610	241651009	241651111	241654545	241654647	2231	55,19,42	27,16,16	50,42,19	16,8,14	146	173	0.2296490937	1.0	0.707,0.585,0.757	0.787,0.862,0.617	-0.072
2233	ENSG00000125691	RPL23	chr17	-	38850116	38850214	38850361	38850475	38847864	38848039	38852603	38852732	2233	30178,41524,35526	2033,3507,2551	34810,36412,34250	2423,2461,2615	188	172	0.612769277649	1.0	0.931,0.915,0.927	0.929,0.931,0.923	-0.003
2235	ENSG00000142856	ITGB3BP	chr1	-	63454889	63454968	63478763	63478833	63453917	63453974	63490082	63490218	2235	1229,883,630	166,118,65	1380,988,686	167,139,89	144	153	0.762940323293	1.0	0.887,0.888,0.911	0.898,0.883,0.891	0.005
2236	ENSG00000142856	ITGB3BP	chr1	-	63454889	63454968	63490082	63490218	63453917	63453974	63508527	63508570	2236	1349,1136,790	214,230,102	1651,1293,973	203,208,146	210	153	0.202990283013	1.0	0.821,0.783,0.849	0.856,0.819,0.829	-0.017
2237	ENSG00000142856	ITGB3BP	chr1	-	63454889	63454968	63490082	63490218	63453917	63453974	63523128	63523255	2237	1032,824,615	162,115,65	1285,1021,776	166,136,89	210	153	0.528957699032	1.0	0.823,0.839,0.873	0.849,0.845,0.864	-0.008
2238	ENSG00000142856	ITGB3BP	chr1	-	63454379	63454473	63454889	63454968	63453614	63453974	63508527	63508570	2238	214,230,102	1456,1464,985	203,208,146	1812,1393,1138	153	168	0.575687843764	1.0	0.139,0.147,0.102	0.11,0.141,0.123	0.005
2239	ENSG00000142856	ITGB3BP	chr1	-	63454379	63454473	63490082	63490218	63453917	63453974	63508527	63508570	2239	1349,1136,790	1456,1464,985	1651,1293,973	1812,1393,1138	210	168	0.396123079632	1.0	0.426,0.383,0.391	0.422,0.426,0.406	-0.018
223	ENSG00000025423	HSD17B6	chr12	+	56773833	56774165	56781973	56782232	56763203	56763414	56784852	56785016	223	53,66,53	96,88,95	48,24,44	58,79,80	406	333	0.469733921836	1.0	0.312,0.381,0.314	0.404,0.199,0.311	0.031
2240	ENSG00000142856	ITGB3BP	chr1	-	63446805	63446856	63447564	63447614	63440772	63441103	63453917	63453974	2240	65,27,18	1960,1648,989	79,35,22	2281,1548,1228	124	125	0.47460682015	1.0	0.032,0.016,0.018	0.034,0.022,0.018	-0.003
2242	ENSG00000142856	ITGB3BP	chr1	-	63478763	63478833	63490082	63490218	63453917	63453974	63523128	63523255	2242	1032,824,615	2,0,0	1285,1021,776	0,0,0	210	144	1	1.0	0.997,1.0,1.0	1.0,1.0,1.0	-0.001
2243	ENSG00000142856	ITGB3BP	chr1	-	63478763	63478833	63490082	63490218	63454889	63454968	63508527	63508570	2243	1353,1141,790	685,531,357	1652,1296,972	838,640,402	210	144	0.945637561687	1.0	0.575,0.596,0.603	0.575,0.581,0.624	-0.002
2244	ENSG00000142856	ITGB3BP	chr1	-	63478763	63478833	63490082	63490218	63454889	63454968	63523128	63523255	2244	1036,829,615	660,521,343	1286,1024,775	819,627,394	210	144	0.688881470996	1.0	0.518,0.522,0.551	0.518,0.528,0.574	-0.01
2246	ENSG00000163719	MTMR14	chr3	+	9662266	9662285	9668718	9668794	9653620	9653769	9669431	9669492	2246	8,1,3	46,23,14	4,3,1	33,19,11	93	150	0.747386852282	1.0	0.219,0.066,0.257	0.164,0.203,0.128	0.016
2247	ENSG00000163719	MTMR14	chr3	+	9662266	9662375	9668718	9668794	9653620	9653769	9669431	9669492	2247	50,17,14	46,23,14	26,24,15	33,19,11	183	150	0.760703845433	1.0	0.471,0.377,0.45	0.392,0.509,0.528	-0.044
2250	ENSG00000085788	DDHD2	chr8	+	38247712	38247835	38249707	38249803	38245741	38245950	38251911	38252028	2250	19,10,17	15,16,28	17,19,11	24,39,20	197	170	0.3018490521	1.0	0.522,0.35,0.344	0.379,0.296,0.322	0.073
2251	ENSG00000249306	LINC01411	chr5	+	174517758	174517905	174524061	174524161	174336494	174336576	174526227	174526448	2251	4,0,0	12,2,0	1,1,0	14,2,2	221	174	1	1.0	0.208,0.0,NA	0.053,0.282,0.0	-0.008
2269	ENSG00000091009	RBM27	chr5	+	146251710	146251875	146254942	146255092	146237297	146237432	146258448	146258593	2269	50,11,18	103,34,57	40,18,17	110,71,47	239	224	0.3576577538	1.0	0.313,0.233,0.228	0.254,0.192,0.253	0.025
2273	ENSG00000108523	RNF167	chr17	+	4942850	4942941	4944557	4944638	4942576	4942664	4944714	4945222	2273	255,179,151	212,182,184	217,177,176	176,154,179	165	155	0.365002850762	1.0	0.531,0.48,0.435	0.537,0.519,0.48	-0.03
2275	ENSG00000169093	ASMTL	chrX	-	1435693	1435758	1439096	1439144	1435021	1435083	1442185	1442317	2275	42,21,14	44,34,20	19,13,12	23,24,16	122	139	0.683726317733	1.0	0.521,0.413,0.444	0.485,0.382,0.461	0.017
2277	ENSG00000153094	BCL2L11	chr2	+	111150043	111150147	111153779	111153904	111124049	111124139	111164132	111164231	2277	24,23,28	12,7,8	16,13,23	3,14,7	178	199	0.713019113044	1.0	0.691,0.786,0.796	0.856,0.509,0.786	0.041
2280	ENSG00000175224	ATG13	chr11	+	46630896	46630991	46632322	46632459	46630044	46630100	46644278	46644360	2280	0,0,0	2,1,0	0,0,1	0,0,0	169	211	1	1.0	0.0,0.0,NA	NA,NA,1.0	-1.0
2282	ENSG00000175224	ATG13	chr11	+	46621041	46621157	46630044	46630100	46618324	46618375	46644278	46644360	2282	0,0,0	15,14,5	1,0,0	14,17,8	190	130	1	1.0	0.0,0.0,0.0	0.047,0.0,0.0	-0.016
2285	ENSG00000012660	ELOVL5	chr6	-	53290094	53290189	53290400	53290535	53276178	53276256	53291775	53291963	2285	1,0,1	0,0,0	0,0,0	0,1,3	209	169	1	1.0	1.0,NA,1.0	NA,0.0,0.0	1.0
2286	ENSG00000012660	ELOVL5	chr6	-	53287861	53287942	53290400	53290535	53276178	53276256	53291775	53291963	2286	1,0,1	1,1,0	0,0,0	1,1,1	209	155	1	1.0	0.426,0.0,1.0	0.0,0.0,0.0	0.475
2287	ENSG00000012660	ELOVL5	chr6	-	53287861	53287942	53290094	53290189	53276178	53276256	53291775	53291963	2287	0,0,0	1,1,0	0,1,3	1,1,1	169	155	1	1.0	0.0,0.0,NA	0.0,0.478,0.733	-0.404
2288	ENSG00000012660	ELOVL5	chr6	-	53270592	53270727	53273219	53273344	53267398	53269270	53275089	53275261	2288	231,268,300	182,204,200	199,322,274	154,241,192	199	209	0.964147949558	1.0	0.571,0.58,0.612	0.576,0.584,0.6	0.001
228	ENSG00000157578	LCA5L	chr21	-	39435419	39435542	39439633	39439773	39429130	39429211	39444134	39444201	228	1,0,0	6,2,0	1,0,0	10,2,2	214	197	1	1.0	0.133,0.0,NA	0.084,0.0,0.0	0.039
2291	ENSG00000130475	FCHO1	chr19	+	17784102	17784235	17784724	17784924	17783016	17783172	17786573	17786629	2291	14,26,28	4,13,2	5,21,25	1,1,7	207	274	0.226873181195	1.0	0.822,0.726,0.949	0.869,0.965,0.825	-0.054
2293	ENSG00000085999	RAD54L	chr1	+	46273354	46273465	46273623	46273747	46272671	46272802	46274137	46274216	2293	41,48,46	24,38,41	17,52,40	12,19,39	185	198	0.50182103512	1.0	0.646,0.575,0.546	0.603,0.745,0.523	-0.035
2294	ENSG00000085999	RAD54L	chr1	+	46270658	46270785	46272465	46272540	46267458	46267609	46272671	46272802	2294	48,43,53	28,47,31	31,54,55	23,41,36	201	149	0.937075169644	1.0	0.56,0.404,0.559	0.5,0.494,0.531	-0.001
2299	ENSG00000117724	CENPF	chr1	+	214637865	214638001	214644556	214647400	214632479	214632602	214648674	214648827	2299	179,58,120	5471,3720,5337	89,129,101	3697,4489,4693	210	2918	0.66458168749	1.0	0.313,0.178,0.238	0.251,0.285,0.23	-0.012
22	ENSG00000147408	CSGALNACT1	chr8	-	19585165	19585317	19591159	19591278	19505200	19506130	19601770	19601865	22	4,0,0	8,3,4	4,1,1	9,8,5	193	226	0.426525946916	1.0	0.369,0.0,0.0	0.342,0.128,0.19	-0.097
2305	ENSG00000114450	GNB4	chr3	-	179419398	179419505	179420888	179420927	179405189	179405406	179426143	179426242	2305	18,7,4	43,16,12	9,20,4	30,35,14	113	181	0.937310613356	1.0	0.401,0.412,0.348	0.325,0.478,0.314	0.015
2306	ENSG00000110080	ST3GAL4	chr11	+	126407573	126407634	126408098	126408194	126407251	126407349	126408306	126408496	2306	128,66,59	95,76,54	68,64,57	56,43,49	135	170	0.394436571857	1.0	0.629,0.522,0.579	0.605,0.652,0.594	-0.04
2307	ENSG00000121064	SCPEP1	chr17	+	56981081	56981230	56985377	56985467	56978133	56978235	56987694	56987850	2307	32,30,15	96,100,51	18,9,22	58,69,64	223	164	0.356550254156	1.0	0.197,0.181,0.178	0.186,0.088,0.202	0.027
2308	ENSG00000086061	DNAJA1	chr9	+	33026812	33026990	33029884	33029989	33026474	33026616	33030439	33030667	2308	1992,1433,1409	1562,1136,1097	2667,1561,1424	1982,1261,1116	252	179	0.910171705785	1.0	0.475,0.473,0.477	0.489,0.468,0.475	-0.002
2309	ENSG00000051825	MPHOSPH9	chr12	-	123202623	123203084	123203113	123203375	123202163	123202319	123210055	123210162	2309	14,14,2	100,78,65	31,20,6	102,117,93	336	535	0.236684925558	1.0	0.182,0.222,0.047	0.326,0.214,0.093	-0.061
230	ENSG00000157578	LCA5L	chr21	-	39436096	39436167	39439633	39439773	39435419	39435573	39444134	39444201	230	1,0,0	0,0,0	0,0,0	1,0,0	214	145	1	1.0	1.0,NA,NA	0.0,NA,NA	1.0
2313	ENSG00000243943	ZNF512	chr2	+	27599969	27600053	27600690	27600815	27599582	27599678	27601355	27601442	2313	49,33,22	58,61,29	31,32,27	50,52,31	158	199	0.891078485593	1.0	0.516,0.405,0.489	0.438,0.437,0.523	0.004
2314	ENSG00000113441	LNPEP	chr5	+	97024520	97024682	97026616	97026757	97022299	97022484	97027732	97027814	2314	48,24,31	39,31,31	63,31,31	41,32,31	236	215	0.499189187802	1.0	0.529,0.414,0.477	0.583,0.469,0.477	-0.036
2315	ENSG00000092108	SCFD1	chr14	+	30633946	30634037	30639776	30639864	30630476	30630565	30643315	30643405	2315	152,110,59	116,89,59	197,148,50	156,152,73	165	162	0.222974412431	1.0	0.563,0.548,0.495	0.554,0.489,0.402	0.054
2316	ENSG00000092108	SCFD1	chr14	+	30628208	30628279	30630476	30630565	30622318	30622399	30633946	30634037	2316	5,8,2	105,69,43	7,5,2	126,103,36	145	163	0.507204986112	1.0	0.051,0.115,0.05	0.059,0.052,0.059	0.015
2317	ENSG00000092108	SCFD1	chr14	+	30628208	30628279	30630476	30630565	30622319	30622462	30633946	30634037	2317	0,0,0	102,60,40	0,1,0	122,101,31	145	163	1	1.0	0.0,0.0,0.0	0.0,0.011,0.0	-0.004
2318	ENSG00000092108	SCFD1	chr14	+	30639776	30639864	30643315	30643405	30638124	30638247	30649527	30649583	2318	32,30,35	40,49,43	82,60,19	70,78,29	162	164	0.387720984975	1.0	0.447,0.383,0.452	0.543,0.438,0.399	-0.033
231	ENSG00000157578	LCA5L	chr21	-	39435419	39435573	39439633	39439773	39429130	39429211	39444134	39444201	231	1,0,0	10,2,0	1,0,0	10,2,3	214	228	1	1.0	0.096,0.0,NA	0.096,0.0,0.0	0.016
2321	ENSG00000163931	TKT	chr3	-	53233155	53233274	53234982	53235174	53231356	53231550	53240250	53240348	2321	1780,995,918	1301,783,837	940,763,785	709,487,629	266	193	0.284324091379	1.0	0.498,0.48,0.443	0.49,0.532,0.475	-0.025
2322	ENSG00000163931	TKT	chr3	-	53233155	53233274	53234982	53235064	53231356	53231550	53240250	53240348	2322	337,184,171	1301,783,837	180,131,140	709,487,629	156	193	0.598300922337	1.0	0.243,0.225,0.202	0.239,0.25,0.216	-0.012
2323	ENSG00000152256	PDK1	chr2	+	172562219	172562291	172564502	172564687	172558707	172558849	172564977	172565073	2323	42,12,22	159,79,129	36,21,21	123,115,122	146	259	0.781526411969	1.0	0.319,0.212,0.232	0.342,0.245,0.234	-0.019
2324	ENSG00000152256	PDK1	chr2	+	172562740	172562800	172564051	172564130	172562219	172562291	172564502	172564687	2324	12,2,5	2,1,0	14,3,2	0,0,0	134	153	0.768351170878	1.0	0.873,0.695,1.0	1.0,1.0,1.0	-0.144
2326	ENSG00000117262	GPR89A	chr1	+	145608347	145608675	145612201	145612247	145608047	145608175	145616233	145616293	2326	5,2,2	3,0,0	1,1,2	1,0,1	402	120	0.382059936535	1.0	0.332,1.0,1.0	0.23,1.0,0.374	0.243
2328	ENSG00000156170	NDUFAF6	chr8	+	95031994	95032094	95035453	95035576	95025067	95025205	95041569	95041626	2328	15,15,8	102,84,67	22,8,17	164,73,86	174	197	0.944264984568	1.0	0.143,0.168,0.119	0.132,0.11,0.183	0.002
2329	ENSG00000156170	NDUFAF6	chr8	+	95036370	95036494	95040705	95040927	95035453	95035576	95041569	95041626	2329	21,17,21	3,0,0	16,13,7	1,0,0	198	296	0.881338622821	1.0	0.913,1.0,1.0	0.96,1.0,1.0	-0.016
2330	ENSG00000156170	NDUFAF6	chr8	+	95036301	95036494	95040705	95040927	95035453	95035576	95041569	95041626	2330	25,25,24	3,0,0	18,13,11	1,0,0	267	296	0.862182937188	1.0	0.902,1.0,1.0	0.952,1.0,1.0	-0.017
2331	ENSG00000069020	MAST4	chr5	+	66902648	66902736	66916982	66917018	66899950	66899982	66986443	66986523	2331	2,0,0	1,1,0	0,0,1	0,0,0	162	110	1	1.0	0.576,0.0,NA	NA,NA,1.0	-0.712
2332	ENSG00000157823	AP3S2	chr15	-	89871474	89871546	89877305	89877424	89837614	89837722	89878264	89878300	2332	9,0,4	43,31,25	13,1,2	46,53,34	193	146	0.930558206105	1.0	0.137,0.0,0.108	0.176,0.014,0.043	0.004
2333	ENSG00000157823	AP3S2	chr15	-	89871474	89871546	89877305	89877424	89837614	89837722	89888520	89888632	2333	13,1,5	84,60,41	18,2,3	87,94,70	193	146	0.815874371721	1.0	0.105,0.012,0.084	0.135,0.016,0.031	0.006
2334	ENSG00000157823	AP3S2	chr15	-	89877305	89877424	89878264	89878300	89871474	89871546	89888520	89888632	2334	5,1,2	20,1,5	8,3,1	22,2,4	110	193	0.527002524395	1.0	0.305,0.637,0.412	0.39,0.725,0.305	-0.022
2335	ENSG00000067560	RHOA	chr3	-	49362495	49362626	49368427	49368548	49359144	49360382	49375433	49375591	2335	1085,1041,586	1213,1224,767	803,903,639	852,1064,773	195	205	0.658446451309	1.0	0.485,0.472,0.445	0.498,0.472,0.465	-0.011
2336	ENSG00000114388	NPRL2	chr3	-	50349385	50349494	50349664	50349828	50348873	50349010	50349930	50350022	2336	98,60,68	110,71,53	55,71,78	78,57,69	238	183	0.907294739041	1.0	0.407,0.394,0.497	0.352,0.489,0.465	-0.003
2337	ENSG00000114388	NPRL2	chr3	-	50349385	50349494	50349664	50349833	50348873	50349010	50349930	50350022	2337	132,79,91	110,71,53	78,90,97	78,57,69	243	183	0.994489395672	1.0	0.475,0.456,0.564	0.43,0.543,0.514	0.003
2339	ENSG00000008869	HEATR5B	chr2	-	36988645	36988859	36990647	36990799	36980896	36981794	37000585	37000813	2339	35,21,20	71,102,96	19,22,22	43,97,97	226	288	0.897428502214	1.0	0.386,0.208,0.21	0.36,0.224,0.224	-0.001
2340	ENSG00000111596	CNOT2	chr12	+	70294070	70294294	70301704	70301865	70278131	70278274	70310894	70311017	2340	3,8,3	6,2,0	6,19,4	3,1,1	298	235	0.277116318468	1.0	0.283,0.759,1.0	0.612,0.937,0.759	-0.089
2341	ENSG00000111596	CNOT2	chr12	+	70330286	70330469	70332766	70332846	70329422	70329570	70335437	70335563	2341	96,60,57	47,18,25	77,76,62	37,38,25	257	154	0.589000033034	1.0	0.55,0.666,0.577	0.555,0.545,0.598	0.032
2343	ENSG00000111596	CNOT2	chr12	+	70285399	70285586	70294236	70294294	70278131	70278274	70310894	70311017	2343	11,13,8	1,4,0	5,17,9	3,7,0	261	132	0.247212934094	1.0	0.848,0.622,1.0	0.457,0.551,1.0	0.154
2344	ENSG00000111596	CNOT2	chr12	+	70285399	70285586	70301704	70301865	70278131	70278274	70310894	70311017	2344	11,13,8	6,2,0	5,17,9	3,1,1	261	235	0.492515614906	1.0	0.623,0.854,1.0	0.6,0.939,0.89	0.016
2345	ENSG00000111596	CNOT2	chr12	+	70294236	70294294	70301704	70301865	70278131	70278274	70310894	70311017	2345	1,4,0	6,2,0	3,7,0	3,1,1	132	235	1	1.0	0.229,0.781,NA	0.64,0.926,0.0	-0.017
2346	ENSG00000165275	TRMT10B	chr9	+	37768075	37768228	37769944	37770019	37763628	37763753	37770671	37770739	2346	13,6,8	4,4,2	11,4,12	8,3,5	227	149	0.311369664269	1.0	0.681,0.496,0.724	0.474,0.467,0.612	0.116
2347	ENSG00000165275	TRMT10B	chr9	+	37768075	37768228	37769940	37770019	37763628	37763753	37770671	37770739	2347	13,6,8	4,4,2	11,4,12	8,3,5	227	153	0.309871978174	1.0	0.687,0.503,0.729	0.481,0.473,0.618	0.116
2348	ENSG00000165275	TRMT10B	chr9	+	37763628	37763753	37768075	37768228	37761902	37762117	37769940	37770019	2348	9,11,3	12,6,7	3,8,5	9,6,11	199	227	0.452072876212	1.0	0.461,0.677,0.328	0.275,0.603,0.341	0.082
2349	ENSG00000068024	HDAC4	chr2	-	239139683	239139796	239144582	239144714	239134526	239134643	239156651	239156773	2349	17,15,32	1,2,0	7,20,30	1,1,2	206	187	0.444028721564	1.0	0.939,0.872,1.0	0.864,0.948,0.932	0.022
[truncated: 2,500 more rows]
