# Supplementary material for: Transcriptome-wide identification of the RNA-binding landscape of the chromatin-associated protein PARP1 reveals functions in RNA biogenesis
Source: Cell Discov. 2017 Nov 28;3:17043–. doi: 10.1038/celldisc.2017.43 (PMC5787697; doi:10.1038/celldisc.2017.43)
Supplement: Supplementary Data 1 [file celldisc201743-s2.zip › Supplemental_Data1/RNASeq/ASEs/RI.MATS.ReadsOnTargetAndJunctionCounts.txt]

ID	GeneID	geneSymbol	chr	strand	riExonStart_0base	riExonEnd	upstreamES	upstreamEE	downstreamES	downstreamEE	ID	IC_SAMPLE_1	SC_SAMPLE_1	IC_SAMPLE_2	SC_SAMPLE_2	IncFormLen	SkipFormLen	PValue	FDR	IncLevel1	IncLevel2	IncLevelDifference
5172	ENSG00000115414	FN1	chr2	-	215379129	215382325	215379129	215379317	215382211	215382325	5172	8,3,10	3,1,1	11,5,5	0,0,0	2968	74	4.54936088801e-12	1.57862822814e-08	0.062,0.07,0.2	1.0,1.0,1.0	-0.889
3774	ENSG00000060138	YBX3	chr12	-	10709907	10713333	10709907	10710114	10713210	10713333	3774	457,458,641	179,142,105	416,558,515	60,53,78	3170	74	9.80397985018e-10	1.70099050401e-06	0.056,0.07,0.125	0.139,0.197,0.134	-0.073
1013	ENSG00000204628	GNB2L1	chr5	-	181241491	181242345	181241491	181241639	181242173	181242345	1013	118,75,86	1044,1208,891	127,104,101	527,588,691	608	74	2.25583651758e-09	2.60925090533e-06	0.014,0.007,0.012	0.028,0.021,0.017	-0.011
403	ENSG00000188603	CLN3	chr16	-	28491713	28492215	28491713	28491835	28492019	28492215	403	8,5,9	2,1,2	0,0,0	1,1,2	258	74	1.68622789065e-08	1.46280269514e-05	0.534,0.589,0.563	0.0,0.0,0.0	0.562
894	ENSG00000137411	VARS2	chr6	+	30923352	30924560	30923352	30923505	30924353	30924560	894	8,3,8	3,1,1	4,5,7	0,0,0	922	74	3.11484766868e-08	2.16170428206e-05	0.176,0.194,0.391	1.0,1.0,1.0	-0.746
5605	ENSG00000075624	ACTB	chr7	-	5528280	5529400	5528280	5528719	5529160	5529400	5605	100,33,27	1617,694,490	90,37,31	553,213,410	515	74	7.77513408212e-07	0.000430376828458	0.009,0.007,0.008	0.023,0.024,0.011	-0.011
5656	ENSG00000008128	CDK11A	chr1	-	1704222	1704655	1704222	1704344	1704549	1704655	5656	0,9,9	2,3,1	3,6,2	0,0,0	279	74	8.68195331183e-07	0.000430376828458	0.0,0.443,0.705	1.0,1.0,1.0	-0.617
985	ENSG00000167526	RPL13	chr16	+	89561226	89561751	89561226	89561368	89561577	89561751	985	74,51,55	420,511,556	65,39,44	179,117,313	283	74	1.51015726046e-06	0.000655030711725	0.044,0.025,0.025	0.087,0.08,0.035	-0.036
2652	ENSG00000105193	RPS16	chr19	-	39433664	39435708	39433664	39433761	39435606	39435708	2652	395,369,284	678,1353,881	380,277,208	371,459,651	1919	74	4.84266597922e-06	0.00178305933845	0.022,0.01,0.012	0.038,0.023,0.012	-0.01
780	ENSG00000108107	RPL28	chr19	+	55386569	55388048	55386569	55386693	55387929	55388048	780	231,548,670	525,606,564	156,329,429	186,155,359	1310	74	5.13849953443e-06	0.00178305933845	0.024,0.049,0.063	0.045,0.107,0.063	-0.026
2749	ENSG00000197037	ZSCAN25	chr7	+	99619560	99621574	99619560	99619993	99621372	99621574	2749	4,2,1	1,0,0	6,1,3	2,0,1	1453	74	8.89424857131e-06	0.00253685112599	0.169,1.0,1.0	0.133,1.0,0.133	0.301
4787	ENSG00000129255	MPDU1	chr17	+	7586898	7587271	7586898	7587017	7587160	7587271	4787	4,3,3	95,25,63	17,9,6	60,11,48	217	74	9.50405320976e-06	0.00253685112599	0.014,0.039,0.016	0.088,0.218,0.041	-0.093
5636	ENSG00000125967	NECAB3	chr20	-	33659884	33660395	33659884	33660003	33660258	33660395	5636	10,2,6	2,5,1	15,4,8	0,1,0	329	74	8.15703262858e-06	0.00253685112599	0.529,0.083,0.574	1.0,0.474,1.0	-0.429
1745	ENSG00000114857	NKTR	chr3	+	42627199	42630575	42627199	42627227	42630545	42630575	1745	63,8,65	4,0,2	57,68,74	0,1,0	3392	74	1.04198129748e-05	0.00258262507304	0.256,1.0,0.415	1.0,0.597,1.0	-0.309
4167	ENSG00000100429	HDAC10	chr22	-	50246297	50246735	50246297	50246376	50246678	50246735	4167	5,3,4	5,2,2	5,1,5	1,0,0	376	74	2.51063890108e-05	0.00580794465783	0.164,0.228,0.282	0.496,1.0,1.0	-0.607
5169	ENSG00000161179	YDJC	chr22	-	21629307	21629761	21629307	21629407	21629542	21629761	5169	15,19,16	3,2,2	16,6,9	0,0,0	209	74	2.77039819567e-05	0.00600830108686	0.639,0.771,0.739	1.0,1.0,1.0	-0.284
1438	ENSG00000165233	C9orf89	chr9	+	93110567	93112289	93110567	93110721	93112217	93112289	1438	60,91,145	2,4,2	40,51,82	0,0,1	1570	74	3.85617253958e-05	0.00787112865432	0.586,0.517,0.774	1.0,1.0,0.794	-0.306
2190	ENSG00000162241	SLC25A45	chr11	-	65376817	65379938	65376817	65377076	65379866	65379938	2190	18,15,22	1,0,0	9,12,21	3,1,0	2864	74	5.94314943071e-05	0.0114570714025	0.317,1.0,1.0	0.072,0.237,1.0	0.336
5222	ENSG00000188827	SLX4	chr16	-	3600978	3602307	3600978	3601191	3602117	3602307	5222	2,0,1	2,2,0	6,4,2	1,0,0	1000	74	7.31097833724e-05	0.0133521551738	0.069,0.0,1.0	0.307,1.0,1.0	-0.413
4482	ENSG00000178038	ALS2CL	chr3	-	46671487	46672033	46671487	46671584	46671883	46672033	4482	1,2,2	1,1,1	3,1,4	0,0,0	373	74	0.000104389531177	0.0181115836592	0.166,0.284,0.284	1.0,1.0,1.0	-0.755
1010	ENSG00000204628	GNB2L1	chr5	-	181236928	181237719	181236928	181237042	181237608	181237719	1010	263,395,429	1136,1890,1496	233,347,347	674,857,1125	640	74	0.000117104056657	0.0184705034818	0.026,0.024,0.032	0.038,0.045,0.034	-0.012
1552	ENSG00000161010	C5orf45	chr5	-	179837275	179840959	179837275	179837885	179840871	179840959	1552	231,147,231	3,1,2	142,128,178	0,0,0	3060	74	0.00011244970123	0.0184705034818	0.651,0.78,0.736	1.0,1.0,1.0	-0.278
2159	ENSG00000114270	COL7A1	chr3	-	48571242	48572045	48571242	48571278	48572000	48572045	2159	21,34,49	1,1,5	12,31,46	1,0,0	796	74	0.000123886821752	0.0186907509339	0.661,0.76,0.477	0.527,1.0,1.0	-0.21
4049	ENSG00000008300	CELSR3	chr3	-	48641850	48642467	48641850	48642009	48642357	48642467	4049	8,5,17	2,2,4	1,3,13	0,1,0	422	74	0.00013133339165	0.0189886195427	0.412,0.305,0.427	1.0,0.345,1.0	-0.4
469	ENSG00000182809	CRIP2	chr14	+	105479124	105479493	105479124	105479219	105479435	105479493	469	0,1,3	2,1,1	1,1,4	0,1,0	290	74	0.00017476007415	0.024256698292	0.0,0.203,0.434	1.0,0.203,1.0	-0.522
1106	ENSG00000242802	AP5Z1	chr7	+	4789831	4790591	4789831	4789929	4790458	4790591	1106	7,15,12	3,2,0	11,4,8	0,0,1	603	74	0.000202573669614	0.0254213310561	0.223,0.479,1.0	1.0,1.0,0.495	-0.264
2270	ENSG00000086015	MAST2	chr1	+	46032595	46032718	46032595	46032701	46032704	46032718	2270	23,16,29	3,0,6	15,18,23	0,0,0	77	74	0.00020010205036	0.0254213310561	0.88,1.0,0.823	1.0,1.0,1.0	-0.099
717	ENSG00000137221	TJAP1	chr6	+	43504760	43506553	43504760	43505660	43506448	43506553	717	114,127,120	2,3,3	79,92,102	0,0,1	862	74	0.00020512889613	0.0254213310561	0.83,0.784,0.774	1.0,1.0,0.898	-0.17
1869	ENSG00000269313	MAGIX	chrX	+	49164706	49165090	49164706	49164789	49164862	49165090	1869	0,1,1	1,0,1	1,1,2	1,1,0	147	74	0.000254848832462	0.0304939809877	0.0,1.0,0.335	0.335,0.335,1.0	-0.112
2518	ENSG00000156239	N6AMT1	chr21	-	28872190	28876491	28872190	28872739	28876311	28876491	2518	96,65,62	3,2,0	112,61,56	0,1,0	3646	74	0.000295627302114	0.0341942246112	0.394,0.397,1.0	1.0,0.553,1.0	-0.254
1571	ENSG00000148303	RPL7A	chr9	+	133350239	133350727	133350239	133350319	133350596	133350727	1571	473,712,883	3207,4094,3716	486,576,672	1956,2152,2725	351	74	0.000332334987986	0.0372000776875	0.03,0.035,0.048	0.05,0.053,0.049	-0.013
2492	ENSG00000196118	C16orf93	chr16	-	30759341	30759724	30759341	30759557	30759653	30759724	2492	1,2,5	3,2,1	4,3,7	0,1,1	170	74	0.000347649806983	0.0376982759447	0.127,0.303,0.685	1.0,0.566,0.753	-0.401
5715	ENSG00000092841	MYL6	chr12	+	56158683	56159730	56158683	56158711	56159622	56159730	5715	1910,1840,1471	477,490,356	1887,1392,1413	391,197,264	985	74	0.000364877756206	0.0383674489101	0.231,0.22,0.237	0.266,0.347,0.287	-0.071
5174	ENSG00000167257	RNF214	chr11	+	117238600	117239860	117238600	117238646	117239800	117239860	5174	79,36,28	1,1,3	64,36,22	0,0,0	1228	74	0.000561894273665	0.0573462685182	0.826,0.684,0.36	1.0,1.0,1.0	-0.377
5362	ENSG00000164068	RNF123	chr3	+	49712478	49713587	49712478	49712892	49713512	49713587	5362	7,7,6	0,1,0	5,7,5	3,0,1	694	74	0.000586968866052	0.0581937704343	1.0,0.427,1.0	0.151,1.0,0.348	0.309
215	ENSG00000167508	MVD	chr16	-	88657435	88658029	88657435	88657582	88657914	88658029	215	6,16,41	5,3,7	6,10,12	0,1,1	406	74	0.000669137927558	0.0644974613507	0.179,0.493,0.516	1.0,0.646,0.686	-0.381
95	ENSG00000186815	TPCN1	chr12	+	113288162	113288847	113288162	113288234	113288757	113288847	95	20,23,38	6,5,3	18,34,37	0,1,2	597	74	0.000710371059491	0.0666212858496	0.292,0.363,0.611	1.0,0.808,0.696	-0.413
1824	ENSG00000099958	DERL3	chr22	-	23834502	23837154	23834502	23834932	23837063	23837154	1824	15,135,226	1,4,1	10,101,150	0,1,1	2205	74	0.00102490008267	0.0935895601807	0.335,0.531,0.884	1.0,0.772,0.834	-0.285
3707	ENSG00000198590	C3orf35	chr3	+	37417018	37418101	37417018	37417142	37417252	37418101	3707	3,7,4	1,0,1	0,4,3	1,2,1	184	74	0.00124479375915	0.102843674863	0.547,1.0,0.617	0.0,0.446,0.547	0.39
4247	ENSG00000196535	MYO18A	chr17	-	29096760	29097350	29096760	29096915	29097222	29097350	4247	5,1,6	13,9,10	0,0,0	7,4,5	381	74	0.00121869946813	0.102843674863	0.07,0.021,0.104	0.0,0.0,0.0	0.065
5060	ENSG00000083838	ZNF446	chr19	+	58480175	58481224	58480175	58480619	58480703	58481224	5060	0,1,0	1,2,1	2,1,0	0,0,1	158	74	0.00119259331157	0.102843674863	0.0,0.19,0.0	1.0,1.0,0.0	-0.603
5378	ENSG00000149743	TRPT1	chr11	-	64224800	64225580	64224800	64224970	64225498	64225580	5378	35,14,27	2,3,0	12,14,19	0,0,0	602	74	0.00116815909278	0.102843674863	0.683,0.365,1.0	1.0,1.0,1.0	-0.317
4280	ENSG00000205726	ITSN1	chr21	+	33829005	33829745	33829005	33829050	33829623	33829745	4280	5,4,9	0,0,0	0,1,4	1,1,0	647	74	0.00147931819876	0.119377538365	1.0,1.0,1.0	0.0,0.103,1.0	0.632
3004	ENSG00000241106	HLA-DOB	chr6	-	32813722	32814601	32813722	32813833	32814319	32814601	3004	2,2,3	2,0,1	1,3,2	1,0,0	560	74	0.00152550577342	0.120306932586	0.117,1.0,0.284	0.117,1.0,1.0	-0.239
1216	ENSG00000095906	NUBP2	chr16	+	1786536	1787831	1786536	1786655	1787676	1787831	1216	34,25,36	4,5,11	5,7,16	3,6,10	1095	74	0.00163352851678	0.123285279626	0.365,0.253,0.181	0.101,0.073,0.098	0.176
1565	ENSG00000095066	HOOK2	chr19	-	12774668	12774897	12774668	12774741	12774811	12774897	1565	2,3,1	5,5,1	0,0,0	3,1,3	144	74	0.00163432935527	0.123285279626	0.171,0.236,0.339	0.0,0.0,0.0	0.249
2790	ENSG00000225697	SLC26A6	chr3	-	48626875	48628541	48626875	48627072	48628414	48628541	2790	267,420,675	2,2,4	156,393,470	0,1,0	1416	74	0.00175457392219	0.126841073125	0.875,0.916,0.898	1.0,0.954,1.0	-0.088
724	ENSG00000150316	CWC15	chr11	-	94970976	94971487	94970976	94971065	94971374	94971487	724	17,58,78	521,449,424	15,38,48	654,482,399	383	74	0.00172862276317	0.126841073125	0.006,0.024,0.034	0.004,0.015,0.023	0.007
1692	ENSG00000067064	IDI1	chr10	-	1043300	1044171	1043300	1043393	1043998	1044171	1692	89,271,575	726,1401,1511	78,341,368	960,1637,1782	679	74	0.00181467805774	0.128508833885	0.013,0.021,0.04	0.009,0.022,0.022	0.007
1945	ENSG00000214078	CPNE1	chr20	-	35630438	35631034	35630438	35630490	35630900	35631034	1945	16,11,17	1,0,0	8,17,17	1,4,0	484	74	0.00186671394241	0.129549947603	0.71,1.0,1.0	0.55,0.394,1.0	0.255
3336	ENSG00000090061	CCNK	chr14	+	99500765	99502376	99500765	99500871	99502206	99502376	3336	14,14,22	1,0,0	10,27,18	1,0,3	1409	74	0.0019760604777	0.132869358641	0.424,1.0,1.0	0.344,1.0,0.24	0.28
466	ENSG00000163938	GNL3	chr3	+	52690591	52691071	52690591	52690704	52690944	52691071	466	81,100,116	1521,1096,963	104,71,87	2007,1461,1117	314	74	0.00199112583554	0.132869358641	0.012,0.021,0.028	0.012,0.011,0.018	0.007
4492	ENSG00000196839	ADA	chr20	-	44622828	44623078	44622828	44622930	44623006	44623078	4492	4,2,2	108,51,45	5,5,7	41,35,44	150	74	0.00207690964752	0.135978801451	0.018,0.019,0.021	0.057,0.066,0.073	-0.046
3739	ENSG00000110497	AMBRA1	chr11	-	46541944	46543398	46541944	46542981	46543251	46543398	3739	9,2,3	15,4,2	1,0,2	5,7,6	344	74	0.00248952321741	0.159974917859	0.114,0.097,0.244	0.041,0.0,0.067	0.116
4056	ENSG00000115307	AUP1	chr2	-	74528750	74529282	74528750	74528935	74529131	74529282	4056	41,26,56	370,142,162	21,20,29	333,138,172	270	74	0.00278973797517	0.176007104979	0.029,0.048,0.087	0.017,0.038,0.044	0.022
1480	ENSG00000007392	LUC7L	chr16	-	227241	228402	227241	227336	228332	228402	1480	56,50,42	2,0,0	44,81,62	0,4,3	1070	74	0.00284446445855	0.176255208414	0.659,1.0,1.0	1.0,0.583,0.588	0.163
2848	ENSG00000171224	C10orf35	chr10	+	69631479	69631839	69631479	69631547	69631708	69631839	2848	0,0,2	1,4,1	6,2,1	2,3,1	235	74	0.00306767482176	0.186751432132	0.0,0.0,0.386	0.486,0.174,0.239	-0.171
3423	ENSG00000089053	ANAPC5	chr12	-	121327095	121328497	121327095	121327231	121328315	121328497	3423	24,18,23	206,108,87	24,34,32	123,94,86	1158	74	0.00317358363067	0.189867848249	0.007,0.011,0.017	0.012,0.023,0.023	-0.008
2244	ENSG00000160948	VPS28	chr8	-	144424717	144425772	144424717	144424819	144424945	144425772	2244	13,12,9	102,69,58	0,2,7	59,39,54	200	74	0.00359752522229	0.208056875356	0.045,0.06,0.054	0.0,0.019,0.046	0.031
919	ENSG00000160055	TMEM234	chr1	-	32215135	32215795	32215135	32215216	32215672	32215795	919	20,3,8	1,0,1	16,7,5	2,1,1	530	74	0.00353902610419	0.208056875356	0.736,1.0,0.528	0.528,0.494,0.411	0.277
2661	ENSG00000183258	DDX41	chr5	-	177516287	177516835	177516287	177516447	177516724	177516835	2661	14,6,18	4,3,2	1,10,8	0,0,2	351	74	0.00369695889282	0.210302415706	0.425,0.297,0.655	1.0,1.0,0.457	-0.36
3709	ENSG00000160051	IQCC	chr1	+	32206153	32206761	32206153	32206297	32206508	32206761	3709	9,3,5	1,2,1	5,5,0	0,0,1	285	74	0.00398423548011	0.219894100428	0.7,0.28,0.565	1.0,1.0,0.0	-0.152
5620	ENSG00000111011	RSRC2	chr12	-	122518838	122521428	122518838	122519051	122521384	122521428	5620	71,85,154	5,9,9	79,111,100	0,6,0	2407	74	0.0039923136389	0.219894100428	0.304,0.225,0.345	1.0,0.363,1.0	-0.496
175	ENSG00000100219	XBP1	chr22	-	28796046	28796192	28796046	28796123	28796149	28796192	175	52,81,59	3,6,11	24,33,52	0,3,1	100	74	0.00419687497977	0.223653133459	0.928,0.909,0.799	1.0,0.891,0.975	-0.077
1901	ENSG00000135506	OS9	chr12	+	57695961	57696373	57695961	57695976	57696274	57696373	1901	211,138,163	1,0,2	164,172,190	3,1,7	372	74	0.00425392127041	0.223653133459	0.977,1.0,0.942	0.916,0.972,0.844	0.062
1909	ENSG00000135469	COQ10A	chr12	+	56269058	56269561	56269058	56269251	56269459	56269561	1909	11,16,9	80,80,65	6,7,3	81,75,78	282	74	0.00418304316242	0.223653133459	0.035,0.05,0.035	0.019,0.024,0.01	0.022
2409	ENSG00000149499	EML3	chr11	-	62602758	62603247	62602758	62602779	62603148	62603247	2409	9,18,25	3,1,4	7,5,22	1,1,0	443	74	0.00435028897036	0.224762451357	0.334,0.75,0.511	0.539,0.455,1.0	-0.133
3081	ENSG00000214021	TTLL3	chr3	+	9817644	9820741	9817644	9817759	9820545	9820741	3081	285,159,331	1,1,0	209,229,262	4,1,1	2860	74	0.00446933981085	0.224762451357	0.881,0.804,1.0	0.575,0.856,0.871	0.128
3554	ENSG00000109065	NAT9	chr17	-	74771959	74772277	74771959	74772039	74772217	74772277	3554	29,24,32	5,0,3	10,12,14	0,1,1	252	74	0.00445370174282	0.224762451357	0.63,1.0,0.758	1.0,0.779,0.804	-0.065
4474	ENSG00000171824	EXOSC10	chr1	-	11076841	11077651	11076841	11076948	11077600	11077651	4474	30,49,71	2,1,2	25,53,48	0,1,0	726	74	0.00455873515065	0.22592372037	0.605,0.833,0.783	1.0,0.844,1.0	-0.208
5417	ENSG00000167840	ZNF232	chr17	-	5108925	5109868	5108925	5109052	5109710	5109868	5417	215,71,116	0,0,0	197,97,130	2,2,2	732	74	0.00468775442842	0.22592372037	1.0,1.0,1.0	0.909,0.831,0.868	0.131
593	ENSG00000110697	PITPNM1	chr11	-	67496177	67497436	67496177	67496348	67497230	67497436	593	9,8,13	4,2,3	7,8,11	0,0,2	956	74	0.00467627204477	0.22592372037	0.148,0.236,0.251	1.0,1.0,0.299	-0.555
3813	ENSG00000134253	TRIM45	chr1	-	117111059	117112453	117111059	117111212	117112094	117112453	3813	71,42,48	0,0,1	59,50,50	0,1,4	956	74	0.00503372461782	0.239274307176	1.0,1.0,0.788	1.0,0.795,0.492	0.167
223	ENSG00000110619	CARS	chr11	-	3026675	3029084	3026675	3026797	3028995	3029084	223	83,105,209	117,60,53	36,105,124	79,95,60	2272	74	0.005234498883	0.24545555573	0.023,0.054,0.114	0.015,0.035,0.063	0.026
2121	ENSG00000223705	NSUN5P1	chr7	+	75415591	75416191	75415591	75415770	75415980	75416191	2121	31,15,19	2,1,1	21,14,10	0,1,0	284	74	0.00548863352514	0.248197814479	0.802,0.796,0.832	1.0,0.785,1.0	-0.118
2264	ENSG00000131470	PSMC3IP	chr17	-	42573477	42574210	42573477	42573587	42574098	42574210	2264	41,63,69	1,2,2	26,54,49	0,0,0	585	74	0.00545935894455	0.248197814479	0.838,0.799,0.814	1.0,1.0,1.0	-0.183
5307	ENSG00000108591	DRG2	chr17	+	18099632	18100435	18099632	18099723	18100362	18100435	5307	12,6,11	14,7,5	13,9,12	2,1,4	713	74	0.00550755957202	0.248197814479	0.082,0.082,0.186	0.403,0.483,0.237	-0.258
2383	ENSG00000182796	TMEM198B	chr12	+	55834850	55836246	55834850	55835615	55836125	55836246	2383	47,25,41	3,0,2	35,32,34	0,1,0	584	74	0.00607405165667	0.266796952514	0.665,1.0,0.722	1.0,0.802,1.0	-0.138
5892	ENSG00000147403	RPL10	chrX	+	154399802	154400626	154399802	154399941	154400463	154400626	5892	496,405,541	2125,1799,1984	434,368,444	1326,1050,1619	596	74	0.00604370715069	0.266796952514	0.028,0.027,0.033	0.039,0.042,0.033	-0.009
321	ENSG00000160326	SLC2A6	chr9	-	133473414	133474088	133473414	133473600	133473979	133474088	321	3,2,3	2,1,0	2,5,3	0,0,0	453	74	0.0063510747976	0.274917385084	0.197,0.246,1.0	1.0,1.0,1.0	-0.519
5002	ENSG00000069399	BCL3	chr19	+	44758245	44758841	44758245	44758413	44758723	44758841	5002	4,10,12	2,1,1	3,11,12	0,0,1	384	74	0.00641737988236	0.274917385084	0.278,0.658,0.698	1.0,1.0,0.698	-0.355
2873	ENSG00000102125	TAZ	chrX	+	154419542	154419746	154419542	154419623	154419704	154419746	2873	14,10,8	4,1,2	10,5,4	10,4,2	155	74	0.0067004432151	0.282037787083	0.626,0.827,0.656	0.323,0.374,0.488	0.308
3702	ENSG00000129460	NGDN	chr14	+	23477199	23477560	23477199	23477356	23477502	23477560	3702	3,13,19	113,119,106	2,9,5	144,113,88	220	74	0.00676232748798	0.282037787083	0.009,0.035,0.057	0.005,0.026,0.019	0.017
3934	ENSG00000149532	CPSF7	chr11	-	61420469	61421608	61420469	61420573	61421389	61421608	3934	13,11,26	38,12,10	28,29,30	21,16,8	890	74	0.00682742769884	0.282037787083	0.028,0.071,0.178	0.1,0.131,0.238	-0.064
2195	ENSG00000124496	TRERF1	chr6	-	42268153	42269848	42268153	42269251	42269498	42269848	2195	87,26,39	2,4,0	30,26,35	0,1,0	321	74	0.00723554574933	0.288590158048	0.909,0.6,1.0	1.0,0.857,1.0	-0.116
3038	ENSG00000010322	NISCH	chr3	+	52477573	52478282	52477573	52477642	52478096	52478282	3038	16,5,16	16,5,7	0,5,7	7,10,8	528	74	0.00711726413567	0.288590158048	0.123,0.123,0.243	0.0,0.065,0.109	0.105
3826	ENSG00000184009	ACTG1	chr17	-	81510926	81511626	81510926	81511108	81511187	81511626	3826	36,12,10	403,358,213	45,6,8	208,173,157	153	74	0.00718973407205	0.288590158048	0.041,0.016,0.022	0.095,0.016,0.024	-0.019
198	ENSG00000011243	AKAP8L	chr19	-	15403474	15404042	15403474	15403555	15404009	15404042	198	140,94,77	4,3,0	93,85,101	0,0,2	528	74	0.00768820618454	0.296417970004	0.831,0.815,1.0	1.0,1.0,0.876	-0.077
213	ENSG00000127948	POR	chr7	+	75986158	75986855	75986158	75986241	75986336	75986855	213	11,13,12	190,182,160	4,3,3	118,79,131	169	74	0.00760510565803	0.296417970004	0.025,0.03,0.032	0.015,0.016,0.01	0.015
3498	ENSG00000111364	DDX55	chr12	+	123605930	123606159	123605930	123605981	123606072	123606159	3498	2,2,4	8,7,0	0,0,2	3,3,4	165	74	0.0076766241981	0.296417970004	0.101,0.114,1.0	0.0,0.0,0.183	0.344
80	ENSG00000182944	EWSR1	chr22	+	29288605	29291599	29288605	29288786	29291564	29291599	80	219,193,364	8,5,3	206,261,302	4,0,0	2852	74	0.00777349719607	0.296417970004	0.415,0.5,0.759	0.572,1.0,1.0	-0.299
1685	ENSG00000121716	PILRB	chr7	+	100353372	100354012	100353372	100353483	100353894	100354012	1685	44,25,35	3,0,2	23,21,30	1,0,0	485	74	0.0081403969049	0.297719564131	0.691,1.0,0.728	0.778,1.0,1.0	-0.12
2892	ENSG00000132781	MUTYH	chr1	-	45332762	45333170	45332762	45332834	45333096	45333170	2892	28,13,6	8,0,0	27,14,11	2,0,0	336	74	0.00822058380557	0.297719564131	0.435,1.0,1.0	0.748,1.0,1.0	-0.104
37	ENSG00000159176	CSRP1	chr1	-	201485282	201488984	201485282	201485376	201488854	201488984	37	264,137,227	121,68,42	221,244,206	78,34,56	3552	74	0.00817618429157	0.297719564131	0.043,0.04,0.101	0.056,0.13,0.071	-0.024
4228	ENSG00000073060	SCARB1	chr12	-	124782682	124786503	124782682	124782811	124786356	124786503	4228	151,128,368	81,67,83	94,219,273	55,38,50	3619	74	0.00809058298379	0.297719564131	0.037,0.038,0.083	0.034,0.105,0.1	-0.027
4659	ENSG00000167964	RAB26	chr16	+	2152988	2153222	2152988	2153045	2153145	2153222	4659	12,19,25	35,13,10	2,3,11	17,8,20	174	74	0.00823662194715	0.297719564131	0.127,0.383,0.515	0.048,0.138,0.19	0.216
1636	ENSG00000173818	ENDOV	chr17	+	80429772	80430343	80429772	80429831	80430040	80430343	1636	23,23,28	2,4,1	20,9,24	0,2,0	283	74	0.00842794954513	0.301494689913	0.75,0.601,0.88	1.0,0.541,1.0	-0.103
1322	ENSG00000123737	EXOSC9	chr4	+	121813865	121816447	121813865	121814047	121816368	121816447	1322	143,224,310	47,59,56	131,211,229	84,53,64	2395	74	0.00908193482099	0.316290063321	0.086,0.105,0.146	0.046,0.11,0.1	0.027
2831	ENSG00000071564	TCF3	chr19	-	1609292	1611849	1609292	1611369	1611703	1611849	2831	156,184,125	33,35,33	53,75,101	32,27,27	408	74	0.00920613728976	0.316290063321	0.462,0.488,0.407	0.231,0.335,0.404	0.129
5348	ENSG00000139625	MAP3K12	chr12	-	53484256	53485214	53484256	53484365	53485055	53485214	5348	24,19,35	28,25,30	37,47,35	28,20,22	764	74	0.00905271037186	0.316290063321	0.077,0.069,0.102	0.113,0.185,0.134	-0.061
5633	ENSG00000125967	NECAB3	chr20	-	33669374	33669712	33669374	33669472	33669686	33669712	5633	20,2,1	53,13,9	9,1,1	60,21,14	288	74	0.00918195954213	0.316290063321	0.088,0.038,0.028	0.037,0.012,0.018	0.029
423	ENSG00000128272	ATF4	chr22	+	39520563	39521671	39520563	39520751	39521353	39521671	423	229,241,213	55,85,81	236,285,169	14,25,60	676	74	0.00933788436709	0.317671164253	0.313,0.237,0.224	0.649,0.555,0.236	-0.222
164	ENSG00000009830	POMT2	chr14	-	77278728	77279928	77278728	77278869	77279822	77279928	164	8,9,18	2,0,0	11,7,12	3,1,1	1027	74	0.00954241562124	0.318386367363	0.224,1.0,1.0	0.209,0.335,0.464	0.405
4233	ENSG00000140400	MAN2C1	chr15	-	75356605	75356902	75356605	75356685	75356792	75356902	4233	8,7,23	0,2,3	3,3,10	0,0,0	181	74	0.00947213023362	0.318386367363	1.0,0.589,0.758	1.0,1.0,1.0	-0.218
5509	ENSG00000258388	PPT2-EGFL8	chr6	+	32166137	32166620	32166137	32166232	32166497	32166620	5509	22,11,11	0,1,0	7,9,7	0,2,2	339	74	0.00979701494439	0.323768017686	1.0,0.706,1.0	1.0,0.496,0.433	0.259
1667	ENSG00000171703	TCEA2	chr20	+	64069764	64070635	64069764	64070414	64070488	64070635	1667	0,3,7	30,31,30	0,0,1	15,15,19	148	74	0.00991340542594	0.32452374366	0.0,0.046,0.104	0.0,0.0,0.026	0.041
4057	ENSG00000115307	AUP1	chr2	-	74529131	74529499	74529131	74529282	74529361	74529499	4057	0,0,0	22,8,10	3,2,1	10,3,5	153	74	0.0101156023151	0.328048037695	0.0,0.0,0.0	0.127,0.244,0.088	-0.153
248	ENSG00000187531	SIRT7	chr17	-	81913773	81914167	81913773	81913880	81914086	81914167	248	2,7,9	66,29,55	0,3,1	36,38,35	280	74	0.0104172804816	0.331632690561	0.008,0.06,0.041	0.0,0.02,0.007	0.027
3972	ENSG00000006282	SPATA20	chr17	+	50549984	50550312	50549984	50550115	50550207	50550312	3972	6,3,5	27,13,10	2,1,0	8,9,9	166	74	0.0103975160486	0.331632690561	0.09,0.093,0.182	0.1,0.047,0.0	0.073
3714	ENSG00000124784	RIOK1	chr6	+	7402602	7402897	7402602	7402715	7402816	7402897	3714	1,1,2	84,77,51	2,7,4	51,56,45	175	74	0.0107883991547	0.340324955153	0.005,0.005,0.016	0.016,0.05,0.036	-0.025
991	ENSG00000154920	EME1	chr17	+	50375184	50375983	50375184	50375512	50375796	50375983	991	132,106,114	7,2,1	106,111,103	0,2,1	358	74	0.0109521685896	0.342378603657	0.796,0.916,0.959	1.0,0.92,0.955	-0.068
2096	ENSG00000088826	SMOX	chr20	+	4182088	4182848	4182088	4182323	4182482	4182848	2096	17,34,19	4,3,1	2,10,14	1,0,1	233	74	0.0112533923501	0.345253778467	0.574,0.783,0.858	0.388,1.0,0.816	0.004
3605	ENSG00000049246	PER3	chr1	+	7829836	7830161	7829836	7829951	7830005	7830161	3605	2,2,1	2,4,2	0,1,0	3,2,3	128	74	0.0113241515922	0.345253778467	0.366,0.224,0.224	0.0,0.224,0.0	0.197
4174	ENSG00000004660	CAMKK1	chr17	-	3881626	3882564	3881626	3881648	3882527	3882564	4174	9,4,5	2,0,0	4,7,10	3,1,7	953	74	0.0116966712796	0.345253778467	0.259,1.0,1.0	0.094,0.352,0.1	0.571
4470	ENSG00000137504	CREBZF	chr11	-	85663523	85665102	85663523	85663601	85663814	85665102	4470	240,207,329	22,12,25	202,233,230	5,10,13	287	74	0.011572764042	0.345253778467	0.738,0.816,0.772	0.912,0.857,0.82	-0.088
4552	ENSG00000089737	DDX24	chr14	-	94054995	94057897	94054995	94055184	94057821	94057897	4552	86,55,98	140,92,52	94,86,85	103,56,54	2711	74	0.0116237023124	0.345253778467	0.016,0.016,0.049	0.024,0.04,0.041	-0.008
5702	ENSG00000176978	DPP7	chr9	-	137114242	137114576	137114242	137114378	137114462	137114576	5702	4,1,2	5,2,2	2,1,1	0,2,0	158	74	0.0117406184032	0.345253778467	0.273,0.19,0.319	1.0,0.19,1.0	-0.469
5753	ENSG00000142046	TMEM91	chr19	+	41382771	41384083	41382771	41382921	41383714	41384083	5753	16,28,18	0,1,3	13,27,20	0,0,1	867	74	0.011724684589	0.345253778467	1.0,0.705,0.339	1.0,1.0,0.631	-0.196
4078	ENSG00000175197	DDIT3	chr12	-	57517268	57517753	57517268	57517542	57517705	57517753	4078	77,331,481	2,8,10	77,326,303	2,16,15	237	74	0.0122149776145	0.356184641364	0.923,0.928,0.938	0.923,0.864,0.863	0.046
3676	ENSG00000165795	NDRG2	chr14	-	21018203	21018814	21018203	21018239	21018762	21018814	3676	1,5,6	0,1,2	1,4,3	0,0,0	597	74	0.0124200857647	0.359147480029	1.0,0.383,0.271	1.0,1.0,1.0	-0.449
1378	ENSG00000176986	SEC24C	chr10	+	73770279	73770798	73770279	73770471	73770708	73770798	1378	18,8,11	100,78,91	3,8,6	72,104,77	311	74	0.0129070600741	0.367110643091	0.041,0.024,0.028	0.01,0.018,0.018	0.016
5080	ENSG00000110888	CAPRIN2	chr12	-	30719078	30720915	30719078	30719225	30720810	30720915	5080	24,4,21	5,4,4	11,9,11	12,9,4	1659	74	0.0128724306789	0.367110643091	0.176,0.043,0.19	0.039,0.043,0.109	0.073
5228	ENSG00000125089	SH3TC1	chr4	+	8236277	8237670	8236277	8236428	8237473	8237670	5228	3,4,5	3,1,3	7,3,10	2,0,0	1119	74	0.0135360307546	0.381870135922	0.062,0.209,0.099	0.188,1.0,1.0	-0.606
4202	ENSG00000105677	TMEM147	chr19	+	35546671	35547240	35546671	35546808	35547118	35547240	4202	37,31,26	4,1,0	31,17,29	0,0,1	384	74	0.0137613266714	0.385095189917	0.641,0.857,1.0	1.0,1.0,0.848	-0.117
3866	ENSG00000138073	PREB	chr2	-	27133116	27133721	27133116	27133337	27133531	27133721	3866	12,14,8	55,14,17	17,10,12	15,7,18	268	74	0.0144175249252	0.400230491924	0.057,0.216,0.115	0.238,0.283,0.155	-0.096
1006	ENSG00000013573	DDX11	chr12	+	31089043	31090094	31089043	31089151	31089885	31090094	1006	90,60,139	3,1,5	51,91,97	1,0,2	808	74	0.0155340944017	0.411475630335	0.733,0.846,0.718	0.824,1.0,0.816	-0.114
157	ENSG00000115661	STK16	chr2	+	219245895	219246876	219245895	219246085	219246656	219246876	157	33,10,20	23,21,14	47,14,13	13,8,9	645	74	0.01542752913	0.411475630335	0.141,0.052,0.141	0.293,0.167,0.142	-0.089
2792	ENSG00000241973	PI4KA	chr22	-	20712692	20713390	20712692	20712797	20713280	20713390	2792	3,5,4	1,3,0	4,4,8	1,0,1	557	74	0.0152946372387	0.411475630335	0.285,0.181,1.0	0.347,1.0,0.515	-0.132
3079	ENSG00000214021	TTLL3	chr3	+	9817644	9818920	9817644	9817759	9818554	9818920	3079	87,35,73	2,2,1	73,64,81	0,2,0	869	74	0.0154631957306	0.411475630335	0.787,0.598,0.861	1.0,0.732,1.0	-0.162
5556	ENSG00000130816	DNMT1	chr19	-	10160017	10160418	10160017	10160063	10160383	10160418	5556	2,0,6	75,27,22	4,7,7	42,33,28	394	74	0.0151910662557	0.411475630335	0.005,0.0,0.049	0.018,0.038,0.045	-0.016
788	ENSG00000256269	HMBS	chr11	+	119092124	119092523	119092124	119092163	119092403	119092523	788	9,6,14	36,15,9	9,10,14	11,6,6	314	74	0.0150106740382	0.411475630335	0.056,0.086,0.268	0.162,0.282,0.355	-0.13
987	ENSG00000128567	PODXL	chr7	-	131508950	131509585	131508950	131509028	131509364	131509585	987	7,5,8	84,20,25	13,17,5	45,36,25	410	74	0.016200749244	0.425883332399	0.015,0.043,0.055	0.05,0.079,0.035	-0.017
96	ENSG00000158220	ESYT3	chr3	+	138470059	138471026	138470059	138470146	138470876	138471026	96	7,5,10	2,2,0	7,7,11	0,2,0	804	74	0.0163766239949	0.427269814002	0.244,0.187,1.0	1.0,0.244,1.0	-0.271
5761	ENSG00000170175	CHRNB1	chr17	+	7446068	7446942	7446068	7446113	7446832	7446942	5761	1,2,2	1,0,0	1,2,2	1,1,2	793	74	0.0165003415218	0.427284963288	0.085,1.0,1.0	0.085,0.157,0.085	0.586
5475	ENSG00000125445	MRPS7	chr17	+	75265701	75266373	75265701	75265964	75266192	75266373	5475	856,531,411	6,17,15	713,390,424	4,5,8	302	74	0.0166776952792	0.428678537917	0.972,0.884,0.87	0.978,0.95,0.929	-0.044
2140	ENSG00000140465	CYP1A1	chr15	-	74720719	74721053	74720719	74720774	74720966	74721053	2140	0,5,1	10,24,36	3,4,6	10,18,23	266	74	0.0174296610553	0.428942722425	0.0,0.055,0.008	0.077,0.058,0.068	-0.047
2314	ENSG00000125755	SYMPK	chr19	-	45827836	45829205	45827836	45827918	45828969	45829205	2314	11,11,14	35,16,19	4,15,24	15,13,7	1125	74	0.0174139249343	0.428942722425	0.02,0.043,0.046	0.017,0.071,0.184	-0.054
2722	ENSG00000100003	SEC14L2	chr22	+	30415758	30416087	30415758	30415865	30415947	30416087	2722	1,0,2	32,19,16	9,0,1	28,23,19	156	74	0.017387847754	0.428942722425	0.015,0.0,0.056	0.132,0.0,0.024	-0.028
335	ENSG00000105707	HPN	chr19	+	35065867	35066558	35065867	35066032	35066248	35066558	335	2,1,4	2,2,7	4,2,1	1,0,1	290	74	0.0173679001155	0.428942722425	0.203,0.113,0.127	0.505,1.0,0.203	-0.422
4590	ENSG00000160766	GBAP1	chr1	-	155216383	155217029	155216383	155216621	155216856	155217029	4590	2,0,0	18,4,4	3,1,4	12,7,7	309	74	0.0172440052577	0.428942722425	0.026,0.0,0.0	0.056,0.033,0.12	-0.061
5550	ENSG00000101365	IDH3B	chr20	-	2660456	2660829	2660456	2660590	2660696	2660829	5550	10,8,7	145,194,138	4,1,2	138,151,124	180	74	0.0174288132082	0.428942722425	0.028,0.017,0.02	0.012,0.003,0.007	0.014
3964	ENSG00000165458	INPPL1	chr11	+	72233440	72233744	72233440	72233522	72233654	72233744	3964	18,13,53	204,142,168	26,27,41	106,137,132	206	74	0.0177975759243	0.432704379727	0.031,0.032,0.102	0.081,0.066,0.1	-0.027
4634	ENSG00000135451	TROAP	chr12	+	49330144	49330943	49330144	49330573	49330660	49330943	4634	28,35,32	8,2,1	10,26,22	1,0,2	161	74	0.0178319095968	0.432704379727	0.617,0.889,0.936	0.821,1.0,0.835	-0.071
2203	ENSG00000106077	ABHD11	chr7	-	73737220	73737735	73737220	73737391	73737561	73737735	2203	2,1,4	2,1,1	1,0,1	6,1,0	244	74	0.0181441864493	0.43722449291	0.233,0.233,0.548	0.048,0.0,1.0	-0.011
550	ENSG00000163472	TMEM79	chr1	+	156285183	156286473	156285183	156285983	156286259	156286473	550	4,1,3	0,2,0	2,3,1	3,1,2	350	74	0.0188623270188	0.451394998312	1.0,0.096,1.0	0.124,0.388,0.096	0.496
5344	ENSG00000134905	CARS2	chr13	-	110645966	110647239	110645966	110646090	110647100	110647239	5344	48,31,57	9,8,8	30,16,40	1,1,3	1084	74	0.0192148977096	0.456682842824	0.267,0.209,0.327	0.672,0.522,0.476	-0.289
635	ENSG00000241370	RPP21	chr6	+	30345297	30346557	30345297	30345573	30346431	30346557	635	7,13,9	22,18,24	8,11,12	4,6,19	932	74	0.0197611947949	0.466471741077	0.025,0.054,0.029	0.137,0.127,0.048	-0.068
4243	ENSG00000145916	RMND5B	chr5	+	178142582	178142992	178142582	178142728	178142851	178142992	4243	5,2,4	32,16,12	2,1,1	34,18,11	197	74	0.0199972591152	0.468854656282	0.055,0.045,0.111	0.022,0.02,0.033	0.045
2262	ENSG00000181929	PRKAG1	chr12	-	49005305	49005543	49005305	49005391	49005461	49005543	2262	6,2,4	2,0,1	1,4,1	2,2,1	144	74	0.0203167619231	0.473148750827	0.607,1.0,0.673	0.204,0.507,0.339	0.41
1276	ENSG00000143416	SELENBP1	chr1	-	151365188	151365684	151365188	151365281	151365562	151365684	1276	6,19,18	77,55,35	3,2,8	54,24,19	355	74	0.0204872879418	0.473939261054	0.016,0.067,0.097	0.011,0.017,0.081	0.024
594	ENSG00000110697	PITPNM1	chr11	-	67496177	67497436	67496177	67496345	67497230	67497436	594	9,8,13	2,3,1	7,8,11	1,1,0	959	74	0.0208395221379	0.475744354069	0.258,0.171,0.501	0.351,0.382,1.0	-0.268
979	ENSG00000068438	FTSJ1	chrX	+	48481425	48481715	48481425	48481528	48481631	48481715	979	4,5,5	49,16,20	3,0,1	27,13,19	177	74	0.0208108953565	0.475744354069	0.033,0.116,0.095	0.044,0.0,0.022	0.059
4800	ENSG00000169045	HNRNPH1	chr5	-	179616868	179617110	179616868	179616958	179617059	179617110	4800	84,103,79	1,2,1	76,102,68	7,3,1	175	74	0.0211780263063	0.480312099888	0.973,0.956,0.971	0.821,0.935,0.966	0.059
2419	ENSG00000114388	NPRL2	chr3	-	50349664	50350022	50349664	50349828	50349930	50350022	2419	9,3,12	1,2,0	6,7,10	4,4,2	176	74	0.0213286887048	0.480587985751	0.791,0.387,1.0	0.387,0.424,0.678	0.23
3351	ENSG00000159199	ATP5G1	chr17	+	48893408	48895334	48893408	48893456	48895155	48895334	3351	113,99,64	1,3,3	136,90,80	1,2,0	1773	74	0.0217734011671	0.487443239031	0.825,0.579,0.471	0.85,0.653,1.0	-0.209
1718	ENSG00000178149	DALRD3	chr3	-	49015972	49016340	49015972	49016086	49016157	49016340	1718	11,13,11	23,21,19	13,15,13	11,12,13	145	74	0.0227146700584	0.492624406892	0.196,0.24,0.228	0.376,0.389,0.338	-0.146
2387	ENSG00000130813	C19orf66	chr19	+	10089306	10089695	10089306	10089378	10089656	10089695	2387	3,4,5	4,1,2	2,6,7	0,0,3	352	74	0.0226621912172	0.492624406892	0.136,0.457,0.345	1.0,1.0,0.329	-0.464
2577	ENSG00000140983	RHOT2	chr16	+	670891	671203	670891	671000	671082	671203	2577	7,2,3	1,3,0	1,3,3	0,0,0	156	74	0.0226390718056	0.492624406892	0.769,0.24,1.0	1.0,1.0,1.0	-0.33
3062	ENSG00000146247	PHIP	chr6	-	78955612	78958600	78955612	78955682	78958474	78958600	3062	23,23,54	10,6,3	28,55,37	3,2,2	2866	74	0.022669529689	0.492624406892	0.056,0.09,0.317	0.194,0.415,0.323	-0.156
4409	ENSG00000003756	RBM5	chr3	+	50117073	50117379	50117073	50117171	50117249	50117379	4409	13,17,25	80,62,63	17,28,21	59,40,43	152	74	0.0221728872724	0.492624406892	0.073,0.118,0.162	0.123,0.254,0.192	-0.072
5674	ENSG00000105699	LSR	chr19	+	35266678	35266967	35266678	35266738	35266838	35266967	5674	0,1,2	3,0,1	3,2,0	0,0,3	174	74	0.0231218269601	0.498339997215	0.0,1.0,0.46	1.0,1.0,0.0	-0.18
354	ENSG00000132323	ILKAP	chr2	-	238194274	238194870	238194274	238194331	238194781	238194870	354	7,1,9	3,1,1	3,4,4	0,2,0	524	74	0.0234834459966	0.499923666308	0.248,0.124,0.56	1.0,0.22,1.0	-0.429
4408	ENSG00000003756	RBM5	chr3	+	50100531	50103166	50100531	50100605	50103082	50103166	4408	159,146,200	7,1,4	135,262,187	2,0,2	2551	74	0.0233396457857	0.499923666308	0.397,0.809,0.592	0.662,1.0,0.731	-0.198
2687	ENSG00000130244	FAM98C	chr19	+	38405518	38407077	38405518	38405635	38406909	38407077	2687	26,13,27	11,11,5	33,29,25	5,4,6	1348	74	0.0237529744618	0.500742996017	0.115,0.061,0.229	0.266,0.285,0.186	-0.111
4584	ENSG00000161904	LEMD2	chr6	-	33778241	33780179	33778241	33778387	33780099	33780179	4584	17,40,76	81,77,75	6,37,48	68,96,78	1786	74	0.0238105459201	0.500742996017	0.009,0.021,0.04	0.004,0.016,0.025	0.008
416	ENSG00000145191	EIF2B5	chr3	+	184143051	184144224	184143051	184143565	184144098	184144224	416	8,19,13	48,29,40	14,18,23	26,26,37	607	74	0.0239888344391	0.501453346408	0.02,0.074,0.038	0.062,0.078,0.07	-0.026
1962	ENSG00000169714	CNBP	chr3	-	129171078	129171538	129171078	129171280	129171445	129171538	1962	11,24,22	108,235,194	11,17,8	116,243,209	239	74	0.0251574744612	0.507537420816	0.031,0.031,0.034	0.029,0.021,0.012	0.011
221	ENSG00000106261	ZKSCAN1	chr7	+	100023418	100023932	100023418	100023461	100023551	100023932	221	20,14,5	1,1,1	7,16,12	1,4,2	164	74	0.0247239704905	0.507537420816	0.9,0.863,0.693	0.76,0.643,0.73	0.108
2463	ENSG00000106012	IQCE	chr7	+	2571525	2571654	2571525	2571545	2571604	2571654	2463	4,1,2	2,0,2	5,2,1	0,1,1	133	74	0.0244887831586	0.507537420816	0.527,1.0,0.357	1.0,0.527,0.357	0.0
3125	ENSG00000087088	BAX	chr19	+	48960809	48961798	48960809	48960914	48961531	48961798	3125	135,239,181	68,72,61	113,135,148	24,30,46	691	74	0.0250229777873	0.507537420816	0.175,0.262,0.241	0.335,0.325,0.256	-0.079
5322	ENSG00000143633	C1orf131	chr1	-	231223762	231225523	231223762	231224414	231225470	231225523	5322	16,51,25	47,10,24	14,26,19	55,23,22	1130	74	0.024836782668	0.507537420816	0.022,0.25,0.064	0.016,0.069,0.054	0.066
5791	ENSG00000171456	ASXL1	chr20	+	32428127	32428422	32428127	32428248	32428324	32428422	5791	0,0,1	12,11,8	0,1,5	7,9,12	150	74	0.0249281092971	0.507537420816	0.0,0.0,0.058	0.0,0.052,0.171	-0.055
2450	ENSG00000185324	CDK10	chr16	+	89693273	89694232	89693273	89693326	89694172	89694232	2450	199,151,276	0,0,1	116,101,168	1,3,1	920	74	0.0253942178951	0.509352231769	1.0,1.0,0.957	0.903,0.73,0.931	0.131
2683	ENSG00000013306	SLC25A39	chr17	-	44321057	44321558	44321057	44321231	44321433	44321558	2683	43,32,38	126,90,83	15,24,27	34,12,49	276	74	0.0255426569424	0.509385170058	0.084,0.087,0.109	0.106,0.349,0.129	-0.101
142	ENSG00000185813	PCYT2	chr17	-	81905669	81906177	81905669	81905735	81906099	81906177	142	2,6,9	54,17,9	1,3,2	41,15,10	438	74	0.0262099936525	0.516930027265	0.006,0.056,0.145	0.004,0.033,0.033	0.046
5212	ENSG00000162909	CAPN2	chr1	+	223769840	223770525	223769840	223769909	223770446	223770525	5212	118,150,214	416,360,334	125,211,252	338,382,327	611	74	0.0262189293368	0.516930027265	0.033,0.048,0.072	0.043,0.063,0.085	-0.013
716	ENSG00000137221	TJAP1	chr6	+	43500743	43501687	43500743	43500772	43501525	43501687	716	10,3,6	14,6,8	10,9,10	7,2,7	827	74	0.0264247049498	0.518043650711	0.06,0.043,0.063	0.113,0.287,0.113	-0.116
1299	ENSG00000171720	HDAC3	chr5	-	141628113	141628639	141628113	141628187	141628558	141628639	1299	8,6,4	156,88,72	13,4,9	91,59,55	445	74	0.0270821044723	0.527948890556	0.008,0.011,0.009	0.023,0.011,0.026	-0.011
5584	ENSG00000158669	AGPAT6	chr8	+	41598291	41599304	41598291	41598476	41599233	41599304	5584	251,178,133	2,2,0	213,178,145	2,4,4	831	74	0.0273273008083	0.52975270282	0.918,0.888,1.0	0.905,0.798,0.763	0.113
1096	ENSG00000148297	MED22	chr9	-	133340904	133344333	133340904	133341694	133344124	133344333	1096	547,148,236	3,1,1	480,141,194	1,1,0	2504	74	0.0284637002778	0.533886702508	0.843,0.814,0.875	0.934,0.806,1.0	-0.069
2684	ENSG00000129422	MTUS1	chr8	-	17653424	17654666	17653424	17653498	17654560	17654666	2684	22,13,28	32,12,13	13,21,16	40,23,19	1136	74	0.0282298298658	0.533886702508	0.043,0.066,0.123	0.021,0.056,0.052	0.034
3095	ENSG00000064607	SUGP2	chr19	-	18994365	18995280	18994365	18994486	18995143	18995280	3095	86,72,154	14,10,13	62,95,145	2,6,10	731	74	0.0278200505728	0.533886702508	0.383,0.422,0.545	0.758,0.616,0.595	-0.206
322	ENSG00000160326	SLC2A6	chr9	-	133478253	133479096	133478253	133478416	133478967	133479096	322	6,3,3	1,0,0	2,2,1	1,0,1	625	74	0.0280114691469	0.533886702508	0.415,1.0,1.0	0.191,1.0,0.106	0.373
3230	ENSG00000147955	SIGMAR1	chr9	-	34636996	34637420	34636996	34637089	34637219	34637420	3230	11,12,9	43,21,28	10,14,10	14,4,21	204	74	0.0283938048491	0.533886702508	0.085,0.172,0.104	0.206,0.559,0.147	-0.184
5350	ENSG00000164930	FZD6	chr8	+	103299955	103300284	103299955	103300084	103300199	103300284	5350	78,29,18	0,0,1	96,44,22	5,1,0	189	74	0.0283926207059	0.533886702508	1.0,1.0,0.876	0.883,0.945,1.0	0.016
5065	ENSG00000255508	RP11-864I4.1	chr11	-	62572583	62574908	62572583	62572742	62574676	62574908	5065	127,72,91	2,0,0	90,75,77	2,1,1	2008	74	0.0291129440787	0.543128580393	0.701,1.0,1.0	0.624,0.734,0.739	0.201
3160	ENSG00000079134	THOC1	chr18	-	225088	225403	225088	225139	225336	225403	3160	16,30,45	9,21,14	16,26,42	41,27,19	271	74	0.0294333209518	0.54616911071	0.327,0.281,0.467	0.096,0.208,0.376	0.132
1761	ENSG00000163479	SSR2	chr1	-	156011809	156012565	156011809	156011887	156012384	156012565	1761	4,3,9	0,0,0	3,6,8	2,0,1	571	74	0.0298688082711	0.548384998416	1.0,1.0,1.0	0.163,1.0,0.509	0.443
4691	ENSG00000142186	SCYL1	chr11	+	65538269	65538704	65538269	65538324	65538441	65538704	4691	7,18,33	22,26,29	2,4,7	6,8,23	191	74	0.0297936443512	0.548384998416	0.11,0.211,0.306	0.114,0.162,0.105	0.082
5804	ENSG00000130726	TRIM28	chr19	+	58548739	58548910	58548739	58548776	58548861	58548910	5804	15,3,16	90,57,43	8,12,15	40,27,34	159	74	0.0300361361466	0.548554696993	0.072,0.024,0.148	0.085,0.171,0.17	-0.061
360	ENSG00000204257	HLA-DMA	chr6	-	32949610	32950803	32949610	32949787	32950518	32950803	360	27,30,30	2,1,1	19,38,38	0,0,2	805	74	0.0304126629624	0.549645523331	0.554,0.734,0.734	1.0,1.0,0.636	-0.205
490	ENSG00000108641	B9D1	chr17	-	19343169	19343857	19343169	19343495	19343789	19343857	490	23,13,7	1,1,2	22,8,13	0,0,0	368	74	0.0303266617635	0.549645523331	0.822,0.723,0.413	1.0,1.0,1.0	-0.347
1637	ENSG00000149761	NUDT22	chr11	+	64226289	64227132	64226289	64226427	64226634	64227132	1637	13,6,8	12,5,6	6,2,3	8,8,6	281	74	0.0313560939229	0.549932032788	0.222,0.24,0.26	0.165,0.062,0.116	0.126
1796	ENSG00000204356	NELFE	chr6	-	31954554	31955096	31954554	31954802	31955058	31955096	1796	116,110,81	6,2,1	94,66,65	0,1,2	330	74	0.0311404045434	0.549932032788	0.813,0.925,0.948	1.0,0.937,0.879	-0.043
2239	ENSG00000160948	VPS28	chr8	-	144423616	144424132	144423616	144423922	144424040	144424132	2239	2,5,1	12,7,6	0,1,1	2,1,3	192	74	0.0307848517019	0.549932032788	0.06,0.216,0.06	0.0,0.278,0.114	-0.019
3100	ENSG00000177728	KIAA0195	chr17	+	75498443	75498722	75498443	75498538	75498628	75498722	3100	4,4,5	12,11,9	1,1,2	10,8,4	164	74	0.0313230919752	0.549932032788	0.131,0.141,0.2	0.043,0.053,0.184	0.064
4412	ENSG00000005884	ITGA3	chr17	+	50076583	50077447	50076583	50076681	50077378	50077447	4412	22,7,15	2,4,4	11,3,8	0,2,0	771	74	0.0313794070582	0.549932032788	0.514,0.144,0.265	1.0,0.126,1.0	-0.401
757	ENSG00000116580	GON4L	chr1	-	155764999	155766709	155764999	155765350	155766656	155766709	757	238,105,120	1,3,1	158,115,107	2,0,0	1380	74	0.0307601518105	0.549932032788	0.927,0.652,0.865	0.809,1.0,1.0	-0.122
4796	ENSG00000169045	HNRNPH1	chr5	-	179616125	179617110	179616125	179616218	179616868	179617110	4796	72,121,131	243,332,162	68,112,104	148,185,145	724	74	0.0317508251761	0.553645042015	0.029,0.036,0.076	0.045,0.058,0.068	-0.01
1165	ENSG00000125447	GGA3	chr17	-	75240341	75241057	75240341	75240412	75240811	75241057	1165	10,16,15	5,1,2	4,1,6	1,0,1	473	74	0.0327575186668	0.564177288671	0.238,0.715,0.54	0.385,1.0,0.484	-0.125
3581	ENSG00000041357	PSMA4	chr15	+	78542176	78542645	78542176	78542219	78542575	78542645	3581	2061,1213,853	310,199,151	2795,1367,1018	376,180,126	430	74	0.0331329797079	0.564177288671	0.534,0.512,0.493	0.561,0.567,0.582	-0.057
3741	ENSG00000133056	PIK3C2B	chr1	-	204445955	204446144	204445955	204446002	204446086	204446144	3741	10,4,8	2,1,0	2,3,8	1,1,3	158	74	0.0329528314539	0.564177288671	0.701,0.652,1.0	0.484,0.584,0.555	0.243
4692	ENSG00000142186	SCYL1	chr11	+	65538269	65538704	65538269	65538324	65538446	65538704	4692	11,19,34	0,4,1	2,4,8	0,0,1	196	74	0.0331677714377	0.564177288671	1.0,0.642,0.928	1.0,1.0,0.751	-0.06
992	ENSG00000135452	TSPAN31	chr12	+	57746175	57746720	57746175	57746256	57746588	57746720	992	4,6,3	14,21,19	1,2,3	20,23,22	406	74	0.033069785807	0.564177288671	0.049,0.049,0.028	0.009,0.016,0.024	0.026
154	ENSG00000146083	RNF44	chr5	-	176529730	176530206	176529730	176529818	176530081	176530206	154	2,4,2	1,2,0	2,1,3	0,0,1	337	74	0.0339464209734	0.566377374276	0.305,0.305,1.0	1.0,1.0,0.397	-0.262
1663	ENSG00000158796	DEDD	chr1	-	161124137	161124526	161124137	161124210	161124413	161124526	1663	114,48,43	3,1,1	74,29,35	0,0,0	277	74	0.0337637813838	0.566377374276	0.91,0.928,0.92	1.0,1.0,1.0	-0.081
2423	ENSG00000114388	NPRL2	chr3	-	50348526	50348782	50348526	50348563	50348684	50348782	2423	11,11,9	69,48,49	5,7,3	58,53,42	195	74	0.0339499982275	0.566377374276	0.057,0.08,0.065	0.032,0.048,0.026	0.032
4715	ENSG00000070423	RNF126	chr19	-	648881	649748	648881	648975	649678	649748	4715	6,11,16	55,23,33	1,3,8	23,25,29	777	74	0.0336108995851	0.566377374276	0.01,0.044,0.044	0.004,0.011,0.026	0.019
1272	ENSG00000143416	SELENBP1	chr1	-	151369003	151369554	151369003	151369189	151369441	151369554	1272	45,29,24	126,45,24	10,11,19	65,26,31	326	74	0.0358069982336	0.572040316625	0.075,0.128,0.185	0.034,0.088,0.122	0.048
1616	ENSG00000158411	MITD1	chr2	-	99169262	99169610	99169262	99169470	99169549	99169610	1616	74,137,188	81,140,118	86,120,112	104,170,118	153	74	0.0347871818296	0.572040316625	0.306,0.321,0.435	0.286,0.255,0.315	0.069
1735	ENSG00000204427	ABHD16A	chr6	-	31688722	31689119	31688722	31688786	31689014	31689119	1735	2,4,4	22,11,10	5,4,7	11,6,9	302	74	0.0355645622303	0.572040316625	0.022,0.082,0.089	0.1,0.14,0.16	-0.069
1794	ENSG00000204356	NELFE	chr6	-	31953728	31954134	31953728	31953831	31954079	31954134	1794	32,39,56	271,231,223	36,38,64	203,160,198	322	74	0.0362416321548	0.572040316625	0.026,0.037,0.055	0.039,0.052,0.069	-0.014
1867	ENSG00000147894	C9orf72	chr9	-	27558490	27560299	27558490	27558607	27560226	27560299	1867	36,47,74	19,12,6	50,89,67	7,10,6	1693	74	0.0350571262657	0.572040316625	0.076,0.146,0.35	0.238,0.28,0.328	-0.091
1882	ENSG00000169727	GPS1	chr17	+	82056285	82056550	82056285	82056391	82056469	82056550	1882	11,10,11	314,142,96	4,7,6	232,161,138	152	74	0.0362671287188	0.572040316625	0.017,0.033,0.053	0.008,0.021,0.021	0.018
2909	ENSG00000161265	U2AF1L4	chr19	-	35744322	35745187	35744322	35744738	35745124	35745187	2909	4,16,11	0,2,1	6,2,5	2,1,1	460	74	0.0365973920146	0.572040316625	1.0,0.563,0.639	0.326,0.243,0.446	0.396
3333	ENSG00000115970	THADA	chr2	-	43291695	43292222	43291695	43291768	43292103	43292222	3333	5,0,1	15,5,7	11,4,1	20,5,6	409	74	0.0346458030343	0.572040316625	0.057,0.0,0.025	0.091,0.126,0.029	-0.055
43	ENSG00000104823	ECH1	chr19	-	38815856	38816355	38815856	38816007	38816283	38816355	43	7,13,5	27,32,21	8,9,4	10,7,10	350	74	0.0350856311464	0.572040316625	0.052,0.079,0.048	0.145,0.214,0.078	-0.086
4417	ENSG00000060971	ACAA1	chr3	-	38126161	38126700	38126161	38126341	38126509	38126700	4417	18,24,27	44,21,19	12,7,19	40,13,29	242	74	0.0359039122961	0.572040316625	0.111,0.259,0.303	0.084,0.141,0.167	0.094
4972	ENSG00000126822	PLEKHG3	chr14	+	64736852	64737375	64736852	64736891	64737355	64737375	4972	2,0,5	5,4,2	0,0,1	3,1,5	538	74	0.0363011631223	0.572040316625	0.052,0.0,0.256	0.0,0.0,0.027	0.094
5143	ENSG00000187838	TMEM256-PLSCR3	chr17	-	7393600	7394267	7393600	7393836	7394103	7394267	5143	3,4,0	7,10,2	0,0,2	5,5,5	341	74	0.0356795364091	0.572040316625	0.085,0.08,0.0	0.0,0.0,0.08	0.028
5216	ENSG00000161204	ABCF3	chr3	+	184189254	184189443	184189254	184189277	184189387	184189443	5216	1,2,1	53,22,17	3,1,3	19,10,10	184	74	0.035326779368	0.572040316625	0.008,0.035,0.023	0.06,0.039,0.108	-0.047
5526	ENSG00000148334	PTGES2	chr9	-	128122361	128123134	128122361	128122479	128122933	128123134	5526	14,8,7	50,24,18	13,5,12	23,11,12	528	74	0.0364401170167	0.572040316625	0.038,0.045,0.052	0.073,0.06,0.123	-0.04
1720	ENSG00000178149	DALRD3	chr3	-	49017227	49017513	49017227	49017356	49017433	49017513	1720	24,5,6	32,39,28	14,14,8	16,14,21	151	74	0.0369672352117	0.575230072577	0.269,0.059,0.095	0.3,0.329,0.157	-0.121
2337	ENSG00000139190	VAMP1	chr12	-	6462236	6464941	6462236	6462842	6464889	6464941	2337	265,143,241	1,2,4	236,180,205	1,2,0	2121	74	0.0373645620361	0.576244578957	0.902,0.714,0.678	0.892,0.758,1.0	-0.119
3385	ENSG00000197530	MIB2	chr1	+	1628018	1628399	1628018	1628179	1628272	1628399	3385	1,2,2	6,3,1	0,0,1	2,2,3	167	74	0.0372139211149	0.576244578957	0.069,0.228,0.47	0.0,0.0,0.129	0.213
3078	ENSG00000214021	TTLL3	chr3	+	9817644	9820741	9817644	9818920	9820545	9820741	3078	174,107,232	6,4,8	116,144,153	2,0,4	1699	74	0.0376766517459	0.578486644063	0.558,0.538,0.558	0.716,1.0,0.625	-0.229
379	ENSG00000204536	CCHCR1	chr6	-	31156730	31157089	31156730	31156836	31157022	31157089	379	57,42,31	2,1,1	40,31,41	1,0,0	260	74	0.0380455325462	0.579026306734	0.89,0.923,0.898	0.919,1.0,1.0	-0.069
3807	ENSG00000106948	AKNA	chr9	-	114343707	114346009	114343707	114343803	114345862	114346009	3807	7,4,10	12,11,10	5,14,8	4,5,8	2133	74	0.0379028978153	0.579026306734	0.02,0.012,0.034	0.042,0.089,0.034	-0.033
3200	ENSG00000213780	GTF2H4	chr6	+	30913109	30913387	30913109	30913157	30913308	30913387	3200	36,24,31	75,38,41	28,45,31	55,24,25	225	74	0.0384116532668	0.579514942764	0.136,0.172,0.199	0.143,0.381,0.29	-0.102
3519	ENSG00000213983	AP1G2	chr14	-	23565605	23566160	23565605	23565701	23565815	23566160	3519	7,3,3	10,2,2	4,2,9	2,0,2	188	74	0.0382631616295	0.579514942764	0.216,0.371,0.371	0.44,1.0,0.639	-0.374
2467	ENSG00000179029	TMEM107	chr17	-	8175756	8176026	8175756	8175875	8175958	8176026	2467	1,2,2	1,0,1	4,2,1	3,0,1	157	74	0.0386137468839	0.580041998646	0.32,1.0,0.485	0.386,1.0,0.32	0.033
4227	ENSG00000204580	DDR1	chr6	+	30888687	30889010	30888687	30888814	30888936	30889010	4227	48,32,45	2,5,1	20,31,43	5,4,6	196	74	0.0391194395095	0.585105409905	0.901,0.707,0.944	0.602,0.745,0.73	0.158
3127	ENSG00000087088	BAX	chr19	+	48955547	48955833	48955547	48955599	48955686	48955833	3127	15,17,28	18,12,8	15,25,25	3,7,8	161	74	0.0394073970879	0.585974066349	0.277,0.394,0.617	0.697,0.621,0.59	-0.207
3342	ENSG00000173821	RNF213	chr17	+	80388611	80389367	80388611	80388689	80389172	80389367	3342	36,34,92	44,43,61	10,41,63	34,52,67	557	74	0.0396964228786	0.585974066349	0.098,0.095,0.167	0.038,0.095,0.111	0.039
405	ENSG00000144021	CIAO1	chr2	+	96268456	96269355	96268456	96268658	96269267	96269355	405	115,104,127	308,168,159	92,111,109	181,103,147	683	74	0.039852991256	0.585974066349	0.039,0.063,0.08	0.052,0.105,0.074	-0.016
509	ENSG00000137312	FLOT1	chr6	-	30741189	30741704	30741189	30741333	30741613	30741704	509	53,39,55	364,188,113	40,41,33	334,213,149	354	74	0.0398405395301	0.585974066349	0.03,0.042,0.092	0.024,0.039,0.044	0.019
4820	ENSG00000065357	DGKA	chr12	+	55939414	55940433	55939414	55939529	55940081	55940433	4820	7,5,7	19,1,3	12,12,10	7,0,2	626	74	0.0411137411646	0.601960682874	0.042,0.371,0.216	0.169,1.0,0.371	-0.304
4295	ENSG00000164050	PLXNB1	chr3	-	48411862	48412304	48411862	48412009	48412237	48412304	4295	5,1,0	9,3,4	1,0,0	7,1,4	302	74	0.0416914432161	0.607557163073	0.12,0.076,0.0	0.034,0.0,0.0	0.054
656	ENSG00000162191	UBXN1	chr11	-	62676812	62677832	62676812	62677005	62677517	62677832	656	12,18,14	82,76,56	10,20,12	32,40,45	586	74	0.0418461561886	0.607557163073	0.018,0.029,0.031	0.038,0.059,0.033	-0.017
613	ENSG00000125503	PPP1R12C	chr19	-	55093015	55093233	55093015	55093076	55093152	55093233	613	3,3,1	15,15,9	0,0,2	5,5,6	150	74	0.0425643181721	0.615409100238	0.09,0.09,0.052	0.0,0.0,0.141	0.03
1301	ENSG00000163516	ANKZF1	chr2	+	219233078	219233433	219233078	219233191	219233285	219233433	1301	6,9,13	138,82,119	4,1,7	75,84,110	168	74	0.043290789316	0.619981383293	0.019,0.046,0.046	0.023,0.005,0.027	0.019
2305	ENSG00000121310	ECHDC2	chr1	-	52897436	52899224	52897436	52897484	52899173	52899224	2305	120,55,133	1,1,2	68,90,118	0,0,0	1763	74	0.0435952327157	0.619981383293	0.834,0.698,0.736	1.0,1.0,1.0	-0.244
2645	ENSG00000119707	RBM25	chr14	+	73099666	73103478	73099666	73099750	73103191	73103478	2645	50,62,66	65,62,26	61,67,69	48,41,27	3515	74	0.0432688444735	0.619981383293	0.016,0.021,0.051	0.026,0.033,0.051	-0.007
3518	ENSG00000213983	AP1G2	chr14	-	23561961	23562415	23561961	23562066	23562287	23562415	3518	11,3,4	5,2,3	12,6,16	3,2,1	295	74	0.0434546212821	0.619981383293	0.356,0.273,0.251	0.501,0.429,0.801	-0.284
5012	ENSG00000168394	TAP1	chr6	-	32847067	32847675	32847067	32847204	32847512	32847675	5012	9,8,8	166,177,204	6,16,16	135,153,145	382	74	0.0438090195868	0.620478767209	0.01,0.009,0.008	0.009,0.02,0.021	-0.008
3378	ENSG00000134668	SPOCD1	chr1	-	31793277	31793897	31793277	31793428	31793746	31793897	3378	0,0,1	1,1,0	1,3,4	4,1,0	392	74	0.0444806005034	0.624889407882	0.0,0.0,1.0	0.045,0.362,1.0	-0.136
5881	ENSG00000167962	ZNF598	chr16	-	2002205	2002732	2002205	2002423	2002520	2002732	5881	3,0,4	14,12,15	0,0,2	4,7,10	171	74	0.0444516640242	0.624889407882	0.085,0.0,0.103	0.0,0.0,0.08	0.036
2473	ENSG00000107937	GTPBP4	chr10	+	996105	997308	996105	996242	997207	997308	2473	8,15,15	140,93,46	9,24,17	113,59,37	1039	74	0.0453649138967	0.633855510679	0.004,0.011,0.023	0.006,0.028,0.032	-0.009
4218	ENSG00000133794	ARNTL	chr11	+	13378336	13381254	13378336	13378445	13381160	13381254	4218	23,23,60	38,20,56	25,25,49	17,17,33	2789	74	0.0454841562418	0.633855510679	0.016,0.03,0.028	0.038,0.038,0.038	-0.013
2501	ENSG00000204256	BRD2	chr6	+	32976561	32977570	32976561	32976936	32977259	32977570	2501	46,38,82	7,4,4	50,56,52	11,11,8	397	74	0.0456680548894	0.633872601865	0.551,0.639,0.793	0.459,0.487,0.548	0.163
2232	ENSG00000159840	ZYX	chr7	+	143382247	143382685	143382247	143382447	143382592	143382685	2232	0,4,5	46,46,39	2,5,5	15,21,29	219	74	0.046046231242	0.636575388087	0.0,0.029,0.042	0.043,0.074,0.055	-0.034
2243	ENSG00000160948	VPS28	chr8	-	144424214	144424819	144424214	144424268	144424717	144424819	2243	10,14,10	26,13,14	10,3,14	7,2,9	523	74	0.0477845474036	0.657985632899	0.052,0.132,0.092	0.168,0.175,0.18	-0.082
2938	ENSG00000133858	ZFC3H1	chr12	-	71611057	71611887	71611057	71611097	71611785	71611887	2938	45,91,162	94,207,215	51,145,129	69,196,176	762	74	0.0484399701279	0.661758647023	0.044,0.041,0.068	0.067,0.067,0.066	-0.016
709	ENSG00000170049	KCNAB3	chr17	-	7923967	7924265	7923967	7924062	7924144	7924265	709	0,0,0	5,6,4	0,2,3	5,6,3	156	74	0.0483970635217	0.661758647023	0.0,0.0,0.0	0.0,0.137,0.322	-0.153
2439	ENSG00000168256	NKIRAS2	chr17	+	42022398	42022640	42022398	42022472	42022564	42022640	2439	36,29,16	4,0,3	24,16,12	5,7,1	166	74	0.0488311321567	0.661890736655	0.8,1.0,0.704	0.682,0.505,0.843	0.158
4572	ENSG00000140988	RPS2	chr16	-	1962496	1963256	1962496	1962697	1962909	1963256	4572	173,185,197	4,0,6	113,98,143	1,0,2	286	74	0.0488177006927	0.661890736655	0.918,1.0,0.895	0.967,1.0,0.949	-0.034
2886	ENSG00000239779	WBP1	chr2	+	74459437	74459745	74459437	74459552	74459642	74459745	2886	17,27,28	2,0,3	11,24,22	1,1,0	164	74	0.0496333576417	0.670146891116	0.793,1.0,0.808	0.832,0.915,1.0	-0.049
2386	ENSG00000130813	C19orf66	chr19	+	10089110	10089378	10089110	10089208	10089306	10089378	2386	7,2,4	3,0,4	2,0,1	1,1,0	172	74	0.0500459623483	0.670499958875	0.501,1.0,0.301	0.462,0.0,1.0	0.113
267	ENSG00000013441	CLK1	chr2	-	200856890	200857884	200856890	200856985	200857717	200857884	267	75,65,71	299,363,270	56,73,47	316,452,256	806	74	0.049972365642	0.670499958875	0.023,0.016,0.024	0.016,0.015,0.017	0.005
1017	ENSG00000242372	EIF6	chr20	-	35284175	35284492	35284175	35284261	35284380	35284492	1017	8,6,3	142,89,58	0,1,1	100,52,59	193	74	0.0534518607957	0.697470581166	0.021,0.025,0.019	0.0,0.007,0.006	0.017
1512	ENSG00000162910	MRPL55	chr1	-	228108436	228109031	228108436	228108474	228108954	228109031	1512	341,302,288	2,7,2	247,234,290	2,1,1	554	74	0.0535372542481	0.697470581166	0.958,0.852,0.951	0.943,0.969,0.975	-0.042
2024	ENSG00000102119	EMD	chrX	+	154379941	154380367	154379941	154380019	154380233	154380367	2024	54,99,100	288,231,229	23,52,60	174,173,174	288	74	0.053055812667	0.697470581166	0.046,0.099,0.101	0.033,0.072,0.081	0.02
2366	ENSG00000108523	RNF167	chr17	+	4940486	4940993	4940486	4940726	4940872	4940993	2366	283,184,184	27,16,19	215,134,157	11,12,8	220	74	0.0539743891882	0.697470581166	0.779,0.795,0.765	0.868,0.79,0.868	-0.062
2574	ENSG00000140983	RHOT2	chr16	+	669552	670175	669552	669606	670122	670175	2574	21,24,10	60,19,22	6,10,11	49,13,21	590	74	0.0540030804539	0.697470581166	0.042,0.137,0.054	0.015,0.088,0.062	0.023
3492	ENSG00000156253	RWDD2B	chr21	-	29008239	29008621	29008239	29008307	29008394	29008621	3492	20,17,4	44,39,17	18,19,9	30,18,16	161	74	0.052554858362	0.697470581166	0.173,0.167,0.098	0.216,0.327,0.205	-0.103
3820	ENSG00000182484	WASH6P	chrX	+	156022322	156022834	156022322	156022539	156022698	156022834	3820	15,10,17	13,5,8	3,0,8	3,3,8	233	74	0.0542700452204	0.697470581166	0.268,0.388,0.403	0.241,0.0,0.241	0.192
4140	ENSG00000165272	AQP3	chr9	-	33442851	33443458	33442851	33442970	33443178	33443458	4140	130,121,143	6,3,15	99,127,114	12,10,14	282	74	0.0540760281227	0.697470581166	0.85,0.914,0.714	0.684,0.769,0.681	0.115
4181	ENSG00000129667	RHBDF2	chr17	-	76472685	76473105	76472685	76472839	76473004	76473105	4181	0,2,5	20,8,11	3,2,5	9,4,4	239	74	0.0526653036583	0.697470581166	0.0,0.072,0.123	0.094,0.134,0.279	-0.104
5345	ENSG00000177628	GBA	chr1	-	155235194	155235844	155235194	155235311	155235680	155235844	5345	26,11,15	140,88,93	31,9,23	96,60,95	443	74	0.0523886411292	0.697470581166	0.03,0.02,0.026	0.051,0.024,0.039	-0.013
5359	ENSG00000164068	RNF123	chr3	+	49712478	49713587	49712478	49712656	49713512	49713587	5359	10,10,8	26,12,13	16,8,8	8,9,11	930	74	0.0531331811855	0.697470581166	0.03,0.062,0.047	0.137,0.066,0.055	-0.04
1805	ENSG00000111653	ING4	chr12	-	6652661	6653050	6652661	6652770	6652944	6653050	1805	6,3,10	4,4,2	5,8,3	9,6,14	248	74	0.0545639121431	0.698604834617	0.309,0.183,0.599	0.142,0.285,0.06	0.201
3319	ENSG00000052749	RRP12	chr10	-	97370922	97372166	97370922	97371081	97372072	97372166	3319	5,11,12	24,5,8	4,7,3	20,8,9	1065	74	0.054760955336	0.698604834617	0.014,0.133,0.094	0.014,0.057,0.023	0.049
3045	ENSG00000184922	FMNL1	chr17	+	45243790	45244244	45243790	45244025	45244175	45244244	3045	3,1,2	12,8,7	1,0,0	4,2,6	224	74	0.0554087764924	0.701709687696	0.076,0.04,0.086	0.076,0.0,0.0	0.042
4976	ENSG00000157353	FUK	chr16	+	70466881	70467471	70466881	70466954	70467373	70467471	4976	15,6,9	0,0,0	9,1,6	1,1,1	493	74	0.0553593887696	0.701709687696	1.0,1.0,1.0	0.575,0.131,0.474	0.607
5748	ENSG00000141425	RPRD1A	chr18	-	35989823	35993300	35989823	35990595	35993101	35993300	5748	991,812,952	4,8,10	924,949,789	2,6,3	2580	74	0.0558523585375	0.704755215	0.877,0.744,0.732	0.93,0.819,0.883	-0.093
147	ENSG00000087266	SH3BP2	chr4	+	2824612	2825196	2824612	2824730	2825125	2825196	147	1,1,8	10,1,2	2,0,1	2,2,3	469	74	0.0561765634276	0.706269602538	0.016,0.136,0.387	0.136,0.0,0.05	0.118
5449	ENSG00000103510	KAT8	chr16	+	31130455	31130900	31130455	31130606	31130745	31130900	5449	0,2,1	22,36,44	2,2,3	5,17,20	213	74	0.0563794466579	0.706269602538	0.0,0.019,0.008	0.122,0.039,0.05	-0.061
3422	ENSG00000089053	ANAPC5	chr12	-	121345838	121347005	121345838	121346031	121346895	121347005	3422	16,14,10	211,89,42	21,18,26	160,98,72	938	74	0.0565913398816	0.706373918666	0.006,0.012,0.018	0.01,0.014,0.028	-0.005
2085	ENSG00000112984	KIF20A	chr5	+	138181421	138181511	138181421	138181448	138181502	138181511	2085	65,49,33	5,6,5	34,76,44	1,4,3	128	74	0.0572220664489	0.708438813794	0.883,0.825,0.792	0.952,0.917,0.895	-0.088
2174	ENSG00000134222	PSRC1	chr1	-	109280776	109281251	109280776	109281046	109281136	109281251	2174	53,86,98	46,41,45	34,34,60	13,11,22	164	74	0.0573692526444	0.708438813794	0.342,0.486,0.496	0.541,0.582,0.552	-0.117
4024	ENSG00000161960	EIF4A1	chr17	+	7577826	7578244	7577826	7577916	7578164	7578244	4024	213,286,249	1338,1886,1142	186,304,244	1051,1371,1046	322	74	0.0573326018168	0.708438813794	0.035,0.034,0.048	0.039,0.048,0.051	-0.007
5196	ENSG00000177106	EPS8L2	chr11	+	709552	710486	709552	709608	710421	710486	5196	16,16,29	8,4,3	10,8,19	9,9,4	887	74	0.0581293153557	0.715279164129	0.143,0.25,0.446	0.085,0.069,0.284	0.134
5543	ENSG00000133466	C1QTNF6	chr22	-	37180166	37182735	37180166	37180867	37182151	37182735	5543	1465,642,981	1,1,9	940,550,742	0,0,4	1358	74	0.0586559720612	0.716676841734	0.988,0.972,0.856	1.0,1.0,0.91	-0.031
715	ENSG00000137221	TJAP1	chr6	+	43503622	43506553	43503622	43503706	43504760	43506553	715	36,16,34	22,11,7	30,28,31	5,5,11	1128	74	0.0584805512274	0.716676841734	0.097,0.087,0.242	0.282,0.269,0.156	-0.094
365	ENSG00000135124	P2RX4	chr12	+	121222093	121223043	121222093	121222166	121222946	121223043	365	4,1,3	23,9,11	2,7,1	5,6,5	854	74	0.0590442661623	0.716916815004	0.015,0.01,0.023	0.033,0.092,0.017	-0.031
649	ENSG00000082269	FAM135A	chr6	+	70524930	70526698	70524930	70525191	70525863	70526698	649	37,34,22	2,0,1	23,41,22	1,3,2	746	74	0.0590888210637	0.716916815004	0.647,1.0,0.686	0.695,0.575,0.522	0.18
1163	ENSG00000167645	YIF1B	chr19	-	38307427	38307752	38307427	38307521	38307596	38307752	1163	6,10,20	306,239,267	4,5,6	191,135,242	149	74	0.0605488437512	0.720346920417	0.01,0.02,0.036	0.01,0.018,0.012	0.009
1386	ENSG00000198218	QRICH1	chr3	-	49032621	49033228	49032621	49032773	49033119	49033228	1386	31,50,58	33,13,15	21,29,33	24,24,17	420	74	0.0612228613172	0.720346920417	0.142,0.404,0.405	0.134,0.176,0.255	0.129
182	ENSG00000143369	ECM1	chr1	+	150509660	150510002	150509660	150509762	150509921	150510002	182	3,2,1	8,4,15	0,0,1	2,4,5	233	74	0.0618973171411	0.720346920417	0.106,0.137,0.021	0.0,0.0,0.06	0.068
2242	ENSG00000160948	VPS28	chr8	-	144425682	144426208	144425682	144425772	144426025	144426208	2242	15,21,19	155,96,82	6,10,12	124,71,68	327	74	0.0618728165246	0.720346920417	0.021,0.047,0.05	0.011,0.031,0.038	0.013
2487	ENSG00000161638	ITGA5	chr12	-	54404429	54404894	54404429	54404475	54404702	54404894	2487	7,9,27	172,74,93	10,12,27	75,80,85	301	74	0.0620797586068	0.720346920417	0.01,0.029,0.067	0.032,0.036,0.072	-0.011
2753	ENSG00000239382	ALKBH6	chr19	-	36013020	36013422	36013020	36013089	36013309	36013422	2753	12,13,18	2,1,1	5,6,11	0,1,0	294	74	0.0622778317363	0.720346920417	0.602,0.766,0.819	1.0,0.602,1.0	-0.138
3112	ENSG00000135297	MTO1	chr6	+	73479935	73480367	73479935	73480126	73480292	73480367	3112	11,10,7	3,0,1	3,14,7	1,0,0	240	74	0.0607843210985	0.720346920417	0.531,1.0,0.683	0.481,1.0,1.0	-0.089
355	ENSG00000244687	UBE2V1	chr20	-	50115484	50115954	50115484	50115621	50115698	50115954	355	15,5,5	1,1,0	6,5,4	3,0,1	151	74	0.0619374348789	0.720346920417	0.88,0.71,1.0	0.495,1.0,0.662	0.144
3967	ENSG00000166987	MBD6	chr12	+	57524028	57524416	57524028	57524092	57524279	57524416	3967	0,1,2	7,7,3	2,5,0	5,2,8	261	74	0.0620325639374	0.720346920417	0.0,0.039,0.159	0.102,0.415,0.0	-0.106
4215	ENSG00000162032	SPSB3	chr16	-	1778133	1778612	1778133	1778321	1778434	1778612	4215	4,4,2	24,34,28	5,1,9	10,24,20	187	74	0.0619667622725	0.720346920417	0.062,0.044,0.027	0.165,0.016,0.151	-0.066
4220	ENSG00000143379	SETDB1	chr1	+	150962973	150963741	150962973	150963139	150963529	150963741	4220	8,4,11	39,33,40	13,17,6	32,28,41	464	74	0.0620134595992	0.720346920417	0.032,0.019,0.042	0.061,0.088,0.023	-0.026
4602	ENSG00000141452	C18orf8	chr18	+	23530228	23530612	23530228	23530297	23530386	23530612	4602	14,3,6	18,51,40	2,6,4	18,53,42	163	74	0.0606060272024	0.720346920417	0.261,0.026,0.064	0.048,0.049,0.041	0.071
5151	ENSG00000240303	ACAD11	chr3	-	132578795	132579558	132578795	132578881	132579491	132579558	5151	8,15,23	30,30,29	9,25,26	16,25,30	684	74	0.0616414962089	0.720346920417	0.028,0.051,0.079	0.057,0.098,0.086	-0.028
993	ENSG00000135452	TSPAN31	chr12	+	57746175	57746720	57746175	57746256	57746592	57746720	993	4,6,3	7,2,7	1,2,3	7,9,4	410	74	0.0616206262929	0.720346920417	0.093,0.351,0.072	0.025,0.039,0.119	0.111
191	ENSG00000109113	RAB34	chr17	-	28715640	28715901	28715640	28715705	28715799	28715901	191	6,8,12	203,174,129	5,4,2	150,122,106	168	74	0.0628463528492	0.72450778866	0.013,0.02,0.039	0.014,0.014,0.008	0.012
4990	ENSG00000198830	HMGN2	chr1	+	26473702	26474135	26473702	26473817	26474084	26474135	4990	55,117,115	2,5,1	50,86,76	4,4,5	341	74	0.0639308763103	0.734570002638	0.856,0.835,0.961	0.731,0.823,0.767	0.11
1522	ENSG00000140416	TPM1	chr15	+	63061197	63062277	63061197	63061273	63062214	63062277	1522	17,1,14	89,61,51	10,14,14	55,42,45	1015	74	0.0641840774513	0.735045375432	0.014,0.001,0.02	0.013,0.024,0.022	-0.008
3805	ENSG00000172354	GNB2	chr7	+	100676692	100677415	100676692	100676799	100677351	100677415	3805	17,7,25	143,122,90	7,5,6	78,58,82	626	74	0.0653754167308	0.745937157461	0.014,0.007,0.032	0.01,0.01,0.009	0.008
5404	ENSG00000112739	PRPF4B	chr6	+	4060412	4062299	4060412	4061147	4062212	4062299	5404	399,565,776	3,4,9	507,631,581	0,5,3	1139	74	0.0655650815636	0.745937157461	0.896,0.902,0.849	1.0,0.891,0.926	-0.057
5131	ENSG00000116691	MIIP	chr1	+	12029222	12029894	12029222	12029281	12029764	12029894	5131	49,73,63	68,66,60	22,32,36	43,39,49	557	74	0.0664927486765	0.754019078129	0.087,0.128,0.122	0.064,0.098,0.089	0.029
2379	ENSG00000110172	CHORDC1	chr11	-	90210535	90214175	90210535	90210594	90214017	90214175	2379	60,48,50	1,0,2	53,72,50	3,4,5	3497	74	0.0678926016476	0.767385432303	0.559,1.0,0.346	0.272,0.276,0.175	0.394
2455	ENSG00000213024	NUP62	chr19	-	49927693	49929504	49927693	49927848	49929325	49929504	2455	35,32,38	2,2,0	45,23,44	1,0,2	1551	74	0.0687925188292	0.771606747178	0.455,0.433,1.0	0.682,1.0,0.512	-0.102
3582	ENSG00000141526	SLC16A3	chr17	+	82235982	82236231	82235982	82236050	82236128	82236231	3582	193,104,124	122,51,76	137,83,102	93,63,88	152	74	0.0685599742925	0.771606747178	0.435,0.498,0.443	0.418,0.391,0.361	0.069
4352	ENSG00000159214	CCDC24	chr1	+	43993889	43995162	43993889	43993964	43995107	43995162	4352	32,26,27	10,11,9	34,27,34	9,1,5	1217	74	0.0689331676153	0.771606747178	0.163,0.126,0.154	0.187,0.621,0.293	-0.219
5369	ENSG00000102878	HSF4	chr16	+	67169278	67169945	67169278	67169348	67169630	67169945	5369	64,74,83	6,1,2	43,48,62	1,1,1	356	74	0.0694109893351	0.774457019269	0.689,0.939,0.896	0.899,0.909,0.928	-0.071
4238	ENSG00000125611	CHCHD5	chr2	+	112585973	112586365	112585973	112586114	112586199	112586365	4238	4,3,5	70,64,37	1,3,0	53,33,25	159	74	0.0698472287975	0.776826551049	0.026,0.021,0.059	0.009,0.041,0.0	0.019
3258	ENSG00000088970	KIZ	chr20	+	21244244	21246622	21244244	21244288	21246478	21246622	3258	45,128,179	20,41,50	29,133,125	21,51,52	2264	74	0.070720932411	0.783174597383	0.069,0.093,0.105	0.043,0.079,0.073	0.024
84	ENSG00000165688	PMPCA	chr9	+	136421831	136423760	136421831	136421976	136423094	136423760	84	36,31,44	66,44,29	23,31,28	36,10,20	1192	74	0.0708925712664	0.783174597383	0.033,0.042,0.086	0.038,0.161,0.08	-0.039
878	ENSG00000150433	TMEM218	chr11	-	125102131	125102809	125102131	125102317	125102733	125102809	878	11,3,4	3,1,4	15,5,4	2,1,0	490	74	0.0710951003388	0.783174597383	0.356,0.312,0.131	0.531,0.43,1.0	-0.387
2536	ENSG00000084072	PPIE	chr1	+	39741894	39743297	39741894	39742031	39743215	39743297	2536	17,21,37	0,3,0	14,41,32	3,1,2	1258	74	0.072167038535	0.789825936496	1.0,0.292,1.0	0.215,0.707,0.485	0.295
4110	ENSG00000187778	MCRS1	chr12	-	49566076	49566841	49566076	49566215	49566721	49566841	4110	36,28,42	129,47,63	22,19,30	103,64,56	580	74	0.0723817428835	0.789825936496	0.034,0.071,0.078	0.027,0.036,0.064	0.019
5160	ENSG00000177731	FLII	chr17	-	18253543	18254182	18253543	18253719	18254078	18254182	5160	6,4,5	4,1,1	1,1,3	0,3,4	433	74	0.0721073201766	0.789825936496	0.204,0.406,0.461	1.0,0.054,0.114	-0.032
5038	ENSG00000143774	GUK1	chr1	+	228145510	228146067	228145510	228145624	228146012	228146067	5038	101,131,252	3,3,5	49,112,152	0,1,3	462	74	0.0726514113494	0.790283377374	0.844,0.875,0.89	1.0,0.947,0.89	-0.076
4676	ENSG00000055130	CUL1	chr7	+	148753975	148754150	148753975	148754009	148754081	148754150	4676	154,74,57	5,2,0	151,89,72	1,0,0	146	74	0.0735085032715	0.79710783235	0.94,0.949,1.0	0.987,1.0,1.0	-0.033
4987	ENSG00000163214	DHX57	chr2	-	38854053	38855252	38854053	38854178	38855056	38855252	4987	7,6,2	17,4,2	1,3,2	13,2,4	952	74	0.0740667703625	0.800659480243	0.031,0.104,0.072	0.006,0.104,0.037	0.02
2131	ENSG00000133606	MKRN1	chr7	-	140455094	140455900	140455094	140455233	140455789	140455900	2131	15,18,16	121,136,65	5,13,9	73,116,84	630	74	0.074343042558	0.801150179119	0.014,0.015,0.028	0.008,0.013,0.012	0.008
3894	ENSG00000165802	NSMF	chr9	-	137452735	137453180	137452735	137452819	137453055	137453180	3894	2,4,3	19,16,14	1,0,2	7,10,13	310	74	0.0747748045786	0.801836709666	0.025,0.056,0.049	0.033,0.0,0.035	0.021
875	ENSG00000241878	PISD	chr22	-	31621333	31621885	31621333	31621472	31621648	31621885	875	8,1,7	13,24,14	2,0,2	4,5,11	250	74	0.0748689031504	0.801836709666	0.154,0.012,0.129	0.129,0.0,0.051	0.038
1499	ENSG00000137207	YIPF3	chr6	-	43513068	43513451	43513068	43513098	43513358	43513451	1499	228,176,153	1,2,1	176,136,156	3,3,2	334	74	0.0755641212757	0.804317487198	0.981,0.951,0.971	0.929,0.909,0.945	0.04
955	ENSG00000145632	PLK2	chr5	-	58458083	58458528	58458083	58458171	58458398	58458528	955	23,16,26	214,197,92	41,23,13	165,154,87	301	74	0.0754056061144	0.804317487198	0.026,0.02,0.065	0.058,0.035,0.035	-0.006
2023	ENSG00000141551	CSNK1D	chr17	-	82245975	82249014	82245975	82246039	82248874	82249014	2023	118,129,192	27,32,18	88,94,168	13,13,13	2909	74	0.0763817777915	0.806322573008	0.1,0.093,0.213	0.147,0.155,0.247	-0.048
328	ENSG00000198912	C1orf174	chr1	-	3890568	3892996	3890568	3891057	3892882	3892996	328	17,27,39	14,15,10	14,29,39	7,6,8	1899	74	0.0764496041843	0.806322573008	0.045,0.066,0.132	0.072,0.158,0.16	-0.049
4936	ENSG00000071894	CPSF1	chr8	-	144400165	144400493	144400165	144400276	144400353	144400493	4936	1,3,2	23,4,9	0,0,2	9,2,6	151	74	0.0760766423639	0.806322573008	0.021,0.269,0.098	0.0,0.0,0.14	0.083
1624	ENSG00000161939	RNASEK-C17orf49	chr17	+	7014144	7015156	7014144	7014277	7015061	7015156	1624	1578,1418,1716	5,3,7	847,725,1250	2,1,2	858	74	0.07743533996	0.812009640886	0.965,0.976,0.955	0.973,0.984,0.982	-0.014
5279	ENSG00000100938	GMPR2	chr14	+	24238245	24239239	24238245	24238405	24238588	24239239	5279	3,11,12	97,111,68	11,14,10	77,93,56	257	74	0.0774568274159	0.812009640886	0.009,0.028,0.048	0.04,0.042,0.049	-0.015
2525	ENSG00000099901	RANBP1	chr22	+	20126302	20127181	20126302	20126368	20126951	20127181	2525	85,217,204	282,277,179	59,139,179	346,190,167	657	74	0.0795292834165	0.823787015665	0.033,0.081,0.114	0.019,0.076,0.108	0.008
2747	ENSG00000107331	ABCA2	chr9	-	137010192	137010737	137010192	137010371	137010619	137010737	2747	3,7,7	20,21,18	1,3,3	12,11,24	322	74	0.0791820749943	0.823787015665	0.033,0.071,0.082	0.019,0.059,0.028	0.027
3207	ENSG00000075826	SEC31B	chr10	-	100488857	100489398	100488857	100488974	100489251	100489398	3207	16,12,21	2,2,6	13,14,14	0,0,5	351	74	0.0797672729866	0.823787015665	0.628,0.558,0.425	1.0,1.0,0.371	-0.253
5532	ENSG00000141456	PELP1	chr17	-	4675273	4675884	4675273	4675362	4675796	4675884	5532	4,6,13	45,17,15	12,11,9	29,17,13	508	74	0.0797560512944	0.823787015665	0.013,0.049,0.112	0.057,0.086,0.092	-0.02
59	ENSG00000206503	HLA-A	chr6	+	29944499	29945091	29944499	29944616	29945062	29945091	59	171,333,494	4,3,3	169,271,368	0,2,2	520	74	0.0795379638283	0.823787015665	0.859,0.94,0.959	1.0,0.951,0.963	-0.052
3958	ENSG00000088986	DYNLL1	chr12	+	120496112	120496553	120496112	120496216	120496415	120496553	3958	9,11,19	267,206,158	2,5,5	141,70,122	273	74	0.08068160299	0.830757158384	0.009,0.014,0.032	0.004,0.019,0.011	0.007
1376	ENSG00000175455	CCDC14	chr3	-	123955842	123956115	123955842	123955965	123956045	123956115	1376	2,2,6	3,2,4	0,7,1	6,12,3	154	74	0.0809628359276	0.831186510854	0.243,0.325,0.419	0.0,0.219,0.138	0.21
1859	ENSG00000182224	CYB5D1	chr17	+	7858402	7858824	7858402	7858479	7858605	7858824	1859	9,4,7	33,12,9	3,5,2	21,7,27	200	74	0.0822234238465	0.834900642661	0.092,0.11,0.223	0.05,0.209,0.027	0.046
2267	ENSG00000131470	PSMC3IP	chr17	-	42573477	42574210	42573477	42573623	42574195	42574210	2267	51,92,72	8,3,4	40,59,52	2,2,1	646	74	0.0818442625789	0.834900642661	0.422,0.778,0.673	0.696,0.772,0.856	-0.15
2491	ENSG00000196118	C16orf93	chr16	-	30760283	30760668	30760283	30760453	30760605	30760668	2491	10,3,2	1,2,0	6,5,3	3,2,3	226	74	0.0816409667304	0.834900642661	0.766,0.329,1.0	0.396,0.45,0.247	0.334
4374	ENSG00000196998	WDR45	chrX	-	49076644	49077911	49076644	49076753	49077836	49077911	4374	124,120,217	2,1,1	121,131,150	0,0,1	1157	74	0.0822870374035	0.834900642661	0.799,0.885,0.933	1.0,1.0,0.906	-0.096
4954	ENSG00000075415	SLC25A3	chr12	+	98593974	98595848	98593974	98594135	98595726	98595848	4954	103,148,193	11,12,10	105,151,164	8,4,4	1665	74	0.0837807257728	0.847577604757	0.294,0.354,0.462	0.368,0.627,0.646	-0.177
3388	ENSG00000179335	CLK3	chr15	+	74620008	74622216	74620008	74620225	74622119	74622216	3388	127,129,248	20,30,22	81,117,161	2,11,17	1968	74	0.0855181520926	0.86013909496	0.193,0.139,0.298	0.604,0.286,0.263	-0.174
5598	ENSG00000203875	SNHG5	chr6	-	85677794	85678032	85677794	85677868	85677953	85678032	5598	26,20,16	4,12,6	56,30,7	7,6,2	159	74	0.085386194972	0.86013909496	0.752,0.437,0.554	0.788,0.699,0.62	-0.121
3923	ENSG00000115446	UNC50	chr2	+	98608578	98610039	98608578	98608726	98609755	98610039	3923	9,6,6	16,29,17	15,4,3	10,10,11	1103	74	0.0862307561464	0.862307561464	0.036,0.014,0.023	0.091,0.026,0.018	-0.021
4447	ENSG00000164828	SUN1	chr7	+	852608	852952	852608	852667	852809	852952	4447	8,4,17	31,14,18	24,9,16	22,21,18	216	74	0.0861027295719	0.862307561464	0.081,0.089,0.244	0.272,0.128,0.233	-0.073
246	ENSG00000187531	SIRT7	chr17	-	81914293	81915512	81914293	81914530	81915439	81915512	246	54,28,59	3,0,1	23,23,41	0,0,0	983	74	0.0878813154376	0.862401799834	0.575,1.0,0.816	1.0,1.0,1.0	-0.203
2754	ENSG00000239382	ALKBH6	chr19	-	36013020	36013422	36013020	36013089	36013343	36013422	2754	12,15,19	55,48,32	5,7,12	39,26,45	328	74	0.0874230912344	0.862401799834	0.047,0.066,0.118	0.028,0.057,0.057	0.03
2947	ENSG00000120314	WDR55	chr5	+	140668890	140669248	140668890	140668990	140669078	140669248	2947	5,3,7	44,19,15	6,6,12	20,23,23	162	74	0.0872697187079	0.862401799834	0.049,0.067,0.176	0.121,0.106,0.192	-0.042
3285	ENSG00000141458	NPC1	chr18	-	23533354	23534559	23533354	23533517	23534445	23534559	3285	22,36,71	34,84,78	16,43,54	21,30,73	1002	74	0.0879798954298	0.862401799834	0.046,0.031,0.063	0.053,0.096,0.052	-0.02
4882	ENSG00000103266	STUB1	chr16	+	681792	682076	681792	681880	682019	682076	4882	137,55,92	90,49,50	78,40,69	46,10,32	213	74	0.087197224714	0.862401799834	0.346,0.281,0.39	0.371,0.582,0.428	-0.121
5380	ENSG00000149743	TRPT1	chr11	-	64224099	64224341	64224099	64224162	64224284	64224341	5380	18,18,14	7,12,10	9,14,15	2,5,4	196	74	0.0871290141649	0.862401799834	0.493,0.362,0.346	0.629,0.514,0.586	-0.176
63	ENSG00000110844	PRPF40B	chr12	+	49642234	49642675	49642234	49642372	49642579	49642675	63	0,1,1	3,0,0	1,3,1	1,0,0	281	74	0.0876213963538	0.862401799834	0.0,1.0,1.0	0.208,1.0,1.0	-0.069
1498	ENSG00000137207	YIPF3	chr6	-	43513068	43513451	43513068	43513200	43513358	43513451	1498	7,9,8	123,82,80	4,2,6	84,77,83	232	74	0.0884942707469	0.862769181815	0.018,0.034,0.031	0.015,0.008,0.023	0.012
4891	ENSG00000197381	ADARB1	chr21	+	45222017	45226560	45222017	45223577	45225546	45226560	4891	217,293,276	9,4,7	127,207,209	2,2,3	2043	74	0.0885146480479	0.862769181815	0.466,0.726,0.588	0.697,0.789,0.716	-0.141
314	ENSG00000100968	NFATC4	chr14	+	24373694	24374466	24373694	24373867	24374325	24374466	314	1,7,12	1,0,2	4,11,5	0,0,0	532	74	0.088892759932	0.863591580188	0.122,1.0,0.455	1.0,1.0,1.0	-0.474
4066	ENSG00000139372	TDG	chr12	+	103982798	103983389	103982798	103982934	103983294	103983389	4066	35,32,36	3,1,0	41,37,33	1,4,4	434	74	0.0895945155238	0.863591580188	0.665,0.845,1.0	0.875,0.612,0.584	0.146
4917	ENSG00000168970	JMJD7-PLA2G4B	chr15	+	41845202	41845775	41845202	41845320	41845637	41845775	4917	1,0,0	2,3,2	1,1,1	2,3,2	391	74	0.0894170959698	0.863591580188	0.086,0.0,0.0	0.086,0.059,0.086	-0.048
5643	ENSG00000104783	KCNN4	chr19	-	43768962	43769560	43768962	43769032	43769332	43769560	5643	9,27,17	1,0,0	7,16,23	0,1,3	374	74	0.0895636761532	0.863591580188	0.64,1.0,1.0	1.0,0.76,0.603	0.092
1664	ENSG00000158796	DEDD	chr1	-	161124137	161124526	161124137	161124210	161124339	161124526	1664	75,34,35	1,1,3	56,24,24	1,0,0	203	74	0.090397719837	0.864132473373	0.965,0.925,0.81	0.953,1.0,1.0	-0.084
4237	ENSG00000140400	MAN2C1	chr15	-	75359058	75359425	75359058	75359153	75359327	75359425	4237	16,27,60	4,4,3	9,17,24	3,5,5	248	74	0.0900855004163	0.864132473373	0.544,0.668,0.856	0.472,0.504,0.589	0.168
4765	ENSG00000169718	DUS1L	chr17	-	82061208	82061721	82061208	82061353	82061617	82061721	4765	3,3,5	21,13,14	3,2,6	7,2,8	338	74	0.0903385580213	0.864132473373	0.03,0.048,0.073	0.086,0.18,0.141	-0.085
4457	ENSG00000214655	ZSWIM8	chr10	+	73800639	73801195	73800639	73800759	73801016	73801195	4457	9,1,20	21,24,19	4,5,6	28,15,18	331	74	0.0916722723467	0.873908750118	0.087,0.009,0.191	0.031,0.069,0.069	0.039
217	ENSG00000079819	EPB41L2	chr6	-	130869851	130870126	130869851	130869944	130870038	130870126	217	125,91,59	5,0,4	108,83,60	4,0,0	168	74	0.0922476814652	0.876984807354	0.917,1.0,0.867	0.922,1.0,1.0	-0.046
167	ENSG00000174021	GNG5	chr1	-	84506010	84506565	84506010	84506301	84506435	84506565	167	3,3,5	8,5,5	2,1,0	1,1,3	208	74	0.0934120332341	0.879383785965	0.118,0.176,0.262	0.416,0.262,0.0	-0.041
1939	ENSG00000010318	PHF7	chr3	+	52421647	52422881	52421647	52421754	52422759	52422881	1939	3,1,1	3,0,0	2,2,2	0,0,1	1079	74	0.0935583599266	0.879383785965	0.064,1.0,1.0	1.0,1.0,0.121	-0.019
2969	ENSG00000130305	NSUN5	chr7	-	73307582	73308553	73307582	73307757	73308430	73308553	2969	28,7,14	9,2,8	22,8,11	2,1,3	747	74	0.0937671472066	0.879383785965	0.236,0.257,0.148	0.521,0.442,0.266	-0.196
4814	ENSG00000065357	DGKA	chr12	+	55953349	55954021	55953349	55953410	55953684	55954021	4814	1,1,4	24,22,16	3,2,3	8,11,9	348	74	0.093215818766	0.879383785965	0.009,0.01,0.05	0.074,0.037,0.066	-0.036
507	ENSG00000112715	VEGFA	chr6	+	43778888	43786484	43778888	43778918	43784540	43786484	507	541,479,774	136,157,239	272,447,512	85,163,195	5696	74	0.0935433310689	0.879383785965	0.049,0.038,0.04	0.04,0.034,0.033	0.007
1166	ENSG00000125447	GGA3	chr17	-	75241399	75241696	75241399	75241516	75241614	75241696	1166	1,0,2	35,16,27	3,1,3	27,22,15	172	74	0.0941480385918	0.880575994376	0.012,0.0,0.031	0.046,0.019,0.079	-0.034
1461	ENSG00000173482	PTPRM	chr18	+	8376461	8378414	8376461	8376597	8378264	8378414	1461	55,31,59	48,53,29	46,38,64	22,32,41	1741	74	0.0944896848176	0.881395715906	0.046,0.024,0.08	0.082,0.048,0.062	-0.014
2691	ENSG00000139112	GABARAPL1	chr12	+	10213835	10214187	10213835	10213974	10214073	10214187	2691	32,17,14	14,6,5	37,21,12	8,3,4	173	74	0.0963471126319	0.886802336426	0.494,0.548,0.545	0.664,0.75,0.562	-0.13
3715	ENSG00000173801	JUP	chr17	-	41754603	41755895	41754603	41755432	41755729	41755895	3715	57,63,76	23,22,14	23,23,52	4,3,10	371	74	0.096287243411	0.886802336426	0.331,0.364,0.52	0.534,0.605,0.509	-0.144
4023	ENSG00000161960	EIF4A1	chr17	+	7577826	7578244	7577826	7577916	7578226	7578244	4023	2304,3361,2176	32,56,40	1852,2454,1936	43,52,36	384	74	0.0957418415567	0.886802336426	0.933,0.92,0.913	0.892,0.901,0.912	0.02
4544	ENSG00000143702	CEP170	chr1	-	243185778	243186422	243185778	243186072	243186258	243186422	4544	12,9,8	42,32,35	7,19,21	23,52,38	260	74	0.0958877260087	0.886802336426	0.075,0.074,0.061	0.08,0.094,0.136	-0.033
5552	ENSG00000188542	DUSP28	chr2	+	240561329	240564014	240561329	240561519	240563673	240564014	5552	26,12,18	2,6,4	32,15,22	1,2,2	2228	74	0.0953993882251	0.886802336426	0.302,0.062,0.13	0.515,0.199,0.268	-0.163
5141	ENSG00000174292	TNK1	chr17	+	7382835	7383320	7382835	7383089	7383249	7383320	5141	2,2,2	8,3,0	0,3,0	8,1,1	234	74	0.0967032634006	0.887725724868	0.073,0.174,1.0	0.0,0.487,0.0	0.253
1373	ENSG00000120885	CLU	chr8	-	27604923	27605335	27604923	27605069	27605171	27605335	1373	1682,1841,1863	65,65,61	790,843,1283	31,45,56	176	74	0.0980486071187	0.897585621459	0.916,0.923,0.928	0.915,0.887,0.906	0.02
881	ENSG00000150433	TMEM218	chr11	-	125102131	125102809	125102131	125102351	125102733	125102809	881	11,2,4	0,1,0	15,5,4	0,4,0	456	74	0.098294679007	0.897585621459	1.0,0.245,1.0	1.0,0.169,1.0	0.025
1293	ENSG00000196975	ANXA4	chr2	+	69807905	69810673	69807905	69807996	69810593	69810673	1293	22,11,28	52,23,11	21,16,16	23,9,13	2671	74	0.0990428369715	0.899682314898	0.012,0.013,0.066	0.025,0.047,0.033	-0.005
5321	ENSG00000124177	CHD6	chr20	-	41496808	41498226	41496808	41497501	41498167	41498226	5321	4,11,12	7,2,4	1,8,9	6,7,7	740	74	0.0989536758096	0.899682314898	0.054,0.355,0.231	0.016,0.103,0.114	0.136
735	ENSG00000167967	E4F1	chr16	+	2229569	2232364	2229569	2229675	2232170	2232364	735	37,31,38	11,6,12	19,35,28	2,5,4	2569	74	0.0996061591123	0.902437002923	0.088,0.13,0.084	0.215,0.168,0.168	-0.083
5533	ENSG00000141456	PELP1	chr17	-	4671690	4673145	4671690	4671882	4672113	4673145	5533	256,223,156	0,4,2	149,119,134	4,4,1	305	74	0.10163338485	0.917462391993	1.0,0.931,0.95	0.9,0.878,0.97	0.044
665	ENSG00000125450	NUP85	chr17	+	75234636	75235201	75234636	75234788	75235099	75235201	665	57,106,164	338,157,169	41,81,102	246,148,184	385	74	0.101793377786	0.917462391993	0.031,0.115,0.157	0.031,0.095,0.096	0.027
2005	ENSG00000180104	EXOC3	chr5	+	464289	465272	464289	464412	465110	465272	2005	10,13,7	33,21,14	6,17,12	17,9,19	772	74	0.102096424371	0.917809825304	0.028,0.056,0.046	0.033,0.153,0.057	-0.038
3524	ENSG00000141499	WRAP53	chr17	+	7688476	7689079	7688476	7688561	7688647	7689079	3524	18,3,0	22,18,10	14,2,4	8,10,3	160	74	0.103297441552	0.921733081323	0.275,0.072,0.0	0.447,0.085,0.381	-0.189
5089	ENSG00000131748	STARD3	chr17	+	39657972	39658522	39657972	39658026	39658412	39658522	5089	27,49,43	2,1,0	17,42,49	1,2,2	460	74	0.102968954751	0.921733081323	0.685,0.887,1.0	0.732,0.772,0.798	0.09
5843	ENSG00000143418	CERS2	chr1	-	150967391	150967714	150967391	150967484	150967663	150967714	5843	23,19,36	429,288,220	18,21,15	309,324,245	253	74	0.103329731595	0.921733081323	0.015,0.019,0.046	0.017,0.019,0.018	0.009
150	ENSG00000100897	DCAF11	chr14	+	24115325	24115749	24115325	24115392	24115514	24115749	150	55,40,26	2,1,1	46,53,28	2,0,0	196	74	0.105011645749	0.932371050089	0.912,0.938,0.908	0.897,1.0,1.0	-0.046
4724	ENSG00000125458	NT5C	chr17	-	75131044	75131281	75131044	75131105	75131180	75131281	4724	11,20,28	51,19,13	5,8,10	24,12,21	149	74	0.105059677402	0.932371050089	0.097,0.343,0.517	0.094,0.249,0.191	0.141
4467	ENSG00000100359	SGSM3	chr22	+	40408793	40409372	40408793	40408842	40408932	40409372	4467	4,4,12	91,72,94	3,5,2	58,87,79	164	74	0.105558009311	0.934403806911	0.019,0.024,0.054	0.023,0.025,0.011	0.013
1120	ENSG00000115042	FAHD2A	chr2	+	95410526	95411026	95410526	95410586	95410863	95411026	1120	9,1,5	15,17,14	7,4,4	11,2,7	351	74	0.106692307966	0.937271667448	0.112,0.012,0.07	0.118,0.297,0.108	-0.11
465	ENSG00000099849	RASSF7	chr11	+	563188	563478	563188	563317	563395	563478	465	7,3,15	3,1,0	2,2,7	0,1,1	152	74	0.106670938291	0.937271667448	0.532,0.594,1.0	1.0,0.493,0.773	-0.047
5370	ENSG00000169660	HEXDC	chr17	+	82440996	82441266	82440996	82441075	82441164	82441266	5370	7,0,2	13,8,10	1,0,3	11,10,8	163	74	0.106680201094	0.937271667448	0.196,0.0,0.083	0.04,0.0,0.145	0.031
4195	ENSG00000187860	CCDC157	chr22	+	30370325	30371727	30370325	30370950	30371649	30371727	4195	2,0,3	0,1,0	1,1,1	3,0,0	773	74	0.107350617389	0.940089046136	1.0,0.0,1.0	0.031,1.0,1.0	-0.01
905	ENSG00000111642	CHD4	chr12	-	6583026	6583378	6583026	6583113	6583197	6583378	905	16,14,12	175,135,125	4,5,14	107,133,117	158	74	0.107554856287	0.940089046136	0.041,0.046,0.043	0.017,0.017,0.053	0.014
5070	ENSG00000113240	CLK4	chr5	-	178617343	178618778	178617343	178617434	178618555	178618778	5070	7,22,45	54,54,38	6,25,28	52,80,37	1195	74	0.107826586958	0.940096122473	0.008,0.025,0.068	0.007,0.019,0.045	0.01
5512	ENSG00000109133	TMEM33	chr4	+	41935128	41935529	41935128	41935262	41935466	41935529	5512	20,10,9	4,2,3	5,4,9	2,2,5	278	74	0.108857119237	0.942131592012	0.571,0.571,0.444	0.4,0.347,0.324	0.172
62	ENSG00000110844	PRPF40B	chr12	+	49633013	49633547	49633013	49633124	49633426	49633547	62	2,2,2	7,2,3	6,2,2	3,2,2	376	74	0.108874573025	0.942131592012	0.053,0.164,0.116	0.282,0.164,0.164	-0.092
918	ENSG00000160055	TMEM234	chr1	-	32216196	32217351	32216196	32216947	32217258	32217351	918	12,20,16	8,4,9	9,7,12	11,7,6	385	74	0.108852482762	0.942131592012	0.224,0.49,0.255	0.136,0.161,0.278	0.131
1865	ENSG00000105443	CYTH2	chr19	+	48474837	48478145	48474837	48474949	48478068	48478145	1865	27,57,43	15,17,23	16,43,37	8,8,9	3193	74	0.10981584413	0.945640070086	0.04,0.072,0.042	0.044,0.111,0.087	-0.029
5785	ENSG00000215041	NEURL4	chr17	-	7318064	7318356	7318064	7318172	7318268	7318356	5785	5,2,3	30,16,13	3,5,6	20,10,8	170	74	0.109825057131	0.945640070086	0.068,0.052,0.091	0.061,0.179,0.246	-0.092
132	ENSG00000198755	RPL10A	chr6	+	35468419	35468873	35468419	35468439	35468798	35468873	132	19,31,13	29,42,25	3,5,12	22,18,8	433	74	0.110239349526	0.946857779345	0.101,0.112,0.082	0.023,0.045,0.204	0.008
1202	ENSG00000073605	GSDMB	chr17	-	39906110	39906987	39906110	39906271	39906960	39906987	1202	7,22,12	6,19,9	4,16,14	8,19,21	763	74	0.112192754036	0.960087279469	0.102,0.101,0.115	0.046,0.076,0.061	0.045
1446	ENSG00000170889	RPS9	chr19	+	54206275	54206724	54206275	54206462	54206552	54206724	1446	18,16,19	39,128,74	9,10,7	22,79,75	164	74	0.11233297852	0.960087279469	0.172,0.053,0.104	0.156,0.054,0.04	0.026
1407	ENSG00000118515	SGK1	chr6	-	134170825	134171178	134170825	134170915	134171022	134171178	1407	53,45,44	346,373,208	42,48,39	192,272,186	181	74	0.113615086839	0.960489340504	0.059,0.047,0.08	0.082,0.067,0.079	-0.014
2599	ENSG00000162836	ACP6	chr1	-	147647367	147648411	147647367	147647566	147648245	147648411	2599	8,6,6	8,5,2	5,6,9	1,2,2	753	74	0.113728395085	0.960489340504	0.089,0.105,0.228	0.329,0.228,0.307	-0.147
2964	ENSG00000085978	ATG16L1	chr2	+	233272965	233273777	233272965	233273052	233273720	233273777	2964	6,3,3	8,1,3	4,1,4	8,10,6	742	74	0.113377094035	0.960489340504	0.07,0.23,0.091	0.047,0.01,0.062	0.091
3054	ENSG00000145020	AMT	chr3	-	49419709	49420342	49419709	49419788	49420210	49420342	3054	5,9,5	0,0,1	3,5,14	2,0,1	496	74	0.113134790973	0.960489340504	1.0,1.0,0.427	0.183,1.0,0.676	0.189
556	ENSG00000103365	GGA2	chr16	-	23493359	23494378	23493359	23493458	23494302	23494378	556	26,13,27	32,5,7	21,31,42	15,11,3	918	74	0.113764011224	0.960489340504	0.061,0.173,0.237	0.101,0.185,0.53	-0.115
396	ENSG00000149243	KLHL35	chr11	-	75425392	75426638	75425392	75425581	75426519	75426638	396	14,14,15	20,4,10	20,21,14	9,4,10	1012	74	0.114931851274	0.965825379058	0.049,0.204,0.099	0.14,0.277,0.093	-0.053
5801	ENSG00000197355	UAP1L1	chr9	+	137081997	137084538	137081997	137082064	137082636	137084538	5801	5,10,6	3,0,4	2,2,5	4,2,3	646	74	0.114952703617	0.965825379058	0.16,1.0,0.147	0.054,0.103,0.16	0.33
1477	ENSG00000100031	GGT1	chr22	+	24610249	24610531	24610249	24610336	24610454	24610531	1477	56,36,51	6,1,6	33,62,60	1,2,4	192	74	0.116832493493	0.96612168915	0.782,0.933,0.766	0.927,0.923,0.853	-0.074
2194	ENSG00000121753	ADGRB2	chr1	-	31727117	31728081	31727117	31727605	31728024	31728081	2194	15,33,57	2,1,1	10,29,34	0,0,2	493	74	0.117772182856	0.96612168915	0.53,0.832,0.895	1.0,1.0,0.718	-0.154
371	ENSG00000070756	PABPC1	chr8	-	100717772	100718280	100717772	100717888	100718230	100718280	371	982,882,473	5,11,6	573,786,549	5,4,2	416	74	0.1167378908	0.96612168915	0.972,0.934,0.933	0.953,0.972,0.98	-0.022
3725	ENSG00000169738	DCXR	chr17	-	82036190	82036643	82036190	82036308	82036543	82036643	3725	28,33,31	0,4,3	12,10,29	3,0,0	309	74	0.117086550827	0.96612168915	1.0,0.664,0.712	0.489,1.0,1.0	-0.038
397	ENSG00000188603	CLN3	chr16	-	28477278	28477635	28477278	28477359	28477463	28477635	397	88,125,120	15,5,5	54,46,61	5,10,7	178	74	0.11747544486	0.96612168915	0.709,0.912,0.909	0.818,0.657,0.784	0.09
4722	ENSG00000249915	PDCD6	chr5	+	304176	306754	304176	304221	306601	306754	4722	203,74,129	472,282,174	127,86,157	346,206,151	2454	74	0.117175005338	0.96612168915	0.013,0.008,0.022	0.011,0.012,0.03	-0.003
5137	ENSG00000103202	NME4	chr16	+	398207	399123	398207	398394	398989	399123	5137	9,8,9	1,0,0	8,5,11	0,1,2	669	74	0.115296612411	0.96612168915	0.499,1.0,1.0	1.0,0.356,0.378	0.255
5838	ENSG00000141562	NARF	chr17	+	82483715	82484950	82483715	82483779	82484812	82484950	5838	108,159,231	234,275,311	52,118,175	162,215,303	1107	74	0.117543075903	0.96612168915	0.03,0.037,0.047	0.021,0.035,0.037	0.007
591	ENSG00000102103	PQBP1	chrX	+	48902232	48902795	48902232	48902517	48902731	48902795	591	4,10,11	97,84,66	2,5,3	54,59,45	288	74	0.116185177087	0.96612168915	0.01,0.03,0.041	0.009,0.021,0.017	0.011
655	ENSG00000162191	UBXN1	chr11	-	62676497	62677005	62676497	62676639	62676812	62677005	655	9,11,9	23,38,33	7,11,11	7,20,28	247	74	0.116325400888	0.96612168915	0.105,0.08,0.076	0.231,0.141,0.105	-0.072
2653	ENSG00000105193	RPS16	chr19	-	39433664	39435708	39433664	39433761	39435657	39435708	2653	733,1027,711	19,35,21	575,457,528	4,15,11	1970	74	0.118251002856	0.967761745072	0.592,0.524,0.56	0.844,0.534,0.643	-0.115
3639	ENSG00000160813	PPP1R35	chr7	-	100435630	100436064	100435630	100435767	100435847	100436064	3639	0,2,3	5,10,4	0,0,2	3,1,3	154	74	0.118826573194	0.970184021137	0.0,0.088,0.265	0.0,0.0,0.243	0.037
3985	ENSG00000104907	TRMT1	chr19	-	13105266	13105606	13105266	13105396	13105486	13105606	3985	6,5,7	1,2,4	1,1,3	0,0,3	164	74	0.119689548108	0.972652767997	0.73,0.53,0.441	1.0,1.0,0.311	-0.203
5585	ENSG00000145833	DDX46	chr5	+	134816429	134817714	134816429	134816603	134817495	134817714	5585	8,8,12	19,12,9	6,5,6	16,12,14	966	74	0.119490754929	0.972652767997	0.031,0.049,0.093	0.028,0.031,0.032	0.027
4185	ENSG00000184575	XPOT	chr12	+	64425037	64425457	64425037	64425138	64425337	64425457	4185	104,144,156	2,2,1	79,160,148	5,2,3	273	74	0.120306571252	0.975382715524	0.934,0.951,0.977	0.811,0.956,0.93	0.055
1179	ENSG00000101158	NELFCD	chr20	+	58993623	58994239	58993623	58993675	58994109	58994239	1179	295,213,216	29,16,27	290,204,200	7,16,21	508	74	0.121448739616	0.979896020899	0.597,0.66,0.538	0.858,0.65,0.581	-0.098
1719	ENSG00000178149	DALRD3	chr3	-	49015972	49016340	49015972	49016060	49016157	49016340	1719	22,24,22	21,16,24	23,32,28	10,22,17	171	74	0.121710427956	0.979896020899	0.312,0.394,0.284	0.499,0.386,0.416	-0.104
4338	ENSG00000005961	ITGA2B	chr17	-	44380599	44381061	44380599	44380645	44380878	44381061	4338	1,5,10	3,1,0	2,1,3	1,2,2	307	74	0.121392471345	0.979896020899	0.074,0.547,1.0	0.325,0.108,0.266	0.307
1501	ENSG00000104522	TSTA3	chr8	-	143614319	143614697	143614319	143614453	143614623	143614697	1501	39,28,52	229,85,132	12,27,35	201,75,98	244	74	0.122565444596	0.982221923206	0.049,0.091,0.107	0.018,0.098,0.098	0.011
3413	ENSG00000167535	CACNB3	chr12	+	48824668	48825243	48824668	48824733	48825162	48825243	3413	5,6,9	1,2,0	3,4,5	1,0,0	503	74	0.122562456866	0.982221923206	0.424,0.306,1.0	0.306,1.0,1.0	-0.192
1766	ENSG00000103423	DNAJA3	chr16	+	4442267	4443164	4442267	4442420	4443016	4443164	1766	22,13,14	153,44,49	15,12,15	59,32,45	670	74	0.124029882964	0.989387802035	0.016,0.032,0.031	0.027,0.04,0.036	-0.008
82	ENSG00000182944	EWSR1	chr22	+	29288605	29291599	29288605	29288786	29291561	29291599	82	217,193,364	6,3,3	206,261,302	3,2,1	2849	74	0.123927770251	0.989387802035	0.484,0.626,0.759	0.641,0.772,0.887	-0.144
1843	ENSG00000204758	CTC-308K20.1	chr5	-	172957153	172958257	172957153	172957302	172958138	172958257	1843	3,5,5	2,0,1	6,7,2	0,0,2	910	74	0.124760333711	0.992932013709	0.109,1.0,0.289	1.0,1.0,0.075	-0.226
2344	ENSG00000149273	RPS3	chr11	+	75401639	75402446	75401639	75401705	75402379	75402446	2344	6305,8636,6167	212,320,203	5407,6831,5898	161,163,214	748	74	0.125466087164	0.996263895787	0.746,0.728,0.75	0.769,0.806,0.732	-0.028
1365	ENSG00000162298	SYVN1	chr11	-	65132247	65132780	65132247	65132351	65132731	65132780	1365	9,11,19	39,23,23	1,8,11	15,23,29	454	74	0.125953217919	0.99784855292	0.036,0.072,0.119	0.011,0.054,0.058	0.035
697	ENSG00000118655	DCLRE1B	chr1	+	113911130	113914086	113911130	113911838	113912131	113914086	697	133,171,247	2,2,1	92,155,187	0,4,5	367	74	0.126303352851	0.998343130736	0.931,0.945,0.98	1.0,0.887,0.883	0.029
1000	ENSG00000089327	FXYD5	chr19	+	35166141	35166325	35166141	35166171	35166250	35166325	1000	0,4,4	727,761,712	0,4,1	423,515,663	153	74	1	1.0	0.0,0.003,0.003	0.0,0.004,0.001	0.0
1001	ENSG00000198056	PRIM1	chr12	-	56746780	56747032	56746780	56746854	56746925	56747032	1001	2,3,2	191,83,39	3,3,4	181,101,51	145	74	0.693084713786	1.0	0.005,0.018,0.026	0.008,0.015,0.038	-0.004
1002	ENSG00000197223	C1D	chr2	-	68045987	68046410	68045987	68046043	68046343	68046410	1002	1,6,10	279,224,129	5,6,11	327,206,169	374	74	1	1.0	0.001,0.005,0.015	0.003,0.006,0.013	-0.0
1003	ENSG00000013573	DDX11	chr12	+	31103576	31104791	31103576	31103731	31103806	31104791	1003	14,25,31	6,3,12	7,16,24	6,2,6	149	74	0.950388341186	1.0	0.537,0.805,0.562	0.367,0.799,0.665	0.024
1004	ENSG00000013573	DDX11	chr12	+	31089043	31090094	31089043	31089151	31089402	31090094	1004	5,6,11	35,17,35	6,8,13	22,18,31	325	74	0.223702829439	1.0	0.032,0.074,0.067	0.058,0.092,0.087	-0.021
1005	ENSG00000013573	DDX11	chr12	+	31089043	31090094	31089043	31089151	31089839	31090094	1005	81,55,128	0,0,0	46,87,92	0,1,0	762	74	1	1.0	1.0,1.0,1.0	1.0,0.894,1.0	0.035
1007	ENSG00000013573	DDX11	chr12	+	31089402	31090094	31089402	31089490	31089885	31090094	1007	80,53,126	13,1,9	44,81,81	4,6,5	469	74	0.957202984362	1.0	0.493,0.893,0.688	0.634,0.681,0.719	0.013
1008	ENSG00000013573	DDX11	chr12	+	31089402	31090094	31089402	31089490	31089839	31090094	1008	71,48,115	0,0,1	39,77,76	0,1,0	423	74	1	1.0	1.0,1.0,0.953	1.0,0.931,1.0	0.007
1009	ENSG00000013573	DDX11	chr12	+	31089402	31090094	31089402	31089490	31089890	31090094	1009	80,53,126	0,0,4	44,81,81	0,0,2	474	74	0.385578163903	1.0	1.0,1.0,0.831	1.0,1.0,0.863	-0.011
100	ENSG00000177666	PNPLA2	chr11	+	823693	824130	823693	823855	823997	824130	100	0,1,0	6,6,1	0,0,0	0,0,2	216	74	1	1.0	0.0,0.054,0.0	NA,NA,0.0	0.018
1011	ENSG00000204628	GNB2L1	chr5	-	181241491	181242345	181241491	181241639	181242285	181242345	1011	1648,1815,1395	1,4,6	1241,1485,1279	0,5,1	720	74	0.267891576848	1.0	0.994,0.979,0.96	1.0,0.968,0.992	-0.009
1014	ENSG00000204628	GNB2L1	chr5	-	181241491	181242345	181241491	181241639	181242169	181242345	1014	118,75,86	1,2,0	127,104,101	1,0,0	604	74	0.949784220856	1.0	0.935,0.821,1.0	0.94,1.0,1.0	-0.061
1015	ENSG00000204628	GNB2L1	chr5	-	181241491	181242345	181241491	181241563	181242169	181242345	1015	1348,1620,1324	0,0,0	916,1077,1051	1,1,0	680	74	1	1.0	1.0,1.0,1.0	0.99,0.992,1.0	0.006
101	ENSG00000115942	ORC2	chr2	-	200913294	200913992	200913294	200913413	200913930	200913992	101	18,8,16	25,20,11	17,7,7	27,16,12	591	74	0.33199511391	1.0	0.083,0.048,0.154	0.073,0.052,0.068	0.031
1022	ENSG00000141002	TCF25	chr16	+	89904117	89905096	89904117	89904205	89904937	89905096	1022	31,21,52	47,9,9	14,19,46	42,3,10	806	74	0.85141087569	1.0	0.057,0.176,0.347	0.03,0.368,0.297	-0.038
1024	ENSG00000204394	VARS	chr6	-	31782529	31782845	31782529	31782633	31782720	31782845	1024	3,0,1	31,13,7	0,0,1	8,6,6	161	74	0.412818159639	1.0	0.043,0.0,0.062	0.0,0.0,0.071	0.011
1025	ENSG00000204394	VARS	chr6	-	31781690	31781952	31781690	31781761	31781846	31781952	1025	1,0,1	111,57,40	0,1,1	72,43,42	159	74	1	1.0	0.004,0.0,0.012	0.0,0.011,0.011	-0.002
1026	ENSG00000173020	ADRBK1	chr11	+	67281821	67282542	67281821	67281952	67282270	67282542	1026	1,1,2	18,8,11	0,1,2	10,6,10	392	74	1	1.0	0.01,0.023,0.033	0.0,0.031,0.036	-0.0
1027	ENSG00000173020	ADRBK1	chr11	+	67284846	67285188	67284846	67284983	67285074	67285188	1027	1,0,0	11,0,9	0,0,1	0,1,2	165	74	1	1.0	0.039,NA,0.0	NA,0.0,0.183	-0.072
1028	ENSG00000173020	ADRBK1	chr11	+	67283706	67283949	67283706	67283773	67283853	67283949	1028	0,1,0	19,16,12	0,0,1	8,4,5	154	74	1	1.0	0.0,0.029,0.0	0.0,0.0,0.088	-0.02
1029	ENSG00000173020	ADRBK1	chr11	+	67280731	67281184	67280731	67280783	67281092	67281184	1029	2,1,2	47,29,22	0,1,0	39,32,23	383	74	1	1.0	0.008,0.007,0.017	0.0,0.006,0.0	0.009
1032	ENSG00000135535	CD164	chr6	-	109366513	109369017	109366513	109368325	109368921	109369017	1032	2356,2487,3152	0,6,10	2169,3186,2654	2,5,4	670	74	0.300535162849	1.0	1.0,0.979,0.972	0.992,0.986,0.987	-0.005
1037	ENSG00000141994	DUS3L	chr19	-	5786748	5787171	5786748	5786919	5787060	5787171	1037	3,1,4	0,0,1	3,0,0	0,0,0	215	74	1	1.0	1.0,1.0,0.579	1.0,NA,NA	-0.14
1041	ENSG00000130529	TRPM4	chr19	+	49211163	49211834	49211163	49211269	49211493	49211834	1041	0,4,1	1,1,0	0,1,1	0,0,0	298	74	1	1.0	0.0,0.498,1.0	NA,1.0,1.0	-0.501
1042	ENSG00000130529	TRPM4	chr19	+	49188640	49189091	49188640	49188770	49188945	49189091	1042	0,0,0	0,1,0	0,1,0	1,1,0	249	74	1	1.0	NA,0.0,NA	0.0,0.229,NA	-0.115
1043	ENSG00000215883	CYB5RL	chr1	-	54184160	54186286	54184160	54184265	54186180	54186286	1043	5,2,1	1,0,0	8,0,3	1,0,0	1989	74	1	1.0	0.157,1.0,1.0	0.229,NA,1.0	0.104
1044	ENSG00000165782	TMEM55B	chr14	-	20457857	20458702	20457857	20458346	20458588	20458702	1044	249,449,516	3,8,3	190,307,387	4,2,4	316	74	0.84319152088	1.0	0.951,0.929,0.976	0.918,0.973,0.958	0.002
1045	ENSG00000165782	TMEM55B	chr14	-	20457857	20459296	20457857	20458702	20459205	20459296	1045	17,39,37	77,78,72	11,41,38	44,60,83	577	74	0.441799442183	1.0	0.028,0.06,0.062	0.031,0.081,0.055	-0.006
1049	ENSG00000104805	NUCB1	chr19	+	48919029	48919286	48919029	48919122	48919193	48919286	1049	2,1,0	326,256,244	0,0,4	138,156,238	145	74	1	1.0	0.003,0.002,0.0	0.0,0.0,0.009	-0.001
104	ENSG00000131899	LLGL1	chr17	+	18240577	18241999	18240577	18240873	18241884	18241999	104	17,18,33	0,1,0	7,15,25	0,0,0	1085	74	1	1.0	1.0,0.551,1.0	1.0,1.0,1.0	-0.15
1052	ENSG00000040633	PHF23	chr17	-	7235929	7236767	7235929	7236118	7236480	7236767	1052	793,495,532	1,0,1	721,411,527	0,0,0	436	74	1	1.0	0.993,1.0,0.989	1.0,1.0,1.0	-0.006
1053	ENSG00000076108	BAZ2A	chr12	-	56604584	56605327	56604584	56604799	56605072	56605327	1053	4,4,11	23,9,11	12,9,3	10,20,12	347	74	0.517273336838	1.0	0.036,0.087,0.176	0.204,0.088,0.051	-0.015
1054	ENSG00000076108	BAZ2A	chr12	-	56615013	56615607	56615013	56615128	56615218	56615607	1054	85,20,33	21,2,4	48,68,28	8,6,4	164	74	0.292043774035	1.0	0.646,0.819,0.788	0.73,0.836,0.76	-0.024
105	ENSG00000131899	LLGL1	chr17	+	18236834	18237773	18236834	18236939	18237480	18237773	105	4,4,7	12,5,3	1,3,3	6,3,3	615	74	0.41526228552	1.0	0.039,0.088,0.219	0.02,0.107,0.107	0.037
1061	ENSG00000186088	GSAP	chr7	-	77329332	77330367	77329332	77329391	77330238	77330367	1061	1,0,2	2,1,2	3,2,2	0,2,3	921	74	0.175229918158	1.0	0.039,0.0,0.074	1.0,0.074,0.051	-0.337
1062	ENSG00000204209	DAXX	chr6	-	33318996	33319219	33318996	33319049	33319201	33319219	1062	285,373,394	2,6,4	167,304,345	1,4,5	226	74	0.974291489733	1.0	0.979,0.953,0.97	0.982,0.961,0.958	0.0
1065	ENSG00000061273	HDAC7	chr12	-	47789812	47791308	47789812	47789920	47791258	47791308	1065	13,9,11	4,7,3	6,10,12	2,1,1	1412	74	0.163653585337	1.0	0.146,0.063,0.161	0.136,0.344,0.386	-0.165
1067	ENSG00000061273	HDAC7	chr12	-	47784078	47785471	47784078	47784217	47785386	47785471	1067	57,101,139	39,26,26	31,55,87	28,14,30	1243	74	0.212613375773	1.0	0.08,0.188,0.241	0.062,0.19,0.147	0.037
1068	ENSG00000166508	MCM7	chr7	-	100099022	100099403	100099022	100099203	100099278	100099403	1068	30,28,63	508,361,263	25,33,46	319,304,302	149	74	0.875434493324	1.0	0.028,0.037,0.106	0.037,0.051,0.07	0.004
1069	ENSG00000166508	MCM7	chr7	-	100099022	100099753	100099022	100099403	100099588	100099753	1069	20,13,21	359,207,184	18,15,16	217,218,177	259	74	0.700720901855	1.0	0.016,0.018,0.032	0.023,0.019,0.025	-0.0
106	ENSG00000131899	LLGL1	chr17	+	18235469	18236760	18235469	18235537	18236606	18236760	106	3,2,5	2,0,0	1,3,6	0,0,1	1143	74	0.22454450418	1.0	0.089,1.0,1.0	1.0,1.0,0.28	-0.064
1072	ENSG00000183010	PYCR1	chr17	-	81932383	81933376	81932383	81932963	81933306	81933376	1072	2159,1927,1910	148,133,114	1457,1589,1739	84,93,100	417	74	0.261875273913	1.0	0.721,0.72,0.748	0.755,0.752,0.755	-0.024
1074	ENSG00000267278	MAP3K14-AS1	chr17	+	45267112	45267490	45267112	45267328	45267415	45267490	1074	0,1,0	1,1,0	0,1,0	0,0,0	161	74	1	1.0	0.0,0.315,NA	NA,1.0,NA	-0.843
1076	ENSG00000103723	AP3B2	chr15	-	82688735	82689232	82688735	82688831	82689157	82689232	1076	0,0,0	3,1,2	1,2,0	2,0,0	400	74	1	1.0	0.0,0.0,0.0	0.085,1.0,NA	-0.542
1077	ENSG00000089682	RBM41	chrX	-	107088435	107088839	107088435	107088573	107088734	107088839	1077	116,71,116	1,1,1	84,87,97	0,4,2	235	74	0.173715475211	1.0	0.973,0.957,0.973	1.0,0.873,0.939	0.03
1078	ENSG00000164896	FASTK	chr7	-	151077309	151077780	151077309	151077401	151077620	151077780	1078	100,115,134	59,42,47	74,47,86	43,18,38	293	74	0.55292760503	1.0	0.3,0.409,0.419	0.303,0.397,0.364	0.021
1079	ENSG00000164896	FASTK	chr7	-	151077620	151078092	151077620	151077780	151077878	151078092	1079	9,18,11	129,61,60	6,10,9	78,36,77	172	74	0.508478896218	1.0	0.029,0.113,0.073	0.032,0.107,0.048	0.009
1080	ENSG00000164896	FASTK	chr7	-	151076912	151077780	151076912	151077236	151077309	151077780	1080	15,13,20	45,22,31	4,4,11	18,12,21	147	74	0.273301659165	1.0	0.144,0.229,0.245	0.101,0.144,0.209	0.055
1081	ENSG00000164896	FASTK	chr7	-	151076625	151077027	151076625	151076832	151076912	151077027	1081	2,3,0	18,22,21	1,0,2	5,2,13	154	74	0.742204510434	1.0	0.051,0.061,0.0	0.088,0.0,0.069	-0.015
1082	ENSG00000164896	FASTK	chr7	-	151076912	151077236	151076912	151077027	151077100	151077236	1082	12,6,16	20,19,15	5,1,4	9,4,12	147	74	0.172972907973	1.0	0.232,0.137,0.349	0.219,0.112,0.144	0.081
1084	ENSG00000186866	POFUT2	chr21	-	45263927	45267713	45263927	45265635	45267589	45267713	1084	29,40,72	38,33,45	28,31,56	7,35,37	2028	74	0.376956014606	1.0	0.027,0.042,0.055	0.127,0.031,0.052	-0.029
1089	ENSG00000164117	FBXO8	chr4	-	174262763	174263100	174262763	174262795	174262918	174263100	1089	128,134,98	2,1,6	155,153,142	3,5,0	197	74	0.536788701702	1.0	0.96,0.981,0.86	0.951,0.92,1.0	-0.023
108	ENSG00000182325	FBXL6	chr8	-	144356989	144357502	144356989	144357121	144357438	144357502	108	86,62,78	29,4,1	44,31,47	10,2,4	391	74	0.567147168937	1.0	0.359,0.746,0.937	0.454,0.746,0.69	0.051
1090	ENSG00000099992	TBC1D10A	chr22	-	30293650	30294110	30293650	30293805	30293920	30294110	1090	1,0,0	16,26,35	1,1,0	19,21,21	189	74	1	1.0	0.024,0.0,0.0	0.02,0.018,0.0	-0.005
1097	ENSG00000177463	NR2C2	chr3	+	15037999	15039227	15037999	15038137	15039121	15039227	1097	31,29,48	12,8,10	17,38,41	5,8,4	1058	74	0.28446607591	1.0	0.153,0.202,0.251	0.192,0.249,0.418	-0.084
109	ENSG00000182325	FBXL6	chr8	-	144356989	144357502	144356989	144357121	144357456	144357502	109	91,66,78	3,1,0	51,34,51	2,0,3	409	74	0.358000547521	1.0	0.846,0.923,1.0	0.822,1.0,0.755	0.064
10	ENSG00000135749	PCNXL2	chr1	-	233217898	233218184	233217898	233217931	233218030	233218184	10	0,0,0	4,1,0	0,1,0	2,1,0	173	74	1	1.0	0.0,0.0,NA	0.0,0.3,NA	-0.15
1100	ENSG00000168071	CCDC88B	chr11	+	64351159	64351616	64351159	64351255	64351475	64351616	1100	1,4,1	1,0,0	1,0,0	0,0,0	294	74	1	1.0	0.201,1.0,1.0	1.0,NA,NA	-0.266
1101	ENSG00000118046	STK11	chr19	+	1221212	1222006	1221212	1221340	1221948	1222006	1101	1,3,1	2,1,3	0,0,0	2,1,1	682	74	0.285170692366	1.0	0.051,0.246,0.035	0.0,0.0,0.0	0.111
1103	ENSG00000234608	MAPKAPK5-AS1	chr12	-	111841326	111841710	111841326	111841470	111841683	111841710	1103	213,201,126	8,4,9	233,198,121	12,4,8	287	74	0.738755216609	1.0	0.873,0.928,0.783	0.834,0.927,0.796	0.009
1107	ENSG00000171453	POLR1C	chr6	+	43519705	43520185	43519705	43519838	43520065	43520185	1107	49,33,42	94,74,71	27,30,55	92,90,68	301	74	0.415246825684	1.0	0.114,0.099,0.127	0.067,0.076,0.166	0.01
1108	ENSG00000171453	POLR1C	chr6	+	43519705	43520427	43519705	43520185	43520274	43520427	1108	10,8,16	102,81,83	10,13,10	109,75,54	163	74	0.771829742088	1.0	0.043,0.043,0.08	0.04,0.073,0.078	-0.008
1109	ENSG00000108846	ABCC3	chr17	+	50677743	50678219	50677743	50677943	50678092	50678219	1109	10,5,13	5,13,8	10,7,11	5,6,4	223	74	0.26846786812	1.0	0.399,0.113,0.35	0.399,0.279,0.477	-0.098
110	ENSG00000182325	FBXL6	chr8	-	144356299	144356713	144356299	144356531	144356599	144356713	110	1,7,8	6,4,7	4,2,3	4,0,1	142	74	0.224376995104	1.0	0.08,0.477,0.373	0.343,1.0,0.61	-0.341
1111	ENSG00000100395	L3MBTL2	chr22	+	41217122	41219536	41217122	41217202	41219418	41219536	1111	12,5,11	19,5,5	8,5,9	9,5,4	2290	74	0.738756435206	1.0	0.02,0.031,0.066	0.028,0.031,0.068	-0.003
1112	ENSG00000100395	L3MBTL2	chr22	+	41227088	41227869	41227088	41227323	41227803	41227869	1112	4,3,2	3,4,4	4,0,3	3,0,1	554	74	1	1.0	0.151,0.091,0.063	0.151,NA,0.286	-0.117
1114	ENSG00000077463	SIRT6	chr19	-	4175027	4175937	4175027	4175760	4175841	4175937	1114	0,0,0	8,2,5	1,0,0	2,0,4	155	74	1	1.0	0.0,0.0,0.0	0.193,NA,0.0	-0.097
1116	ENSG00000077463	SIRT6	chr19	-	4175027	4175760	4175027	4175111	4175679	4175760	1116	18,16,25	0,0,2	7,11,7	0,0,0	642	74	1	1.0	1.0,1.0,0.59	1.0,1.0,1.0	-0.137
1117	ENSG00000077463	SIRT6	chr19	-	4175027	4175760	4175027	4175151	4175679	4175760	1117	17,16,24	3,6,3	7,11,7	2,1,6	602	74	0.337749626791	1.0	0.411,0.247,0.496	0.301,0.575,0.125	0.051
111	ENSG00000176058	TPRN	chr9	-	137191616	137192365	137191616	137192174	137192258	137192365	111	0,0,1	3,7,4	0,0,0	1,2,1	158	74	1	1.0	0.0,0.0,0.105	0.0,0.0,0.0	0.035
1121	ENSG00000185359	HGS	chr17	+	81694814	81695067	81694814	81694853	81694923	81695067	1121	24,14,20	29,11,20	6,3,18	13,4,7	144	74	0.925880404986	1.0	0.298,0.395,0.339	0.192,0.278,0.569	-0.002
1122	ENSG00000111452	ADGRD1	chr12	+	130966462	130971580	130966462	130966546	130971457	130971580	1122	6,1,2	5,2,3	3,5,2	0,1,3	4985	74	0.503322837606	1.0	0.018,0.007,0.01	1.0,0.069,0.01	-0.348
1123	ENSG00000115159	GPD2	chr2	+	156578888	156579164	156578888	156579001	156579085	156579164	1123	1,2,0	50,28,29	0,1,1	62,36,33	158	74	1	1.0	0.009,0.032,0.0	0.0,0.013,0.014	0.005
1124	ENSG00000072134	EPN2	chr17	+	19281954	19283714	19281954	19282077	19282949	19283714	1124	1,0,0	36,14,11	0,0,0	14,20,12	946	74	1	1.0	0.002,0.0,0.0	0.0,0.0,0.0	0.001
1125	ENSG00000129968	ABHD17A	chr19	-	1877507	1880115	1877507	1877687	1879920	1880115	1125	70,78,102	0,1,1	34,23,59	0,0,0	2307	74	1	1.0	1.0,0.714,0.766	1.0,1.0,1.0	-0.173
112	ENSG00000148926	ADM	chr11	+	10305679	10306098	10305679	10305798	10305948	10306098	112	55,28,30	63,52,52	26,12,14	27,26,31	224	74	0.609657880221	1.0	0.224,0.151,0.16	0.241,0.132,0.13	0.011
1131	ENSG00000182158	CREB3L2	chr7	-	137915836	137916012	137915836	137915911	137915958	137916012	1131	52,60,70	0,1,1	32,67,72	1,1,0	121	74	1	1.0	1.0,0.973,0.977	0.951,0.976,1.0	0.008
1132	ENSG00000170364	SETMAR	chr3	+	4312897	4313761	4312897	4313229	4313666	4313761	1132	24,7,14	1,0,0	31,15,19	1,0,0	511	74	1	1.0	0.777,1.0,1.0	0.818,1.0,1.0	-0.014
1133	ENSG00000170364	SETMAR	chr3	+	4312897	4313761	4312897	4313229	4313646	4313761	1133	24,7,14	2,0,0	31,15,19	1,0,0	491	74	1	1.0	0.644,1.0,1.0	0.824,1.0,1.0	-0.06
1139	ENSG00000034533	ASTE1	chr3	-	131024004	131025331	131024004	131024238	131025163	131025331	1139	74,68,55	0,0,0	60,70,68	0,0,1	999	74	1	1.0	1.0,1.0,1.0	1.0,1.0,0.834	0.055
113	ENSG00000126107	HECTD3	chr1	-	45005793	45006116	45005793	45005883	45005996	45006116	113	5,1,5	64,34,26	1,1,3	30,23,19	187	74	0.339188817972	1.0	0.03,0.012,0.071	0.013,0.017,0.059	0.008
1143	ENSG00000178921	PFAS	chr17	+	8256266	8256648	8256266	8256407	8256523	8256648	1143	2,0,1	33,2,7	1,0,1	28,2,2	190	74	0.715828897148	1.0	0.023,0.0,0.053	0.014,0.0,0.163	-0.034
1144	ENSG00000197841	ZNF181	chr19	+	34739147	34739621	34739147	34739268	34739522	34739621	1144	2,2,0	15,6,4	1,2,4	12,16,4	328	74	0.706530748779	1.0	0.029,0.07,0.0	0.018,0.027,0.184	-0.043
1145	ENSG00000197841	ZNF181	chr19	+	34739147	34739621	34739147	34739268	34739525	34739621	1145	2,2,0	10,7,4	1,2,4	4,8,9	331	74	0.224574041298	1.0	0.043,0.06,0.0	0.053,0.053,0.09	-0.031
1148	ENSG00000107625	DDX50	chr10	+	68946351	68946847	68946351	68946606	68946608	68946847	1148	148,240,187	0,2,0	145,171,179	0,0,0	76	74	1	1.0	1.0,0.992,1.0	1.0,1.0,1.0	-0.003
114	ENSG00000197756	RPL37A	chr2	+	216498824	216499398	216498824	216498877	216499269	216499398	114	39,13,13	94,228,93	39,8,12	86,95,97	466	74	0.243377078601	1.0	0.062,0.009,0.022	0.067,0.013,0.019	-0.002
1152	ENSG00000232295	RP11-154D6.1	chr6	-	71310295	71310642	71310295	71310373	71310549	71310642	1152	0,3,2	7,2,1	2,2,1	8,2,0	250	74	0.878435991286	1.0	0.0,0.307,0.372	0.069,0.228,1.0	-0.206
1153	ENSG00000197114	ZGPAT	chr20	+	63733586	63734824	63733586	63733739	63734704	63734824	1153	12,17,26	11,3,2	10,6,9	2,0,3	1039	74	0.775533358595	1.0	0.072,0.288,0.481	0.263,1.0,0.176	-0.199
1154	ENSG00000197114	ZGPAT	chr20	+	63733586	63734824	63733586	63733739	63734644	63734824	1154	11,17,25	2,0,0	10,6,9	0,0,0	979	74	0.510076200471	1.0	0.294,1.0,1.0	1.0,1.0,1.0	-0.235
1157	ENSG00000123349	PFDN5	chr12	+	53295838	53296467	53295838	53295941	53296429	53296467	1157	480,593,501	8,13,21	479,583,446	17,8,14	562	74	0.932062145069	1.0	0.888,0.857,0.759	0.788,0.906,0.807	0.001
1158	ENSG00000123349	PFDN5	chr12	+	53296429	53297924	53296429	53296467	53297849	53297924	1158	324,271,297	7,6,6	359,263,275	9,6,6	1456	74	0.768120887199	1.0	0.702,0.697,0.716	0.67,0.69,0.7	0.018
1159	ENSG00000123349	PFDN5	chr12	+	53295838	53296275	53295838	53295941	53296243	53296275	1159	474,596,502	3474,3822,3094	477,588,454	3669,3271,3078	376	74	1	1.0	0.026,0.03,0.031	0.025,0.034,0.028	-0.0
115	ENSG00000197756	RPL37A	chr2	+	216499085	216499398	216499085	216499151	216499269	216499398	115	18,9,9	1,0,0	25,5,4	1,0,1	192	74	1	1.0	0.874,1.0,1.0	0.906,1.0,0.607	0.12
1160	ENSG00000123349	PFDN5	chr12	+	53296429	53297924	53296429	53296551	53297849	53297924	1160	302,245,265	5,21,19	337,240,241	7,18,15	1372	74	0.910622340461	1.0	0.765,0.386,0.429	0.722,0.418,0.464	-0.008
1162	ENSG00000167645	YIF1B	chr19	-	38309223	38309643	38309223	38309328	38309404	38309643	1162	1,0,2	144,109,114	0,0,0	91,59,82	150	74	1	1.0	0.003,0.0,0.009	0.0,0.0,0.0	0.004
1164	ENSG00000105393	BABAM1	chr19	+	17268793	17269091	17268793	17268938	17269041	17269091	1164	65,54,33	0,1,0	41,26,28	0,0,0	177	74	1	1.0	1.0,0.958,1.0	1.0,1.0,1.0	-0.014
1167	ENSG00000125447	GGA3	chr17	-	75241614	75242473	75241614	75241696	75242335	75242473	1167	22,19,38	32,19,14	14,20,22	28,20,18	713	74	0.189442723281	1.0	0.067,0.094,0.22	0.049,0.094,0.113	0.042
1168	ENSG00000125447	GGA3	chr17	-	75239788	75241057	75239788	75240108	75240341	75241057	1168	2,0,0	9,3,7	0,0,0	1,0,2	307	74	1	1.0	0.051,0.0,0.0	0.0,NA,0.0	0.017
1169	ENSG00000113597	TRAPPC13	chr5	+	65660698	65664384	65660698	65660897	65664233	65664384	1169	76,82,88	0,0,0	77,78,83	1,1,0	3410	74	1	1.0	1.0,1.0,1.0	0.626,0.629,1.0	0.248
116	ENSG00000197756	RPL37A	chr2	+	216499948	216501467	216499948	216500031	216501340	216501467	116	227,374,386	7359,11629,10187	272,364,306	6078,6666,8636	1383	74	1	1.0	0.002,0.002,0.002	0.002,0.003,0.002	-0.0
1170	ENSG00000197323	TRIM33	chr1	-	114397607	114397990	114397607	114397860	114397939	114397990	1170	2,5,10	43,28,19	3,7,4	42,25,30	153	74	0.512261320948	1.0	0.022,0.08,0.203	0.033,0.119,0.061	0.031
1171	ENSG00000196155	PLEKHG4	chr16	+	67277509	67280806	67277509	67280543	67280710	67280806	1171	24,0,3	5,1,1	22,7,4	5,0,1	241	74	0.212803723546	1.0	0.596,0.0,0.479	0.575,1.0,0.551	-0.35
1172	ENSG00000168090	COPS6	chr7	+	100090591	100091152	100090591	100090654	100091037	100091152	1172	11,12,20	4,0,6	15,17,15	2,3,3	457	74	0.923950237915	1.0	0.308,1.0,0.351	0.548,0.479,0.447	0.062
1176	ENSG00000159753	RLTPR	chr16	+	67651400	67651845	67651400	67651514	67651684	67651845	1176	0,1,1	6,3,5	1,4,1	1,3,5	244	74	1	1.0	0.0,0.092,0.057	0.233,0.288,0.057	-0.143
1178	ENSG00000101158	NELFCD	chr20	+	58994641	58995133	58994641	58994824	58994925	58995133	1178	556,564,687	14,22,17	434,476,547	9,20,26	175	74	0.258712542932	1.0	0.944,0.916,0.945	0.953,0.91,0.899	0.014
1180	ENSG00000101158	NELFCD	chr20	+	58992997	58993544	58992997	58993112	58993448	58993544	1180	72,17,42	176,117,110	57,24,34	107,95,92	410	74	0.269558204807	1.0	0.069,0.026,0.064	0.088,0.044,0.063	-0.012
1181	ENSG00000101158	NELFCD	chr20	+	58988913	58989640	58988913	58989021	58989487	58989640	1181	32,17,43	237,114,91	16,26,32	200,136,109	540	74	0.21352005875	1.0	0.018,0.02,0.061	0.011,0.026,0.039	0.008
1182	ENSG00000101158	NELFCD	chr20	+	58993623	58994239	58993623	58993764	58994109	58994239	1182	169,105,116	220,165,181	200,118,122	166,188,187	419	74	0.210237930471	1.0	0.119,0.101,0.102	0.175,0.1,0.103	-0.019
1184	ENSG00000261884	CTC-479C5.12	chr16	-	67934796	67935478	67934796	67934948	67935295	67935478	1184	4,7,7	5,1,0	6,2,6	3,0,0	421	74	0.142230339348	1.0	0.123,0.552,1.0	0.26,1.0,1.0	-0.195
1185	ENSG00000167515	TRAPPC2L	chr16	+	88859344	88859750	88859344	88859443	88859572	88859750	1185	41,27,30	5,2,2	18,17,36	0,4,0	203	74	0.161087560717	1.0	0.749,0.831,0.845	1.0,0.608,1.0	-0.061
1186	ENSG00000087077	TRIP6	chr7	+	100870369	100870743	100870369	100870463	100870573	100870743	1186	0,2,4	87,85,54	0,3,0	59,35,51	184	74	1	1.0	0.0,0.009,0.029	0.0,0.033,0.0	0.002
1189	ENSG00000099860	GADD45B	chr19	+	2476355	2476630	2476355	2476431	2476528	2476630	1189	1,0,0	0,0,0	0,0,1	0,0,1	171	74	1	1.0	1.0,NA,NA	NA,NA,0.302	0.698
118	ENSG00000103145	HCFC1R1	chr16	-	3023232	3023530	3023232	3023361	3023473	3023530	118	18,32,38	10,9,10	8,11,29	6,3,4	186	74	0.765041240192	1.0	0.417,0.586,0.602	0.347,0.593,0.743	-0.026
1190	ENSG00000197343	ZNF655	chr7	+	99561887	99562494	99561887	99561973	99562348	99562494	1190	7,2,4	1,0,1	10,1,5	1,1,0	449	74	1	1.0	0.536,1.0,0.397	0.622,0.141,1.0	0.057
1191	ENSG00000197343	ZNF655	chr7	+	99561887	99562494	99561887	99561973	99562367	99562494	1191	7,2,4	3,2,1	11,1,5	4,1,0	468	74	0.672722936325	1.0	0.27,0.137,0.387	0.303,0.137,1.0	-0.215
1192	ENSG00000197343	ZNF655	chr7	+	99561887	99562494	99561887	99561973	99562343	99562494	1192	7,2,4	0,0,0	10,0,5	1,1,0	444	74	1	1.0	1.0,1.0,1.0	0.625,0.0,1.0	0.458
1198	ENSG00000102316	MAGED2	chrX	+	54815247	54816007	54815247	54815690	54815880	54816007	1198	48,119,71	100,143,198	50,90,50	66,101,190	264	74	0.855107598025	1.0	0.119,0.189,0.091	0.175,0.2,0.069	-0.015
1199	ENSG00000102316	MAGED2	chrX	+	54809721	54810213	54809721	54809817	54809871	54810213	1199	176,129,140	32,24,22	125,121,147	17,26,18	128	74	0.540855765573	1.0	0.761,0.757,0.786	0.81,0.729,0.825	-0.02
119	ENSG00000137700	SLC37A4	chr11	-	119027627	119027872	119027627	119027724	119027725	119027872	119	1,0,0	21,16,10	0,1,0	17,9,13	75	74	1	1.0	0.045,0.0,0.0	0.0,0.099,0.0	-0.018
1200	ENSG00000102316	MAGED2	chrX	+	54810820	54811129	54810820	54810904	54811045	54811129	1200	168,132,163	2,0,2	97,68,121	1,3,2	215	74	0.167559174527	1.0	0.967,1.0,0.966	0.971,0.886,0.954	0.041
1201	ENSG00000102316	MAGED2	chrX	+	54809721	54810213	54809721	54809808	54809922	54810213	1201	424,278,339	16,35,17	293,264,352	20,28,27	188	74	0.290970521606	1.0	0.913,0.758,0.887	0.852,0.788,0.837	0.027
1204	ENSG00000084093	REST	chr4	+	56910629	56911536	56910629	56910939	56911335	56911536	1204	61,56,64	1,1,0	56,102,58	0,0,0	470	74	1	1.0	0.906,0.898,1.0	1.0,1.0,1.0	-0.065
1205	ENSG00000160753	RUSC1	chr1	+	155325101	155325490	155325101	155325178	155325315	155325490	1205	11,4,6	41,26,16	3,8,3	17,21,11	211	74	0.915217111715	1.0	0.086,0.051,0.116	0.058,0.118,0.087	-0.003
1206	ENSG00000160753	RUSC1	chr1	+	155325863	155327132	155325863	155325910	155326609	155327132	1206	5,8,11	2,4,2	6,5,8	3,1,2	773	74	0.890054465174	1.0	0.193,0.161,0.345	0.161,0.324,0.277	-0.021
1207	ENSG00000160753	RUSC1	chr1	+	155325863	155327132	155325863	155325910	155326579	155327132	1207	2,6,6	90,75,74	3,2,4	58,56,65	743	74	1	1.0	0.002,0.008,0.008	0.005,0.004,0.006	0.001
1208	ENSG00000160753	RUSC1	chr1	+	155325863	155327132	155325863	155325910	155326897	155327132	1208	95,123,112	5,7,5	53,47,83	2,2,3	1061	74	0.457809921837	1.0	0.57,0.551,0.61	0.649,0.621,0.659	-0.066
120	ENSG00000137700	SLC37A4	chr11	-	119027627	119028426	119027627	119027872	119028193	119028426	120	17,13,9	16,11,9	4,10,10	9,6,3	395	74	0.846359335475	1.0	0.166,0.181,0.158	0.077,0.238,0.384	-0.065
1211	ENSG00000070214	SLC44A1	chr9	+	105389032	105397346	105389032	105389108	105389186	105397346	1211	72,58,66	4,4,4	64,75,66	2,4,7	152	74	0.808439738683	1.0	0.898,0.876,0.889	0.94,0.901,0.821	0.0
1212	ENSG00000095906	NUBP2	chr16	+	1786536	1786955	1786536	1786655	1786756	1786955	1212	1,1,2	32,19,10	0,0,0	10,6,15	175	74	0.430462329078	1.0	0.013,0.022,0.078	0.0,0.0,0.0	0.038
1215	ENSG00000095906	NUBP2	chr16	+	1787940	1788207	1787940	1788051	1788137	1788207	1215	2,0,6	34,22,22	3,0,4	18,15,17	160	74	0.799821432758	1.0	0.026,0.0,0.112	0.072,0.0,0.098	-0.011
1217	ENSG00000095906	NUBP2	chr16	+	1786536	1787831	1786536	1786955	1787676	1787831	1217	13,11,23	42,22,25	3,4,11	21,13,13	795	74	0.197506433592	1.0	0.028,0.044,0.079	0.013,0.028,0.073	0.012
1218	ENSG00000146918	NCAPG2	chr7	-	158655117	158655455	158655117	158655258	158655338	158655455	1218	4,1,1	37,34,33	1,0,2	23,20,22	154	74	0.433049764078	1.0	0.049,0.014,0.014	0.02,0.0,0.042	0.005
121	ENSG00000054148	PHPT1	chr9	+	136850012	136850560	136850012	136850137	136850502	136850560	121	42,66,73	5,6,2	18,20,33	5,2,4	439	74	0.128007754189	1.0	0.586,0.65,0.86	0.378,0.628,0.582	0.169
1220	ENSG00000197989	SNHG12	chr1	-	28579532	28580646	28579532	28579981	28580559	28580646	1220	54,44,39	128,176,172	50,38,29	122,146,91	652	74	0.502310696654	1.0	0.046,0.028,0.025	0.044,0.029,0.035	-0.003
1221	ENSG00000197989	SNHG12	chr1	-	28579532	28580646	28579532	28579587	28580559	28580646	1221	512,801,574	0,1,0	543,587,524	0,0,0	1046	74	1	1.0	1.0,0.983,1.0	1.0,1.0,1.0	-0.006
1222	ENSG00000197989	SNHG12	chr1	-	28579532	28579981	28579532	28579587	28579911	28579981	1222	460,759,541	80,105,60	495,550,495	81,105,56	398	74	0.520250343814	1.0	0.517,0.573,0.626	0.532,0.493,0.622	0.023
1223	ENSG00000197989	SNHG12	chr1	-	28579911	28581229	28579911	28579981	28581110	28581229	1223	257,205,152	0,0,0	276,199,124	0,2,0	1203	74	1	1.0	1.0,1.0,1.0	1.0,0.86,1.0	0.047
1224	ENSG00000197989	SNHG12	chr1	-	28579532	28579981	28579532	28579587	28579941	28579981	1224	531,872,644	21,30,18	550,644,543	29,25,10	428	74	0.744732197498	1.0	0.814,0.834,0.861	0.766,0.817,0.904	0.007
1226	ENSG00000108883	EFTUD2	chr17	-	44853516	44854356	44853516	44853635	44854268	44854356	1226	30,29,40	118,63,56	12,24,46	108,47,26	707	74	0.611596999993	1.0	0.026,0.046,0.07	0.011,0.051,0.156	-0.025
1227	ENSG00000108883	EFTUD2	chr17	-	44859904	44860543	44859904	44860045	44860431	44860543	1227	3,2,1	275,112,66	1,3,1	172,103,67	460	74	1	1.0	0.002,0.003,0.002	0.001,0.005,0.002	-0.0
1228	ENSG00000130299	GTPBP3	chr19	+	17338007	17338451	17338007	17338255	17338364	17338451	1228	0,0,0	2,2,0	2,2,1	0,0,0	183	74	1	1.0	0.0,0.0,NA	1.0,1.0,1.0	-1.0
1229	ENSG00000130299	GTPBP3	chr19	+	17338953	17339266	17338953	17339026	17339122	17339266	1229	7,5,8	14,6,4	7,5,10	6,3,3	170	74	0.157734867393	1.0	0.179,0.266,0.465	0.337,0.42,0.592	-0.146
122	ENSG00000054148	PHPT1	chr9	+	136850012	136850560	136850012	136850137	136850505	136850560	122	42,66,74	11,7,7	19,21,34	6,6,5	442	74	0.205215427986	1.0	0.39,0.612,0.639	0.346,0.369,0.532	0.131
1230	ENSG00000123384	LRP1	chr12	+	57204626	57205249	57204626	57204749	57205108	57205249	1230	13,6,22	16,8,14	3,0,9	2,4,10	433	74	0.186496762668	1.0	0.122,0.114,0.212	0.204,0.0,0.133	0.037
1231	ENSG00000123384	LRP1	chr12	+	57208037	57208817	57208037	57208216	57208710	57208817	1231	1,0,0	9,12,20	1,0,1	1,5,15	568	74	1	1.0	0.014,0.0,0.0	0.115,0.0,0.009	-0.037
1232	ENSG00000113716	HMGXB3	chr5	+	150024261	150024680	150024261	150024408	150024504	150024680	1232	107,42,40	1,2,0	73,55,39	1,2,0	170	74	1	1.0	0.979,0.901,1.0	0.969,0.923,1.0	-0.004
1234	ENSG00000110583	NAA40	chr11	+	63945839	63947003	63945839	63945935	63946950	63947003	1234	23,7,9	4,3,0	14,5,6	1,5,0	1089	74	0.803707384038	1.0	0.281,0.137,1.0	0.488,0.064,1.0	-0.045
1235	ENSG00000110583	NAA40	chr11	+	63945839	63947003	63945839	63945935	63946724	63947003	1235	17,6,6	1,0,0	11,4,5	0,0,0	863	74	1	1.0	0.593,1.0,1.0	1.0,1.0,1.0	-0.136
1237	ENSG00000115541	HSPE1	chr2	+	197503038	197503381	197503038	197503128	197503208	197503381	1237	39,35,33	3049,3103,2206	43,39,36	4792,3168,2803	154	74	1	1.0	0.006,0.005,0.007	0.004,0.006,0.006	0.001
1238	ENSG00000156599	ZDHHC5	chr11	+	57690030	57690437	57690030	57690203	57690334	57690437	1238	4,1,3	26,14,21	4,3,3	34,19,18	205	74	0.752822630554	1.0	0.053,0.025,0.049	0.041,0.054,0.057	-0.008
1241	ENSG00000166411	IDH3A	chr15	+	78156907	78157631	78156907	78157162	78157547	78157631	1241	1,1,4	11,5,3	0,6,5	8,5,5	459	74	0.184709434344	1.0	0.014,0.031,0.177	0.0,0.162,0.139	-0.026
1243	ENSG00000143575	HAX1	chr1	+	154273335	154273961	154273335	154273534	154273773	154273961	1243	931,544,563	5,4,0	724,523,564	1,1,2	313	74	0.811760842859	1.0	0.978,0.97,1.0	0.994,0.992,0.985	-0.008
1244	ENSG00000143575	HAX1	chr1	+	154274949	154275260	154274949	154275001	154275077	154275260	1244	8,17,25	5,3,2	20,13,16	6,6,4	150	74	0.371061817053	1.0	0.441,0.737,0.86	0.622,0.517,0.664	0.078
1245	ENSG00000143575	HAX1	chr1	+	154274949	154275260	154274949	154275001	154275153	154275260	1245	21,27,32	693,482,449	26,23,27	711,564,471	226	74	0.504223471842	1.0	0.01,0.018,0.023	0.012,0.013,0.018	0.003
1246	ENSG00000143575	HAX1	chr1	+	154273335	154273961	154273335	154273598	154273773	154273961	1246	19,34,22	615,409,356	18,18,30	523,363,343	249	74	0.931997332058	1.0	0.009,0.024,0.018	0.01,0.015,0.025	0.0
1247	ENSG00000143575	HAX1	chr1	+	154275153	154275483	154275153	154275260	154275392	154275483	1247	20,27,10	1175,913,906	11,14,8	1137,922,847	206	74	1	1.0	0.006,0.011,0.004	0.003,0.005,0.003	0.003
1248	ENSG00000143575	HAX1	chr1	+	154273335	154273961	154273335	154273598	154273749	154273961	1248	16,24,18	4,7,5	12,11,24	3,8,11	225	74	0.186647059426	1.0	0.568,0.53,0.542	0.568,0.311,0.418	0.114
124	ENSG00000160271	RALGDS	chr9	-	133097719	133102139	133097719	133101762	133101937	133102139	124	12,10,13	10,4,9	10,8,12	2,6,8	249	74	0.661661375039	1.0	0.263,0.426,0.3	0.598,0.284,0.308	-0.067
1257	ENSG00000122545	SEPT7	chr7	+	35898247	35903215	35898247	35898383	35903075	35903215	1257	51,57,110	695,819,675	54,62,84	919,885,739	4766	74	1	1.0	0.001,0.001,0.003	0.001,0.001,0.002	0.0
1258	ENSG00000115234	SNX17	chr2	+	27374688	27375153	27374688	27374758	27375060	27375153	1258	5,0,5	176,76,72	1,2,1	171,105,70	376	74	1	1.0	0.006,0.0,0.013	0.001,0.004,0.003	0.004
1259	ENSG00000115234	SNX17	chr2	+	27374084	27374433	27374084	27374175	27374345	27374433	1259	1,0,2	177,115,63	0,0,0	147,77,73	244	74	1	1.0	0.002,0.0,0.01	0.0,0.0,0.0	0.004
125	ENSG00000163702	IL17RC	chr3	+	9923880	9924291	9923880	9924137	9924231	9924291	125	17,6,14	13,21,29	16,6,15	8,22,19	168	74	0.558814839402	1.0	0.365,0.112,0.175	0.468,0.107,0.258	-0.06
1261	ENSG00000127837	AAMP	chr2	-	218265578	218265946	218265578	218265682	218265830	218265946	1261	4,8,5	45,44,28	3,3,4	33,21,21	222	74	0.648200700507	1.0	0.029,0.057,0.056	0.029,0.045,0.06	0.003
1267	ENSG00000143126	CELSR2	chr1	+	109271385	109271722	109271385	109271512	109271599	109271722	1267	1,1,0	11,4,6	0,0,0	2,5,3	161	74	1	1.0	0.04,0.103,0.0	0.0,0.0,0.0	0.048
126	ENSG00000163702	IL17RC	chr3	+	9923880	9924291	9923880	9924020	9924231	9924291	126	36,21,26	62,11,12	28,18,33	57,16,20	285	74	0.42777917211	1.0	0.131,0.331,0.36	0.113,0.226,0.3	0.061
1270	ENSG00000143126	CELSR2	chr1	+	109272639	109273027	109272639	109272728	109272832	109273027	1270	1,0,0	19,8,11	0,0,0	8,5,6	178	74	1	1.0	0.021,0.0,0.0	0.0,0.0,0.0	0.007
1271	ENSG00000143416	SELENBP1	chr1	-	151365188	151365684	151365188	151365238	151365605	151365684	1271	103,89,79	0,1,0	51,33,47	0,0,0	441	74	1	1.0	1.0,0.937,1.0	1.0,1.0,1.0	-0.021
1273	ENSG00000143416	SELENBP1	chr1	-	151365767	151366453	151365767	151365846	151366274	151366453	1273	7,9,9	93,50,34	5,6,7	37,30,27	502	74	0.553540746015	1.0	0.011,0.026,0.038	0.02,0.029,0.037	-0.004
1274	ENSG00000143416	SELENBP1	chr1	-	151369003	151369769	151369003	151369554	151369712	151369769	1274	8,7,14	111,38,24	4,1,10	65,36,26	232	74	0.163767515151	1.0	0.022,0.055,0.157	0.019,0.009,0.109	0.032
1275	ENSG00000143416	SELENBP1	chr1	-	151369003	151369769	151369003	151369189	151369712	151369769	1275	97,68,57	0,0,0	48,28,45	1,0,0	597	74	1	1.0	1.0,1.0,1.0	0.856,1.0,1.0	0.048
1277	ENSG00000129219	PLD2	chr17	+	4818001	4818385	4818001	4818106	4818296	4818385	1277	4,0,3	14,8,6	0,0,3	9,3,5	264	74	0.127457067036	1.0	0.074,0.0,0.123	0.0,0.0,0.144	0.018
1280	ENSG00000164062	APEH	chr3	+	49675182	49675787	49675182	49675309	49675693	49675787	1280	0,2,1	140,46,33	2,0,0	88,32,21	458	74	1	1.0	0.0,0.007,0.005	0.004,0.0,0.0	0.003
1281	ENSG00000164062	APEH	chr3	+	49676055	49676515	49676055	49676219	49676377	49676515	1281	2,2,1	340,98,71	4,1,5	217,111,66	232	74	1	1.0	0.002,0.006,0.004	0.006,0.003,0.024	-0.007
1282	ENSG00000239665	RP11-295P9.3	chr10	+	13654352	13655482	13654352	13654427	13655377	13655482	1282	0,3,2	2,2,3	5,1,3	0,6,3	1024	74	0.473657616887	1.0	0.0,0.098,0.046	1.0,0.012,0.067	-0.312
1283	ENSG00000129084	PSMA1	chr11	-	14513816	14514491	14513816	14513887	14514402	14514491	1283	147,105,158	349,335,287	197,113,142	327,353,280	589	74	0.376868739828	1.0	0.05,0.038,0.065	0.07,0.039,0.06	-0.005
1284	ENSG00000215021	PHB2	chr12	-	6967675	6968021	6967675	6967779	6967891	6968021	1284	66,44,88	830,522,432	39,23,58	629,375,333	186	74	0.128111372543	1.0	0.031,0.032,0.075	0.024,0.024,0.065	0.008
1285	ENSG00000215021	PHB2	chr12	-	6970195	6970645	6970195	6970280	6970416	6970645	1285	0,0,0	53,33,24	1,0,0	25,5,16	210	74	1	1.0	0.0,0.0,0.0	0.014,0.0,0.0	-0.005
1286	ENSG00000213614	HEXA	chr15	-	72353690	72355624	72353690	72353737	72355558	72355624	1286	3,5,6	85,73,55	5,7,7	95,80,37	1895	74	1	1.0	0.001,0.003,0.004	0.002,0.003,0.007	-0.001
1288	ENSG00000094914	AAAS	chr12	-	53314297	53314849	53314297	53314441	53314750	53314849	1288	1,4,9	96,31,31	3,2,4	61,34,40	383	74	0.448163874582	1.0	0.002,0.024,0.053	0.009,0.011,0.019	0.013
128	ENSG00000237765	FAM200B	chr4	+	15686235	15687148	15686235	15686462	15686931	15687148	128	154,193,172	5,15,9	152,161,134	3,8,13	543	74	0.853715498814	1.0	0.808,0.637,0.723	0.873,0.733,0.584	-0.007
1290	ENSG00000070371	CLTCL1	chr22	-	19196265	19196656	19196265	19196415	19196488	19196656	1290	8,1,2	15,10,7	4,1,0	9,11,7	147	74	0.133074409863	1.0	0.212,0.048,0.126	0.183,0.044,0.0	0.053
1291	ENSG00000186501	TMEM222	chr1	+	27334150	27336399	27334150	27334281	27335378	27336399	1291	20,11,23	15,6,12	10,21,17	7,8,9	1171	74	0.619287516358	1.0	0.078,0.104,0.108	0.083,0.142,0.107	-0.014
1292	ENSG00000132603	NIP7	chr16	+	69340005	69340332	69340005	69340092	69340193	69340332	1292	0,0,0	64,74,36	0,0,1	67,63,44	175	74	1	1.0	0.0,0.0,0.0	0.0,0.0,0.01	-0.003
1294	ENSG00000012211	PRICKLE3	chrX	-	49177992	49178475	49177992	49178179	49178271	49178475	1294	0,0,1	20,8,16	1,0,0	8,13,14	166	74	1	1.0	0.0,0.0,0.027	0.053,0.0,0.0	-0.009
1295	ENSG00000172262	ZNF131	chr5	+	43161248	43161931	43161248	43161606	43161708	43161931	1295	45,31,41	122,88,85	63,39,38	157,154,97	176	74	0.405228265599	1.0	0.134,0.129,0.169	0.144,0.096,0.141	0.017
1296	ENSG00000172262	ZNF131	chr5	+	43161248	43161931	43161248	43161613	43161708	43161931	1296	33,28,35	15,10,10	46,34,36	22,17,13	169	74	0.446401772279	1.0	0.491,0.551,0.605	0.478,0.467,0.548	0.051
1298	ENSG00000171720	HDAC3	chr5	-	141629859	141630125	141629859	141629916	141630043	141630125	1298	2,4,13	124,62,40	7,4,4	86,71,36	201	74	0.782541756212	1.0	0.006,0.023,0.107	0.029,0.02,0.039	0.016
129	ENSG00000237765	FAM200B	chr4	+	15686235	15687148	15686235	15686462	15687000	15687148	129	156,198,184	11,14,16	157,178,148	12,15,20	612	74	0.323554059625	1.0	0.632,0.631,0.582	0.613,0.589,0.472	0.057
12	ENSG00000082898	XPO1	chr2	-	61483936	61485962	61483936	61484105	61485767	61485962	12	11,6,8	288,267,280	13,4,10	322,297,285	1736	74	1	1.0	0.002,0.001,0.001	0.002,0.001,0.001	0.0
1300	ENSG00000163516	ANKZF1	chr2	+	219236009	219236651	219236009	219236095	219236321	219236651	1300	7,7,4	102,83,118	1,4,1	48,64,91	300	74	0.585155112054	1.0	0.017,0.02,0.008	0.005,0.015,0.003	0.007
1302	ENSG00000163516	ANKZF1	chr2	+	219234132	219235875	219234132	219235312	219235707	219235875	1302	80,67,101	0,0,0	52,55,74	0,0,1	469	74	1	1.0	1.0,1.0,1.0	1.0,1.0,0.921	0.026
1303	ENSG00000163516	ANKZF1	chr2	+	219234132	219235312	219234132	219234288	219234825	219235312	1303	146,119,208	162,136,169	101,187,122	125,131,154	611	74	0.901575896027	1.0	0.098,0.096,0.13	0.089,0.147,0.088	0.0
1304	ENSG00000156873	PHKG2	chr16	+	30751105	30751603	30751105	30751281	30751548	30751603	1304	17,23,18	11,6,4	5,10,17	6,4,10	341	74	0.162425635132	1.0	0.251,0.454,0.494	0.153,0.352,0.269	0.142
1305	ENSG00000156873	PHKG2	chr16	+	30751105	30751603	30751105	30751217	30751548	30751603	1305	20,27,27	0,0,2	8,14,23	2,0,1	405	74	0.510273623842	1.0	1.0,1.0,0.712	0.422,1.0,0.808	0.161
1308	ENSG00000164054	SHISA5	chr3	-	48467875	48469573	48467875	48468217	48469360	48469573	1308	1050,951,783	4,3,0	602,515,742	0,4,4	1217	74	0.403569459294	1.0	0.941,0.951,1.0	1.0,0.887,0.919	0.029
1309	ENSG00000164054	SHISA5	chr3	-	48467875	48469573	48467875	48469186	48469360	48469573	1309	2,1,1	8,13,7	1,0,0	3,1,9	248	74	0.295315132721	1.0	0.069,0.022,0.041	0.09,0.0,0.0	0.014
1311	ENSG00000231711	LINC00899	chr22	-	46042573	46043699	46042573	46042640	46043562	46043699	1311	31,18,20	34,25,16	21,20,18	31,28,30	996	74	0.190233908213	1.0	0.063,0.051,0.085	0.048,0.05,0.043	0.019
1312	ENSG00000008513	ST3GAL1	chr8	-	133475718	133476600	133475718	133476074	133476277	133476600	1312	4,1,0	13,5,5	1,1,1	5,12,8	277	74	0.270683993118	1.0	0.076,0.051,0.0	0.051,0.022,0.032	0.007
1318	ENSG00000151150	ANK3	chr10	-	60059339	60060006	60059339	60059430	60059697	60060006	1318	0,0,0	1,0,2	0,1,0	1,0,0	341	74	1	1.0	0.0,NA,0.0	0.0,1.0,NA	-0.5
1321	ENSG00000158545	ZC3H18	chr16	+	88622196	88623344	88622196	88622388	88623218	88623344	1321	0,0,1	18,6,8	0,0,0	7,5,9	904	74	1	1.0	0.0,0.0,0.01	0.0,0.0,0.0	0.003
1324	ENSG00000143621	ILF2	chr1	-	153663018	153663276	153663018	153663133	153663214	153663276	1324	26,29,31	557,467,350	14,25,19	394,342,304	155	74	0.490150781135	1.0	0.022,0.029,0.041	0.017,0.034,0.029	0.004
1326	ENSG00000105227	PRX	chr19	-	40393767	40398816	40393767	40397970	40398619	40398816	1326	3,1,0	1,0,0	0,0,1	0,2,0	723	74	1	1.0	0.235,1.0,NA	NA,0.0,1.0	0.117
1328	ENSG00000185088	RPS27L	chr15	-	63153852	63155731	63153852	63154060	63155620	63155731	1328	77,138,193	3287,4070,3540	51,183,112	4329,3593,3748	1634	74	1	1.0	0.001,0.002,0.002	0.001,0.002,0.001	0.0
1330	ENSG00000147400	CETN2	chrX	-	152828536	152829277	152828536	152828674	152829148	152829277	1330	0,5,5	96,151,142	1,5,2	90,104,99	548	74	1	1.0	0.0,0.004,0.005	0.001,0.006,0.003	-0.0
1332	ENSG00000100124	ANKRD54	chr22	-	37832957	37833206	37832957	37833082	37833158	37833206	1332	3,5,4	14,8,1	1,4,5	3,5,8	150	74	0.877321270578	1.0	0.096,0.236,0.664	0.141,0.283,0.236	0.112
1337	ENSG00000006712	PAF1	chr19	-	39390068	39390289	39390068	39390161	39390259	39390289	1337	0,0,0	10,13,10	1,0,0	15,8,4	172	74	1	1.0	0.0,0.0,0.0	0.028,0.0,0.0	-0.009
1338	ENSG00000006712	PAF1	chr19	-	39389479	39389761	39389479	39389546	39389639	39389761	1338	0,1,2	114,57,64	2,0,1	94,65,64	167	74	1	1.0	0.0,0.008,0.014	0.009,0.0,0.007	0.002
133	ENSG00000198755	RPL10A	chr6	+	35468798	35469027	35468798	35468873	35468946	35469027	133	4,1,4	886,1527,1014	2,0,0	583,544,836	147	74	1	1.0	0.002,0.0,0.002	0.002,0.0,0.0	0.001
1341	ENSG00000188313	PLSCR1	chr3	-	146521543	146522053	146521543	146521705	146521832	146522053	1341	1,4,1	61,53,49	1,0,1	44,51,43	201	74	1	1.0	0.006,0.027,0.007	0.008,0.0,0.008	0.008
1342	ENSG00000109572	CLCN3	chr4	+	169697188	169697734	169697188	169697279	169697360	169697734	1342	50,24,21	1,1,0	40,37,23	1,0,0	155	74	1	1.0	0.96,0.92,1.0	0.95,1.0,1.0	-0.023
1345	ENSG00000129933	MAU2	chr19	+	19344848	19345369	19344848	19344926	19345303	19345369	1345	3,3,8	5,1,0	1,2,4	1,0,2	451	74	0.496636700808	1.0	0.09,0.33,1.0	0.141,1.0,0.247	0.011
1348	ENSG00000140650	PMM2	chr16	+	8802080	8802389	8802080	8802145	8802289	8802389	1348	3,0,0	0,0,0	0,0,0	1,0,0	218	74	1	1.0	1.0,NA,NA	0.0,NA,NA	1.0
134	ENSG00000198755	RPL10A	chr6	+	35468946	35469529	35468946	35469285	35469380	35469529	134	17,42,29	4,15,9	16,12,17	1,9,8	169	74	0.811137152562	1.0	0.65,0.551,0.585	0.875,0.369,0.482	0.02
1350	ENSG00000164855	TMEM184A	chr7	-	1548518	1549945	1548518	1548688	1549853	1549945	1350	13,4,9	18,0,3	13,1,18	5,2,9	1239	74	0.947956524948	1.0	0.041,1.0,0.152	0.134,0.029,0.107	0.308
1351	ENSG00000149923	PPP4C	chr16	+	30082745	30083567	30082745	30082847	30083393	30083567	1351	19,16,36	46,23,18	7,13,27	35,16,14	620	74	0.597345321248	1.0	0.047,0.077,0.193	0.023,0.088,0.187	0.006
1352	ENSG00000149923	PPP4C	chr16	+	30082745	30083567	30082745	30082963	30083393	30083567	1352	16,15,29	0,0,0	6,13,25	1,0,0	504	74	1	1.0	1.0,1.0,1.0	0.468,1.0,1.0	0.177
1353	ENSG00000149923	PPP4C	chr16	+	30083393	30083781	30083393	30083567	30083654	30083781	1353	8,8,6	72,48,57	4,0,8	48,26,46	161	74	0.428851538843	1.0	0.049,0.071,0.046	0.037,0.0,0.074	0.018
1354	ENSG00000089818	NECAP1	chr12	+	8089935	8090299	8089935	8090036	8090194	8090299	1354	1,0,0	28,12,6	0,0,0	14,13,14	232	74	1	1.0	0.011,0.0,0.0	0.0,0.0,0.0	0.004
1355	ENSG00000160058	BSDC1	chr1	-	32394079	32394425	32394079	32394140	32394403	32394425	1355	1,0,0	0,0,0	0,0,0	0,0,1	337	74	1	1.0	1.0,NA,NA	NA,NA,0.0	1.0
1356	ENSG00000121851	POLR3GL	chr1	+	145977777	145978096	145977777	145977851	145977982	145978096	1356	5,12,7	51,89,48	6,12,10	34,64,44	205	74	0.164640251934	1.0	0.034,0.046,0.05	0.06,0.063,0.076	-0.023
1359	ENSG00000198837	DENND4B	chr1	-	153930691	153931064	153930691	153930857	153930946	153931064	1359	1,0,0	20,15,28	0,0,0	8,11,8	163	74	1	1.0	0.022,0.0,0.0	0.0,0.0,0.0	0.007
135	ENSG00000198755	RPL10A	chr6	+	35468946	35469529	35468946	35469027	35469380	35469529	135	71,130,109	1921,2788,2091	44,63,70	1503,1528,1782	427	74	1	1.0	0.006,0.008,0.009	0.005,0.007,0.007	0.001
1360	ENSG00000198837	DENND4B	chr1	-	153930538	153931064	153930538	153930603	153930691	153931064	1360	1,1,0	40,57,63	2,1,0	33,36,41	162	74	1	1.0	0.011,0.008,0.0	0.027,0.013,0.0	-0.007
1361	ENSG00000165671	NSD1	chr5	+	177135086	177136030	177135086	177135200	177135940	177136030	1361	28,2,12	5,1,2	31,20,10	4,2,4	814	74	0.729720835781	1.0	0.337,0.154,0.353	0.413,0.476,0.185	-0.077
1362	ENSG00000162298	SYVN1	chr11	-	65130001	65130379	65130001	65130172	65130250	65130379	1362	0,0,1	2,1,1	0,1,0	1,1,1	152	74	1	1.0	0.0,0.0,0.327	0.0,0.327,0.0	0.0
1363	ENSG00000162298	SYVN1	chr11	-	65130001	65130379	65130001	65130175	65130250	65130379	1363	0,0,1	5,4,4	0,1,0	1,0,2	149	74	1	1.0	0.0,0.0,0.11	0.0,1.0,0.0	-0.297
1366	ENSG00000162298	SYVN1	chr11	-	65131273	65131596	65131273	65131373	65131469	65131596	1366	0,1,0	30,13,20	0,1,0	19,18,21	170	74	1	1.0	0.0,0.032,0.0	0.0,0.024,0.0	0.003
1367	ENSG00000162298	SYVN1	chr11	-	65132921	65133320	65132921	65133074	65133159	65133320	1367	0,1,0	11,8,17	1,0,0	3,13,18	159	74	1	1.0	0.0,0.055,0.0	0.134,0.0,0.0	-0.026
1368	ENSG00000165516	KLHDC2	chr14	+	49779594	49779806	49779594	49779675	49779747	49779806	1368	27,25,56	89,56,56	48,26,33	127,75,52	146	74	0.394299915878	1.0	0.133,0.185,0.336	0.161,0.149,0.243	0.034
1369	ENSG00000105640	RPL18A	chr19	+	17861292	17861472	17861292	17861307	17861424	17861472	1369	372,561,395	41,99,57	304,360,324	34,42,54	191	74	0.484259203329	1.0	0.779,0.687,0.729	0.776,0.769,0.699	-0.016
136	ENSG00000134107	BHLHE40	chr3	+	4979961	4980408	4979961	4980031	4980300	4980408	136	25,16,23	184,204,157	17,17,23	103,170,145	343	74	0.515930389195	1.0	0.028,0.017,0.031	0.034,0.021,0.033	-0.004
1370	ENSG00000130787	HIP1R	chr12	+	122860422	122860784	122860422	122860523	122860678	122860784	1370	1,0,0	3,1,1	0,0,0	2,0,0	229	74	1	1.0	0.097,0.0,0.0	0.0,NA,NA	0.032
1371	ENSG00000130787	HIP1R	chr12	+	122860046	122860210	122860046	122860077	122860147	122860210	1371	1,1,2	27,9,8	1,0,1	12,5,2	144	74	0.460154265804	1.0	0.019,0.054,0.114	0.041,0.0,0.204	-0.019
1374	ENSG00000120885	CLU	chr8	-	27598459	27600009	27598459	27598635	27599779	27600009	1374	12,13,19	561,693,686	9,12,17	301,331,512	1218	74	1	1.0	0.001,0.001,0.002	0.002,0.002,0.002	-0.001
1377	ENSG00000175455	CCDC14	chr3	-	123956354	123956795	123956354	123956427	123956739	123956795	1377	25,28,37	13,8,11	21,51,24	10,8,2	386	74	0.214773444598	1.0	0.269,0.402,0.392	0.287,0.55,0.697	-0.157
1379	ENSG00000176986	SEC24C	chr10	+	73769346	73769733	73769346	73769485	73769614	73769733	1379	2,1,1	50,32,38	1,2,3	28,24,28	203	74	0.694285525465	1.0	0.014,0.011,0.01	0.013,0.029,0.038	-0.015
137	ENSG00000165959	CLMN	chr14	-	95193848	95194596	95193848	95193919	95194535	95194596	137	5,11,7	3,5,1	3,13,8	0,4,1	690	74	0.409545533861	1.0	0.152,0.191,0.429	1.0,0.258,0.462	-0.316
1380	ENSG00000140848	CPNE2	chr16	+	57146084	57147964	57146084	57146321	57147550	57147964	1380	4,12,13	7,9,9	2,9,7	6,5,3	1303	74	0.923825147592	1.0	0.031,0.07,0.076	0.019,0.093,0.117	-0.017
1383	ENSG00000198034	RPS4X	chrX	-	72273800	72275150	72273800	72273972	72275052	72275150	1383	50,34,52	2182,3874,2747	44,36,33	1984,3275,2531	1154	74	1	1.0	0.001,0.001,0.001	0.001,0.001,0.001	0.0
1384	ENSG00000116809	ZBTB17	chr1	-	15943598	15943895	15943598	15943715	15943807	15943895	1384	0,0,2	9,4,8	1,0,0	5,0,7	166	74	1	1.0	0.0,0.0,0.1	0.082,NA,0.0	-0.008
1385	ENSG00000188549	C15orf52	chr15	-	40338747	40339619	40338747	40338903	40339511	40339619	1385	3,2,2	2,1,0	0,2,1	3,0,0	682	74	0.350546303123	1.0	0.14,0.178,1.0	0.0,1.0,1.0	-0.227
1387	ENSG00000124222	STX16	chr20	+	58651282	58652138	58651282	58651434	58652072	58652138	1387	229,142,140	2,6,2	96,147,127	3,1,3	712	74	0.815693594457	1.0	0.922,0.711,0.879	0.769,0.939,0.815	-0.004
1389	ENSG00000140464	PML	chr15	+	74034477	74036394	74034477	74034530	74035171	74036394	1389	27,30,31	1,1,0	17,24,18	1,1,0	715	74	1	1.0	0.736,0.756,1.0	0.638,0.713,1.0	0.047
138	ENSG00000165959	CLMN	chr14	-	95193848	95194596	95193848	95193919	95194214	95194596	138	1,3,2	0,1,1	0,3,3	0,0,1	369	74	1	1.0	1.0,0.376,0.286	NA,1.0,0.376	-0.134
1390	ENSG00000185621	LMLN	chr3	+	197976028	197976715	197976028	197976111	197976597	197976715	1390	11,2,5	7,0,1	3,3,5	0,4,3	560	74	0.663997529905	1.0	0.172,1.0,0.398	1.0,0.09,0.18	0.1
1391	ENSG00000132300	PTCD3	chr2	+	86130647	86131106	86130647	86130737	86131077	86131106	1391	18,14,18	105,90,85	10,28,21	93,117,81	414	74	0.586655992384	1.0	0.03,0.027,0.036	0.019,0.041,0.044	-0.004
1392	ENSG00000132300	PTCD3	chr2	+	86133177	86133436	86133177	86133256	86133345	86133436	1392	5,5,2	82,97,88	8,6,3	83,99,67	163	74	0.252970880237	1.0	0.027,0.023,0.01	0.042,0.027,0.02	-0.01
1393	ENSG00000131143	COX4I1	chr16	+	85804936	85805864	85804936	85805153	85805732	85805864	1393	91,123,122	2,1,2	87,75,113	1,0,2	653	74	0.195740512968	1.0	0.838,0.933,0.874	0.908,1.0,0.865	-0.043
1394	ENSG00000131143	COX4I1	chr16	+	85804936	85805864	85804936	85805104	85805732	85805864	1394	99,132,133	1451,1650,1481	90,82,117	1057,972,1197	702	74	1	1.0	0.007,0.008,0.009	0.009,0.009,0.01	-0.001
1396	ENSG00000178104	PDE4DIP	chr1	+	148991884	148993882	148991884	148991973	148993484	148993882	1396	33,39,56	0,0,1	40,70,64	0,0,0	1585	74	1	1.0	1.0,1.0,0.723	1.0,1.0,1.0	-0.092
1398	ENSG00000102225	CDK16	chrX	+	47225964	47226703	47225964	47226027	47226582	47226703	1398	160,162,177	0,1,2	89,83,153	0,2,2	629	74	0.806909067763	1.0	1.0,0.95,0.912	1.0,0.83,0.9	0.044
1399	ENSG00000102225	CDK16	chrX	+	47228566	47228990	47228566	47228644	47228730	47228990	1399	1,1,4	125,148,118	0,1,2	72,82,115	160	74	1	1.0	0.004,0.003,0.015	0.0,0.006,0.008	0.003
139	ENSG00000185813	PCYT2	chr17	-	81908875	81909321	81908875	81909037	81909161	81909321	139	3,2,0	0,0,0	1,2,4	1,0,0	198	74	1	1.0	1.0,1.0,NA	0.272,1.0,1.0	0.243
1400	ENSG00000102225	CDK16	chrX	+	47226993	47227223	47226993	47227099	47227180	47227223	1400	4,13,17	120,137,123	0,6,15	69,63,77	155	74	0.93680076946	1.0	0.016,0.043,0.062	0.0,0.043,0.085	-0.002
1401	ENSG00000102225	CDK16	chrX	+	47226993	47227223	47226993	47227099	47227159	47227223	1401	4,11,17	3,2,2	0,6,12	2,3,1	134	74	0.321071803941	1.0	0.424,0.752,0.824	0.0,0.525,0.869	0.202
1402	ENSG00000102225	CDK16	chrX	+	47223551	47223759	47223551	47223604	47223748	47223759	1402	174,97,74	0,1,0	93,84,88	0,0,0	218	74	1	1.0	1.0,0.971,1.0	1.0,1.0,1.0	-0.01
1403	ENSG00000126768	TIMM17B	chrX	-	48893899	48894225	48893899	48894010	48894096	48894225	1403	2,3,3	78,75,73	0,0,3	36,29,44	160	74	0.657870458476	1.0	0.012,0.018,0.019	0.0,0.0,0.031	0.006
1404	ENSG00000007202	KIAA0100	chr17	-	28643163	28643659	28643163	28643311	28643609	28643659	1404	4,0,7	42,4,11	2,3,7	41,13,7	372	74	0.851808830773	1.0	0.019,0.0,0.112	0.01,0.044,0.166	-0.03
1405	ENSG00000007202	KIAA0100	chr17	-	28639574	28640025	28639574	28639642	28639900	28640025	1405	7,1,15	81,4,14	8,10,9	35,24,15	332	74	0.38677603	1.0	0.019,0.053,0.193	0.048,0.085,0.118	0.005
1406	ENSG00000118515	SGK1	chr6	-	134174510	134174861	134174510	134174586	134174731	134174861	1406	20,13,16	175,193,67	20,11,19	102,125,81	219	74	0.135111735835	1.0	0.037,0.022,0.075	0.062,0.029,0.073	-0.01
1408	ENSG00000118515	SGK1	chr6	-	134173273	134173566	134173273	134173357	134173461	134173566	1408	33,24,43	326,307,183	35,29,22	237,297,142	178	74	0.909396273091	1.0	0.04,0.031,0.089	0.058,0.039,0.061	0.001
140	ENSG00000185813	PCYT2	chr17	-	81906099	81906546	81906099	81906177	81906463	81906546	140	14,11,17	71,16,13	16,15,16	62,12,15	360	74	0.499961276023	1.0	0.039,0.124,0.212	0.05,0.204,0.18	-0.02
1410	ENSG00000140688	C16orf58	chr16	-	31508073	31508384	31508073	31508133	31508268	31508384	1410	5,4,3	2,0,0	1,0,1	0,0,0	209	74	1	1.0	0.47,1.0,1.0	1.0,NA,1.0	-0.177
1411	ENSG00000109111	SUPT6H	chr17	+	28700345	28701128	28700345	28700512	28700940	28701128	1411	3,4,2	16,9,16	1,3,3	7,3,13	502	74	0.849453166258	1.0	0.027,0.061,0.018	0.021,0.128,0.033	-0.025
1413	ENSG00000149483	TMEM138	chr11	+	61364249	61364518	61364249	61364315	61364432	61364518	1413	231,81,83	12,24,9	290,108,108	9,21,12	191	74	0.437766080067	1.0	0.882,0.567,0.781	0.926,0.666,0.777	-0.046
1414	ENSG00000186141	POLR3C	chr1	+	145826453	145826709	145826453	145826492	145826605	145826709	1414	45,19,26	10,4,0	55,18,13	5,5,3	187	74	0.734076051464	1.0	0.64,0.653,1.0	0.813,0.588,0.632	0.087
1415	ENSG00000135597	REPS1	chr6	-	138926400	138930098	138926400	138926481	138929976	138930098	1415	3,0,4	19,7,2	0,5,2	9,5,1	3569	74	1	1.0	0.003,0.0,0.04	0.0,0.02,0.04	-0.006
1418	ENSG00000250722	SEPP1	chr5	-	42804655	42807108	42804655	42804773	42806895	42807108	1418	5,1,2	14,4,7	4,3,1	20,6,9	2196	74	1	1.0	0.012,0.008,0.01	0.007,0.017,0.004	0.001
1419	ENSG00000160688	FLAD1	chr1	+	154992712	154993111	154992712	154992786	154992901	154993111	1419	1,1,0	94,63,62	5,0,1	67,58,59	189	74	1	1.0	0.004,0.006,0.0	0.028,0.0,0.007	-0.008
141	ENSG00000185813	PCYT2	chr17	-	81907553	81907857	81907553	81907598	81907772	81907857	141	0,1,4	48,22,19	0,1,2	51,16,16	248	74	0.827471443223	1.0	0.0,0.013,0.059	0.0,0.018,0.036	0.006
1420	ENSG00000160688	FLAD1	chr1	+	154990158	154990528	154990158	154990257	154990338	154990528	1420	16,8,19	57,36,19	17,7,8	58,34,36	155	74	0.141680039592	1.0	0.118,0.096,0.323	0.123,0.089,0.096	0.076
1423	ENSG00000123416	TUBA1B	chr12	-	49129499	49131395	49129499	49129722	49131297	49131395	1423	150,62,69	1128,512,361	151,93,56	767,316,325	1649	74	0.699901832271	1.0	0.006,0.005,0.009	0.009,0.013,0.008	-0.003
1428	ENSG00000140854	KATNB1	chr16	+	57755840	57756066	57755840	57755917	57755991	57756066	1428	1,0,1	25,22,9	0,0,0	18,6,7	148	74	1	1.0	0.02,0.0,0.053	0.0,0.0,0.0	0.024
1429	ENSG00000140854	KATNB1	chr16	+	57736977	57737283	57736977	57737063	57737225	57737283	1429	141,41,21	0,0,0	97,57,27	1,0,0	236	74	1	1.0	1.0,1.0,1.0	0.968,1.0,1.0	0.011
1430	ENSG00000054967	RELT	chr11	+	73394476	73395285	73394476	73394734	73395086	73395285	1430	1,0,0	9,15,14	0,2,0	4,4,11	426	74	1	1.0	0.019,0.0,0.0	0.0,0.08,0.0	-0.02
1431	ENSG00000054967	RELT	chr11	+	73394235	73394734	73394235	73394317	73394476	73394734	1431	0,1,4	13,17,30	0,0,2	6,4,15	233	74	0.60788321101	1.0	0.0,0.018,0.041	0.0,0.0,0.041	0.006
1433	ENSG00000213523	SRA1	chr5	-	140551060	140552184	140551060	140551169	140551981	140552184	1433	12,9,20	47,28,22	14,7,9	14,18,25	886	74	0.58798822934	1.0	0.021,0.026,0.071	0.077,0.031,0.029	-0.006
1442	ENSG00000175287	PHYHD1	chr9	+	128941444	128942038	128941444	128941571	128941667	128942038	1442	1,4,1	26,21,13	3,2,4	18,6,17	170	74	0.137446468108	1.0	0.016,0.077,0.032	0.068,0.127,0.093	-0.054
1444	ENSG00000130724	CHMP2A	chr19	-	58551565	58551967	58551565	58551776	58551905	58551967	1444	8,2,2	132,298,224	5,1,4	90,165,179	203	74	1	1.0	0.022,0.002,0.003	0.02,0.002,0.008	-0.001
1445	ENSG00000170889	RPS9	chr19	+	54206552	54207647	54206552	54206724	54207397	54207647	1445	102,107,96	23,89,39	46,82,66	5,26,34	747	74	0.235005560496	1.0	0.305,0.106,0.196	0.477,0.238,0.161	-0.09
1447	ENSG00000174996	KLC2	chr11	+	66266432	66267859	66266432	66266490	66266872	66267859	1447	3,6,12	16,15,13	0,6,10	11,6,5	456	74	0.562273577886	1.0	0.03,0.061,0.13	0.0,0.14,0.245	-0.055
1448	ENSG00000167118	URM1	chr9	+	128389260	128392016	128389260	128389309	128389665	128392016	1448	7,6,12	81,35,26	6,2,8	58,31,33	430	74	0.306214513875	1.0	0.015,0.029,0.074	0.017,0.011,0.04	0.017
1449	ENSG00000099797	TECR	chr19	+	14564785	14564992	14564785	14564858	14564948	14564992	1449	16,26,39	333,241,266	17,9,29	206,142,224	164	74	0.868085735128	1.0	0.021,0.046,0.062	0.036,0.028,0.055	0.003
144	ENSG00000214517	PPME1	chr11	+	74250953	74251715	74250953	74251018	74251647	74251715	144	22,17,57	120,48,73	14,33,33	65,49,66	703	74	0.640264885331	1.0	0.019,0.036,0.076	0.022,0.066,0.05	-0.002
1450	ENSG00000099797	TECR	chr19	+	14564785	14565123	14564785	14564858	14565065	14565123	1450	18,28,39	0,1,1	19,9,28	0,0,2	281	74	1	1.0	1.0,0.881,0.911	1.0,1.0,0.787	0.002
1451	ENSG00000099797	TECR	chr19	+	14563657	14563903	14563657	14563702	14563834	14563903	1451	36,26,31	0,0,0	16,8,27	0,0,1	206	74	1	1.0	1.0,1.0,1.0	1.0,1.0,0.907	0.031
1453	ENSG00000099797	TECR	chr19	+	14564785	14565123	14564785	14564992	14565065	14565123	1453	2,5,2	192,146,173	3,2,2	112,82,121	147	74	1	1.0	0.005,0.017,0.006	0.013,0.012,0.008	-0.002
1454	ENSG00000099797	TECR	chr19	+	14563981	14564287	14563981	14564097	14564181	14564287	1454	5,6,4	310,195,222	0,1,3	210,175,208	158	74	1	1.0	0.007,0.014,0.008	0.0,0.003,0.007	0.006
1455	ENSG00000099797	TECR	chr19	+	14563657	14563903	14563657	14563702	14563799	14563903	1455	2,0,3	193,118,135	0,1,2	105,63,146	171	74	1	1.0	0.004,0.0,0.01	0.0,0.007,0.006	0.0
1456	ENSG00000099797	TECR	chr19	+	14565065	14565290	14565065	14565123	14565201	14565290	1456	4,3,5	179,128,152	0,0,2	63,43,116	152	74	0.771457010716	1.0	0.011,0.011,0.016	0.0,0.0,0.008	0.01
1457	ENSG00000196954	CASP4	chr11	-	104947082	104949777	104947082	104947192	104949542	104949777	1457	53,115,164	1,0,2	63,96,152	1,2,1	2424	74	0.259158832904	1.0	0.618,1.0,0.715	0.658,0.594,0.823	0.086
1459	ENSG00000169607	CKAP2L	chr2	-	112755976	112757214	112755976	112756134	112756892	112757214	1459	272,495,492	0,1,1	228,594,385	0,2,1	832	74	0.738716456158	1.0	1.0,0.978,0.978	1.0,0.964,0.972	0.007
1462	ENSG00000168894	RNF181	chr2	+	85597103	85597581	85597103	85597178	85597444	85597581	1462	17,17,20	1360,1692,1457	9,12,6	1188,1092,1255	340	74	1	1.0	0.003,0.002,0.003	0.002,0.002,0.001	0.001
146	ENSG00000087266	SH3BP2	chr4	+	2832989	2834289	2832989	2833049	2833696	2834289	146	1,1,0	33,16,12	0,1,0	12,13,18	721	74	1	1.0	0.003,0.006,0.0	0.0,0.008,0.0	0.0
1471	ENSG00000137500	CCDC90B	chr11	-	83273950	83274740	83273950	83273992	83274638	83274740	1471	8,2,11	193,183,111	12,15,9	234,212,123	720	74	1	1.0	0.004,0.001,0.01	0.005,0.007,0.007	-0.001
1472	ENSG00000137500	CCDC90B	chr11	-	83273792	83273992	83273792	83273864	83273950	83273992	1472	1,2,3	255,246,143	6,1,1	323,242,149	160	74	1	1.0	0.002,0.004,0.01	0.009,0.002,0.003	0.001
1473	ENSG00000160613	PCSK7	chr11	-	117223207	117224216	117223207	117223308	117224077	117224216	1473	35,19,47	15,4,1	29,31,40	8,4,3	843	74	0.965696858045	1.0	0.17,0.294,0.805	0.241,0.405,0.539	0.028
1478	ENSG00000100031	GGT1	chr22	+	24610249	24610531	24610249	24610336	24610413	24610531	1478	44,26,41	11,10,3	23,45,51	4,6,6	151	74	0.265182742952	1.0	0.662,0.56,0.87	0.738,0.786,0.806	-0.079
1479	ENSG00000007392	LUC7L	chr16	-	188968	190135	188968	189339	189967	190135	1479	1,7,9	2,11,10	4,6,3	0,3,3	702	74	0.355802482197	1.0	0.05,0.063,0.087	1.0,0.174,0.095	-0.356
1482	ENSG00000023191	RNH1	chr11	-	499014	499999	499014	499185	499828	499999	1482	12,20,27	2,2,0	10,10,17	1,1,1	717	74	0.725725913787	1.0	0.382,0.508,1.0	0.508,0.508,0.637	0.079
1488	ENSG00000115073	ACTR1B	chr2	-	97658426	97659003	97658426	97658643	97658878	97659003	1488	33,19,34	55,16,9	32,17,20	36,10,17	309	74	0.682359931048	1.0	0.126,0.221,0.475	0.176,0.289,0.22	0.046
148	ENSG00000087266	SH3BP2	chr4	+	2831922	2832412	2831922	2831978	2832330	2832412	148	0,1,1	11,8,9	1,1,1	3,1,5	426	74	1	1.0	0.0,0.021,0.019	0.055,0.148,0.034	-0.066
1497	ENSG00000142330	CAPN10	chr2	+	240595933	240596521	240595933	240596152	240596318	240596521	1497	3,3,7	1,0,0	0,2,2	1,0,1	240	74	0.37270560569	1.0	0.481,1.0,1.0	0.0,1.0,0.381	0.367
1500	ENSG00000104522	TSTA3	chr8	-	143612617	143613295	143612617	143612965	143613195	143613295	1500	17,15,12	382,225,265	11,7,13	298,156,220	304	74	0.665737468489	1.0	0.011,0.016,0.011	0.009,0.011,0.014	0.001
1502	ENSG00000104522	TSTA3	chr8	-	143613523	143613817	143613523	143613603	143613750	143613817	1502	27,24,27	219,113,143	13,14,24	155,78,98	221	74	0.697195916953	1.0	0.04,0.066,0.059	0.027,0.057,0.076	0.002
1504	ENSG00000132424	PNISR	chr6	-	99403828	99404702	99403828	99403882	99404602	99404702	1504	55,109,141	30,30,17	69,184,101	30,21,13	794	74	0.349807631532	1.0	0.146,0.253,0.436	0.177,0.45,0.42	-0.071
1505	ENSG00000132424	PNISR	chr6	-	99414571	99416428	99414571	99414690	99416348	99416428	1505	3,2,7	14,17,13	7,0,1	9,10,6	1732	74	0.987645491437	1.0	0.009,0.005,0.022	0.032,0.0,0.007	-0.001
1506	ENSG00000076924	XAB2	chr19	-	7625879	7626270	7625879	7626044	7626135	7626270	1506	3,0,3	10,9,2	0,0,1	0,4,4	165	74	1	1.0	0.119,0.0,0.402	NA,0.0,0.101	0.123
1513	ENSG00000183283	DAZAP2	chr12	+	51240870	51241116	51240870	51240929	51240995	51241116	1513	452,357,337	1,2,3	227,246,253	2,0,1	140	74	1	1.0	0.996,0.99,0.983	0.984,1.0,0.993	-0.003
1514	ENSG00000178950	GAK	chr4	-	850935	851974	850935	851084	851749	851974	1514	10,7,6	15,14,5	8,7,11	11,5,5	739	74	0.160538820089	1.0	0.063,0.048,0.107	0.068,0.123,0.181	-0.051
1516	ENSG00000184205	TSPYL2	chrX	+	53084531	53084866	53084531	53084622	53084754	53084866	1516	10,8,16	22,40,24	7,18,11	23,23,43	206	74	0.959922125492	1.0	0.14,0.067,0.193	0.099,0.219,0.084	-0.001
1518	ENSG00000039523	FAM65A	chr16	+	67545948	67546231	67545948	67546032	67546140	67546231	1518	0,1,0	4,13,11	0,0,0	3,2,5	182	74	1	1.0	0.0,0.03,0.0	0.0,0.0,0.0	0.01
151	ENSG00000100897	DCAF11	chr14	+	24115381	24115726	24115381	24115392	24115542	24115726	151	67,50,32	1,1,1	59,65,34	2,0,1	224	74	1	1.0	0.957,0.943,0.914	0.907,1.0,0.918	-0.004
1520	ENSG00000123473	STIL	chr1	-	47299904	47300152	47299904	47299968	47300109	47300152	1520	23,20,22	1,2,4	21,41,24	1,3,3	215	74	0.712168437102	1.0	0.888,0.775,0.654	0.878,0.825,0.734	-0.04
1524	ENSG00000206560	ANKRD28	chr3	-	15686001	15686309	15686001	15686119	15686221	15686309	1524	1,0,0	69,17,15	1,0,2	34,23,28	176	74	1	1.0	0.006,0.0,0.0	0.012,0.0,0.029	-0.012
1525	ENSG00000110719	TCIRG1	chr11	+	68047646	68047972	68047646	68047804	68047881	68047972	1525	1,0,0	32,16,13	0,0,0	13,15,11	151	74	1	1.0	0.015,0.0,0.0	0.0,0.0,0.0	0.005
1526	ENSG00000110719	TCIRG1	chr11	+	68042945	68043497	68042945	68043031	68043370	68043497	1526	13,1,11	1,0,0	5,4,13	0,0,0	413	74	1	1.0	0.7,1.0,1.0	1.0,1.0,1.0	-0.1
1527	ENSG00000090539	CHRD	chr3	+	184386045	184386938	184386045	184386159	184386844	184386938	1527	4,6,7	0,1,2	0,3,4	0,0,0	759	74	1	1.0	1.0,0.369,0.254	NA,1.0,1.0	-0.459
1528	ENSG00000090539	CHRD	chr3	+	184386045	184386755	184386045	184386159	184386491	184386755	1528	4,4,5	3,0,3	0,3,3	1,2,2	406	74	0.197601311791	1.0	0.196,1.0,0.233	0.0,0.215,0.215	0.333
1529	ENSG00000090539	CHRD	chr3	+	184386045	184386938	184386045	184386755	184386844	184386938	1529	0,2,1	2,1,1	0,0,1	0,0,0	163	74	1	1.0	0.0,0.476,0.312	NA,NA,1.0	-0.737
152	ENSG00000168389	MFSD2A	chr1	+	39967627	39967916	39967627	39967711	39967803	39967916	152	1,1,2	9,1,11	0,1,0	7,5,10	166	74	0.533156190266	1.0	0.047,0.308,0.075	0.0,0.082,0.0	0.116
1531	ENSG00000140319	SRP14	chr15	-	40038281	40038948	40038281	40038394	40038875	40038948	1531	5,4,8	901,1165,993	2,6,3	825,728,736	555	74	1	1.0	0.001,0.0,0.001	0.0,0.001,0.001	0.0
1532	ENSG00000132950	ZMYM5	chr13	-	19851354	19852190	19851354	19851448	19851688	19852190	1532	24,23,17	6,9,7	23,34,18	9,14,19	314	74	0.179346114926	1.0	0.485,0.376,0.364	0.376,0.364,0.183	0.101
1533	ENSG00000089685	BIRC5	chr17	+	78215965	78216781	78215965	78216066	78216663	78216781	1533	3,4,10	0,0,0	5,10,6	0,1,0	671	74	1	1.0	1.0,1.0,1.0	1.0,0.524,1.0	0.159
1534	ENSG00000089685	BIRC5	chr17	+	78215965	78216781	78215965	78216034	78216663	78216781	1534	3,4,10	13,5,4	5,10,6	10,7,0	703	74	0.379618746297	1.0	0.024,0.078,0.208	0.05,0.131,1.0	-0.29
1536	ENSG00000197102	DYNC1H1	chr14	+	102049439	102049882	102049439	102049582	102049713	102049882	1536	0,1,1	46,77,103	0,1,1	28,21,68	205	74	1	1.0	0.0,0.005,0.003	0.0,0.017,0.005	-0.005
153	ENSG00000063660	GPC1	chr2	+	240463346	240464746	240463346	240463512	240464615	240464746	153	5,3,5	15,11,16	5,4,2	11,12,11	1177	74	1	1.0	0.021,0.017,0.019	0.028,0.021,0.011	-0.001
1541	ENSG00000049656	CLPTM1L	chr5	-	1324762	1325816	1324762	1324813	1325750	1325816	1541	19,18,20	1343,814,641	11,16,12	1055,674,653	1011	74	1	1.0	0.001,0.002,0.002	0.001,0.002,0.001	0.0
1542	ENSG00000049656	CLPTM1L	chr5	-	1321634	1321819	1321634	1321679	1321763	1321819	1542	22,11,6	851,618,625	16,5,7	771,656,606	158	74	1	1.0	0.012,0.008,0.004	0.01,0.004,0.005	0.002
1543	ENSG00000167380	ZNF226	chr19	+	44165587	44165807	44165587	44165613	44165756	44165807	1543	17,53,26	2,6,1	22,50,27	0,9,1	217	74	0.890613853191	1.0	0.743,0.751,0.899	1.0,0.655,0.902	-0.055
1544	ENSG00000072682	P4HA2	chr5	-	132217196	132217848	132217196	132217348	132217751	132217848	1544	1,0,8	179,127,194	0,1,4	101,139,166	477	74	1	1.0	0.001,0.0,0.006	0.0,0.001,0.004	0.001
1549	ENSG00000266964	FXYD1	chr19	+	35142719	35143050	35142719	35142771	35142916	35143050	1549	1,1,0	0,0,2	0,0,1	0,1,0	219	74	1	1.0	1.0,1.0,0.0	NA,0.0,1.0	0.167
1551	ENSG00000108528	SLC25A11	chr17	-	4938153	4938429	4938153	4938253	4938338	4938429	1551	5,1,0	154,42,52	4,2,0	84,28,39	159	74	0.577342208819	1.0	0.015,0.011,0.0	0.022,0.032,0.0	-0.009
1553	ENSG00000161010	C5orf45	chr5	-	179853196	179853437	179853196	179853276	179853377	179853437	1553	1,0,7	2,0,2	6,2,4	0,1,4	175	74	1	1.0	0.175,NA,0.597	1.0,0.458,0.297	-0.199
1554	ENSG00000147274	RBMX	chrX	-	136872267	136875168	136872267	136872345	136875085	136875168	1554	2016,1949,1858	16,25,32	1622,1883,1714	20,27,23	2814	74	0.730487972411	1.0	0.768,0.672,0.604	0.681,0.647,0.662	0.018
1558	ENSG00000186166	CCDC84	chr11	+	119011938	119012254	119011938	119012003	119012148	119012254	1558	2,2,4	34,10,18	4,0,4	18,2,9	219	74	0.359193915321	1.0	0.019,0.063,0.07	0.07,0.0,0.131	-0.016
1564	ENSG00000184162	NR2C2AP	chr19	-	19201415	19202041	19201415	19201563	19201930	19202041	1564	615,588,461	13,2,1	470,419,457	11,1,1	441	74	0.919208281838	1.0	0.888,0.98,0.987	0.878,0.986,0.987	0.001
1566	ENSG00000121410	A1BG	chr19	-	58351390	58352555	58351390	58351687	58352282	58352555	1566	3,2,4	0,0,0	0,0,2	0,0,1	669	74	1	1.0	1.0,1.0,1.0	NA,NA,0.181	0.819
156	ENSG00000175826	CTDNEP1	chr17	-	7243590	7244245	7243590	7243951	7244188	7244245	156	442,631,692	3,4,5	211,307,503	2,0,4	311	74	0.47360124309	1.0	0.972,0.974,0.971	0.962,1.0,0.968	-0.004
1572	ENSG00000173209	AHSA2	chr2	+	61185501	61186497	61185501	61185618	61186445	61186497	1572	184,425,445	27,23,44	162,373,377	20,32,27	901	74	0.879755681041	1.0	0.359,0.603,0.454	0.399,0.489,0.534	-0.002
1573	ENSG00000160050	CCDC28B	chr1	+	32204597	32205387	32204597	32204620	32205193	32205387	1573	7,5,15	1,7,4	3,6,5	1,2,4	647	74	0.698352076294	1.0	0.445,0.076,0.3	0.255,0.255,0.125	0.062
1580	ENSG00000177380	PPFIA3	chr19	+	49150079	49151021	49150079	49150151	49150235	49151021	1580	2,4,0	24,27,23	0,0,1	16,13,17	158	74	0.428915783014	1.0	0.038,0.065,0.0	0.0,0.0,0.027	0.025
1585	ENSG00000183426	NPIPA1	chr16	+	14935159	14935397	14935159	14935276	14935344	14935397	1585	0,0,2	0,1,0	0,0,0	1,0,1	142	74	1	1.0	NA,0.0,1.0	0.0,NA,0.0	0.5
1586	ENSG00000107551	RASSF4	chr10	+	44970164	44971848	44970164	44970264	44971772	44971848	1586	1,1,3	8,4,1	2,1,1	4,1,3	1582	74	0.784509264311	1.0	0.006,0.012,0.123	0.023,0.045,0.015	0.019
1587	ENSG00000111801	BTN3A3	chr6	+	26448247	26448754	26448247	26448448	26448727	26448754	1587	2,1,2	0,0,0	2,2,5	1,0,0	353	74	1	1.0	1.0,1.0,1.0	0.295,1.0,1.0	0.235
1588	ENSG00000111801	BTN3A3	chr6	+	26443956	26445985	26443956	26444304	26445703	26445985	1588	26,9,18	6,4,6	12,19,17	6,8,2	1473	74	0.85363986175	1.0	0.179,0.102,0.131	0.091,0.107,0.299	-0.028
1596	ENSG00000157445	CACNA2D3	chr3	+	55073444	55073859	55073444	55073557	55073776	55073859	1596	2,4,8	3,7,2	9,6,5	4,6,8	293	74	0.930007657774	1.0	0.144,0.126,0.503	0.362,0.202,0.136	0.024
159	ENSG00000185686	PRAME	chr22	-	22556811	22557580	22556811	22556909	22557544	22557580	159	41,48,38	7,3,1	35,42,50	3,3,2	709	74	0.643081590518	1.0	0.379,0.625,0.799	0.549,0.594,0.723	-0.021
1603	ENSG00000137965	IFI44	chr1	+	78655013	78655511	78655013	78655209	78655361	78655511	1603	2,0,0	128,65,46	2,0,0	236,120,48	226	74	1	1.0	0.005,0.0,0.0	0.003,0.0,0.0	0.001
1604	ENSG00000176155	CCDC57	chr17	-	82193755	82194139	82193755	82193830	82193981	82194139	1604	1,0,4	0,2,1	2,1,0	1,1,1	225	74	0.495401002198	1.0	1.0,0.0,0.568	0.397,0.247,0.0	0.308
1608	ENSG00000179152	TCAIM	chr3	+	44400354	44401334	44400354	44400587	44401202	44401334	1608	3,3,4	52,44,37	0,0,1	61,61,38	689	74	1	1.0	0.006,0.007,0.011	0.0,0.0,0.003	0.007
1609	ENSG00000096080	MRPS18A	chr6	-	43675201	43675617	43675201	43675271	43675493	43675617	1609	12,0,2	119,50,44	9,0,0	90,36,51	296	74	0.513282710779	1.0	0.025,0.0,0.011	0.024,0.0,0.0	0.004
160	ENSG00000185686	PRAME	chr22	-	22556811	22557580	22556811	22556930	22557544	22557580	160	36,46,37	13,4,5	30,40,50	8,2,2	688	74	0.244319707233	1.0	0.229,0.553,0.443	0.287,0.683,0.729	-0.158
1611	ENSG00000120616	EPC1	chr10	-	32291162	32292644	32291162	32291322	32292495	32292644	1611	0,0,2	17,18,19	0,0,0	17,11,12	1247	74	1	1.0	0.0,0.0,0.006	0.0,0.0,0.0	0.002
1612	ENSG00000170606	HSPA4	chr5	+	133101758	133101878	133101758	133101809	133101810	133101878	1612	509,425,495	0,0,0	516,450,428	0,0,2	75	74	1	1.0	1.0,1.0,1.0	1.0,1.0,0.995	0.002
1613	ENSG00000064601	CTSA	chr20	+	45892272	45892484	45892272	45892323	45892397	45892484	1613	2,3,5	267,141,203	1,10,4	186,136,170	148	74	0.606804166201	1.0	0.004,0.011,0.012	0.003,0.035,0.012	-0.008
1615	ENSG00000064601	CTSA	chr20	+	45891568	45892027	45891568	45891762	45891915	45892027	1615	3,2,4	52,43,38	1,4,6	34,19,22	227	74	0.132053500745	1.0	0.018,0.015,0.033	0.009,0.064,0.082	-0.03
1617	ENSG00000158411	MITD1	chr2	-	99171342	99174016	99171342	99171429	99173914	99174016	1617	259,292,341	0,0,0	266,358,334	0,0,1	2559	74	1	1.0	1.0,1.0,1.0	1.0,1.0,0.906	0.031
1619	ENSG00000185189	NRBP2	chr8	-	143839508	143839825	143839508	143839549	143839735	143839825	1619	1,1,0	6,2,1	6,1,1	6,1,0	260	74	1	1.0	0.045,0.125,0.0	0.222,0.222,1.0	-0.425
161	ENSG00000185686	PRAME	chr22	-	22556811	22557580	22556811	22556977	22557544	22557580	161	29,41,30	0,1,0	24,30,39	0,0,0	641	74	1	1.0	1.0,0.826,1.0	1.0,1.0,1.0	-0.058
1621	ENSG00000185189	NRBP2	chr8	-	143839508	143840030	143839508	143839825	143839928	143840030	1621	1,1,3	16,7,6	2,2,0	14,7,12	177	74	0.675413629887	1.0	0.025,0.056,0.173	0.056,0.107,0.0	0.03
1625	ENSG00000127580	WDR24	chr16	-	685868	686186	685868	685990	686067	686186	1625	2,1,0	7,4,6	1,0,1	5,3,5	151	74	1	1.0	0.123,0.109,0.0	0.089,0.0,0.089	0.018
1626	ENSG00000144224	UBXN4	chr2	+	135753538	135754277	135753538	135753567	135754158	135754277	1626	16,17,24	23,17,21	16,9,28	23,23,13	665	74	0.880929493006	1.0	0.072,0.1,0.113	0.072,0.042,0.193	-0.007
1627	ENSG00000104518	GSDMD	chr8	+	143561001	143561423	143561001	143561104	143561369	143561423	1627	7,6,7	37,9,6	5,5,4	18,8,8	339	74	0.71591453522	1.0	0.04,0.127,0.203	0.057,0.12,0.098	0.032
1629	ENSG00000104518	GSDMD	chr8	+	143559331	143559969	143559331	143559552	143559776	143559969	1629	0,1,1	58,30,21	0,0,1	63,29,15	298	74	1	1.0	0.0,0.008,0.012	0.0,0.0,0.016	0.001
162	ENSG00000185686	PRAME	chr22	-	22556811	22557580	22556811	22557086	22557544	22557580	162	25,21,22	0,3,0	18,17,23	0,1,1	532	74	0.468792636406	1.0	1.0,0.493,1.0	1.0,0.703,0.762	0.009
1639	ENSG00000143889	HNRNPLL	chr2	-	38602437	38603036	38602437	38602600	38602856	38603036	1639	5,10,7	0,2,2	3,2,5	3,0,0	330	74	0.196980839213	1.0	1.0,0.529,0.44	0.183,1.0,1.0	-0.071
1640	ENSG00000163704	PRRT3	chr3	-	9945541	9948001	9945541	9945711	9946084	9948001	1640	3,1,1	1,0,0	2,2,2	0,0,0	447	74	1	1.0	0.332,1.0,1.0	1.0,1.0,1.0	-0.223
1641	ENSG00000268895	A1BG-AS1	chr19	+	58353713	58355183	58353713	58353857	58354368	58355183	1641	1,2,5	0,0,0	2,1,0	1,0,0	585	74	1	1.0	1.0,1.0,1.0	0.202,1.0,NA	0.399
1643	ENSG00000186567	CEACAM19	chr19	+	44682566	44684359	44682566	44682620	44683433	44684359	1643	0,0,3	0,0,1	0,1,5	0,0,0	887	74	1	1.0	NA,NA,0.2	NA,1.0,1.0	-0.8
1644	ENSG00000186567	CEACAM19	chr19	+	44682566	44684359	44682566	44682620	44683436	44684359	1644	0,0,3	0,4,5	0,1,5	1,1,4	890	74	1	1.0	NA,0.0,0.048	0.0,0.077,0.094	-0.033
1645	ENSG00000160781	PAQR6	chr1	-	156245781	156246250	156245781	156245987	156246122	156246250	1645	2,2,6	1,1,1	1,2,2	0,0,0	209	74	0.43929797497	1.0	0.415,0.415,0.68	1.0,1.0,1.0	-0.497
1646	ENSG00000168961	LGALS9	chr17	+	27647029	27647432	27647029	27647118	27647269	27647432	1646	0,2,0	1,1,1	0,2,1	3,1,1	225	74	0.729983524742	1.0	0.0,0.397,0.0	0.0,0.397,0.247	-0.082
1649	ENSG00000135387	CAPRIN1	chr11	+	34096478	34096673	34096478	34096660	34096661	34096673	1649	316,226,166	0,0,0	166,234,154	1,0,0	75	74	1	1.0	1.0,1.0,1.0	0.994,1.0,1.0	0.002
1652	ENSG00000104897	SF3A2	chr19	+	2246752	2247022	2246752	2246802	2246881	2247022	1652	1,2,0	69,62,35	0,1,3	24,43,40	153	74	1	1.0	0.007,0.015,0.0	0.0,0.011,0.035	-0.008
1653	ENSG00000088387	DOCK9	chr13	-	98855897	98860522	98855897	98856031	98860404	98860522	1653	6,17,50	10,8,8	9,20,29	6,3,2	4447	74	0.199243189093	1.0	0.01,0.034,0.094	0.024,0.1,0.194	-0.06
1654	ENSG00000088038	CNOT3	chr19	+	54143659	54144134	54143659	54143749	54144005	54144134	1654	1,1,2	52,30,30	0,0,5	29,39,34	330	74	1	1.0	0.004,0.007,0.015	0.0,0.0,0.032	-0.002
1655	ENSG00000088038	CNOT3	chr19	+	54153714	54155681	54153714	54153840	54155308	54155681	1655	31,89,87	32,49,41	18,58,79	20,31,50	1542	74	0.584111311354	1.0	0.044,0.08,0.092	0.041,0.082,0.07	0.008
1656	ENSG00000221926	TRIM16	chr17	-	15683035	15684299	15683035	15683157	15684195	15684299	1656	23,27,19	7,3,2	28,23,18	3,2,2	1112	74	0.300760272191	1.0	0.179,0.375,0.387	0.383,0.434,0.375	-0.084
1659	ENSG00000162066	AMDHD2	chr16	+	2528451	2528718	2528451	2528559	2528649	2528718	1659	1,1,1	0,0,1	1,0,0	1,1,0	164	74	1	1.0	1.0,1.0,0.311	0.311,0.0,NA	0.615
1661	ENSG00000148444	COMMD3	chr10	+	22318271	22319018	22318271	22318306	22318958	22319018	1661	140,196,218	2,11,16	195,261,181	0,17,16	726	74	0.699017995596	1.0	0.877,0.645,0.581	1.0,0.61,0.536	-0.014
1662	ENSG00000148444	COMMD3	chr10	+	22318271	22318713	22318271	22318306	22318652	22318713	1662	99,121,157	494,344,294	145,166,140	538,451,309	420	74	0.709939939295	1.0	0.034,0.058,0.086	0.045,0.061,0.074	-0.001
1665	ENSG00000171703	TCEA2	chr20	+	64069764	64070414	64069764	64069821	64070259	64070414	1665	3,12,12	5,1,4	2,4,6	3,1,3	512	74	0.401048059437	1.0	0.08,0.634,0.302	0.088,0.366,0.224	0.113
1666	ENSG00000171703	TCEA2	chr20	+	64071869	64072346	64071869	64071941	64072171	64072346	1666	4,0,2	23,24,12	5,0,3	13,10,11	304	74	0.192219405394	1.0	0.041,0.0,0.039	0.086,0.0,0.062	-0.023
1668	ENSG00000178761	FAM219B	chr15	-	74899991	74902786	74899991	74900137	74902603	74902786	1668	1518,1317,1564	9,2,16	1151,1447,1331	3,9,8	2540	74	0.592836320064	1.0	0.831,0.95,0.74	0.918,0.824,0.829	-0.017
1669	ENSG00000178761	FAM219B	chr15	-	74899991	74902063	74899991	74900137	74901949	74902063	1669	1184,1140,1324	25,6,20	909,1172,1101	14,10,10	1886	74	0.431874711058	1.0	0.65,0.882,0.722	0.718,0.821,0.812	-0.032
1670	ENSG00000178761	FAM219B	chr15	-	74904663	74906365	74904663	74905231	74906277	74906365	1670	21,9,14	21,23,5	9,14,12	16,14,10	1120	74	0.928384569434	1.0	0.062,0.025,0.156	0.036,0.062,0.073	0.024
1671	ENSG00000178761	FAM219B	chr15	-	74899991	74902786	74899991	74902063	74902603	74902786	1671	285,150,198	22,21,38	201,236,200	28,18,30	614	74	0.765445711928	1.0	0.61,0.463,0.386	0.464,0.612,0.446	-0.021
1672	ENSG00000178761	FAM219B	chr15	-	74904663	74905231	74904663	74904712	74905153	74905231	1672	49,46,82	32,18,18	34,71,57	25,18,24	515	74	0.756879976226	1.0	0.18,0.269,0.396	0.163,0.362,0.254	0.022
1673	ENSG00000182774	RPS17	chr15	-	82536754	82538371	82536754	82536881	82538305	82538371	1673	212,175,153	8362,10501,9218	253,164,139	9082,10175,9663	1498	74	1	1.0	0.001,0.001,0.001	0.001,0.001,0.001	0.0
1674	ENSG00000182774	RPS17	chr15	-	82538305	82538985	82538305	82538371	82538879	82538985	1674	79,74,85	3802,4230,3663	60,88,64	3719,3979,3761	582	74	1	1.0	0.003,0.002,0.003	0.002,0.003,0.002	0.0
1675	ENSG00000143578	CREB3L4	chr1	+	153968929	153969455	153968929	153969176	153969333	153969455	1675	6,3,4	44,23,10	4,4,3	32,23,13	231	74	0.864548869506	1.0	0.042,0.04,0.114	0.039,0.053,0.069	0.012
1676	ENSG00000143578	CREB3L4	chr1	+	153972743	153973078	153972743	153972836	153972971	153973078	1676	7,9,6	18,12,5	5,8,7	12,8,8	209	74	0.843330062892	1.0	0.121,0.21,0.298	0.129,0.261,0.237	0.001
1678	ENSG00000143543	JTB	chr1	-	153976692	153977013	153976692	153976775	153976975	153977013	1678	142,304,269	171,154,152	107,193,240	140,84,99	274	74	0.628987920347	1.0	0.183,0.348,0.323	0.171,0.383,0.396	-0.032
1679	ENSG00000162300	ZFPL1	chr11	+	65084241	65084800	65084241	65084360	65084690	65084800	1679	13,14,14	0,0,2	2,11,5	0,0,0	404	74	0.87751342365	1.0	1.0,1.0,0.562	1.0,1.0,1.0	-0.146
1680	ENSG00000162300	ZFPL1	chr11	+	65084241	65084800	65084241	65084378	65084690	65084800	1680	10,11,8	5,9,11	2,11,5	7,3,6	386	74	0.714492334133	1.0	0.277,0.19,0.122	0.052,0.413,0.138	-0.005
1681	ENSG00000084444	KIAA1467	chr12	+	13080624	13083449	13080624	13080914	13083002	13083449	1681	276,221,222	0,0,0	155,172,181	1,0,0	2162	74	1	1.0	1.0,1.0,1.0	0.841,1.0,1.0	0.053
1682	ENSG00000070814	TCOF1	chr5	+	150375720	150376330	150375720	150375909	150376081	150376330	1682	1,0,0	65,24,15	2,0,1	35,21,27	246	74	1	1.0	0.005,0.0,0.0	0.017,0.0,0.011	-0.008
1683	ENSG00000070814	TCOF1	chr5	+	150391543	150392176	150391543	150391657	150391956	150392176	1683	3,3,5	44,29,15	2,5,3	17,13,15	373	74	0.361981276837	1.0	0.013,0.02,0.062	0.023,0.071,0.038	-0.012
1684	ENSG00000108559	NUP88	chr17	-	5387385	5387670	5387385	5387466	5387604	5387670	1684	2,3,6	225,177,156	1,2,1	231,193,126	212	74	1	1.0	0.003,0.006,0.013	0.002,0.004,0.003	0.004
1686	ENSG00000121716	PILRB	chr7	+	100352563	100353123	100352563	100352914	100352996	100353123	1686	1,0,0	3,2,0	0,0,0	0,0,2	156	74	1	1.0	0.137,0.0,NA	NA,NA,0.0	0.069
168	ENSG00000094631	HDAC6	chrX	+	48805630	48806464	48805630	48805671	48806367	48806464	168	11,20,32	23,17,18	3,20,21	8,14,9	770	74	0.54566739422	1.0	0.044,0.102,0.146	0.035,0.121,0.183	-0.016
1694	ENSG00000080189	SLC35C2	chr20	-	46358386	46358763	46358386	46358558	46358690	46358763	1694	81,31,33	0,2,0	56,29,34	0,1,0	206	74	1	1.0	1.0,0.848,1.0	1.0,0.912,1.0	-0.021
1695	ENSG00000080189	SLC35C2	chr20	-	46349527	46350890	46349527	46350524	46350760	46350890	1695	18,7,13	25,23,16	9,7,9	13,8,13	310	74	0.705176029375	1.0	0.147,0.068,0.162	0.142,0.173,0.142	-0.027
1696	ENSG00000163913	IFT122	chr3	+	129514388	129515599	129514388	129514554	129515487	129515599	1696	1,4,6	1,3,0	2,5,7	1,0,1	1007	74	0.522073484737	1.0	0.068,0.089,1.0	0.128,1.0,0.34	-0.104
1697	ENSG00000076944	STXBP2	chr19	+	7642428	7642823	7642428	7642536	7642765	7642823	1697	2,2,6	58,44,22	1,0,2	17,14,26	303	74	0.453982250414	1.0	0.008,0.011,0.062	0.014,0.0,0.018	0.016
169	ENSG00000094631	HDAC6	chrX	+	48814674	48814893	48814674	48814740	48814833	48814893	169	2,1,2	9,3,2	0,2,2	3,2,1	167	74	0.813909088451	1.0	0.09,0.129,0.307	0.0,0.307,0.47	-0.084
1700	ENSG00000177042	TMEM80	chr11	+	698868	700235	698868	698888	700141	700235	1700	24,5,20	1,2,2	21,10,13	1,4,0	1327	74	0.74954947535	1.0	0.572,0.122,0.358	0.539,0.122,1.0	-0.203
1701	ENSG00000148219	ASTN2	chr9	-	116425227	116426088	116425227	116425626	116425875	116426088	1701	17,16,9	1,1,0	13,7,14	2,0,1	323	74	0.6909576638	1.0	0.796,0.786,1.0	0.598,1.0,0.762	0.074
1702	ENSG00000184014	DENND5A	chr11	-	9142721	9143485	9142721	9142845	9143402	9143485	1702	28,30,44	45,32,27	16,28,21	20,22,16	631	74	0.69455644787	1.0	0.068,0.099,0.16	0.086,0.13,0.133	-0.007
1706	ENSG00000114054	PCCB	chr3	+	136326802	136327255	136326802	136326910	136327154	136327255	1706	7,2,7	118,93,100	2,8,4	95,123,96	318	74	0.860848891287	1.0	0.014,0.005,0.016	0.005,0.015,0.01	0.002
1707	ENSG00000165282	PIGO	chr9	-	35091239	35092767	35091239	35091291	35092542	35092767	1707	229,130,140	10,5,4	150,106,139	4,2,6	1325	74	0.509824714612	1.0	0.561,0.592,0.662	0.677,0.747,0.564	-0.058
1708	ENSG00000102230	PCYT1B	chrX	-	24561841	24562505	24561841	24562117	24562442	24562505	1708	1,0,1	0,0,0	1,0,0	1,0,0	399	74	1	1.0	1.0,NA,1.0	0.156,NA,NA	0.844
1709	ENSG00000213619	NDUFS3	chr11	+	47580524	47580984	47580524	47580622	47580834	47580984	1709	13,10,17	177,146,163	19,10,8	134,118,135	286	74	0.60776185403	1.0	0.019,0.017,0.026	0.035,0.021,0.015	-0.003
170	ENSG00000094631	HDAC6	chrX	+	48814961	48815490	48814961	48815051	48815383	48815490	170	16,11,36	2,2,8	11,29,26	1,1,5	406	74	0.222593723452	1.0	0.593,0.501,0.451	0.667,0.841,0.487	-0.15
1711	ENSG00000160392	C19orf47	chr19	-	40321062	40322376	40321062	40321118	40322043	40322376	1711	79,24,24	1,0,0	59,16,9	1,0,0	999	74	1	1.0	0.854,1.0,1.0	0.814,1.0,1.0	0.013
171	ENSG00000094631	HDAC6	chrX	+	48818040	48818412	48818040	48818109	48818219	48818412	171	0,0,0	11,16,5	0,1,0	5,10,4	184	74	1	1.0	0.0,0.0,0.0	0.0,0.039,0.0	-0.013
1721	ENSG00000178149	DALRD3	chr3	-	49015818	49016086	49015818	49015872	49015972	49016086	1721	159,175,196	66,48,51	130,136,166	32,42,41	174	74	0.367348380617	1.0	0.506,0.608,0.62	0.633,0.579,0.633	-0.037
1728	ENSG00000167272	POP5	chr12	-	120579513	120579923	120579513	120579597	120579773	120579923	1728	18,13,12	175,106,75	19,20,17	198,85,83	250	74	0.262795007877	1.0	0.03,0.035,0.045	0.028,0.065,0.057	-0.013
1732	ENSG00000265241	RBM8A	chr1	-	145926808	145927077	145926808	145926886	145927017	145927077	1732	6,14,6	76,101,45	5,7,7	57,47,49	205	74	0.950898718926	1.0	0.028,0.048,0.046	0.031,0.051,0.049	-0.003
1733	ENSG00000265241	RBM8A	chr1	-	145926481	145927077	145926481	145926618	145926808	145927077	1733	7,11,9	142,162,69	4,13,8	95,55,59	264	74	0.130380220177	1.0	0.014,0.019,0.035	0.012,0.062,0.037	-0.014
1734	ENSG00000265241	RBM8A	chr1	-	145926808	145927077	145926808	145926883	145927017	145927077	1734	6,14,6	12,17,5	5,7,7	6,7,9	208	74	0.874842720361	1.0	0.151,0.227,0.299	0.229,0.262,0.217	-0.01
1736	ENSG00000204427	ABHD16A	chr6	-	31688040	31688305	31688040	31688103	31688248	31688305	1736	7,19,10	22,19,17	10,9,12	23,10,21	219	74	0.896748596336	1.0	0.097,0.253,0.166	0.128,0.233,0.162	-0.002
1739	ENSG00000109184	DCUN1D4	chr4	+	51886567	51887244	51886567	51886638	51887122	51887244	1739	34,64,52	2,2,2	21,53,53	2,2,3	558	74	0.578514343953	1.0	0.693,0.809,0.775	0.582,0.778,0.701	0.072
1740	ENSG00000185269	NOTUM	chr17	-	81958934	81959566	81958934	81958995	81959470	81959566	1740	9,12,8	6,7,5	6,2,6	1,0,4	549	74	0.681579648592	1.0	0.168,0.188,0.177	0.447,1.0,0.168	-0.361
1746	ENSG00000114857	NKTR	chr3	+	42619663	42621516	42619663	42619708	42621428	42621516	1746	13,6,25	4,0,3	20,19,17	5,10,3	1794	74	0.488643915334	1.0	0.118,1.0,0.256	0.142,0.073,0.189	0.323
1747	ENSG00000114857	NKTR	chr3	+	42620015	42621516	42620015	42620043	42621428	42621516	1747	12,6,21	5,0,3	20,15,17	2,1,1	1459	74	0.406960137685	1.0	0.109,1.0,0.262	0.337,0.432,0.463	0.046
1749	ENSG00000114857	NKTR	chr3	+	42619019	42619708	42619019	42619127	42619663	42619708	1749	4,0,3	11,2,2	5,3,4	6,11,7	610	74	0.599338176693	1.0	0.042,0.0,0.154	0.092,0.032,0.065	0.002
174	ENSG00000100219	XBP1	chr22	-	28796046	28796192	28796046	28796121	28796147	28796192	174	52,81,59	29,34,13	24,33,52	13,25,16	100	74	0.40894562138	1.0	0.57,0.638,0.771	0.577,0.494,0.706	0.067
1751	ENSG00000135655	USP15	chr12	+	62383839	62384302	62383839	62383998	62384077	62384302	1751	3,2,3	81,55,42	1,3,3	96,72,51	153	74	0.539711493744	1.0	0.018,0.017,0.033	0.005,0.02,0.028	0.005
1753	ENSG00000005156	LIG3	chr17	+	34998603	34999449	34998603	34998727	34999306	34999449	1753	2,1,0	8,6,6	1,0,2	2,5,6	653	74	1	1.0	0.028,0.019,0.0	0.054,0.0,0.036	-0.014
1755	ENSG00000242612	DECR2	chr16	+	410971	411578	410971	411076	411360	411578	1755	0,0,2	1,1,2	0,1,2	0,0,0	358	74	1	1.0	0.0,0.0,0.171	NA,1.0,1.0	-0.943
1757	ENSG00000242612	DECR2	chr16	+	406345	406833	406345	406397	406684	406833	1757	6,0,4	1,2,2	1,2,2	1,1,0	361	74	0.816477315592	1.0	0.552,0.0,0.291	0.17,0.291,1.0	-0.206
1759	ENSG00000107959	PITRM1	chr10	-	3156929	3157531	3156929	3157064	3157434	3157531	1759	3,1,2	46,24,10	1,1,3	31,17,13	444	74	1	1.0	0.011,0.007,0.032	0.005,0.01,0.037	-0.001
1763	ENSG00000174233	ADCY6	chr12	-	48770765	48771973	48770765	48770970	48771709	48771973	1763	8,8,14	40,22,30	4,9,13	26,21,15	813	74	0.514520964639	1.0	0.018,0.032,0.041	0.014,0.038,0.073	-0.011
1764	ENSG00000174233	ADCY6	chr12	-	48773468	48774098	48773468	48773647	48773939	48774098	1764	3,4,10	30,7,6	0,6,10	13,10,10	366	74	0.911352560797	1.0	0.02,0.104,0.252	0.0,0.108,0.168	0.033
1765	ENSG00000174233	ADCY6	chr12	-	48777103	48777521	48777103	48777231	48777409	48777521	1765	2,1,4	28,4,10	1,0,3	22,14,12	252	74	0.174281584172	1.0	0.021,0.068,0.105	0.013,0.0,0.068	0.038
1768	ENSG00000139645	ANKRD52	chr12	-	56237806	56243392	56237806	56237968	56243237	56243392	1768	2138,1217,1031	1,1,0	1314,1029,933	0,0,3	5343	74	1	1.0	0.967,0.944,1.0	1.0,1.0,0.812	0.033
1770	ENSG00000070404	FSTL3	chr19	+	681332	681771	681332	681560	681649	681771	1770	0,3,1	5,1,4	0,0,1	3,0,0	163	74	1	1.0	0.0,0.577,0.102	0.0,NA,1.0	-0.274
1772	ENSG00000166986	MARS	chr12	+	57515919	57516337	57515919	57516158	57516244	57516337	1772	33,70,68	3,6,5	26,62,44	0,8,3	160	74	0.826297406334	1.0	0.836,0.844,0.863	1.0,0.782,0.872	-0.037
1773	ENSG00000166986	MARS	chr12	+	57515919	57516337	57515919	57515991	57516244	57516337	1773	79,140,171	198,186,214	65,130,114	120,144,183	327	74	0.620293557908	1.0	0.083,0.146,0.153	0.109,0.17,0.124	-0.007
1774	ENSG00000166986	MARS	chr12	+	57516244	57516655	57516244	57516337	57516434	57516655	1774	8,9,13	487,558,569	10,11,7	356,461,498	171	74	1	1.0	0.007,0.007,0.01	0.012,0.01,0.006	-0.001
1775	ENSG00000166986	MARS	chr12	+	57489018	57489345	57489018	57489109	57489266	57489345	1775	0,0,1	86,24,20	1,1,0	38,39,27	231	74	1	1.0	0.0,0.0,0.016	0.008,0.008,0.0	0.0
1776	ENSG00000166986	MARS	chr12	+	57489266	57489558	57489266	57489345	57489423	57489558	1776	2,2,2	122,42,30	1,1,1	70,55,28	152	74	0.824042604344	1.0	0.008,0.023,0.031	0.007,0.009,0.017	0.01
1777	ENSG00000166986	MARS	chr12	+	57489266	57489558	57489266	57489345	57489454	57489558	1777	43,14,16	4,0,1	37,25,17	3,3,3	183	74	0.199696171957	1.0	0.813,1.0,0.866	0.833,0.771,0.696	0.126
1778	ENSG00000166986	MARS	chr12	+	57512007	57512353	57512007	57512103	57512235	57512353	1778	11,10,15	210,111,114	6,16,12	144,134,93	206	74	0.757610513538	1.0	0.018,0.031,0.045	0.015,0.041,0.044	-0.002
1779	ENSG00000166986	MARS	chr12	+	57512007	57512353	57512007	57512103	57512302	57512353	1779	200,122,112	2,4,7	135,139,116	2,2,6	273	74	0.627997074669	1.0	0.964,0.892,0.813	0.948,0.95,0.84	-0.023
1780	ENSG00000166986	MARS	chr12	+	57515919	57516158	57515919	57515991	57516138	57516158	1780	66,109,142	1,3,1	53,107,94	0,2,1	221	74	0.332102916834	1.0	0.957,0.924,0.979	1.0,0.947,0.969	-0.019
1781	ENSG00000170037	CNTROB	chr17	+	7944122	7944638	7944122	7944248	7944475	7944638	1781	12,20,30	13,9,5	11,15,27	8,2,4	301	74	0.35654321961	1.0	0.185,0.353,0.596	0.253,0.648,0.624	-0.13
1782	ENSG00000170037	CNTROB	chr17	+	7948486	7949137	7948486	7948619	7949084	7949137	1782	4,17,22	10,15,14	8,21,18	10,2,9	539	74	0.160262439295	1.0	0.052,0.135,0.177	0.099,0.59,0.215	-0.18
1785	ENSG00000029363	BCLAF1	chr6	-	136275842	136276508	136275842	136275989	136276467	136276508	1785	84,83,76	0,1,2	91,93,58	0,1,1	552	74	1	1.0	1.0,0.918,0.836	1.0,0.926,0.886	-0.019
1787	ENSG00000122952	ZWINT	chr10	-	56360017	56360383	56360017	56360141	56360292	56360383	1787	21,24,19	60,35,38	20,11,15	36,31,16	225	74	0.656733286172	1.0	0.103,0.184,0.141	0.154,0.105,0.236	-0.022
1788	ENSG00000122952	ZWINT	chr10	-	56357437	56358459	56357437	56358185	56358376	56358459	1788	60,57,76	95,76,64	62,53,70	111,74,79	265	74	0.34717606922	1.0	0.15,0.173,0.249	0.135,0.167,0.198	0.024
1789	ENSG00000122952	ZWINT	chr10	-	56359686	56360383	56359686	56359853	56360017	56360383	1789	12,13,18	144,83,105	11,15,17	139,66,72	238	74	0.462098242	1.0	0.025,0.046,0.051	0.024,0.066,0.068	-0.012
178	ENSG00000135341	MAP3K7	chr6	-	90550467	90552179	90550467	90550549	90552048	90552179	178	13,42,86	28,43,24	17,64,82	28,43,28	1573	74	0.49814740039	1.0	0.021,0.044,0.144	0.028,0.065,0.121	-0.002
1790	ENSG00000124313	IQSEC2	chrX	-	53266328	53267064	53266328	53266764	53266968	53267064	1790	29,32,27	4,13,6	27,26,21	4,4,12	278	74	0.973291120619	1.0	0.659,0.396,0.545	0.642,0.634,0.318	0.002
1791	ENSG00000068885	IFT80	chr3	-	160383436	160384646	160383436	160383504	160384405	160384646	1791	35,3,2	2,0,0	42,8,4	1,0,0	975	74	1	1.0	0.57,1.0,1.0	0.761,1.0,1.0	-0.064
1793	ENSG00000204356	NELFE	chr6	-	31954554	31955096	31954554	31954892	31955058	31955096	1793	2,4,2	128,73,61	4,1,0	80,73,62	240	74	1	1.0	0.005,0.017,0.01	0.015,0.004,0.0	0.004
1795	ENSG00000204356	NELFE	chr6	-	31954554	31955096	31954554	31954877	31955058	31955096	1795	4,10,7	28,29,14	7,2,2	27,17,16	255	74	0.161762214214	1.0	0.04,0.091,0.127	0.07,0.033,0.035	0.04
1797	ENSG00000204356	NELFE	chr6	-	31956692	31957010	31956692	31956838	31956940	31957010	1797	2,0,0	218,148,123	0,0,1	174,114,121	176	74	1	1.0	0.004,0.0,0.0	0.0,0.0,0.003	0.0
1798	ENSG00000176371	ZSCAN2	chr15	+	84620601	84622714	84620601	84620772	84622645	84622714	1798	110,90,70	0,1,0	96,81,66	1,0,0	1947	74	1	1.0	1.0,0.774,1.0	0.785,1.0,1.0	-0.004
179	ENSG00000109736	MFSD10	chr4	-	2932599	2933209	2932599	2932758	2933105	2933209	179	6,7,16	24,15,9	1,5,7	12,10,7	421	74	0.293011731565	1.0	0.042,0.076,0.238	0.014,0.081,0.149	0.037
1802	ENSG00000154743	TSEN2	chr3	+	12529761	12531659	12529761	12529873	12531569	12531659	1802	3,1,4	48,18,5	11,1,1	59,19,7	1770	74	1	1.0	0.003,0.002,0.032	0.008,0.002,0.006	0.007
1803	ENSG00000176438	SYNE3	chr14	-	95449930	95452383	95449930	95450105	95452246	95452383	1803	2,3,7	0,0,0	3,2,5	0,0,1	2215	74	1	1.0	1.0,1.0,1.0	1.0,1.0,0.143	0.286
1804	ENSG00000111653	ING4	chr12	-	6652661	6653050	6652661	6652767	6652944	6653050	1804	6,3,10	24,32,31	5,8,3	22,30,19	251	74	0.923955630929	1.0	0.069,0.027,0.087	0.063,0.073,0.044	0.001
1806	ENSG00000111653	ING4	chr12	-	6652661	6653050	6652661	6652767	6652935	6653050	1806	3,0,5	46,50,54	3,4,2	43,47,42	242	74	0.635993368444	1.0	0.02,0.0,0.028	0.021,0.025,0.014	-0.004
1807	ENSG00000111653	ING4	chr12	-	6652661	6653050	6652661	6652770	6652935	6653050	1807	3,0,5	47,56,30	3,4,2	29,45,42	239	74	0.633447384656	1.0	0.019,0.0,0.049	0.031,0.027,0.015	-0.002
1808	ENSG00000111653	ING4	chr12	-	6652270	6652770	6652270	6652418	6652661	6652770	1808	8,18,29	127,108,119	17,20,14	111,123,103	317	74	0.892154257996	1.0	0.014,0.037,0.054	0.035,0.037,0.031	0.001
1809	ENSG00000111653	ING4	chr12	-	6652270	6652770	6652270	6652309	6652661	6652770	1809	173,195,215	7,10,12	157,208,221	10,13,11	426	74	0.546932246574	1.0	0.811,0.772,0.757	0.732,0.735,0.777	0.032
180	ENSG00000109736	MFSD10	chr4	-	2931824	2932153	2931824	2931936	2932044	2932153	180	0,1,0	5,2,3	1,0,0	2,0,3	182	74	1	1.0	0.0,0.169,0.0	0.169,NA,0.0	-0.028
1810	ENSG00000101557	USP14	chr18	+	209970	210493	209970	210031	210385	210493	1810	5,9,11	181,159,139	9,13,10	188,157,133	428	74	0.852659842272	1.0	0.005,0.01,0.013	0.008,0.014,0.013	-0.002
1811	ENSG00000158104	HPD	chr12	-	121857327	121857819	121857327	121857432	121857756	121857819	1811	5,2,0	395,217,160	4,1,2	352,180,147	398	74	1	1.0	0.002,0.002,0.0	0.002,0.001,0.003	-0.001
1814	ENSG00000106133	NSUN5P2	chr7	-	72948891	72949102	72948891	72948980	72949052	72949102	1814	2,2,2	1,0,0	2,0,0	0,0,0	146	74	1	1.0	0.503,1.0,1.0	1.0,NA,NA	-0.166
1815	ENSG00000231500	RPS18	chr6	+	33275964	33276267	33275964	33276066	33276175	33276267	1815	35,31,25	18115,31287,29837	37,26,25	19578,28268,25909	183	74	1	1.0	0.001,0.0,0.0	0.001,0.0,0.0	0.0
1816	ENSG00000231500	RPS18	chr6	+	33275964	33276510	33275964	33276066	33276390	33276510	1816	62,62,42	35,62,61	67,36,35	44,66,51	398	74	0.295703348564	1.0	0.248,0.157,0.113	0.221,0.092,0.113	0.031
1818	ENSG00000148337	CIZ1	chr9	-	128178708	128179415	128178708	128178904	128179072	128179415	1818	38,15,27	5,6,5	12,10,24	6,0,6	242	74	0.941993315192	1.0	0.699,0.433,0.623	0.379,1.0,0.55	-0.058
1819	ENSG00000148337	CIZ1	chr9	-	128178708	128179415	128178708	128178904	128178988	128179415	1819	19,9,17	1,0,0	6,5,10	0,0,0	158	74	1	1.0	0.899,1.0,1.0	1.0,1.0,1.0	-0.034
1820	ENSG00000148337	CIZ1	chr9	-	128178708	128179415	128178708	128178904	128179243	128179415	1820	93,40,60	0,0,1	33,29,42	1,0,0	413	74	1	1.0	1.0,1.0,0.915	0.855,1.0,1.0	0.02
1823	ENSG00000070010	UFD1L	chr22	-	19450620	19454830	19450620	19450744	19454801	19454830	1823	506,855,1257	3,1,0	384,864,964	0,1,5	4131	74	0.315448790294	1.0	0.751,0.939,1.0	1.0,0.939,0.775	-0.008
1826	ENSG00000099958	DERL3	chr22	-	23836733	23837154	23836733	23836962	23837063	23837154	1826	0,3,15	0,0,0	1,4,5	1,0,1	175	74	1	1.0	NA,1.0,1.0	0.297,1.0,0.679	0.341
1827	ENSG00000169189	NSMCE1	chr16	-	27225725	27226836	27225725	27225846	27226719	27226836	1827	5,3,7	24,44,32	1,1,2	19,16,19	947	74	0.902747136831	1.0	0.016,0.005,0.017	0.004,0.005,0.008	0.007
1830	ENSG00000213930	GALT	chr9	+	34648333	34648894	34648333	34648456	34648761	34648894	1830	14,2,1	12,4,5	4,3,2	4,2,1	379	74	0.732550051786	1.0	0.186,0.089,0.038	0.163,0.227,0.281	-0.119
1831	ENSG00000213930	GALT	chr9	+	34648761	34649081	34648761	34648894	34648997	34649081	1831	11,0,3	18,4,6	4,2,5	6,1,2	177	74	0.155207968422	1.0	0.204,0.0,0.173	0.218,0.455,0.511	-0.269
1832	ENSG00000213930	GALT	chr9	+	34647491	34647961	34647491	34647705	34647831	34647961	1832	10,4,2	20,3,3	4,3,9	10,2,6	200	74	0.537643731722	1.0	0.156,0.33,0.198	0.129,0.357,0.357	-0.053
1833	ENSG00000213930	GALT	chr9	+	34647088	34647567	34647088	34647258	34647491	34647567	1833	5,0,3	6,0,0	3,2,1	7,3,2	307	74	1	1.0	0.167,NA,1.0	0.094,0.138,0.108	0.47
1834	ENSG00000213930	GALT	chr9	+	34647491	34647961	34647491	34647567	34647656	34647961	1834	12,2,6	11,5,3	9,1,7	8,2,8	163	74	0.826175215618	1.0	0.331,0.154,0.476	0.338,0.185,0.284	0.051
1835	ENSG00000213930	GALT	chr9	+	34647088	34647567	34647088	34647258	34647474	34647567	1835	3,0,3	1,0,0	3,2,1	0,0,0	290	74	1	1.0	0.434,NA,1.0	1.0,1.0,1.0	-0.283
1837	ENSG00000213930	GALT	chr9	+	34647088	34648171	34647088	34647961	34648114	34648171	1837	3,0,3	16,4,3	4,1,0	13,0,7	227	74	0.746972462977	1.0	0.058,0.0,0.246	0.091,1.0,0.0	-0.262
1838	ENSG00000213930	GALT	chr9	+	34647088	34647567	34647088	34647258	34647540	34647567	1838	13,1,9	0,2,0	10,4,6	0,0,0	356	74	0.280950484045	1.0	1.0,0.094,1.0	1.0,1.0,1.0	-0.302
1839	ENSG00000213930	GALT	chr9	+	34647088	34648171	34647088	34647258	34648114	34648171	1839	38,3,14	2,0,0	25,10,18	0,0,0	930	74	1	1.0	0.602,1.0,1.0	1.0,1.0,1.0	-0.133
1841	ENSG00000149476	TKFC	chr11	+	61342460	61342658	61342460	61342495	61342573	61342658	1841	1,0,0	18,16,10	0,0,0	16,7,6	152	74	1	1.0	0.026,0.0,0.0	0.0,0.0,0.0	0.009
1842	ENSG00000149476	TKFC	chr11	+	61333548	61334731	61333548	61333650	61334619	61334731	1842	71,12,20	2,0,0	37,15,6	1,1,0	1043	74	1	1.0	0.716,1.0,1.0	0.724,0.516,1.0	0.159
1846	ENSG00000224609	HSD52	chr1	-	59132472	59133330	59132472	59132746	59133230	59133330	1846	0,0,1	1,0,0	0,0,1	0,0,0	558	74	1	1.0	0.0,NA,1.0	NA,NA,1.0	-0.5
1848	ENSG00000010270	STARD3NL	chr7	+	38215027	38217305	38215027	38215105	38217187	38217305	1848	12,5,17	18,11,36	11,5,13	11,15,37	2156	74	0.693987972835	1.0	0.022,0.015,0.016	0.033,0.011,0.012	-0.001
1849	ENSG00000160789	LMNA	chr1	+	156136920	156137232	156136920	156137028	156137112	156137232	1849	2,5,5	652,522,594	4,2,3	381,292,490	158	74	1	1.0	0.001,0.004,0.004	0.005,0.003,0.003	-0.001
1850	ENSG00000160789	LMNA	chr1	+	156137653	156138757	156137653	156137743	156138487	156138757	1850	157,151,212	62,65,64	81,131,148	32,29,49	818	74	0.294643870303	1.0	0.186,0.174,0.231	0.186,0.29,0.215	-0.033
1852	ENSG00000197415	VEPH1	chr3	-	157459621	157460355	157459621	157459926	157460180	157460355	1852	1,1,0	1,2,2	1,3,1	0,0,0	328	74	1	1.0	0.184,0.101,0.0	1.0,1.0,1.0	-0.905
1853	ENSG00000139793	MBNL2	chr13	+	97346803	97347067	97346803	97347003	97347040	97347067	1853	47,48,72	4,11,15	30,45,61	2,9,11	111	74	0.703653116876	1.0	0.887,0.744,0.762	0.909,0.769,0.787	-0.024
1856	ENSG00000131697	NPHP4	chr1	-	5862810	5866458	5862810	5864033	5864337	5866458	1856	1,3,4	5,2,0	0,2,2	0,0,0	378	74	1	1.0	0.038,0.227,1.0	NA,1.0,1.0	-0.578
1857	ENSG00000131697	NPHP4	chr1	-	5864337	5866458	5864337	5864517	5866372	5866458	1857	23,29,21	0,2,0	11,22,24	0,0,0	1929	74	0.582040951664	1.0	1.0,0.357,1.0	1.0,1.0,1.0	-0.214
1858	ENSG00000131697	NPHP4	chr1	-	5862810	5864033	5862810	5863405	5863889	5864033	1858	24,34,19	2,6,6	6,19,23	6,3,6	558	74	0.215958146461	1.0	0.614,0.429,0.296	0.117,0.456,0.337	0.143
1860	ENSG00000076864	RAP1GAP	chr1	-	21602803	21603912	21602803	21602913	21603834	21603912	1860	0,1,0	2,0,0	1,0,0	0,0,0	995	74	1	1.0	0.0,1.0,NA	1.0,NA,NA	-0.5
1864	ENSG00000105443	CYTH2	chr19	+	48474837	48478145	48474837	48474949	48478065	48478145	1864	26,57,39	11,13,18	15,42,36	5,9,7	3190	74	0.228847497915	1.0	0.052,0.092,0.048	0.065,0.098,0.107	-0.026
1866	ENSG00000092010	PSME1	chr14	+	24138048	24138263	24138048	24138117	24138195	24138263	1866	5,19,18	194,234,195	4,13,13	122,195,170	152	74	0.647306964682	1.0	0.012,0.038,0.043	0.016,0.031,0.036	0.003
1870	ENSG00000269313	MAGIX	chrX	+	49164706	49165090	49164706	49164789	49164907	49165090	1870	1,2,1	1,1,0	2,2,4	0,2,1	192	74	0.277145718243	1.0	0.278,0.435,1.0	1.0,0.278,0.607	-0.057
1871	ENSG00000227954	TARID	chr6	-	133888603	133889212	133888603	133888743	133889125	133889212	1871	5,4,1	0,0,1	3,0,7	0,0,0	456	74	1	1.0	1.0,1.0,0.14	1.0,NA,1.0	-0.287
1873	ENSG00000136068	FLNB	chr3	+	58168439	58169793	58168439	58168658	58169589	58169793	1873	8,0,7	65,48,58	3,7,4	30,23,31	1005	74	0.868004596018	1.0	0.009,0.0,0.009	0.007,0.022,0.009	-0.007
1874	ENSG00000142733	MAP3K6	chr1	-	27356589	27357114	27356589	27356749	27357008	27357114	1874	1,1,3	7,1,2	0,0,0	1,0,1	333	74	1	1.0	0.031,0.182,0.25	0.0,NA,0.0	0.154
1877	ENSG00000169727	GPS1	chr17	+	82056839	82057470	82056839	82056974	82057052	82057470	1877	1,1,1	111,67,44	1,0,1	55,25,48	152	74	1	1.0	0.004,0.007,0.011	0.009,0.0,0.01	0.001
1878	ENSG00000169727	GPS1	chr17	+	82056628	82057470	82056628	82056766	82057052	82057470	1878	78,50,50	1,1,0	44,20,30	0,0,0	360	74	1	1.0	0.941,0.911,1.0	1.0,1.0,1.0	-0.049
1879	ENSG00000169727	GPS1	chr17	+	82056628	82057470	82056628	82056766	82056839	82057470	1879	2,0,0	149,100,93	0,2,1	59,36,57	147	74	1	1.0	0.007,0.0,0.0	0.0,0.027,0.009	-0.01
1880	ENSG00000169727	GPS1	chr17	+	82053867	82054810	82053867	82054049	82054509	82054810	1880	1,0,1	33,8,10	0,0,0	11,5,6	534	74	1	1.0	0.004,0.0,0.014	0.0,0.0,0.0	0.006
1881	ENSG00000169727	GPS1	chr17	+	82053867	82054810	82053867	82054049	82054497	82054810	1881	1,0,1	14,6,4	0,0,0	6,5,7	522	74	1	1.0	0.01,0.0,0.034	0.0,0.0,0.0	0.015
1893	ENSG00000148399	DPH7	chr9	-	137564892	137565154	137564892	137564958	137565084	137565154	1893	7,11,20	24,11,10	8,4,20	15,10,9	200	74	0.977550598426	1.0	0.097,0.27,0.425	0.165,0.129,0.451	0.016
1894	ENSG00000148399	DPH7	chr9	-	137575708	137576167	137575708	137575892	137576079	137576167	1894	25,28,19	0,0,0	27,38,28	0,0,1	261	74	1	1.0	1.0,1.0,1.0	1.0,1.0,0.888	0.037
1896	ENSG00000170291	ELP5	chr17	+	7258587	7259940	7258587	7258683	7259570	7259940	1896	165,112,133	4,2,1	163,126,111	5,0,3	961	74	0.918319522144	1.0	0.761,0.812,0.911	0.715,1.0,0.74	0.01
1898	ENSG00000076604	TRAF4	chr17	+	28747842	28748178	28747842	28747947	28748016	28748178	1898	11,8,12	162,105,108	10,4,8	115,106,97	143	74	0.485541565111	1.0	0.034,0.038,0.054	0.043,0.019,0.041	0.008
189	ENSG00000184436	THAP7	chr22	-	21000646	21001411	21000646	21000787	21001255	21001411	189	39,25,35	41,24,15	38,31,25	55,17,15	542	74	0.679422962278	1.0	0.115,0.125,0.242	0.086,0.199,0.185	0.004
1900	ENSG00000135506	OS9	chr12	+	57695961	57696373	57695961	57696038	57696274	57696373	1900	3,1,9	286,196,263	3,3,8	255,272,235	310	74	1	1.0	0.002,0.001,0.008	0.003,0.003,0.008	-0.001
1902	ENSG00000135506	OS9	chr12	+	57715759	57716193	57715759	57715970	57716088	57716193	1902	6,2,4	44,45,52	5,2,4	37,32,42	192	74	0.817584978538	1.0	0.05,0.017,0.029	0.05,0.024,0.035	-0.004
1903	ENSG00000135506	OS9	chr12	+	57715759	57716193	57715759	57715970	57716091	57716193	1903	7,2,4	122,111,129	5,2,4	89,86,99	195	74	0.927806468687	1.0	0.021,0.007,0.012	0.021,0.009,0.015	-0.002
1904	ENSG00000135506	OS9	chr12	+	57718992	57720263	57718992	57719182	57720098	57720263	1904	14,19,34	261,309,313	14,27,31	182,259,266	990	74	1	1.0	0.004,0.005,0.008	0.006,0.008,0.009	-0.002
1905	ENSG00000092531	SNAP23	chr15	+	42512954	42513447	42512954	42512996	42513335	42513447	1905	8,1,19	0,1,2	5,3,13	0,3,0	413	74	0.737107945891	1.0	1.0,0.152,0.63	1.0,0.152,1.0	-0.123
1906	ENSG00000092531	SNAP23	chr15	+	42512954	42513447	42512954	42512996	42513398	42513447	1906	8,4,24	110,74,78	7,4,14	70,99,104	476	74	0.14764606643	1.0	0.011,0.008,0.046	0.015,0.006,0.02	0.008
1907	ENSG00000092531	SNAP23	chr15	+	42512954	42513447	42512954	42512996	42513173	42513447	1907	8,1,16	2,0,0	5,1,9	1,0,0	251	74	0.841482693071	1.0	0.541,1.0,1.0	0.596,1.0,1.0	-0.018
1908	ENSG00000135469	COQ10A	chr12	+	56269058	56269561	56269058	56269108	56269459	56269561	1908	119,97,69	1,0,0	93,87,51	2,0,0	425	74	1	1.0	0.954,1.0,1.0	0.89,1.0,1.0	0.021
1912	ENSG00000153310	FAM49B	chr8	-	129849242	129852278	129849242	129849369	129852161	129852278	1912	83,99,160	0,0,2	71,122,98	0,0,0	2866	74	1	1.0	1.0,1.0,0.674	1.0,1.0,1.0	-0.109
1915	ENSG00000124357	NAGK	chr2	+	71075554	71076701	71075554	71075642	71076603	71076701	1915	9,3,5	23,13,4	5,5,8	25,7,9	1035	74	0.900289289669	1.0	0.027,0.016,0.082	0.014,0.049,0.06	0.001
1916	ENSG00000124357	NAGK	chr2	+	71075554	71076701	71075554	71075610	71076603	71076701	1916	16,9,8	2,1,1	14,6,10	1,3,1	1067	74	0.580942059691	1.0	0.357,0.384,0.357	0.493,0.122,0.41	0.024
1917	ENSG00000124357	NAGK	chr2	+	71072640	71073594	71072640	71072751	71073481	71073594	1917	16,10,18	23,11,7	8,12,22	25,10,6	804	74	0.966491673467	1.0	0.06,0.077,0.191	0.029,0.099,0.252	-0.017
1918	ENSG00000124357	NAGK	chr2	+	71068649	71070586	71068649	71068712	71070501	71070586	1918	28,24,29	2,0,0	31,24,36	0,0,0	1863	74	0.582017456962	1.0	0.357,1.0,1.0	1.0,1.0,1.0	-0.214
1919	ENSG00000074370	ATP2A3	chr17	-	3923874	3925441	3923874	3924801	3925395	3925441	1919	36,21,21	0,0,1	19,12,19	1,0,2	668	74	0.56717179585	1.0	1.0,1.0,0.699	0.678,1.0,0.513	0.169
1921	ENSG00000164941	INTS8	chr8	+	94867139	94867337	94867139	94867196	94867275	94867337	1921	0,0,1	111,66,121	2,0,1	108,105,111	153	74	1	1.0	0.0,0.0,0.004	0.009,0.0,0.004	-0.003
1922	ENSG00000164941	INTS8	chr8	+	94866157	94866351	94866157	94866191	94866311	94866351	1922	0,3,4	0,1,1	1,0,1	3,0,1	194	74	1	1.0	NA,0.534,0.604	0.113,NA,0.276	0.374
1924	ENSG00000107185	RGP1	chr9	+	35750657	35750989	35750657	35750741	35750839	35750989	1924	0,1,3	20,2,8	1,3,3	13,21,10	172	74	0.35124012676	1.0	0.0,0.177,0.139	0.032,0.058,0.114	0.037
1925	ENSG00000100867	DHRS2	chr14	+	23639793	23643219	23639793	23639895	23643151	23643219	1925	3,1,2	1,1,0	5,1,2	7,1,0	3330	74	0.869907442047	1.0	0.063,0.022,1.0	0.016,0.022,1.0	0.016
1928	ENSG00000124466	LYPD3	chr19	-	43463125	43463769	43463125	43463287	43463598	43463769	1928	1,0,0	13,4,11	0,0,0	4,4,3	385	74	1	1.0	0.015,0.0,0.0	0.0,0.0,0.0	0.005
192	ENSG00000197448	GSTK1	chr7	+	143264991	143265296	143264991	143265092	143265260	143265296	192	49,30,31	179,124,138	43,19,23	116,95,80	242	74	0.441853723436	1.0	0.077,0.069,0.064	0.102,0.058,0.081	-0.01
1931	ENSG00000103249	CLCN7	chr16	-	1449275	1450666	1449275	1449327	1450496	1450666	1931	39,25,51	5,1,2	21,15,38	1,0,2	1243	74	0.240562803559	1.0	0.317,0.598,0.603	0.556,1.0,0.531	-0.19
193	ENSG00000197448	GSTK1	chr7	+	143264547	143265092	143264547	143264676	143264991	143265092	193	100,48,85	395,321,213	81,70,92	334,286,225	389	74	0.303558191837	1.0	0.046,0.028,0.071	0.044,0.044,0.072	-0.005
1941	ENSG00000111674	ENO2	chr12	+	6916670	6917107	6916670	6916729	6917037	6917107	1941	1,8,7	1,1,0	1,3,5	0,0,1	382	74	1	1.0	0.162,0.608,1.0	1.0,1.0,0.492	-0.241
1942	ENSG00000125247	TMTC4	chr13	-	100634804	100635195	100634804	100634936	100635023	100635195	1942	1,0,1	17,18,12	0,0,0	20,13,9	161	74	1	1.0	0.026,0.0,0.037	0.0,0.0,0.0	0.021
1944	ENSG00000214078	CPNE1	chr20	-	35632162	35632385	35632162	35632234	35632310	35632385	1944	2,1,0	78,28,26	2,0,3	54,24,19	150	74	0.486774130234	1.0	0.012,0.017,0.0	0.018,0.0,0.072	-0.02
1946	ENSG00000214078	CPNE1	chr20	-	35626043	35626803	35626043	35626381	35626566	35626803	1946	12,12,19	18,9,3	3,12,15	2,5,3	259	74	0.350584761441	1.0	0.16,0.276,0.644	0.3,0.407,0.588	-0.072
1947	ENSG00000214078	CPNE1	chr20	-	35626043	35626803	35626043	35626381	35626562	35626803	1947	12,12,18	0,0,2	3,12,15	0,0,0	255	74	1	1.0	1.0,1.0,0.723	1.0,1.0,1.0	-0.092
1948	ENSG00000133816	MICAL2	chr11	+	12259794	12263785	12259794	12259897	12263559	12263785	1948	753,769,590	0,0,0	453,893,662	0,0,1	3736	74	1	1.0	1.0,1.0,1.0	1.0,1.0,0.929	0.024
1950	ENSG00000149792	MRPL49	chr11	+	65125725	65127363	65125725	65125942	65126056	65127363	1950	212,159,139	1,0,0	178,185,147	1,1,2	188	74	0.687901476922	1.0	0.988,1.0,1.0	0.986,0.986,0.967	0.016
1952	ENSG00000185787	MORF4L1	chr15	+	78890988	78891572	78890988	78891014	78891483	78891572	1952	8,13,18	1275,1423,1012	9,10,15	1168,1320,1086	543	74	1	1.0	0.001,0.001,0.002	0.001,0.001,0.002	0.0
1953	ENSG00000103168	TAF1C	chr16	-	84183075	84183328	84183075	84183149	84183243	84183328	1953	1,0,0	21,3,9	0,0,0	12,6,8	168	74	1	1.0	0.021,0.0,0.0	0.0,0.0,0.0	0.007
1954	ENSG00000103168	TAF1C	chr16	-	84181745	84182058	84181745	84181863	84181941	84182058	1954	12,5,6	10,7,6	6,7,8	7,3,5	152	74	0.476245246656	1.0	0.369,0.258,0.327	0.294,0.532,0.438	-0.103
1955	ENSG00000103168	TAF1C	chr16	-	84180169	84181186	84180169	84180344	84181042	84181186	1955	50,36,51	17,2,2	31,22,35	15,6,0	772	74	0.820830546826	1.0	0.22,0.633,0.71	0.165,0.26,1.0	0.046
1956	ENSG00000103168	TAF1C	chr16	-	84181327	84181663	84181327	84181463	84181591	84181663	1956	3,4,1	4,0,0	2,0,5	1,0,0	202	74	1	1.0	0.216,1.0,1.0	0.423,NA,1.0	0.027
1958	ENSG00000143624	INTS3	chr1	+	153772339	153772711	153772339	153772440	153772638	153772711	1958	5,8,12	40,34,40	4,12,7	26,24,31	272	74	0.496309856492	1.0	0.033,0.06,0.075	0.04,0.12,0.058	-0.017
1959	ENSG00000143624	INTS3	chr1	+	153773192	153774808	153773192	153773331	153774517	153774808	1959	356,452,361	1,0,1	295,331,337	1,1,2	1260	74	1	1.0	0.954,1.0,0.955	0.945,0.951,0.908	0.035
1960	ENSG00000162078	ZG16B	chr16	+	2830414	2830796	2830414	2830493	2830693	2830796	1960	3,0,5	10,6,3	2,3,2	3,2,7	274	74	0.831683669334	1.0	0.075,0.0,0.31	0.153,0.288,0.072	-0.043
1961	ENSG00000169714	CNBP	chr3	-	129171078	129171538	129171078	129171283	129171445	129171538	1961	11,24,22	5,7,9	11,17,8	4,8,4	236	74	0.626959643769	1.0	0.408,0.518,0.434	0.463,0.4,0.385	0.037
1963	ENSG00000169714	CNBP	chr3	-	129171078	129171538	129171078	129171277	129171445	129171538	1963	14,29,28	357,700,529	12,24,14	288,576,508	242	74	0.307680348742	1.0	0.012,0.013,0.016	0.013,0.013,0.008	0.002
1965	ENSG00000154832	CXXC1	chr18	-	50285748	50286257	50285748	50285928	50286021	50286257	1965	4,5,3	6,2,5	3,4,5	0,3,4	167	74	0.293471956045	1.0	0.228,0.526,0.21	1.0,0.371,0.356	-0.254
1966	ENSG00000178719	GRINA	chr8	+	143991877	143992373	143991877	143992078	143992244	143992373	1966	8,19,30	84,60,52	5,11,16	42,31,57	240	74	0.426718791897	1.0	0.029,0.089,0.151	0.035,0.099,0.08	0.018
1967	ENSG00000178719	GRINA	chr8	+	143991691	143992373	143991691	143991804	143992244	143992373	1967	443,338,312	0,0,0	295,259,298	1,0,0	514	74	1	1.0	1.0,1.0,1.0	0.977,1.0,1.0	0.008
1968	ENSG00000178719	GRINA	chr8	+	143991877	143992373	143991877	143991949	143992244	143992373	1968	444,334,312	3,1,0	295,258,296	0,0,0	369	74	0.96809327256	1.0	0.967,0.985,1.0	1.0,1.0,1.0	-0.016
1969	ENSG00000178719	GRINA	chr8	+	143991691	143992373	143991691	143991804	143991877	143992373	1969	0,4,1	231,168,152	0,1,2	135,112,128	147	74	1	1.0	0.0,0.012,0.003	0.0,0.004,0.008	0.001
1970	ENSG00000157796	WDR19	chr4	+	39272979	39274958	39272979	39273061	39274807	39274958	1970	151,197,321	14,9,10	139,256,265	12,7,5	1820	74	0.447153761209	1.0	0.305,0.471,0.566	0.32,0.598,0.683	-0.086
1971	ENSG00000131018	SYNE1	chr6	-	152329729	152331890	152329729	152330993	152331347	152331890	1971	9,0,1	1,0,0	3,2,1	0,0,0	428	74	1	1.0	0.609,NA,1.0	1.0,1.0,1.0	-0.196
1974	ENSG00000006025	OSBPL7	chr17	-	47807372	47808399	47807372	47807836	47808190	47808399	1974	8,8,13	1,0,0	7,8,4	0,0,0	428	74	1	1.0	0.58,1.0,1.0	1.0,1.0,1.0	-0.14
1975	ENSG00000006025	OSBPL7	chr17	-	47816106	47816482	47816106	47816202	47816387	47816482	1975	0,0,1	0,0,0	0,0,0	1,0,0	259	74	1	1.0	NA,NA,1.0	0.0,NA,NA	1.0
1976	ENSG00000068308	OTUD5	chrX	-	48934463	48934867	48934463	48934612	48934710	48934867	1976	7,8,19	162,112,116	10,9,16	122,169,147	172	74	0.790986357496	1.0	0.018,0.03,0.066	0.034,0.022,0.045	0.004
1977	ENSG00000068308	OTUD5	chrX	-	48934463	48934867	48934463	48934612	48934695	48934867	1977	5,7,16	8,2,9	10,8,15	7,9,10	157	74	0.782652234076	1.0	0.228,0.623,0.456	0.402,0.295,0.414	0.065
1980	ENSG00000139350	NEDD1	chr12	+	96907603	96907856	96907603	96907624	96907701	96907856	1980	6,9,9	0,0,0	8,7,1	0,1,0	151	74	1	1.0	1.0,1.0,1.0	1.0,0.774,1.0	0.075
1981	ENSG00000126460	PRRG2	chr19	+	49583206	49583717	49583206	49583304	49583541	49583717	1981	0,0,0	0,1,0	2,0,0	1,2,1	311	74	1	1.0	NA,0.0,NA	0.322,0.0,0.0	-0.107
1983	ENSG00000147454	SLC25A37	chr8	+	23566107	23568378	23566107	23566813	23568321	23568378	1983	787,546,969	11,11,8	609,874,909	9,13,10	1582	74	0.957914132201	1.0	0.77,0.699,0.85	0.76,0.759,0.81	-0.003
1984	ENSG00000147454	SLC25A37	chr8	+	23566107	23568378	23566107	23566336	23568258	23568378	1984	949,624,1172	7,4,3	752,1060,1052	2,6,3	1996	74	0.445045526362	1.0	0.834,0.853,0.935	0.933,0.868,0.929	-0.036
1985	ENSG00000147454	SLC25A37	chr8	+	23566107	23568378	23566107	23566336	23568321	23568378	1985	987,656,1204	4,4,4	781,1099,1098	1,1,5	2059	74	0.142557093179	1.0	0.899,0.855,0.915	0.966,0.975,0.888	-0.053
1989	ENSG00000099821	POLRMT	chr19	-	617569	618586	617569	617655	618487	618586	1989	32,66,57	0,0,1	15,30,48	1,0,0	906	74	1	1.0	1.0,1.0,0.823	0.551,1.0,1.0	0.091
1991	ENSG00000102977	ACD	chr16	-	67658927	67659613	67658927	67659079	67659536	67659613	1991	22,43,33	0,0,0	7,30,26	0,0,1	531	74	1	1.0	1.0,1.0,1.0	1.0,1.0,0.784	0.072
1992	ENSG00000132026	RTBDN	chr19	-	12834784	12835415	12834784	12834846	12835082	12835415	1992	2,2,2	5,0,7	0,4,3	3,5,1	310	74	0.691157999443	1.0	0.087,1.0,0.064	0.0,0.16,0.417	0.191
1993	ENSG00000140398	NEIL1	chr15	+	75354249	75354492	75354249	75354277	75354430	75354492	1993	11,9,12	0,0,0	7,9,12	1,0,0	227	74	1	1.0	1.0,1.0,1.0	0.695,1.0,1.0	0.102
1994	ENSG00000176697	BDNF	chr11	-	27654892	27659658	27654892	27658585	27658819	27659658	1994	0,4,4	0,0,1	0,2,4	0,0,0	308	74	1	1.0	NA,1.0,0.49	NA,1.0,1.0	-0.255
1995	ENSG00000007923	DNAJC11	chr1	-	6637446	6638364	6637446	6637504	6638294	6638364	1995	9,5,5	44,17,13	4,7,8	26,11,11	864	74	0.308225627801	1.0	0.017,0.025,0.032	0.013,0.052,0.059	-0.017
1996	ENSG00000007923	DNAJC11	chr1	-	6637446	6638364	6637446	6637504	6638082	6638364	1996	7,2,3	2,1,1	4,2,3	0,3,1	652	74	0.592872058514	1.0	0.284,0.185,0.254	1.0,0.07,0.254	-0.2
1997	ENSG00000183207	RUVBL2	chr19	+	49009972	49010611	49009972	49010066	49010487	49010611	1997	11,4,7	96,41,42	3,5,4	37,24,43	495	74	0.689205738763	1.0	0.017,0.014,0.024	0.012,0.03,0.014	-0.0
1998	ENSG00000163728	TTC14	chr3	+	180608700	180610003	180608700	180608810	180609629	180610003	1998	104,164,221	11,4,11	140,239,166	19,8,10	893	74	0.575890101696	1.0	0.439,0.773,0.625	0.379,0.712,0.579	0.056
199	ENSG00000011243	AKAP8L	chr19	-	15403474	15403715	15403474	15403555	15403657	15403715	199	144,101,79	30,11,4	96,91,102	17,7,10	176	74	0.798922865415	1.0	0.669,0.794,0.893	0.704,0.845,0.811	-0.001
1	ENSG00000146263	MMS22L	chr6	-	97269901	97272881	97269901	97269992	97272703	97272881	1	5,6,3	11,5,4	3,4,0	11,5,3	2785	74	0.668449038451	1.0	0.012,0.031,0.02	0.007,0.021,0.0	0.012
2002	ENSG00000111640	GAPDH	chr12	+	6536683	6537010	6536683	6536817	6536919	6537010	2002	196,80,146	3,2,1	194,106,103	3,2,0	176	74	0.72006750532	1.0	0.965,0.944,0.984	0.965,0.957,1.0	-0.01
2003	ENSG00000111640	GAPDH	chr12	+	6536683	6537010	6536683	6536790	6536919	6537010	2003	234,100,180	15697,14571,14944	243,125,116	9851,13072,13256	203	74	1	1.0	0.005,0.002,0.004	0.009,0.003,0.003	-0.001
2006	ENSG00000104880	ARHGEF18	chr19	+	7470125	7472477	7470125	7470315	7470536	7472477	2006	30,29,24	1,7,5	12,20,23	3,0,2	295	74	0.28293839635	1.0	0.883,0.51,0.546	0.501,1.0,0.743	-0.102
200	ENSG00000011243	AKAP8L	chr19	-	15403474	15404042	15403474	15403715	15404009	15404042	200	4,2,1	72,36,26	0,2,6	46,36,27	368	74	0.735611808745	1.0	0.011,0.011,0.008	0.0,0.011,0.043	-0.008
2010	ENSG00000077380	DYNC1I2	chr2	+	171725918	171726293	171725918	171726081	171726193	171726293	2010	3,1,1	156,88,64	2,1,3	135,86,68	186	74	1	1.0	0.008,0.005,0.006	0.006,0.005,0.017	-0.003
2011	ENSG00000171109	MFN1	chr3	+	179378340	179378814	179378340	179378443	179378584	179378814	2011	3,2,5	90,54,43	3,4,0	100,85,46	215	74	0.695458599602	1.0	0.011,0.013,0.038	0.01,0.016,0.0	0.012
2012	ENSG00000179364	PACS2	chr14	+	105383358	105384463	105383358	105383513	105384352	105384463	2012	0,0,0	1,2,0	1,0,0	1,0,2	913	74	1	1.0	0.0,0.0,NA	0.075,NA,0.0	-0.037
2017	ENSG00000119397	CNTRL	chr9	+	121168095	121168321	121168095	121168136	121168211	121168321	2017	4,2,0	1,0,0	1,1,2	1,0,0	149	74	1	1.0	0.665,1.0,NA	0.332,1.0,1.0	0.055
2018	ENSG00000261408	TEN1-CDK3	chr17	+	76002510	76003398	76002510	76002612	76003194	76003398	2018	3,2,9	11,7,11	4,3,7	8,3,6	656	74	0.355948287929	1.0	0.03,0.031,0.084	0.053,0.101,0.116	-0.042
2019	ENSG00000106346	USP42	chr7	+	6139091	6140195	6139091	6139194	6140127	6140195	2019	1,4,2	14,3,10	0,3,2	7,7,4	1007	74	0.847860959611	1.0	0.005,0.089,0.014	0.0,0.031,0.035	0.014
2020	ENSG00000174851	YIF1A	chr11	-	66284579	66284966	66284579	66284783	66284868	66284966	2020	7,7,7	0,2,0	1,2,6	0,0,0	159	74	1	1.0	1.0,0.62,1.0	1.0,1.0,1.0	-0.127
2021	ENSG00000174851	YIF1A	chr11	-	66284579	66284966	66284579	66284783	66284872	66284966	2021	7,7,7	45,35,34	1,2,6	17,8,25	163	74	0.590460019224	1.0	0.066,0.083,0.085	0.026,0.102,0.098	0.003
2022	ENSG00000072121	ZFYVE26	chr14	-	67761365	67762412	67761365	67761584	67762202	67762412	2022	3,1,1	4,1,4	2,2,3	0,3,2	692	74	0.823755581453	1.0	0.074,0.097,0.026	1.0,0.067,0.138	-0.336
2025	ENSG00000147162	OGT	chrX	+	71544566	71548023	71544566	71544635	71547906	71548023	2025	744,395,943	33,10,4	623,927,885	40,7,6	3345	74	0.804818908474	1.0	0.333,0.466,0.839	0.256,0.746,0.765	-0.043
2026	ENSG00000212694	LINC01089	chr12	-	121795266	121796242	121795266	121795726	121796190	121796242	2026	72,69,46	1,1,0	52,43,45	1,2,0	538	74	1	1.0	0.908,0.905,1.0	0.877,0.747,1.0	0.063
2027	ENSG00000120509	PDZD11	chrX	-	70289254	70289593	70289254	70289354	70289521	70289593	2027	11,3,3	31,19,10	7,1,4	23,24,21	241	74	0.241182230353	1.0	0.098,0.046,0.084	0.085,0.013,0.055	0.025
2028	ENSG00000115464	USP34	chr2	-	61206759	61208977	61206759	61206886	61208898	61208977	2028	4,7,14	15,15,20	5,4,6	13,24,13	2086	74	0.216401257004	1.0	0.009,0.016,0.024	0.013,0.006,0.016	0.005
2029	ENSG00000115464	USP34	chr2	-	61236025	61236389	61236025	61236073	61236324	61236389	2029	0,0,3	0,0,1	0,0,0	2,2,0	325	74	1	1.0	NA,NA,0.406	0.0,0.0,NA	0.406
202	ENSG00000011243	AKAP8L	chr19	-	15398629	15399410	15398629	15398766	15399301	15399410	202	6,4,2	2,0,0	2,0,4	0,0,2	609	74	1	1.0	0.267,1.0,1.0	1.0,NA,0.196	0.158
2032	ENSG00000105202	FBL	chr19	-	39834457	39834813	39834457	39834562	39834667	39834813	2032	4,2,0	970,1258,1427	4,0,3	629,810,1083	179	74	1	1.0	0.002,0.001,0.0	0.003,0.0,0.001	-0.0
2035	ENSG00000100802	C14orf93	chr14	-	22998426	22999156	22998426	22998741	22999053	22999156	2035	52,35,29	5,2,2	33,40,37	1,1,3	386	74	0.203510093118	1.0	0.666,0.77,0.735	0.864,0.885,0.703	-0.094
2037	ENSG00000169733	RFNG	chr17	-	82050661	82051342	82050661	82050764	82051293	82051342	2037	3,7,12	0,1,2	2,2,3	0,0,3	603	74	0.59439663096	1.0	1.0,0.462,0.424	1.0,1.0,0.109	-0.074
2039	ENSG00000169733	RFNG	chr17	-	82049676	82050006	82049676	82049842	82049917	82050006	2039	9,5,13	6,7,6	3,2,3	2,3,5	149	74	0.201851908799	1.0	0.427,0.262,0.518	0.427,0.249,0.23	0.1
2040	ENSG00000169733	RFNG	chr17	-	82049676	82050555	82049676	82050006	82050401	82050555	2040	48,65,93	6,5,5	44,36,60	2,2,5	469	74	0.553111811335	1.0	0.558,0.672,0.746	0.776,0.74,0.654	-0.065
2041	ENSG00000169733	RFNG	chr17	-	82047901	82049116	82047901	82048807	82049030	82049116	2041	0,0,1	47,50,40	0,0,1	23,28,43	297	74	1	1.0	0.0,0.0,0.006	0.0,0.0,0.006	0.0
2046	ENSG00000102226	USP11	chrX	+	47247071	47247419	47247071	47247221	47247303	47247419	2046	0,1,2	27,25,19	0,1,1	24,20,23	156	74	1	1.0	0.0,0.019,0.048	0.0,0.023,0.02	0.008
2047	ENSG00000102226	USP11	chrX	+	47247303	47247699	47247303	47247419	47247610	47247699	2047	1,1,1	31,25,20	0,1,3	22,33,23	265	74	1	1.0	0.009,0.011,0.014	0.0,0.008,0.035	-0.003
2048	ENSG00000234545	FAM133B	chr7	-	92577654	92578182	92577654	92577717	92578149	92578182	2048	8,18,52	18,26,25	8,33,23	25,27,27	506	74	0.391868856496	1.0	0.061,0.092,0.233	0.045,0.152,0.111	0.026
2049	ENSG00000234545	FAM133B	chr7	-	92577654	92578182	92577654	92577676	92578149	92578182	2049	19,33,58	0,6,15	20,51,36	2,4,4	547	74	0.724176945624	1.0	1.0,0.427,0.343	0.575,0.633,0.549	0.004
2050	ENSG00000142541	RPL13A	chr19	+	49489849	49490297	49489849	49489912	49490231	49490297	2050	53,37,42	44,108,94	41,26,18	28,32,57	393	74	0.284111930586	1.0	0.185,0.061,0.078	0.216,0.133,0.056	-0.027
2051	ENSG00000142541	RPL13A	chr19	+	49491039	49491547	49491039	49491099	49491424	49491547	2051	60,55,78	4779,6619,5638	55,37,46	3296,2994,4541	399	74	1	1.0	0.002,0.002,0.003	0.003,0.002,0.002	0.0
2052	ENSG00000142541	RPL13A	chr19	+	49489849	49491547	49489849	49491266	49491424	49491547	2052	34,30,37	1,15,29	38,24,23	1,3,11	232	74	0.314205773344	1.0	0.916,0.389,0.289	0.924,0.718,0.4	-0.149
2053	ENSG00000142541	RPL13A	chr19	+	49490231	49490576	49490231	49490297	49490474	49490576	2053	31,39,33	6542,7994,6716	31,29,29	5087,5349,6156	251	74	1	1.0	0.001,0.001,0.001	0.002,0.002,0.001	-0.001
2055	ENSG00000142541	RPL13A	chr19	+	49489849	49490297	49489849	49489922	49490231	49490297	2055	53,37,42	2292,3066,2288	41,26,18	1191,863,1846	383	74	1	1.0	0.004,0.002,0.004	0.007,0.006,0.002	-0.002
2056	ENSG00000142541	RPL13A	chr19	+	49489849	49490297	49489849	49490090	49490231	49490297	2056	33,28,26	0,0,0	35,18,12	0,1,2	215	74	0.702377638694	1.0	1.0,1.0,1.0	1.0,0.861,0.674	0.155
2057	ENSG00000142541	RPL13A	chr19	+	49490778	49491099	49490778	49490864	49491039	49491099	2057	21,21,14	1963,2604,2186	24,18,15	1185,1095,1781	249	74	1	1.0	0.003,0.002,0.002	0.006,0.005,0.002	-0.002
2058	ENSG00000149823	VPS51	chr11	+	65109704	65110603	65109704	65109923	65110481	65110603	2058	11,5,7	7,3,3	4,8,4	5,1,2	632	74	0.651985301289	1.0	0.155,0.163,0.215	0.086,0.484,0.19	-0.076
2062	ENSG00000129347	KRI1	chr19	-	10559358	10559708	10559358	10559529	10559612	10559708	2062	1,1,2	23,17,15	0,1,0	23,12,12	157	74	0.753307864704	1.0	0.02,0.027,0.059	0.0,0.038,0.0	0.023
2064	ENSG00000129347	KRI1	chr19	-	10564928	10565790	10564928	10565034	10565716	10565790	2064	10,7,12	13,0,1	7,3,10	3,0,0	756	74	0.144765831837	1.0	0.07,1.0,0.54	0.186,1.0,1.0	-0.192
2065	ENSG00000129347	KRI1	chr19	-	10557551	10557895	10557551	10557682	10557768	10557895	2065	3,1,1	7,7,9	0,0,1	2,0,9	160	74	1	1.0	0.165,0.062,0.049	0.0,NA,0.049	0.068
2066	ENSG00000117335	CD46	chr1	+	207759638	207761446	207759638	207759724	207761248	207761446	2066	82,83,151	595,998,835	79,150,147	623,1316,842	1598	74	1	1.0	0.006,0.004,0.008	0.006,0.005,0.008	-0.0
2067	ENSG00000117335	CD46	chr1	+	207767012	207770362	207767012	207767195	207770320	207770362	2067	373,482,754	619,1375,1146	407,680,669	689,1671,1096	3199	74	0.808710069316	1.0	0.014,0.008,0.015	0.013,0.009,0.014	0.0
2068	ENSG00000093009	CDC45	chr22	+	19479737	19480217	19479737	19480019	19480157	19480217	2068	1,1,3	31,8,8	0,0,0	14,7,10	212	74	0.822739844659	1.0	0.011,0.042,0.116	0.0,0.0,0.0	0.056
2073	ENSG00000164877	MICALL2	chr7	-	1436741	1437608	1436741	1436856	1437534	1437608	2073	26,21,29	1,0,0	10,12,21	0,0,0	752	74	1	1.0	0.719,1.0,1.0	1.0,1.0,1.0	-0.094
2074	ENSG00000164877	MICALL2	chr7	-	1438096	1438353	1438096	1438220	1438288	1438353	2074	1,0,0	9,2,7	0,0,1	4,0,2	142	74	1	1.0	0.055,0.0,0.0	0.0,NA,0.207	-0.085
2075	ENSG00000164877	MICALL2	chr7	-	1440590	1442484	1440590	1440684	1442191	1442484	2075	10,9,17	7,0,5	6,3,11	2,1,2	1581	74	0.953571002608	1.0	0.063,1.0,0.137	0.123,0.123,0.205	0.25
2077	ENSG00000127445	PIN1	chr19	+	9849089	9849682	9849089	9849201	9849532	9849682	2077	277,310,288	19,17,9	217,157,219	9,7,14	405	74	0.952547189132	1.0	0.727,0.769,0.854	0.815,0.804,0.741	-0.003
2079	ENSG00000165609	NUDT5	chr10	-	12170716	12170908	12170716	12170770	12170899	12170908	2079	13,14,13	199,301,231	19,9,7	227,265,217	203	74	0.681155087884	1.0	0.023,0.017,0.02	0.03,0.012,0.012	0.002
2080	ENSG00000173846	PLK3	chr1	+	44804338	44804779	44804338	44804501	44804649	44804779	2080	1,2,0	16,15,5	2,1,0	15,11,3	222	74	1	1.0	0.02,0.043,0.0	0.043,0.029,0.0	-0.003
2081	ENSG00000173846	PLK3	chr1	+	44802954	44803391	44802954	44803153	44803267	44803391	2081	3,1,0	4,2,2	0,3,0	1,1,0	188	74	1	1.0	0.228,0.164,0.0	0.0,0.541,NA	-0.14
2086	ENSG00000197070	ARRDC1	chr9	+	137612895	137613510	137612895	137613006	137613412	137613510	2086	17,8,18	2,0,0	4,3,11	0,0,1	480	74	0.888499763361	1.0	0.567,1.0,1.0	1.0,1.0,0.629	-0.021
2087	ENSG00000197070	ARRDC1	chr9	+	137612895	137613510	137612895	137613006	137613459	137613510	2087	17,11,21	15,4,11	5,5,15	6,6,11	527	74	0.194672357569	1.0	0.137,0.279,0.211	0.105,0.105,0.161	0.085
2089	ENSG00000197070	ARRDC1	chr9	+	137613614	137614214	137613614	137613769	137614031	137614214	2089	3,2,2	74,50,60	1,2,2	87,41,34	336	74	1	1.0	0.009,0.009,0.007	0.003,0.011,0.013	-0.001
2094	ENSG00000115211	EIF2B4	chr2	-	27369413	27369919	27369413	27369549	27369875	27369919	2094	3,4,7	12,9,6	6,9,6	9,10,2	400	74	0.149855971897	1.0	0.044,0.076,0.178	0.11,0.143,0.357	-0.104
2097	ENSG00000115183	TANC1	chr2	+	159219237	159219867	159219237	159219361	159219691	159219867	2097	10,1,16	11,3,7	7,3,8	8,6,7	404	74	0.454454960178	1.0	0.143,0.058,0.295	0.138,0.084,0.173	0.034
2098	ENSG00000113013	HSPA9	chr5	-	138556773	138557496	138556773	138556866	138557401	138557496	2098	54,117,195	1195,1854,1672	43,101,124	1167,1644,1291	609	74	0.637223452279	1.0	0.005,0.008,0.014	0.004,0.007,0.012	0.001
209	ENSG00000068354	TBC1D25	chrX	+	48558896	48559346	48558896	48559024	48559157	48559346	209	0,1,2	6,6,8	1,0,0	4,3,1	207	74	0.369839300212	1.0	0.0,0.056,0.082	0.082,0.0,0.0	0.019
2101	ENSG00000184154	LRTOMT	chr11	+	72094947	72096895	72094947	72095096	72095378	72096895	2101	1,0,2	6,9,10	0,3,3	0,5,8	356	74	1	1.0	0.033,0.0,0.04	NA,0.111,0.072	-0.067
2103	ENSG00000169764	UGP2	chr2	+	63887401	63890185	63887401	63887644	63890080	63890185	2103	42,70,93	619,794,957	40,71,54	705,773,855	2510	74	1	1.0	0.002,0.003,0.003	0.002,0.003,0.002	0.0
2106	ENSG00000076706	MCAM	chr11	-	119310755	119311421	119310755	119311185	119311279	119311421	2106	1,2,0	438,185,201	0,0,0	291,144,193	168	74	1	1.0	0.001,0.005,0.0	0.0,0.0,0.0	0.002
2107	ENSG00000076706	MCAM	chr11	-	119314832	119315263	119314832	119315040	119315138	119315263	2107	0,0,1	96,39,32	0,0,0	46,23,23	172	74	1	1.0	0.0,0.0,0.013	0.0,0.0,0.0	0.004
2108	ENSG00000076706	MCAM	chr11	-	119312769	119314576	119312769	119312949	119314488	119314576	2108	11,8,20	267,112,92	14,13,11	237,112,103	1613	74	1	1.0	0.002,0.003,0.01	0.003,0.005,0.005	0.001
2110	ENSG00000076706	MCAM	chr11	-	119310755	119311185	119310755	119310903	119311089	119311185	2110	13,2,13	191,103,87	4,2,11	124,54,91	260	74	0.525784216923	1.0	0.019,0.005,0.041	0.009,0.01,0.033	0.004
2111	ENSG00000196689	TRPV1	chr17	-	3590963	3591353	3590963	3591116	3591186	3591353	2111	0,1,0	7,2,3	1,0,0	5,3,4	144	74	1	1.0	0.0,0.204,0.0	0.093,0.0,0.0	0.037
2113	ENSG00000111667	USP5	chr12	+	6863829	6864195	6863829	6863973	6864049	6864195	2113	5,4,7	143,49,52	0,3,6	73,37,48	150	74	0.525297356859	1.0	0.017,0.039,0.062	0.0,0.038,0.058	0.007
2115	ENSG00000214063	TSPAN4	chr11	+	865512	865825	865512	865614	865693	865825	2115	2,8,0	199,98,124	0,0,2	100,60,118	153	74	0.862501266167	1.0	0.005,0.038,0.0	0.0,0.0,0.008	0.012
2116	ENSG00000214063	TSPAN4	chr11	+	864436	865825	864436	864511	865693	865825	2116	145,96,101	4,1,0	98,64,82	6,1,0	1256	74	0.433547368513	1.0	0.681,0.85,1.0	0.49,0.79,1.0	0.084
2117	ENSG00000137752	CASP1	chr11	-	105025507	105026356	105025507	105025600	105026225	105026356	2117	3,8,2	4,12,5	9,12,5	16,3,8	699	74	0.258333663597	1.0	0.074,0.066,0.041	0.056,0.297,0.062	-0.078
2119	ENSG00000223705	NSUN5P1	chr7	+	75412788	75415023	75412788	75412932	75414884	75415023	2119	163,80,139	2,0,2	123,148,123	3,0,1	2026	74	0.98375489457	1.0	0.749,1.0,0.717	0.6,1.0,0.818	0.016
2120	ENSG00000223705	NSUN5P1	chr7	+	75415591	75416191	75415591	75415778	75415980	75416191	2120	31,15,19	6,5,8	21,14,10	4,2,5	276	74	0.701811797833	1.0	0.581,0.446,0.389	0.585,0.652,0.349	-0.057
2122	ENSG00000223705	NSUN5P1	chr7	+	75415980	75416191	75415980	75416030	75416102	75416191	2122	12,4,4	0,0,1	2,3,4	0,0,0	146	74	1	1.0	1.0,1.0,0.67	1.0,1.0,1.0	-0.11
2123	ENSG00000174177	CTU2	chr16	+	88714382	88714737	88714382	88714486	88714586	88714737	2123	0,1,0	2,0,0	0,0,0	0,2,0	174	74	1	1.0	0.0,1.0,NA	NA,0.0,NA	0.5
2124	ENSG00000272888	LINC01578	chr15	+	92883584	92883778	92883584	92883619	92883743	92883778	2124	50,102,52	0,1,1	50,89,50	0,0,0	198	74	1	1.0	1.0,0.974,0.951	1.0,1.0,1.0	-0.025
212	ENSG00000128581	IFT22	chr7	-	101318123	101319032	101318123	101318213	101318955	101319032	212	1,1,3	29,18,20	0,0,0	46,22,10	816	74	1	1.0	0.003,0.005,0.013	0.0,0.0,0.0	0.007
2130	ENSG00000170515	PA2G4	chr12	+	56106989	56107256	56106989	56107095	56107186	56107256	2130	0,0,0	528,216,181	3,0,1	482,277,197	165	74	1	1.0	0.0,0.0,0.0	0.003,0.0,0.002	-0.002
2132	ENSG00000260916	CCPG1	chr15	-	55359538	55360944	55359538	55359690	55360839	55360944	2132	2266,2887,3840	0,1,1	2423,3174,3405	0,0,0	1223	74	1	1.0	1.0,0.994,0.996	1.0,1.0,1.0	-0.003
2133	ENSG00000128159	TUBGCP6	chr22	-	50219956	50221874	50219956	50220015	50220250	50221874	2133	8,1,9	0,0,0	3,2,6	0,1,0	309	74	1	1.0	1.0,1.0,1.0	1.0,0.324,1.0	0.225
2134	ENSG00000128159	TUBGCP6	chr22	-	50219956	50221874	50219956	50220015	50220191	50221874	2134	3,1,4	0,0,1	1,2,5	0,0,0	250	74	1	1.0	1.0,1.0,0.542	1.0,1.0,1.0	-0.153
2137	ENSG00000128159	TUBGCP6	chr22	-	50219287	50219791	50219287	50219456	50219643	50219791	2137	1,0,1	1,0,1	0,0,0	0,0,1	261	74	1	1.0	0.221,NA,0.221	NA,NA,0.0	0.221
2139	ENSG00000140465	CYP1A1	chr15	-	74722272	74723123	74722272	74722341	74722534	74723123	2139	23,39,44	0,1,1	15,51,42	0,0,1	267	74	1	1.0	1.0,0.915,0.924	1.0,1.0,0.921	-0.027
2141	ENSG00000174080	CTSF	chr11	-	66565670	66565927	66565670	66565749	66565830	66565927	2141	3,3,2	1,0,1	1,3,1	0,0,0	155	74	1	1.0	0.589,1.0,0.488	1.0,1.0,1.0	-0.308
2142	ENSG00000174080	CTSF	chr11	-	66564087	66564648	66564087	66564146	66564557	66564648	2142	45,55,56	19,25,25	25,31,48	4,10,20	485	74	0.27460649477	1.0	0.265,0.251,0.255	0.488,0.321,0.268	-0.102
2143	ENSG00000174080	CTSF	chr11	-	66565670	66565927	66565670	66565751	66565830	66565927	2143	3,3,2	50,41,49	1,3,1	28,39,32	153	74	0.553627535522	1.0	0.028,0.034,0.019	0.017,0.036,0.015	0.004
2144	ENSG00000188283	ZNF383	chr19	+	37235548	37236074	37235548	37235675	37235978	37236074	2144	8,10,3	12,13,8	5,8,4	13,15,10	377	74	0.376219481794	1.0	0.116,0.131,0.069	0.07,0.095,0.073	0.026
2145	ENSG00000188283	ZNF383	chr19	+	37235548	37236074	37235548	37235758	37235978	37236074	2145	4,10,2	0,0,0	2,4,4	1,1,0	294	74	1	1.0	1.0,1.0,1.0	0.335,0.502,1.0	0.388
214	ENSG00000094880	CDC23	chr5	-	138191861	138192388	138191861	138191937	138192268	138192388	214	3,2,2	32,41,53	2,5,0	30,44,35	405	74	1	1.0	0.017,0.009,0.007	0.012,0.02,0.0	0.0
2152	ENSG00000270647	TAF15	chr17	+	35844476	35845038	35844476	35844728	35844857	35845038	2152	33,22,17	1,3,0	16,15,12	1,0,1	203	74	0.237352861587	1.0	0.923,0.728,1.0	0.854,1.0,0.814	-0.006
2153	ENSG00000270647	TAF15	chr17	+	35844476	35845038	35844476	35844566	35844879	35845038	2153	87,45,34	0,1,0	32,32,25	1,0,0	387	74	1	1.0	1.0,0.896,1.0	0.86,1.0,1.0	0.012
2154	ENSG00000270647	TAF15	chr17	+	35820023	35820437	35820023	35820075	35820331	35820437	2154	11,1,1	1,0,0	12,5,4	0,1,0	330	74	1	1.0	0.712,1.0,1.0	1.0,0.529,1.0	0.061
2155	ENSG00000168237	GLYCTK	chr3	+	52290959	52291922	52290959	52291111	52291746	52291922	2155	28,9,11	2,0,3	16,5,16	1,1,1	709	74	0.947627765389	1.0	0.594,1.0,0.277	0.625,0.343,0.625	0.093
2156	ENSG00000168237	GLYCTK	chr3	+	52292259	52293475	52292259	52293174	52293306	52293475	2156	17,3,4	1,0,0	16,5,2	0,0,0	206	74	1	1.0	0.859,1.0,1.0	1.0,1.0,1.0	-0.047
2158	ENSG00000114270	COL7A1	chr3	-	48570133	48570334	48570133	48570178	48570274	48570334	2158	0,3,1	1,2,2	0,1,1	0,0,1	170	74	1	1.0	0.0,0.395,0.179	NA,1.0,0.303	-0.46
2161	ENSG00000089094	KDM2B	chr12	-	121439856	121440977	121439856	121440075	121440815	121440977	2161	1,0,1	7,4,8	0,1,0	1,1,8	814	74	1	1.0	0.013,0.0,0.011	0.0,0.083,0.0	-0.02
2162	ENSG00000089094	KDM2B	chr12	-	121444449	121445418	121444449	121444536	121445274	121445418	2162	1,0,0	7,2,6	0,0,0	6,10,8	812	74	1	1.0	0.013,0.0,0.0	0.0,0.0,0.0	0.004
2163	ENSG00000089094	KDM2B	chr12	-	121429508	121430469	121429508	121430163	121430276	121430469	2163	13,17,21	0,0,0	8,10,18	1,0,0	187	74	1	1.0	1.0,1.0,1.0	0.76,1.0,1.0	0.08
2165	ENSG00000163002	NUP35	chr2	+	183159487	183161680	183159487	183159652	183161053	183161680	2165	0,3,1	50,53,46	2,1,0	70,59,47	1475	74	1	1.0	0.0,0.003,0.001	0.001,0.001,0.0	0.001
2167	ENSG00000134909	ARHGAP32	chr11	-	128972452	128975002	128972452	128973432	128974123	128975002	2167	2,0,0	1,0,1	0,0,0	3,2,1	765	74	1	1.0	0.162,NA,0.0	0.0,0.0,0.0	0.081
216	ENSG00000167508	MVD	chr16	-	88657435	88658029	88657435	88657582	88657734	88658029	216	2,8,8	0,0,1	2,7,2	0,0,0	226	74	1	1.0	1.0,1.0,0.724	1.0,1.0,1.0	-0.092
2172	ENSG00000142303	ADAMTS10	chr19	-	8596072	8596412	8596072	8596219	8596306	8596412	2172	0,1,2	2,0,1	1,0,0	1,0,1	161	74	1	1.0	0.0,1.0,0.479	0.315,NA,0.0	0.336
2175	ENSG00000134222	PSRC1	chr1	-	109280776	109281251	109280776	109280916	109281107	109281251	2175	76,92,114	3,4,2	39,34,75	0,2,4	265	74	0.645778102511	1.0	0.876,0.865,0.941	1.0,0.826,0.84	0.005
2176	ENSG00000134222	PSRC1	chr1	-	109282517	109282731	109282517	109282575	109282679	109282731	2176	9,8,10	81,100,103	8,10,11	52,93,94	178	74	0.419225156158	1.0	0.044,0.032,0.039	0.06,0.043,0.046	-0.011
2177	ENSG00000134222	PSRC1	chr1	-	109282679	109283122	109282679	109282789	109283073	109283122	2177	5,8,5	0,0,0	2,2,2	1,1,0	358	74	1	1.0	1.0,1.0,1.0	0.292,0.292,1.0	0.472
2180	ENSG00000066923	STAG3	chr7	+	100188452	100189016	100188452	100188529	100188811	100189016	2180	0,1,0	2,0,0	0,0,0	1,0,0	356	74	1	1.0	0.0,1.0,NA	0.0,NA,NA	0.5
2184	ENSG00000142002	DPP9	chr19	-	4684662	4685771	4684662	4684809	4685625	4685771	2184	0,1,3	34,25,29	1,1,1	13,19,27	890	74	1	1.0	0.0,0.003,0.009	0.006,0.004,0.003	-0.0
2185	ENSG00000155229	MMS19	chr10	-	97461495	97461896	97461495	97461622	97461827	97461896	2185	10,4,8	58,35,23	7,9,6	37,27,21	279	74	0.403247190408	1.0	0.044,0.029,0.084	0.048,0.081,0.07	-0.014
2188	ENSG00000160741	CRTC2	chr1	-	153954872	153955166	153954872	153954989	153955064	153955166	2188	2,2,2	47,35,25	2,3,3	22,35,24	149	74	0.295586697837	1.0	0.021,0.028,0.038	0.043,0.041,0.058	-0.018
2196	ENSG00000161048	NAPEPLD	chr7	-	103099775	103103554	103099775	103103122	103103423	103103554	2196	12,7,7	1,0,2	11,1,7	0,0,0	375	74	0.470258039739	1.0	0.703,1.0,0.409	1.0,1.0,1.0	-0.296
219	ENSG00000153006	SREK1IP1	chr5	-	64728106	64728179	64728106	64728145	64728150	64728179	219	6,3,8	3,0,1	11,5,6	1,1,4	79	74	0.477301137462	1.0	0.652,1.0,0.882	0.912,0.824,0.584	0.071
2200	ENSG00000048162	NOP16	chr5	-	176388234	176388598	176388234	176388343	176388432	176388598	2200	0,1,1	75,54,32	0,0,2	56,20,39	163	74	1	1.0	0.0,0.008,0.014	0.0,0.0,0.023	-0.0
2201	ENSG00000174628	IQCK	chr16	+	19763847	19764112	19763847	19763900	19764034	19764112	2201	0,0,0	5,2,0	1,2,0	6,1,1	208	74	1	1.0	0.0,0.0,NA	0.056,0.416,0.0	-0.157
2202	ENSG00000025434	NR1H3	chr11	+	47261546	47262018	47261546	47261726	47261918	47262018	2202	36,31,22	16,2,6	17,13,30	15,4,9	266	74	0.158799429422	1.0	0.385,0.812,0.505	0.24,0.475,0.481	0.169
2206	ENSG00000197603	C5orf42	chr5	-	37139339	37142480	37139339	37139370	37142309	37142480	2206	2,0,2	5,1,2	2,4,0	5,2,1	3013	74	0.797701057133	1.0	0.01,0.0,0.024	0.01,0.047,0.0	-0.008
2207	ENSG00000085224	ATRX	chrX	-	77681519	77684593	77681519	77683451	77683538	77684593	2207	26,1,5	1,0,0	18,14,5	0,0,1	161	74	1	1.0	0.923,1.0,1.0	1.0,1.0,0.697	0.075
220	ENSG00000109103	UNC119	chr17	-	28546707	28547849	28546707	28547409	28547676	28547849	220	65,60,98	85,88,113	54,32,56	54,47,66	341	74	0.644454241987	1.0	0.142,0.129,0.158	0.178,0.129,0.155	-0.011
2215	ENSG00000099783	HNRNPM	chr19	+	8465323	8465515	8465323	8465362	8465479	8465515	2215	227,53,43	304,105,51	217,52,34	249,70,57	191	74	0.391854038691	1.0	0.224,0.164,0.246	0.252,0.223,0.188	-0.01
2216	ENSG00000167595	PROSER3	chr19	+	35766767	35768065	35766767	35766955	35767803	35768065	2216	6,5,6	0,1,0	1,0,4	0,0,0	922	74	1	1.0	1.0,0.286,1.0	1.0,NA,1.0	-0.238
2217	ENSG00000185864	NPIPB4	chr16	-	21839104	21839310	21839104	21839140	21839249	21839310	2217	2,5,7	0,0,1	3,5,4	1,0,0	183	74	1	1.0	1.0,1.0,0.739	0.548,1.0,1.0	0.064
2218	ENSG00000107104	KANK1	chr9	+	732377	734835	732377	732617	734747	734835	2218	29,14,36	38,35,32	17,36,20	32,48,35	2204	74	0.473387938962	1.0	0.025,0.013,0.036	0.018,0.025,0.019	0.004
2219	ENSG00000125651	GTF2F1	chr19	-	6381358	6381615	6381358	6381478	6381553	6381615	2219	0,0,0	51,42,14	0,0,1	22,16,24	149	74	1	1.0	0.0,0.0,0.0	0.0,0.0,0.02	-0.007
2220	ENSG00000125651	GTF2F1	chr19	-	6380903	6381195	6380903	6381042	6381121	6381195	2220	0,2,1	33,18,26	0,0,0	10,7,6	153	74	1	1.0	0.0,0.051,0.018	0.0,0.0,0.0	0.023
2224	ENSG00000138646	HERC5	chr4	+	88504231	88504597	88504231	88504415	88504494	88504597	2224	1,0,0	96,224,160	3,2,2	93,167,133	153	74	1	1.0	0.005,0.0,0.0	0.015,0.006,0.007	-0.008
2226	ENSG00000271853	RP1-178F15.5	chr1	-	153632033	153632240	153632033	153632063	153632154	153632240	2226	21,23,14	4,1,0	13,12,26	2,2,4	165	74	0.214759419063	1.0	0.702,0.912,1.0	0.745,0.729,0.745	0.132
2228	ENSG00000148229	POLE3	chr9	-	113409609	113410140	113409609	113409728	113410054	113410140	2228	8,5,5	42,24,19	4,4,4	18,9,18	400	74	0.932464442115	1.0	0.034,0.037,0.046	0.039,0.076,0.039	-0.012
2229	ENSG00000115053	NCL	chr2	-	231458265	231459125	231458265	231458389	231459000	231459125	2229	26,26,29	1212,652,371	23,30,33	1139,641,444	685	74	1	1.0	0.002,0.004,0.008	0.002,0.005,0.008	-0.0
2231	ENSG00000118961	LDAH	chr2	-	20685546	20687094	20685546	20685657	20686906	20687094	2231	340,307,283	1,0,0	297,318,227	0,0,0	1323	74	1	1.0	0.95,1.0,1.0	1.0,1.0,1.0	-0.017
2234	ENSG00000115282	TTC31	chr2	+	74492138	74492445	74492138	74492229	74492303	74492445	2234	3,1,1	10,0,4	0,0,1	4,3,2	148	74	0.226463323995	1.0	0.13,1.0,0.111	0.0,0.0,0.2	0.347
2236	ENSG00000115282	TTC31	chr2	+	74490243	74491184	74490243	74490473	74490655	74491184	2236	0,0,1	5,1,4	1,0,1	4,2,3	256	74	1	1.0	0.0,0.0,0.067	0.067,0.0,0.088	-0.029
2237	ENSG00000115282	TTC31	chr2	+	74490655	74491184	74490655	74490739	74491127	74491184	2237	2,0,5	14,0,4	1,2,3	4,7,3	462	74	1	1.0	0.022,NA,0.167	0.039,0.044,0.138	0.021
2238	ENSG00000160948	VPS28	chr8	-	144424945	144425772	144424945	144425000	144425682	144425772	2238	151,107,93	15,3,13	77,61,86	10,5,4	756	74	0.968124113871	1.0	0.496,0.777,0.412	0.43,0.544,0.678	0.011
2240	ENSG00000160948	VPS28	chr8	-	144424945	144425772	144424945	144425051	144425682	144425772	2240	38,40,38	114,78,45	23,21,36	75,36,37	705	74	0.712954583143	1.0	0.034,0.051,0.081	0.031,0.058,0.093	-0.005
2241	ENSG00000160948	VPS28	chr8	-	144424717	144425772	144424717	144424819	144425682	144425772	2241	118,95,78	0,3,0	56,54,75	0,0,1	937	74	0.66613487665	1.0	1.0,0.714,1.0	1.0,1.0,0.856	-0.047
2245	ENSG00000160948	VPS28	chr8	-	144426025	144426208	144426025	144426063	144426179	144426208	2245	0,0,2	90,76,50	2,0,4	74,43,50	190	74	1	1.0	0.0,0.0,0.015	0.01,0.0,0.03	-0.008
2246	ENSG00000137818	RPLP1	chr15	+	69453646	69455287	69453646	69453721	69455169	69455287	2246	213,197,130	3478,5011,4021	220,175,95	2707,2817,3220	1522	74	1	1.0	0.003,0.002,0.002	0.004,0.003,0.001	-0.0
224	ENSG00000110619	CARS	chr11	-	3001969	3002600	3001969	3002174	3002540	3002600	224	31,55,74	8,8,8	37,46,51	5,7,7	440	74	0.796790935267	1.0	0.395,0.536,0.609	0.554,0.525,0.551	-0.03
2250	ENSG00000087191	PSMC5	chr17	+	63828137	63829563	63828137	63828209	63829493	63829563	2250	23,28,18	135,77,34	9,30,28	87,57,36	1358	74	0.234730954003	1.0	0.009,0.019,0.028	0.006,0.028,0.041	-0.006
2251	ENSG00000087191	PSMC5	chr17	+	63827459	63827923	63827459	63827514	63827850	63827923	2251	4,3,2	1,0,0	2,1,1	0,0,0	410	74	1	1.0	0.419,1.0,1.0	1.0,1.0,1.0	-0.194
2256	ENSG00000120549	KIAA1217	chr10	+	24544980	24547843	24544980	24545103	24545826	24547843	2256	12,1,7	0,0,1	9,3,7	0,0,0	797	74	1	1.0	1.0,1.0,0.394	1.0,1.0,1.0	-0.202
2257	ENSG00000149292	TTC12	chr11	+	113315950	113316315	113315950	113316053	113316242	113316315	2257	2,2,4	9,1,0	3,1,1	3,3,0	263	74	0.373204091049	1.0	0.059,0.36,1.0	0.22,0.086,1.0	0.038
2258	ENSG00000198276	UCKL1	chr20	-	63945804	63946267	63945804	63945975	63946160	63946267	2258	3,1,2	23,5,11	2,1,1	10,6,2	259	74	0.835995123029	1.0	0.036,0.054,0.049	0.054,0.045,0.125	-0.028
225	ENSG00000110619	CARS	chr11	-	3001969	3002600	3001969	3002053	3002540	3002600	225	39,85,120	174,174,168	44,64,75	95,123,130	561	74	0.419202305628	1.0	0.029,0.061,0.086	0.058,0.064,0.071	-0.006
2261	ENSG00000181929	PRKAG1	chr12	-	49005305	49005543	49005305	49005364	49005461	49005543	2261	6,4,4	384,215,108	2,4,2	420,384,143	171	74	1	1.0	0.007,0.008,0.016	0.002,0.004,0.006	0.006
2263	ENSG00000181929	PRKAG1	chr12	-	49004506	49005018	49004506	49004633	49004963	49005018	2263	0,1,0	397,244,124	3,1,1	444,358,138	404	74	1	1.0	0.0,0.001,0.0	0.001,0.001,0.001	-0.001
2265	ENSG00000131470	PSMC3IP	chr17	-	42573477	42574210	42573477	42573623	42574098	42574210	2265	20,16,18	63,102,75	15,15,11	36,66,80	549	74	1	1.0	0.041,0.021,0.031	0.053,0.03,0.018	-0.003
2268	ENSG00000167978	SRRM2	chr16	+	2757471	2757945	2757471	2757579	2757780	2757945	2268	0,0,0	56,24,46	0,1,0	24,41,38	275	74	1	1.0	0.0,0.0,0.0	0.0,0.007,0.0	-0.002
2271	ENSG00000086015	MAST2	chr1	+	46032177	46032404	46032177	46032261	46032325	46032404	2271	49,20,35	0,0,1	21,19,33	0,0,0	138	74	1	1.0	1.0,1.0,0.949	1.0,1.0,1.0	-0.017
2274	ENSG00000053501	USE1	chr19	+	17215801	17216070	17215801	17215851	17215991	17216070	2274	5,5,2	25,32,14	3,1,3	15,18,15	214	74	0.531823005883	1.0	0.065,0.051,0.047	0.065,0.019,0.065	0.005
2279	ENSG00000185024	BRF1	chr14	-	105211121	105212164	105211121	105211293	105212112	105212164	2279	2,0,1	0,1,0	0,1,1	3,1,0	893	74	0.684943202558	1.0	1.0,0.0,1.0	0.0,0.077,1.0	0.308
227	ENSG00000171246	NPTX1	chr17	-	80467147	80471034	80467147	80468917	80470526	80471034	227	1136,534,595	2,0,1	805,475,560	2,1,1	1683	74	0.476011174555	1.0	0.962,1.0,0.963	0.947,0.954,0.961	0.021
2280	ENSG00000185024	BRF1	chr14	-	105219150	105220130	105219150	105219232	105220068	105220130	2280	0,1,1	6,0,1	3,0,1	2,1,2	910	74	0.611407039221	1.0	0.0,1.0,0.075	0.109,0.0,0.039	0.309
2283	ENSG00000264538	SUZ12P1	chr17	+	30768833	30769064	30768833	30768867	30769000	30769064	2283	137,127,150	25,17,16	131,164,152	19,18,23	207	74	0.868479467413	1.0	0.662,0.728,0.77	0.711,0.765,0.703	-0.006
2285	ENSG00000160072	ATAD3B	chr1	+	1485781	1486235	1485781	1485838	1486109	1486235	2285	1,0,1	4,3,2	0,0,0	6,0,1	345	74	1	1.0	0.051,0.0,0.097	0.0,NA,0.0	0.049
2286	ENSG00000105821	DNAJC2	chr7	-	103322510	103322794	103322510	103322632	103322702	103322794	2286	46,41,89	234,199,234	52,55,75	252,237,207	144	74	0.966935242016	1.0	0.092,0.096,0.163	0.096,0.107,0.157	-0.003
228	ENSG00000107679	PLEKHA1	chr10	+	122417899	122424263	122417899	122417968	122424198	122424263	228	16,6,21	87,52,41	8,14,20	72,69,50	6304	74	1	1.0	0.002,0.001,0.006	0.001,0.002,0.005	0.0
2290	ENSG00000012822	CALCOCO1	chr12	-	53721466	53722183	53721466	53721615	53722024	53722183	2290	1,1,6	38,27,34	3,2,2	23,20,19	483	74	0.605106109735	1.0	0.004,0.006,0.026	0.02,0.015,0.016	-0.005
2291	ENSG00000012822	CALCOCO1	chr12	-	53713700	53714241	53713700	53713900	53714132	53714241	2291	53,47,70	28,28,8	24,67,69	14,13,7	306	74	0.398728317189	1.0	0.314,0.289,0.679	0.293,0.555,0.704	-0.09
2295	ENSG00000100225	FBXO7	chr22	+	32487744	32493281	32487744	32487828	32493104	32493281	2295	120,138,161	0,0,0	90,173,118	1,0,0	5350	74	1	1.0	1.0,1.0,1.0	0.555,1.0,1.0	0.148
2296	ENSG00000161513	FDXR	chr17	-	74863895	74864347	74863895	74864067	74864147	74864347	2296	0,1,1	1,5,3	1,0,0	6,1,3	154	74	1	1.0	0.0,0.088,0.138	0.074,0.0,0.0	0.051
2299	ENSG00000099341	PSMD8	chr19	+	38376159	38376454	38376159	38376232	38376351	38376454	2299	1,0,0	354,209,188	2,0,0	292,191,176	193	74	1	1.0	0.001,0.0,0.0	0.003,0.0,0.0	-0.001
2300	ENSG00000214595	EML6	chr2	+	54866765	54869367	54866765	54866884	54869180	54869367	2300	0,1,1	1,2,5	0,1,2	5,3,5	2370	74	1	1.0	0.0,0.015,0.006	0.0,0.01,0.012	-0.0
2301	ENSG00000198258	UBL5	chr19	+	9828326	9828675	9828326	9828393	9828591	9828675	2301	55,40,30	854,1043,950	39,26,27	779,618,767	272	74	0.834075999096	1.0	0.017,0.01,0.009	0.013,0.011,0.009	0.001
2303	ENSG00000111321	LTBR	chr12	+	6385021	6385379	6385021	6385147	6385226	6385379	2303	1,1,1	156,90,100	0,1,0	94,57,69	153	74	1	1.0	0.003,0.005,0.005	0.0,0.008,0.0	0.002
2304	ENSG00000121310	ECHDC2	chr1	-	52905033	52906611	52905033	52905090	52906518	52906611	2304	23,12,24	0,1,0	16,20,12	0,0,0	1502	74	1	1.0	1.0,0.372,1.0	1.0,1.0,1.0	-0.209
2307	ENSG00000130589	HELZ2	chr20	-	63570684	63573221	63570684	63570868	63572107	63573221	2307	6,0,7	4,0,0	0,2,4	2,0,1	1313	74	1	1.0	0.078,NA,1.0	0.0,1.0,0.184	0.144
2309	ENSG00000235954	TTC28-AS1	chr22	+	27997410	27998838	27997410	27997739	27997985	27998838	2309	9,0,0	2,0,0	4,2,3	3,0,0	320	74	1	1.0	0.51,NA,NA	0.236,1.0,1.0	-0.235
2310	ENSG00000132549	VPS13B	chr8	+	99870784	99871697	99870784	99870887	99871447	99871697	2310	12,6,19	8,8,7	13,7,12	4,4,9	634	74	0.742053503109	1.0	0.149,0.08,0.241	0.275,0.17,0.135	-0.037
2316	ENSG00000125755	SYMPK	chr19	-	45854174	45854507	45854174	45854240	45854390	45854507	2316	0,0,1	17,7,5	0,0,0	9,5,7	224	74	1	1.0	0.0,0.0,0.062	0.0,0.0,0.0	0.021
2317	ENSG00000235123	DSCAM-AS1	chr21	+	40383082	40383584	40383082	40383408	40383505	40383584	2317	0,1,0	0,0,0	0,1,0	0,0,1	171	74	1	1.0	NA,1.0,NA	NA,1.0,0.0	0.5
2318	ENSG00000175550	DRAP1	chr11	+	65919779	65920041	65919779	65919852	65919947	65920041	2318	1,1,2	105,131,105	1,1,0	56,57,88	169	74	1	1.0	0.004,0.003,0.008	0.008,0.008,0.0	-0.0
2325	ENSG00000134901	KDELC1	chr13	-	102790900	102791430	102790900	102791138	102791257	102791430	2325	0,0,0	98,96,100	0,0,2	99,81,94	193	74	1	1.0	0.0,0.0,0.0	0.0,0.0,0.008	-0.003
2326	ENSG00000125124	BBS2	chr16	-	56502316	56502808	56502316	56502456	56502672	56502808	2326	4,7,3	37,37,30	4,7,7	22,32,20	290	74	0.133624249722	1.0	0.027,0.046,0.025	0.044,0.053,0.082	-0.027
2328	ENSG00000125124	BBS2	chr16	-	56496966	56497880	56496966	56497079	56497742	56497880	2328	2,3,2	15,32,30	0,1,3	19,21,14	737	74	1	1.0	0.013,0.009,0.007	0.0,0.005,0.021	0.001
2338	ENSG00000100023	PPIL2	chr22	+	21694936	21695496	21694936	21695070	21695397	21695496	2338	0,1,0	1,0,0	2,0,0	0,0,0	401	74	1	1.0	0.0,1.0,NA	1.0,NA,NA	-0.5
2339	ENSG00000100023	PPIL2	chr22	+	21694936	21695496	21694936	21695070	21695393	21695496	2339	0,1,0	9,3,4	1,0,0	2,0,1	397	74	1	1.0	0.0,0.058,0.0	0.085,NA,0.0	-0.023
2340	ENSG00000168397	ATG4B	chr2	+	241651009	241651335	241651009	241651111	241651263	241651335	2340	1,0,0	64,20,42	0,1,0	57,48,20	226	74	1	1.0	0.005,0.0,0.0	0.0,0.007,0.0	-0.001
2341	ENSG00000125691	RPL23	chr17	-	38850080	38852732	38850080	38850214	38852603	38852732	2341	13703,19757,16699	4,4,4	16464,17386,15693	7,1,5	2463	74	1	1.0	0.99,0.993,0.992	0.986,0.998,0.99	0.0
2343	ENSG00000149273	RPS3	chr11	+	75401639	75402446	75401639	75401725	75402379	75402446	2343	1991,2716,2027	3,1,2	1582,2014,1848	2,5,3	728	74	0.696675606413	1.0	0.985,0.996,0.99	0.988,0.976,0.984	0.008
2345	ENSG00000149273	RPS3	chr11	+	75401639	75402446	75401639	75401733	75402303	75402446	2345	21,29,25	0,0,0	32,26,21	1,0,0	644	74	1	1.0	1.0,1.0,1.0	0.786,1.0,1.0	0.071
2346	ENSG00000149273	RPS3	chr11	+	75401639	75402446	75401639	75401733	75402351	75402446	2346	24,30,26	3198,3950,2918	34,27,21	2683,3466,2854	692	74	1	1.0	0.001,0.001,0.001	0.001,0.001,0.001	0.0
2348	ENSG00000120008	WDR11	chr10	+	120905875	120906855	120905875	120906021	120906775	120906855	2348	62,74,97	48,44,43	53,87,72	51,50,54	828	74	0.176953111446	1.0	0.103,0.131,0.168	0.085,0.135,0.106	0.025
2349	ENSG00000120008	WDR11	chr10	+	120889077	120890009	120889077	120889184	120889894	120890009	2349	0,3,5	46,30,27	1,2,3	42,31,21	784	74	1	1.0	0.0,0.009,0.017	0.002,0.006,0.013	0.002
2350	ENSG00000169696	ASPSCR1	chr17	+	82016799	82017113	82016799	82016869	82016940	82017113	2350	3,4,6	4,2,5	5,0,5	4,1,1	145	74	0.903698934446	1.0	0.277,0.505,0.38	0.389,0.0,0.718	0.018
2351	ENSG00000172375	C2CD2L	chr11	+	119111520	119112392	119111520	119111629	119112327	119112392	2351	4,1,9	4,3,3	0,4,9	3,2,3	772	74	0.846091990342	1.0	0.087,0.031,0.223	0.0,0.161,0.223	-0.014
2353	ENSG00000138459	SLC35A5	chr3	+	112580545	112581326	112580545	112580706	112581178	112581326	2353	220,151,150	4,0,2	237,169,139	0,1,1	546	74	1	1.0	0.882,1.0,0.91	1.0,0.958,0.95	-0.039
2354	ENSG00000138459	SLC35A5	chr3	+	112580545	112581326	112580545	112580706	112581244	112581326	2354	238,172,184	1,1,0	263,189,155	0,2,0	612	74	1	1.0	0.966,0.954,1.0	1.0,0.92,1.0	0.0
2355	ENSG00000081307	UBA5	chr3	+	132671776	132672177	132671776	132671881	132672049	132672177	2355	1,1,0	56,65,44	4,1,4	67,48,38	242	74	0.811334923398	1.0	0.005,0.005,0.0	0.018,0.006,0.031	-0.015
2359	ENSG00000196531	NACA	chr12	-	56712439	56712908	56712439	56712552	56712785	56712908	2359	98,133,171	3164,5945,5360	93,153,119	4027,5527,4401	307	74	1	1.0	0.007,0.005,0.008	0.006,0.007,0.006	0.0
235	ENSG00000162772	ATF3	chr1	+	212619045	212619555	212619045	212619266	212619357	212619555	235	11,6,6	2,0,4	1,4,5	1,2,0	165	74	0.499019129531	1.0	0.712,1.0,0.402	0.31,0.473,1.0	0.11
2361	ENSG00000006744	ELAC2	chr17	-	12995939	12996685	12995939	12995978	12996546	12996685	2361	3,0,4	60,13,25	3,1,3	41,10,15	642	74	1	1.0	0.006,0.0,0.018	0.008,0.011,0.023	-0.006
2362	ENSG00000006744	ELAC2	chr17	-	13002273	13002579	13002273	13002359	13002440	13002579	2362	0,1,1	189,41,42	3,0,0	93,33,42	155	74	1	1.0	0.0,0.012,0.011	0.015,0.0,0.0	0.003
2363	ENSG00000006744	ELAC2	chr17	-	13002273	13002579	13002273	13002359	13002445	13002579	2363	5,1,1	0,0,0	3,0,1	0,0,1	160	74	1	1.0	1.0,1.0,1.0	1.0,NA,0.316	0.342
2364	ENSG00000006744	ELAC2	chr17	-	12994763	12995062	12994763	12994884	12994962	12995062	2364	13,19,8	95,29,26	8,12,10	57,29,17	152	74	0.940535276613	1.0	0.062,0.242,0.13	0.064,0.168,0.223	-0.007
2367	ENSG00000108523	RNF167	chr17	+	4940486	4940993	4940486	4940642	4940872	4940993	2367	391,261,260	1,1,0	301,182,228	2,1,0	304	74	1	1.0	0.99,0.985,1.0	0.973,0.978,1.0	0.008
2368	ENSG00000108523	RNF167	chr17	+	4940486	4940993	4940486	4940726	4940922	4940993	2368	285,184,186	4,3,0	215,134,158	0,0,1	270	74	0.160516658334	1.0	0.951,0.944,1.0	1.0,1.0,0.977	-0.027
2369	ENSG00000153094	BCL2L11	chr2	+	111123732	111124139	111123732	111123869	111124049	111124139	2369	13,7,5	7,10,5	6,5,10	4,9,5	254	74	0.984092475586	1.0	0.351,0.169,0.226	0.304,0.139,0.368	-0.022
2371	ENSG00000122515	ZMIZ2	chr7	+	44761448	44761905	44761448	44761593	44761694	44761905	2371	3,2,3	14,4,3	1,2,3	5,6,3	175	74	0.877417543412	1.0	0.083,0.175,0.297	0.078,0.124,0.297	0.019
2372	ENSG00000175224	ATG13	chr11	+	46668498	46668910	46668498	46668576	46668793	46668910	2372	0,1,2	30,28,27	0,3,1	36,26,30	291	74	1	1.0	0.0,0.009,0.018	0.0,0.029,0.008	-0.003
2373	ENSG00000136718	IMP4	chr2	+	130345375	130345699	130345375	130345485	130345566	130345699	2373	7,2,4	106,57,64	2,1,6	88,53,66	155	74	0.436021667055	1.0	0.031,0.016,0.029	0.011,0.009,0.042	0.005
2374	ENSG00000136718	IMP4	chr2	+	130345778	130346112	130345778	130345933	130346017	130346112	2374	1,1,2	38,26,23	0,0,0	35,16,18	158	74	0.601885171421	1.0	0.012,0.018,0.039	0.0,0.0,0.0	0.023
2375	ENSG00000136718	IMP4	chr2	+	130346017	130346249	130346017	130346112	130346200	130346249	2375	7,3,2	125,78,67	3,0,4	58,46,51	162	74	0.791698345361	1.0	0.025,0.017,0.013	0.023,0.0,0.035	-0.001
2376	ENSG00000136718	IMP4	chr2	+	130342893	130343194	130342893	130342935	130343085	130343194	2376	1,0,1	1,0,0	0,0,0	0,0,1	224	74	1	1.0	0.248,NA,1.0	NA,NA,0.0	0.624
2378	ENSG00000136718	IMP4	chr2	+	130345566	130345933	130345566	130345699	130345778	130345933	2378	0,1,0	12,5,5	0,0,0	5,3,4	153	74	1	1.0	0.0,0.088,0.0	0.0,0.0,0.0	0.029
237	ENSG00000162772	ATF3	chr1	+	212615017	212615261	212615017	212615045	212615151	212615261	237	47,52,34	3,1,1	40,59,49	0,4,2	180	74	0.619529048265	1.0	0.866,0.955,0.933	1.0,0.858,0.91	-0.005
2380	ENSG00000119638	NEK9	chr14	-	75105949	75106702	75105949	75105996	75106501	75106702	2380	18,10,15	39,20,6	19,10,11	24,19,6	579	74	0.720513047486	1.0	0.056,0.06,0.242	0.092,0.063,0.19	0.004
2381	ENSG00000161091	MFSD12	chr19	-	3544198	3544732	3544198	3544307	3544354	3544732	2381	195,153,197	0,1,0	96,78,125	0,0,0	121	74	1	1.0	1.0,0.989,1.0	1.0,1.0,1.0	-0.004
2382	ENSG00000204564	C6orf136	chr6	+	30652647	30653109	30652647	30652717	30652801	30653109	2382	0,1,3	67,92,67	4,0,0	36,62,44	158	74	1	1.0	0.0,0.005,0.021	0.049,0.0,0.0	-0.008
2384	ENSG00000130813	C19orf66	chr19	+	10091249	10091630	10091249	10091353	10091475	10091630	2384	0,1,0	1,1,2	1,0,0	1,1,7	196	74	1	1.0	0.0,0.274,0.0	0.274,0.0,0.0	0.0
2385	ENSG00000130813	C19orf66	chr19	+	10091249	10091630	10091249	10091353	10091583	10091630	2385	1,1,2	0,0,2	3,2,5	0,2,0	304	74	1	1.0	1.0,1.0,0.196	1.0,0.196,1.0	0.0
238	ENSG00000213928	IRF9	chr14	+	24164062	24164955	24164062	24164134	24164613	24164955	238	61,79,85	41,36,35	46,77,77	36,23,24	553	74	0.463289096237	1.0	0.166,0.227,0.245	0.146,0.309,0.3	-0.039
2390	ENSG00000124782	RREB1	chr6	+	7181123	7182082	7181123	7181289	7181869	7182082	2390	6,0,6	1,0,1	4,5,6	0,0,0	654	74	1	1.0	0.404,NA,0.404	1.0,1.0,1.0	-0.596
2391	ENSG00000124782	RREB1	chr6	+	7181123	7182082	7181123	7181246	7181869	7182082	2391	6,0,6	13,2,12	4,5,7	5,11,7	697	74	0.337457109509	1.0	0.047,0.0,0.05	0.078,0.046,0.096	-0.041
2394	ENSG00000132640	BTBD3	chr20	+	11917864	11918601	11917864	11918011	11918333	11918601	2394	19,10,7	15,9,10	20,18,7	14,9,6	396	74	0.264037383892	1.0	0.191,0.172,0.116	0.211,0.272,0.179	-0.061
2396	ENSG00000197858	GPAA1	chr8	+	144085288	144085743	144085288	144085479	144085572	144085743	2396	8,9,3	64,41,35	9,3,0	16,8,27	167	74	0.489167719565	1.0	0.052,0.089,0.037	0.2,0.142,0.0	-0.055
2397	ENSG00000197858	GPAA1	chr8	+	144083388	144083861	144083388	144083500	144083713	144083861	2397	11,8,4	38,26,20	11,5,4	24,18,18	287	74	0.664348929728	1.0	0.069,0.074,0.049	0.106,0.067,0.054	-0.012
239	ENSG00000102317	RBM3	chrX	+	48575560	48576083	48575560	48575667	48575814	48576083	239	18,8,12	14,30,22	10,6,8	9,14,23	221	74	0.720852801056	1.0	0.301,0.082,0.154	0.271,0.125,0.104	0.012
2400	ENSG00000150990	DHX37	chr12	-	124950412	124950804	124950412	124950550	124950689	124950804	2400	0,0,1	37,10,11	3,0,0	29,13,9	213	74	1	1.0	0.0,0.0,0.031	0.035,0.0,0.0	-0.001
2404	ENSG00000146414	SHPRH	chr6	-	145954689	145955354	145954689	145954853	145955186	145955354	2404	8,3,6	2,0,0	6,4,2	0,0,0	407	74	0.663981113097	1.0	0.421,1.0,1.0	1.0,1.0,1.0	-0.193
2408	ENSG00000149499	EML3	chr11	-	62603943	62604201	62603943	62604041	62604112	62604201	2408	8,11,9	68,35,42	4,6,14	36,41,38	145	74	0.868100549974	1.0	0.057,0.138,0.099	0.054,0.069,0.158	0.004
240	ENSG00000102317	RBM3	chrX	+	48575560	48576083	48575560	48575667	48575921	48576083	240	21,11,14	1,1,0	10,6,9	1,0,0	328	74	1	1.0	0.826,0.713,1.0	0.693,1.0,1.0	-0.051
2410	ENSG00000149499	EML3	chr11	-	62602758	62603247	62602758	62602889	62603148	62603247	2410	7,15,21	7,17,11	6,3,17	9,5,7	333	74	0.770350227122	1.0	0.182,0.164,0.298	0.129,0.118,0.351	0.015
2412	ENSG00000163931	TKT	chr3	-	53234982	53235174	53234982	53235116	53235148	53235174	2412	714,399,343	41,28,16	352,321,297	26,25,23	106	74	0.158853054582	1.0	0.924,0.909,0.937	0.904,0.9,0.9	0.022
2415	ENSG00000120896	SORBS3	chr8	+	22566660	22566868	22566660	22566713	22566821	22566868	2415	3,3,5	36,20,19	1,3,3	13,19,16	182	74	0.732133038786	1.0	0.033,0.057,0.097	0.03,0.06,0.071	0.009
2416	ENSG00000114388	NPRL2	chr3	-	50349385	50349828	50349385	50349490	50349664	50349828	2416	13,16,15	7,3,9	12,9,11	10,6,9	248	74	0.145907705806	1.0	0.357,0.614,0.332	0.264,0.309,0.267	0.154
2417	ENSG00000114388	NPRL2	chr3	-	50347758	50348241	50347758	50347901	50348123	50348241	2417	11,21,28	44,29,29	16,9,20	25,11,26	296	74	0.525530983627	1.0	0.059,0.153,0.194	0.138,0.17,0.161	-0.021
2418	ENSG00000114388	NPRL2	chr3	-	50349385	50349828	50349385	50349494	50349664	50349828	2418	13,16,15	55,38,27	12,9,11	54,25,37	244	74	0.274279382823	1.0	0.067,0.113,0.144	0.063,0.098,0.083	0.027
241	ENSG00000140678	ITGAX	chr16	+	31360309	31361213	31360309	31360463	31361062	31361213	241	1,0,0	1,0,0	2,2,0	0,0,0	673	74	1	1.0	0.099,NA,NA	1.0,1.0,NA	-0.901
2420	ENSG00000114388	NPRL2	chr3	-	50349664	50350022	50349664	50349833	50349930	50350022	2420	7,2,9	33,20,20	5,7,8	26,23,19	171	74	0.675101604818	1.0	0.084,0.041,0.163	0.077,0.116,0.154	-0.02
2421	ENSG00000114388	NPRL2	chr3	-	50348684	50349010	50348684	50348782	50348873	50349010	2421	1,0,1	100,92,67	5,2,4	105,104,84	165	74	0.756008150551	1.0	0.004,0.0,0.007	0.021,0.009,0.021	-0.013
2422	ENSG00000114388	NPRL2	chr3	-	50349664	50350022	50349664	50349833	50349912	50350022	2422	5,2,7	0,1,1	4,7,6	0,0,0	153	74	1	1.0	1.0,0.492,0.772	1.0,1.0,1.0	-0.245
2424	ENSG00000179532	DNHD1	chr11	+	6570008	6570396	6570008	6570100	6570246	6570396	2424	23,9,23	1,0,1	8,18,17	6,3,4	220	74	1	1.0	0.886,1.0,0.886	0.31,0.669,0.588	0.402
2425	ENSG00000179532	DNHD1	chr11	+	6556682	6558693	6556682	6558297	6558484	6558693	2425	3,3,7	5,2,9	3,6,1	3,5,3	261	74	0.973224027474	1.0	0.145,0.298,0.181	0.221,0.254,0.086	0.021
2426	ENSG00000179532	DNHD1	chr11	+	6497584	6498961	6497584	6497667	6497770	6498961	2426	6,4,11	1,1,7	4,13,8	1,4,3	177	74	0.712915368254	1.0	0.715,0.626,0.396	0.626,0.576,0.527	0.003
2427	ENSG00000179532	DNHD1	chr11	+	6497584	6498961	6497584	6497667	6498722	6498961	2427	48,27,122	1,0,0	27,65,84	0,1,0	1129	74	1	1.0	0.759,1.0,1.0	1.0,0.81,1.0	-0.017
2428	ENSG00000179532	DNHD1	chr11	+	6547862	6548402	6547862	6548040	6548209	6548402	2428	25,83,102	8,7,14	22,70,82	3,21,17	243	74	0.232294318009	1.0	0.488,0.783,0.689	0.691,0.504,0.595	0.057
2429	ENSG00000179532	DNHD1	chr11	+	6570008	6571423	6570008	6570396	6570617	6571423	2429	10,7,10	2,1,4	2,9,12	1,1,2	295	74	0.525282169682	1.0	0.556,0.637,0.385	0.334,0.693,0.601	-0.017
2430	ENSG00000179532	DNHD1	chr11	+	6570008	6572027	6570008	6571423	6571635	6572027	2430	2,3,4	8,9,8	3,3,5	5,5,8	286	74	0.334651585212	1.0	0.061,0.079,0.115	0.134,0.134,0.139	-0.051
2432	ENSG00000109118	PHF12	chr17	-	28923908	28927063	28923908	28924302	28926990	28927063	2432	9,2,21	15,4,12	5,7,7	10,8,7	2762	74	0.380040696815	1.0	0.016,0.013,0.045	0.013,0.023,0.026	0.004
2434	ENSG00000158106	RHPN1	chr8	+	143379828	143380175	143379828	143379985	143380061	143380175	2434	0,3,0	0,0,1	1,0,1	0,0,1	150	74	1	1.0	NA,1.0,0.0	1.0,NA,0.33	-0.165
2435	ENSG00000011295	TTC19	chr17	+	16026539	16028786	16026539	16026702	16027373	16028786	2435	19,12,25	54,33,23	21,25,21	69,36,23	745	74	0.844768639098	1.0	0.034,0.035,0.097	0.029,0.065,0.083	-0.004
2436	ENSG00000142684	ZNF593	chr1	+	26170417	26172060	26170417	26170480	26170574	26172060	2436	2,5,1	74,57,55	3,3,1	33,36,31	168	74	0.584325804966	1.0	0.012,0.037,0.008	0.039,0.035,0.014	-0.01
2438	ENSG00000168256	NKIRAS2	chr17	+	42022398	42022640	42022398	42022472	42022569	42022640	2438	38,30,18	5,3,1	28,18,14	1,3,0	171	74	0.163562236965	1.0	0.767,0.812,0.886	0.924,0.722,1.0	-0.06
2440	ENSG00000090674	MCOLN1	chr19	+	7527519	7527960	7527519	7527628	7527863	7527960	2440	2,2,4	35,7,27	0,3,2	29,6,11	309	74	0.555530190247	1.0	0.013,0.064,0.034	0.0,0.107,0.042	-0.013
2443	ENSG00000100664	EIF5	chr14	+	103339171	103339803	103339171	103339333	103339638	103339803	2443	4,0,2	338,219,226	0,2,3	308,185,227	379	74	1	1.0	0.002,0.0,0.002	0.0,0.002,0.003	-0.0
2446	ENSG00000108309	RUNDC3A	chr17	+	44313417	44314824	44313417	44313503	44314734	44314824	2446	1,2,3	3,3,0	2,0,5	0,2,1	1305	74	0.74340134599	1.0	0.019,0.036,1.0	1.0,0.0,0.221	-0.055
2448	ENSG00000205220	PSMB10	chr16	-	67935962	67936312	67935962	67936103	67936214	67936312	2448	2,1,1	15,12,4	2,0,0	4,2,4	185	74	0.246450776083	1.0	0.051,0.032,0.091	0.167,0.0,0.0	0.002
2449	ENSG00000185324	CDK10	chr16	+	89693273	89694232	89693273	89693467	89694172	89694232	2449	149,121,210	37,18,23	90,74,131	21,12,12	779	74	0.878669672903	1.0	0.277,0.39,0.464	0.289,0.369,0.509	-0.012
244	ENSG00000187531	SIRT7	chr17	-	81911938	81913880	81911938	81912614	81913773	81913880	244	26,44,58	40,18,27	18,33,45	16,8,22	1233	74	0.252022145315	1.0	0.038,0.128,0.114	0.063,0.198,0.109	-0.03
2451	ENSG00000185324	CDK10	chr16	+	89693273	89693467	89693273	89693326	89693397	89693467	2451	50,33,68	28,4,8	28,28,39	10,3,9	145	74	0.953551396837	1.0	0.477,0.808,0.813	0.588,0.826,0.689	-0.002
2453	ENSG00000100316	RPL3	chr22	-	39312883	39313310	39312883	39312984	39313190	39313310	2453	13,7,4	7703,11960,10444	18,6,4	5590,8395,8364	280	74	1	1.0	0.0,0.0,0.0	0.001,0.0,0.0	-0.0
2454	ENSG00000100316	RPL3	chr22	-	39313190	39314208	39313190	39313310	39314106	39314208	2454	94,51,62	7,16,11	68,46,32	8,7,12	870	74	0.717002668092	1.0	0.533,0.213,0.324	0.42,0.359,0.185	0.035
2456	ENSG00000213024	NUP62	chr19	-	49927693	49929504	49927693	49927815	49929325	49929504	2456	38,32,38	1,1,0	45,23,44	1,0,1	1584	74	1	1.0	0.64,0.599,1.0	0.678,1.0,0.673	-0.037
2457	ENSG00000213024	NUP62	chr19	-	49908104	49909884	49908104	49908745	49908973	49909884	2457	33,29,17	0,1,0	15,15,22	0,0,1	302	74	1	1.0	1.0,0.877,1.0	1.0,1.0,0.844	0.011
2458	ENSG00000167799	NUDT8	chr11	-	67627938	67628400	67627938	67628251	67628322	67628400	2458	1,3,5	3,3,0	0,3,4	0,1,2	145	74	1	1.0	0.145,0.338,1.0	NA,0.605,0.505	-0.061
2459	ENSG00000167799	NUDT8	chr11	-	67628918	67629921	67628918	67629051	67629717	67629921	2459	2,1,3	0,0,1	1,0,3	0,0,0	740	74	1	1.0	1.0,1.0,0.231	1.0,NA,1.0	-0.256
245	ENSG00000187531	SIRT7	chr17	-	81914293	81914702	81914293	81914530	81914603	81914702	245	4,4,5	35,24,24	2,0,6	13,8,15	147	74	0.709952156386	1.0	0.054,0.077,0.095	0.072,0.0,0.168	-0.005
2460	ENSG00000112282	MED23	chr6	-	131592387	131593171	131592387	131592460	131593005	131593171	2460	8,13,15	5,12,6	3,18,15	6,12,14	619	74	0.401414240223	1.0	0.161,0.115,0.23	0.056,0.152,0.114	0.061
2464	ENSG00000100934	SEC23A	chr14	-	39103031	39103233	39103031	39103123	39103197	39103233	2464	3,3,2	0,0,0	1,0,2	1,0,0	148	74	1	1.0	1.0,1.0,1.0	0.333,NA,1.0	0.334
2466	ENSG00000102886	GDPD3	chr16	-	30112657	30113064	30112657	30112793	30113021	30113064	2466	3,6,5	3,2,4	0,1,1	0,0,0	302	74	1	1.0	0.197,0.424,0.234	NA,1.0,1.0	-0.715
2468	ENSG00000179029	TMEM107	chr17	-	8175756	8176026	8175756	8175857	8175958	8176026	2468	1,2,3	18,26,26	4,2,2	19,8,24	175	74	0.271500796571	1.0	0.023,0.032,0.047	0.082,0.096,0.034	-0.037
2470	ENSG00000143322	ABL2	chr1	-	179107717	179109441	179107717	179108898	179109207	179109441	2470	21,12,21	1,6,10	20,24,23	7,7,8	383	74	0.783994553006	1.0	0.802,0.279,0.289	0.356,0.398,0.357	0.086
2471	ENSG00000092439	TRPM7	chr15	-	50575723	50575919	50575723	50575789	50575868	50575919	2471	0,1,0	41,27,17	1,0,1	53,38,21	153	74	1	1.0	0.0,0.018,0.0	0.009,0.0,0.023	-0.005
2472	ENSG00000130193	THEM6	chr8	+	142735325	142736927	142735325	142735668	142736856	142736927	2472	568,338,388	1,1,1	324,195,326	0,2,0	1262	74	0.434025034796	1.0	0.971,0.952,0.958	1.0,0.851,1.0	0.01
2474	ENSG00000020577	SAMD4A	chr14	+	54784339	54784620	54784339	54784447	54784536	54784620	2474	0,0,1	0,6,3	1,0,0	2,1,1	163	74	1	1.0	NA,0.0,0.131	0.185,0.0,0.0	0.004
2475	ENSG00000020577	SAMD4A	chr14	+	54784339	54784620	54784339	54784381	54784536	54784620	2475	0,0,2	0,0,1	1,0,0	1,0,3	229	74	1	1.0	NA,NA,0.393	0.244,NA,0.0	0.271
2481	ENSG00000168591	TMUB2	chr17	+	44189021	44189299	44189021	44189091	44189206	44189299	2481	67,73,63	0,4,4	59,48,64	0,1,3	189	74	0.224212916097	1.0	1.0,0.877,0.86	1.0,0.949,0.893	-0.035
2482	ENSG00000168591	TMUB2	chr17	+	44188934	44189588	44188934	44189299	44189410	44189588	2482	68,60,59	3,0,0	54,30,66	0,0,0	185	74	0.871876692877	1.0	0.901,1.0,1.0	1.0,1.0,1.0	-0.033
2483	ENSG00000163608	C3orf17	chr3	-	113012733	113013403	113012733	113012811	113013271	113013403	2483	7,1,8	16,20,15	3,3,3	26,15,9	534	74	0.167400691873	1.0	0.057,0.007,0.069	0.016,0.027,0.044	0.015
2485	ENSG00000132274	TRIM22	chr11	+	5697247	5698545	5697247	5697343	5698314	5698545	2485	4,2,4	4,2,2	10,0,3	9,3,0	1045	74	0.524522539647	1.0	0.066,0.066,0.124	0.073,0.0,1.0	-0.272
2486	ENSG00000119403	PHF19	chr9	-	120865709	120866096	120865709	120865830	120866027	120866096	2486	0,0,3	9,5,10	0,1,1	9,9,8	271	74	1	1.0	0.0,0.0,0.076	0.0,0.029,0.033	0.005
2488	ENSG00000161638	ITGA5	chr12	-	54403186	54403779	54403186	54403324	54403624	54403779	2488	3,1,5	229,127,134	0,4,3	122,159,146	374	74	1	1.0	0.003,0.002,0.007	0.0,0.005,0.004	0.001
2489	ENSG00000161638	ITGA5	chr12	-	54399644	54400995	54399644	54399758	54400845	54400995	2489	106,83,194	0,0,6	53,103,120	0,0,5	1161	74	0.918212494794	1.0	1.0,1.0,0.673	1.0,1.0,0.605	0.023
2490	ENSG00000196118	C16orf93	chr16	-	30759341	30759724	30759341	30759458	30759653	30759724	2490	6,5,8	0,2,0	4,8,12	0,1,0	269	74	0.650417387905	1.0	1.0,0.407,1.0	1.0,0.688,1.0	-0.094
2497	ENSG00000042317	SPATA7	chr14	+	88437837	88438455	88437837	88437903	88438326	88438455	2497	43,76,61	0,1,1	48,49,41	0,0,0	497	74	1	1.0	1.0,0.919,0.901	1.0,1.0,1.0	-0.06
2498	ENSG00000042317	SPATA7	chr14	+	88427629	88429463	88427629	88427696	88429347	88429463	2498	13,9,6	6,2,3	19,3,9	1,8,3	1725	74	0.705964543877	1.0	0.085,0.162,0.079	0.449,0.016,0.114	-0.084
249	ENSG00000187531	SIRT7	chr17	-	81914293	81915512	81914293	81914702	81915439	81915512	249	34,19,46	29,15,16	15,21,33	12,9,12	811	74	0.493417872316	1.0	0.097,0.104,0.208	0.102,0.176,0.201	-0.023
2500	ENSG00000204256	BRD2	chr6	+	32976561	32977570	32976561	32976936	32977441	32977570	2500	91,75,137	129,164,125	79,101,113	90,152,175	579	74	0.92150166668	1.0	0.083,0.055,0.123	0.101,0.078,0.076	0.002
2502	ENSG00000115524	SF3B1	chr2	-	197418795	197420542	197418795	197418951	197420427	197420542	2502	20,35,86	0,0,0	27,59,84	1,0,0	1550	74	1	1.0	1.0,1.0,1.0	0.563,1.0,1.0	0.146
2503	ENSG00000166484	MAPK7	chr17	+	19380607	19382466	19380607	19381686	19381780	19382466	2503	1,0,2	1,5,1	0,2,3	2,3,2	168	74	0.205352109174	1.0	0.306,0.0,0.468	0.0,0.227,0.398	0.05
2504	ENSG00000136908	DPM2	chr9	-	127936552	127937523	127936552	127936655	127937433	127937523	2504	445,417,382	82,52,59	262,370,359	47,38,29	852	74	0.156226927751	1.0	0.32,0.411,0.36	0.326,0.458,0.518	-0.07
2505	ENSG00000143499	SMYD2	chr1	+	214332017	214334308	214332017	214332192	214334199	214334308	2505	116,38,96	359,207,304	88,64,80	344,261,309	2081	74	0.667850965618	1.0	0.011,0.006,0.011	0.009,0.009,0.009	0.0
2506	ENSG00000143499	SMYD2	chr1	+	214330949	214334308	214330949	214331070	214332017	214334308	2506	53,16,36	512,293,375	38,31,38	455,323,348	1021	74	1	1.0	0.007,0.004,0.007	0.006,0.007,0.008	-0.001
2510	ENSG00000114626	ABTB1	chr3	+	127676535	127677286	127676535	127676581	127676966	127677286	2510	0,6,1	22,19,9	3,4,2	9,11,15	459	74	0.275184021096	1.0	0.0,0.048,0.018	0.051,0.055,0.021	-0.02
2511	ENSG00000114626	ABTB1	chr3	+	127677464	127677843	127677464	127677563	127677675	127677843	2511	0,0,0	3,13,9	1,0,1	6,3,2	186	74	1	1.0	0.0,0.0,0.0	0.062,0.0,0.166	-0.076
2512	ENSG00000114626	ABTB1	chr3	+	127676966	127677286	127676966	127677083	127677167	127677286	2512	0,1,0	7,4,7	0,0,2	4,4,6	158	74	1	1.0	0.0,0.105,0.0	0.0,0.0,0.135	-0.01
2513	ENSG00000164934	DCAF13	chr8	+	103427096	103430689	103427096	103427252	103430611	103430689	2513	20,19,40	388,313,201	23,31,30	494,304,261	3433	74	1	1.0	0.001,0.001,0.004	0.001,0.002,0.002	0.0
2515	ENSG00000077454	LRCH4	chr7	-	100576693	100577005	100576693	100576777	100576901	100577005	2515	0,2,1	0,1,0	1,0,2	0,0,0	198	74	1	1.0	NA,0.428,1.0	1.0,NA,1.0	-0.286
2516	ENSG00000152527	PLEKHH2	chr2	+	43710488	43712383	43710488	43710575	43712224	43712383	2516	2,2,4	2,2,0	0,0,1	0,2,1	1723	74	1	1.0	0.041,0.041,1.0	NA,0.0,0.041	0.34
2520	ENSG00000106976	DNM1	chr9	+	128247923	128248753	128247923	128247935	128248582	128248753	2520	2,0,0	1,0,2	0,0,1	0,0,1	721	74	1	1.0	0.17,NA,0.0	NA,NA,0.093	-0.008
2522	ENSG00000164039	BDH2	chr4	-	103085348	103086540	103085348	103085462	103086479	103086540	2522	28,22,39	166,154,145	57,21,35	173,191,172	1091	74	0.606798814182	1.0	0.011,0.01,0.018	0.022,0.007,0.014	-0.001
2523	ENSG00000164039	BDH2	chr4	-	103085348	103086540	103085348	103085462	103085698	103086540	2523	5,6,7	3,3,1	10,4,5	7,4,5	310	74	0.236365678318	1.0	0.285,0.323,0.626	0.254,0.193,0.193	0.198
2524	ENSG00000188895	MSL1	chr17	+	40133041	40133658	40133041	40133109	40133533	40133658	2524	6,0,3	113,134,118	1,1,7	61,154,110	498	74	1	1.0	0.008,0.0,0.004	0.002,0.001,0.009	0.0
2529	ENSG00000171793	CTPS1	chr1	+	41008658	41008890	41008658	41008714	41008793	41008890	2529	27,14,22	155,42,37	19,7,15	101,32,34	153	74	0.487007114908	1.0	0.078,0.139,0.223	0.083,0.096,0.176	0.028
252	ENSG00000163930	BAP1	chr3	-	52406252	52406907	52406252	52406376	52406828	52406907	252	8,11,22	18,12,7	8,11,6	8,2,3	526	74	0.34309143841	1.0	0.059,0.114,0.307	0.123,0.436,0.22	-0.1
2530	ENSG00000168137	SETD5	chr3	+	9474448	9475156	9474448	9474582	9475067	9475156	2530	39,52,98	62,26,49	37,68,77	41,32,60	559	74	0.992872586052	1.0	0.077,0.209,0.209	0.107,0.22,0.145	0.008
2534	ENSG00000125459	MSTO1	chr1	+	155611215	155611603	155611215	155611355	155611548	155611603	2534	13,11,9	20,17,29	10,17,12	15,17,26	267	74	0.338001052375	1.0	0.153,0.152,0.079	0.156,0.217,0.113	-0.034
2535	ENSG00000126934	MAP2K2	chr19	-	4094452	4095449	4094452	4094498	4095387	4095449	2535	5,21,25	242,298,219	3,11,15	172,201,179	963	74	1	1.0	0.002,0.005,0.009	0.001,0.004,0.006	0.002
2537	ENSG00000084072	PPIE	chr1	+	39741894	39743297	39741894	39741921	39743215	39743297	2537	19,28,42	442,368,265	16,48,41	471,462,296	1368	74	1	1.0	0.002,0.004,0.009	0.002,0.006,0.007	0.0
2538	ENSG00000160714	UBE2Q1	chr1	-	154552403	154552820	154552403	154552464	154552735	154552820	2538	9,3,6	228,188,172	3,5,5	193,204,182	345	74	1	1.0	0.008,0.003,0.007	0.003,0.005,0.006	0.001
2539	ENSG00000198818	SFT2D1	chr6	-	166322856	166324595	166322856	166322886	166324536	166324595	2539	48,79,118	74,99,108	40,90,60	67,96,91	1724	74	0.329589689349	1.0	0.027,0.033,0.045	0.025,0.039,0.028	0.004
253	ENSG00000163930	BAP1	chr3	-	52402778	52403298	52402778	52402871	52403137	52403298	253	12,3,3	68,46,32	2,4,5	37,31,25	340	74	0.872938280331	1.0	0.037,0.014,0.02	0.012,0.027,0.042	-0.003
2541	ENSG00000198720	ANKRD13B	chr17	+	29607741	29608110	29607741	29607877	29607985	29608110	2541	0,0,1	2,0,0	0,0,1	1,1,0	182	74	1	1.0	0.0,NA,1.0	0.0,0.0,1.0	0.167
2542	ENSG00000198720	ANKRD13B	chr17	+	29609085	29609421	29609085	29609275	29609354	29609421	2542	0,0,1	7,10,4	0,0,1	2,3,6	153	74	1	1.0	0.0,0.0,0.108	0.0,0.0,0.075	0.011
2543	ENSG00000198720	ANKRD13B	chr17	+	29613353	29614761	29613353	29613719	29614262	29614761	2543	59,72,52	0,3,1	17,26,42	0,1,0	617	74	0.162001896196	1.0	1.0,0.742,0.862	1.0,0.757,1.0	-0.051
254	ENSG00000163930	BAP1	chr3	-	52402778	52403298	52402778	52402940	52403137	52403298	254	7,2,1	2,3,1	0,3,3	5,3,1	271	74	0.223503728595	1.0	0.489,0.154,0.214	0.0,0.214,0.45	0.064
2550	ENSG00000170632	ARMC10	chr7	+	103083681	103084062	103083681	103083830	103084029	103084062	2550	2,0,0	2,0,1	0,0,0	3,1,1	273	74	1	1.0	0.213,NA,0.0	0.0,0.0,0.0	0.106
2553	ENSG00000166049	PASD1	chrX	+	151672182	151674186	151672182	151672661	151673927	151674186	2553	11,21,24	111,88,98	10,27,21	110,110,94	1340	74	1	1.0	0.005,0.013,0.013	0.005,0.013,0.012	0.0
2554	ENSG00000116741	RGS2	chr1	+	192810165	192810431	192810165	192810267	192810369	192810431	2554	15,3,6	71,51,54	10,7,1	91,53,49	176	74	0.23781844721	1.0	0.082,0.024,0.045	0.044,0.053,0.009	0.015
2555	ENSG00000026950	BTN3A1	chr6	+	26409893	26410032	26409893	26409914	26410005	26410032	2555	1,0,0	36,30,21	1,0,1	35,35,31	165	74	1	1.0	0.012,0.0,0.0	0.013,0.0,0.014	-0.005
2556	ENSG00000065978	YBX1	chr1	+	42697179	42697262	42697179	42697227	42697228	42697262	2556	3419,2715,2751	0,0,1	2652,2051,2209	0,0,0	75	74	1	1.0	1.0,1.0,1.0	1.0,1.0,1.0	0.0
2557	ENSG00000065978	YBX1	chr1	+	42700780	42701046	42700780	42700788	42700790	42701046	2557	256,210,211	0,1,2	214,182,170	2,1,0	76	74	1	1.0	1.0,0.995,0.99	0.99,0.994,1.0	0.0
255	ENSG00000163930	BAP1	chr3	-	52406252	52406907	52406252	52406322	52406828	52406907	255	38,23,28	2,2,1	18,17,19	5,0,2	580	74	0.413677569846	1.0	0.708,0.595,0.781	0.315,1.0,0.548	0.074
2560	ENSG00000115271	GCA	chr2	+	162359043	162359552	162359043	162359157	162359493	162359552	2560	6,5,16	44,31,56	9,17,10	37,54,44	410	74	0.344845772008	1.0	0.024,0.028,0.049	0.042,0.054,0.039	-0.011
2565	ENSG00000120708	TGFBI	chr5	+	136046334	136047015	136046334	136046495	136046850	136047015	2565	27,9,13	27,8,13	15,14,11	8,3,15	429	74	0.3005631048	1.0	0.147,0.163,0.147	0.244,0.446,0.112	-0.115
2567	ENSG00000115649	CNPPD1	chr2	-	219174777	219175108	219174777	219174906	219174987	219175108	2567	4,0,0	31,24,15	3,0,0	35,23,21	155	74	0.519855912647	1.0	0.058,0.0,0.0	0.039,0.0,0.0	0.006
2569	ENSG00000140983	RHOT2	chr16	+	668487	668699	668487	668569	668655	668699	2569	1,0,0	23,5,9	0,0,0	2,3,7	160	74	1	1.0	0.02,0.0,0.0	0.0,0.0,0.0	0.007
256	ENSG00000111077	TNS2	chr12	+	53060674	53061264	53060674	53060759	53060848	53061264	256	1,0,0	0,1,0	1,0,0	0,0,0	163	74	1	1.0	1.0,0.0,NA	1.0,NA,NA	-0.5
2571	ENSG00000140983	RHOT2	chr16	+	672253	672566	672253	672384	672488	672566	2571	0,2,0	5,2,3	1,0,0	0,0,2	178	74	1	1.0	0.0,0.294,0.0	1.0,NA,0.0	-0.402
2572	ENSG00000140983	RHOT2	chr16	+	671859	672181	671859	672002	672083	672181	2572	0,0,0	7,7,7	0,0,2	5,0,5	155	74	1	1.0	0.0,0.0,0.0	0.0,NA,0.16	-0.08
2573	ENSG00000140983	RHOT2	chr16	+	668655	670175	668655	668699	670122	670175	2573	26,26,15	1,4,1	9,12,16	2,3,1	1497	74	0.269788567629	1.0	0.562,0.243,0.426	0.182,0.165,0.442	0.147
2575	ENSG00000140983	RHOT2	chr16	+	670122	670357	670122	670175	670248	670357	2575	5,0,1	29,18,12	0,1,1	21,7,20	147	74	1	1.0	0.08,0.0,0.04	0.0,0.067,0.025	0.009
2576	ENSG00000140983	RHOT2	chr16	+	670122	670357	670122	670175	670265	670357	2576	10,1,2	15,7,8	2,2,4	4,4,1	164	74	0.41757124332	1.0	0.231,0.061,0.101	0.184,0.184,0.643	-0.206
2578	ENSG00000140983	RHOT2	chr16	+	668352	668699	668352	668411	668658	668699	2578	3,1,1	0,0,1	0,1,0	0,0,0	321	74	1	1.0	1.0,1.0,0.187	NA,1.0,NA	-0.271
257	ENSG00000111077	TNS2	chr12	+	53059046	53060258	53059046	53059971	53060166	53060258	257	16,2,5	1,1,0	5,0,5	1,0,0	269	74	1	1.0	0.815,0.355,1.0	0.579,NA,1.0	-0.066
2580	ENSG00000140983	RHOT2	chr16	+	672253	672825	672253	672566	672702	672825	2580	1,1,3	20,12,8	0,0,2	10,3,8	210	74	0.506784051413	1.0	0.017,0.029,0.117	0.0,0.0,0.081	0.027
2581	ENSG00000142675	CNKSR1	chr1	+	26188233	26188503	26188233	26188307	26188441	26188503	2581	0,2,0	2,1,2	0,0,0	4,0,2	208	74	1	1.0	0.0,0.416,0.0	0.0,NA,0.0	0.139
2582	ENSG00000120733	KDM3B	chr5	+	138386021	138386621	138386021	138386190	138386288	138386621	2582	32,4,13	0,0,1	13,17,6	0,0,0	172	74	1	1.0	1.0,1.0,0.848	1.0,1.0,1.0	-0.051
2588	ENSG00000102904	TSNAXIP1	chr16	+	67825666	67826076	67825666	67825836	67825916	67826076	2588	0,0,0	1,0,0	1,0,0	0,0,0	154	74	1	1.0	0.0,NA,NA	1.0,NA,NA	-1.0
2589	ENSG00000102904	TSNAXIP1	chr16	+	67827472	67828064	67827472	67827579	67827752	67828064	2589	0,0,0	4,2,0	1,0,0	4,1,1	247	74	1	1.0	0.0,0.0,NA	0.07,0.0,0.0	-0.023
258	ENSG00000111077	TNS2	chr12	+	53058315	53058637	53058315	53058445	53058571	53058637	258	0,0,2	7,5,2	1,1,0	1,1,6	200	74	1	1.0	0.0,0.0,0.27	0.27,0.27,0.0	-0.09
2591	ENSG00000135740	SLC9A5	chr16	+	67255392	67255930	67255392	67255471	67255752	67255930	2591	2,0,0	0,1,0	0,0,1	0,0,0	355	74	1	1.0	1.0,0.0,NA	NA,NA,1.0	-0.5
2592	ENSG00000163463	KRTCAP2	chr1	-	155172564	155172892	155172564	155172628	155172737	155172892	2592	9,6,3	199,229,205	2,1,5	147,111,210	183	74	0.892701105732	1.0	0.018,0.01,0.006	0.005,0.004,0.01	0.005
2593	ENSG00000163463	KRTCAP2	chr1	-	155169790	155172489	155169790	155169857	155172350	155172489	2593	118,86,113	3,6,4	94,94,122	2,4,0	2567	74	0.149039764881	1.0	0.531,0.292,0.449	0.575,0.404,1.0	-0.236
2594	ENSG00000155463	OXA1L	chr14	+	22770192	22770625	22770192	22770278	22770460	22770625	2594	11,1,5	119,63,49	16,2,5	72,73,59	256	74	0.217820249865	1.0	0.026,0.005,0.029	0.06,0.008,0.024	-0.011
2595	ENSG00000135974	C2orf49	chr2	+	105342847	105343223	105342847	105342974	105343100	105343223	2595	181,90,91	49,74,91	173,117,76	36,79,77	200	74	0.719727325646	1.0	0.577,0.31,0.27	0.64,0.354,0.268	-0.035
2597	ENSG00000134419	RPS15A	chr16	-	18782967	18784823	18782967	18783102	18784737	18784823	2597	70,64,74	14772,19764,16498	69,69,75	16957,17332,16735	1709	74	1	1.0	0.0,0.0,0.0	0.0,0.0,0.0	0.0
2598	ENSG00000110455	ACCS	chr11	+	44077844	44078784	44077844	44077922	44078683	44078784	2598	15,2,4	1,1,0	17,1,2	0,0,0	835	74	1	1.0	0.571,0.151,1.0	1.0,1.0,1.0	-0.426
25	ENSG00000099875	MKNK2	chr19	-	2037464	2039856	2037464	2037829	2039630	2039856	25	607,837,884	1,0,3	333,429,665	0,0,3	1875	74	0.708579900617	1.0	0.96,1.0,0.921	1.0,1.0,0.897	-0.005
2601	ENSG00000213722	DDAH2	chr6	-	31728172	31728745	31728172	31728292	31728645	31728745	2601	1,1,2	0,0,1	2,2,1	0,0,0	427	74	1	1.0	1.0,1.0,0.257	1.0,1.0,1.0	-0.248
2602	ENSG00000126458	RRAS	chr19	-	49636823	49637130	49636823	49636926	49637042	49637130	2602	4,9,7	71,74,64	4,7,10	52,49,70	190	74	0.486778970449	1.0	0.021,0.045,0.041	0.029,0.053,0.053	-0.009
2603	ENSG00000117480	FAAH	chr1	+	46405587	46406078	46405587	46405794	46406037	46406078	2603	1,2,0	1,0,0	0,1,0	0,0,0	317	74	1	1.0	0.189,1.0,NA	NA,1.0,NA	-0.405
2605	ENSG00000070413	DGCR2	chr22	-	19041057	19041959	19041057	19041294	19041806	19041959	2605	0,3,0	5,1,1	1,0,1	0,0,3	586	74	1	1.0	0.0,0.275,0.0	1.0,NA,0.04	-0.428
2606	ENSG00000185379	RAD51D	chr17	-	35106127	35106481	35106127	35106249	35106385	35106481	2606	0,0,0	1,0,1	0,1,0	0,0,0	210	74	1	1.0	0.0,NA,0.0	NA,1.0,NA	-1.0
2607	ENSG00000100918	REC8	chr14	+	24178605	24178916	24178605	24178672	24178776	24178916	2607	1,1,2	0,1,4	0,1,0	0,2,0	178	74	1	1.0	1.0,0.294,0.172	NA,0.172,NA	0.317
2609	ENSG00000100918	REC8	chr14	+	24179799	24180254	24179799	24179906	24180009	24180254	2609	0,2,1	1,1,0	1,2,4	0,1,4	177	74	0.139565657852	1.0	0.0,0.455,1.0	1.0,0.455,0.295	-0.098
260	ENSG00000111077	TNS2	chr12	+	53062619	53063257	53062619	53062697	53063088	53063257	260	7,3,4	5,3,2	7,2,5	6,1,1	465	74	0.825529557533	1.0	0.182,0.137,0.241	0.157,0.241,0.443	-0.094
2610	ENSG00000172590	MRPL52	chr14	+	22829886	22830110	22829886	22829940	22830052	22830110	2610	6,3,6	2,0,1	5,1,4	1,0,0	186	74	0.63295747292	1.0	0.544,1.0,0.705	0.665,1.0,1.0	-0.139
2611	ENSG00000108821	COL1A1	chr17	-	50186639	50187122	50186639	50186922	50187014	50187122	2611	0,0,0	3,3,1	0,2,0	0,0,1	166	74	1	1.0	0.0,0.0,0.0	NA,1.0,0.0	-0.5
2613	ENSG00000149428	HYOU1	chr11	-	119055492	119055843	119055492	119055571	119055749	119055843	2613	0,0,7	211,145,147	2,3,1	177,229,185	252	74	1	1.0	0.0,0.0,0.014	0.003,0.004,0.002	0.002
2614	ENSG00000100258	LMF2	chr22	-	50504339	50504727	50504339	50504451	50504558	50504727	2614	0,0,0	7,5,5	0,1,0	3,1,3	181	74	1	1.0	0.0,0.0,0.0	0.0,0.29,0.0	-0.097
2615	ENSG00000242866	STRC	chr15	-	43609275	43611315	43609275	43609334	43610311	43611315	2615	3,4,14	0,0,1	2,3,14	0,0,0	1051	74	1	1.0	1.0,1.0,0.496	1.0,1.0,1.0	-0.168
2619	ENSG00000239857	GET4	chr7	+	893739	893971	893739	893815	893898	893971	2619	1,2,0	30,39,37	0,2,1	21,12,30	157	74	1	1.0	0.015,0.024,0.0	0.0,0.073,0.015	-0.016
2620	ENSG00000065029	ZNF76	chr6	+	35286127	35286399	35286127	35286208	35286321	35286399	2620	3,0,2	38,12,11	0,1,0	23,6,12	187	74	0.50441174773	1.0	0.03,0.0,0.067	0.0,0.062,0.0	0.012
2621	ENSG00000065029	ZNF76	chr6	+	35290640	35291403	35290640	35290716	35291277	35291403	2621	5,0,4	52,11,21	2,2,3	62,20,20	635	74	1	1.0	0.011,0.0,0.022	0.004,0.012,0.017	0.0
2622	ENSG00000004059	ARF5	chr7	+	127589484	127590137	127589484	127589594	127590065	127590137	2622	122,109,139	770,507,464	100,97,118	596,430,386	545	74	0.745533960032	1.0	0.021,0.028,0.039	0.022,0.03,0.04	-0.001
2624	ENSG00000179632	MAF1	chr8	+	144106342	144106674	144106342	144106464	144106554	144106674	2624	32,27,24	337,212,229	42,18,32	278,209,216	164	74	0.284457191491	1.0	0.041,0.054,0.045	0.064,0.037,0.063	-0.008
262	ENSG00000185000	DGAT1	chr8	-	144317021	144317252	144317021	144317109	144317186	144317252	262	55,40,52	55,44,47	35,35,40	41,28,37	151	74	0.893713668909	1.0	0.329,0.308,0.352	0.295,0.38,0.346	-0.011
2630	ENSG00000100439	ABHD4	chr14	+	22603389	22603762	22603389	22603496	22603600	22603762	2630	23,34,39	1,0,0	8,25,38	0,0,0	178	74	1	1.0	0.905,1.0,1.0	1.0,1.0,1.0	-0.032
2636	ENSG00000178814	OPLAH	chr8	-	144052982	144053393	144052982	144053129	144053208	144053393	2636	2,0,0	1,2,2	0,0,1	0,0,1	153	74	1	1.0	0.492,0.0,0.0	NA,NA,0.326	-0.162
2637	ENSG00000119185	ITGB1BP1	chr2	-	9406660	9407598	9406660	9406905	9407448	9407598	2637	54,41,33	392,486,460	45,27,29	377,429,464	617	74	0.660512418461	1.0	0.016,0.01,0.009	0.014,0.007,0.007	0.002
2641	ENSG00000119535	CSF3R	chr1	-	36472516	36473622	36472516	36472686	36473434	36473622	2641	0,0,0	0,0,1	0,0,1	0,0,0	822	74	1	1.0	NA,NA,0.0	NA,NA,1.0	-1.0
2644	ENSG00000119707	RBM25	chr14	+	73110830	73111802	73110830	73111155	73111527	73111802	2644	9,45,44	87,117,65	13,43,40	57,84,75	446	74	0.315436702269	1.0	0.017,0.06,0.101	0.036,0.078,0.081	-0.006
2649	ENSG00000182272	B4GALNT4	chr11	+	375638	375956	375638	375773	375846	375956	2649	0,1,0	5,2,7	0,0,0	1,2,3	147	74	1	1.0	0.0,0.201,0.0	0.0,0.0,0.0	0.067
264	ENSG00000185000	DGAT1	chr8	-	144318260	144318566	144318260	144318362	144318460	144318566	264	0,1,0	14,13,15	0,0,0	7,12,12	172	74	1	1.0	0.0,0.032,0.0	0.0,0.0,0.0	0.011
2650	ENSG00000156675	RAB11FIP1	chr8	-	37870419	37873278	37870419	37870528	37871277	37873278	2650	3,0,3	2,0,0	2,3,1	3,1,5	823	74	1	1.0	0.119,NA,1.0	0.057,0.212,0.018	0.464
2651	ENSG00000120798	NR2C1	chr12	-	95057730	95058489	95057730	95057878	95058309	95058489	2651	27,23,51	26,17,13	51,32,26	19,19,13	505	74	0.531572807921	1.0	0.132,0.165,0.365	0.282,0.198,0.227	-0.015
2654	ENSG00000105193	RPS16	chr19	-	39433222	39433569	39433222	39433418	39433521	39433569	2654	19,28,12	3957,7987,6214	35,15,12	3166,5012,5246	177	74	1	1.0	0.002,0.001,0.001	0.005,0.001,0.001	-0.001
2655	ENSG00000105193	RPS16	chr19	-	39433521	39433761	39433521	39433569	39433664	39433761	2655	29,24,20	2789,5260,3559	20,16,12	1794,2355,2824	169	74	1	1.0	0.005,0.002,0.002	0.005,0.003,0.002	-0.0
2656	ENSG00000141698	NT5C3B	chr17	-	41835587	41835957	41835587	41835682	41835858	41835957	2656	1,1,0	1,0,0	1,0,3	0,3,0	250	74	1	1.0	0.228,1.0,NA	1.0,0.0,1.0	-0.053
2657	ENSG00000183258	DDX41	chr5	-	177512495	177512876	177512495	177512645	177512779	177512876	2657	3,3,0	78,82,116	2,0,2	35,45,76	208	74	1	1.0	0.013,0.013,0.0	0.02,0.0,0.009	-0.001
2658	ENSG00000183258	DDX41	chr5	-	177515928	177516193	177515928	177515989	177516118	177516193	2658	6,7,16	101,60,94	12,11,7	54,70,61	203	74	0.239076844535	1.0	0.021,0.041,0.058	0.075,0.054,0.04	-0.016
2660	ENSG00000183258	DDX41	chr5	-	177513352	177513847	177513352	177513484	177513684	177513847	2660	3,0,2	79,85,93	0,1,1	32,43,48	274	74	1	1.0	0.01,0.0,0.006	0.0,0.006,0.006	0.001
2662	ENSG00000107938	EDRF1	chr10	+	125763300	125764143	125763300	125763524	125764040	125764143	2662	222,237,278	1,0,0	239,250,192	0,0,0	590	74	1	1.0	0.965,1.0,1.0	1.0,1.0,1.0	-0.012
2663	ENSG00000102786	INTS6	chr13	-	51383328	51383741	51383328	51383461	51383588	51383741	2663	0,0,1	66,47,73	1,0,1	53,73,80	201	74	1	1.0	0.0,0.0,0.005	0.007,0.0,0.005	-0.002
2664	ENSG00000114735	HEMK1	chr3	+	50579843	50580229	50579843	50579939	50580115	50580229	2664	2,1,0	19,18,22	1,0,0	19,12,15	250	74	1	1.0	0.03,0.016,0.0	0.015,0.0,0.0	0.01
2665	ENSG00000185627	PSMD13	chr11	+	244040	244216	244040	244075	244160	244216	2665	0,0,0	119,48,45	1,0,0	95,48,39	159	74	1	1.0	0.0,0.0,0.0	0.005,0.0,0.0	-0.002
2666	ENSG00000185627	PSMD13	chr11	+	244040	244469	244040	244216	244425	244469	2666	1,8,7	366,166,163	4,6,3	388,195,150	283	74	1	1.0	0.001,0.012,0.011	0.003,0.008,0.005	0.003
2667	ENSG00000183323	CCDC125	chr5	-	69320236	69320583	69320236	69320345	69320464	69320583	2667	36,18,10	7,7,6	55,23,4	10,9,4	193	74	0.934617621198	1.0	0.664,0.496,0.39	0.678,0.495,0.277	0.033
266	ENSG00000174775	HRAS	chr11	-	532241	532755	532241	532522	532630	532755	266	0,1,0	8,8,8	0,0,1	9,3,5	182	74	1	1.0	0.0,0.048,0.0	0.0,0.0,0.075	-0.009
2670	ENSG00000177595	PIDD1	chr11	-	799184	800244	799184	799565	799814	800244	2670	0,0,0	1,1,1	2,0,0	1,0,0	323	74	1	1.0	0.0,0.0,0.0	0.314,NA,NA	-0.314
2672	ENSG00000177595	PIDD1	chr11	-	800761	801120	800761	800912	800984	801120	2672	0,2,6	4,3,2	2,0,6	4,1,0	146	74	0.792226121947	1.0	0.0,0.253,0.603	0.202,0.0,1.0	-0.115
2673	ENSG00000177595	PIDD1	chr11	-	801444	802090	801444	801624	801964	802090	2673	0,0,0	11,3,2	2,0,0	2,2,3	414	74	1	1.0	0.0,0.0,0.0	0.152,0.0,0.0	-0.051
2674	ENSG00000177595	PIDD1	chr11	-	802681	803647	802681	802891	803173	803647	2674	3,2,1	0,0,0	0,2,1	0,0,1	356	74	1	1.0	1.0,1.0,1.0	NA,1.0,0.172	0.414
2675	ENSG00000177595	PIDD1	chr11	-	800761	801120	800761	800912	801017	801120	2675	1,4,8	0,0,0	4,0,9	0,0,1	179	74	1	1.0	1.0,1.0,1.0	1.0,NA,0.788	0.106
2676	ENSG00000177595	PIDD1	chr11	-	800761	801120	800761	800912	801001	801120	2676	0,4,8	1,0,1	2,0,7	0,0,0	163	74	1	1.0	0.0,1.0,0.784	1.0,NA,1.0	-0.405
2679	ENSG00000172771	EFCAB12	chr3	-	129411157	129415401	129411157	129411354	129415244	129415401	2679	2,4,19	1,1,0	2,8,14	1,0,1	3964	74	0.89446520508	1.0	0.036,0.069,1.0	0.036,1.0,0.207	-0.046
2680	ENSG00000172771	EFCAB12	chr3	-	129402522	129404403	129402522	129402578	129404248	129404403	2680	10,11,15	0,1,0	3,6,22	0,0,0	1744	74	1	1.0	1.0,0.318,1.0	1.0,1.0,1.0	-0.227
2682	ENSG00000013306	SLC25A39	chr17	-	44320195	44320436	44320195	44320276	44320354	44320436	2682	10,14,19	292,274,249	8,1,9	124,91,190	152	74	0.382544754924	1.0	0.016,0.024,0.036	0.03,0.005,0.023	0.006
2685	ENSG00000167302	ENTHD2	chr17	-	81236979	81237459	81236979	81237071	81237386	81237459	2685	4,8,12	5,4,3	3,6,10	9,2,9	389	74	0.211540329072	1.0	0.132,0.276,0.432	0.06,0.363,0.174	0.081
2689	ENSG00000114544	SLC41A3	chr3	-	126006362	126007225	126006362	126006564	126007113	126007225	2689	193,233,137	3,1,0	134,153,125	1,0,1	623	74	1	1.0	0.884,0.965,1.0	0.941,1.0,0.937	-0.01
268	ENSG00000013441	CLK1	chr2	-	200859679	200861466	200859679	200859747	200861237	200861466	268	493,961,1097	1,14,9	565,1271,679	7,4,4	1564	74	0.244186269001	1.0	0.959,0.765,0.852	0.792,0.938,0.889	-0.014
2690	ENSG00000139112	GABARAPL1	chr12	+	10212882	10213219	10212882	10212990	10213092	10213219	2690	49,51,60	2,1,1	10,9,43	1,1,1	176	74	0.515234462789	1.0	0.912,0.955,0.962	0.808,0.791,0.948	0.094
2693	ENSG00000183291	SEP15	chr1	-	86880661	86880725	86880661	86880689	86880692	86880725	2693	280,298,222	2,1,0	331,333,197	0,0,0	77	74	1	1.0	0.993,0.997,1.0	1.0,1.0,1.0	-0.003
2694	ENSG00000149600	COMMD7	chr20	-	32702702	32704071	32702702	32703458	32704022	32704071	2694	19,33,48	70,40,38	15,35,40	60,59,53	638	74	0.199888042325	1.0	0.031,0.087,0.128	0.028,0.064,0.08	0.025
2695	ENSG00000172269	DPAGT1	chr11	-	119101017	119101860	119101017	119101138	119101494	119101860	2695	8,8,18	37,15,18	8,9,16	11,17,14	430	74	0.179585127975	1.0	0.036,0.084,0.147	0.111,0.084,0.164	-0.031
2697	ENSG00000108671	PSMD11	chr17	+	32479250	32480197	32479250	32479376	32480145	32480197	2697	8,8,43	0,0,0	9,12,22	0,0,1	843	74	1	1.0	1.0,1.0,1.0	1.0,1.0,0.659	0.114
2698	ENSG00000108039	XPNPEP1	chr10	-	109875527	109877867	109875527	109875599	109877789	109877867	2698	158,151,295	47,37,21	91,196,253	33,29,23	2264	74	0.843953582059	1.0	0.099,0.118,0.315	0.083,0.181,0.264	0.001
269	ENSG00000013441	CLK1	chr2	-	200859679	200861466	200859679	200859746	200861237	200861466	269	493,961,1097	265,302,145	565,1271,679	252,362,166	1565	74	0.53061432828	1.0	0.081,0.131,0.263	0.096,0.142,0.162	0.025
26	ENSG00000099875	MKNK2	chr19	-	2042606	2042870	2042606	2042662	2042765	2042870	26	6,3,2	149,146,203	3,0,6	45,69,116	177	74	0.679909475089	1.0	0.017,0.009,0.004	0.027,0.0,0.021	-0.006
2701	ENSG00000197386	HTT	chr4	+	3187650	3189093	3187650	3187886	3188950	3189093	2701	0,1,0	15,4,6	0,1,3	5,12,3	1138	74	1	1.0	0.0,0.016,0.0	0.0,0.005,0.061	-0.017
2703	ENSG00000103024	NME3	chr16	-	1770880	1771410	1770880	1770993	1771069	1771410	2703	0,1,0	4,7,3	0,0,0	2,0,1	150	74	1	1.0	0.0,0.066,0.0	0.0,NA,0.0	0.022
2705	ENSG00000103024	NME3	chr16	-	1771069	1771410	1771069	1771171	1771279	1771410	2705	1,2,1	3,4,4	0,0,3	0,1,3	182	74	1	1.0	0.119,0.169,0.092	NA,0.0,0.289	-0.018
2707	ENSG00000100906	NFKBIA	chr14	-	35402393	35402859	35402393	35402663	35402770	35402859	2707	13,6,10	82,82,102	7,4,11	36,75,92	181	74	1	1.0	0.061,0.029,0.039	0.074,0.021,0.047	-0.004
2708	ENSG00000100906	NFKBIA	chr14	-	35402393	35402859	35402393	35402534	35402770	35402859	2708	196,259,305	6,3,7	136,183,256	6,6,6	310	74	0.270587341582	1.0	0.886,0.954,0.912	0.844,0.879,0.911	0.039
2715	ENSG00000159348	CYB5R1	chr1	-	202965886	202966600	202965886	202965993	202966527	202966600	2715	23,16,10	64,28,17	17,17,23	74,24,18	608	74	0.603864256019	1.0	0.042,0.065,0.067	0.027,0.079,0.135	-0.022
2718	ENSG00000168268	NT5DC2	chr3	-	52527616	52527931	52527616	52527718	52527828	52527931	2718	6,11,5	98,62,82	6,6,8	44,43,52	184	74	0.229942438395	1.0	0.024,0.067,0.024	0.052,0.053,0.058	-0.016
2719	ENSG00000104957	CCDC130	chr19	+	13758867	13759272	13758867	13759010	13759099	13759272	2719	2,1,3	23,11,7	1,0,3	2,3,7	163	74	0.94726478209	1.0	0.038,0.04,0.163	0.185,0.0,0.163	-0.036
2720	ENSG00000112146	FBXO9	chr6	+	53092733	53093561	53092733	53092824	53093465	53093561	2720	47,52,80	82,73,90	61,58,51	103,73,75	715	74	0.68602606432	1.0	0.056,0.069,0.084	0.058,0.076,0.066	0.003
2723	ENSG00000198677	TTC37	chr5	-	95516524	95517060	95516524	95516586	95516915	95517060	2723	8,13,19	0,1,1	9,27,14	0,2,0	403	74	1	1.0	1.0,0.705,0.777	1.0,0.713,1.0	-0.077
2725	ENSG00000179832	MROH1	chr8	+	144261113	144261349	144261113	144261216	144261283	144261349	2725	1,1,2	2,1,1	0,1,0	1,0,0	141	74	1	1.0	0.208,0.344,0.512	0.0,1.0,NA	-0.145
2727	ENSG00000110025	SNX15	chr11	+	65035519	65038829	65035519	65035663	65038571	65038829	2727	1,5,17	0,1,1	5,1,7	0,2,0	2982	74	0.783879403542	1.0	1.0,0.11,0.297	1.0,0.012,1.0	-0.202
2731	ENSG00000140497	SCAMP2	chr15	-	74852068	74854119	74852068	74852186	74854020	74854119	2731	5,4,5	12,10,10	2,3,5	6,2,3	1908	74	0.45456936155	1.0	0.016,0.015,0.019	0.013,0.055,0.061	-0.026
2735	ENSG00000186635	ARAP1	chr11	-	72696548	72697195	72696548	72696654	72696982	72697195	2735	2,3,18	6,1,5	4,7,8	1,2,4	402	74	0.482829959692	1.0	0.058,0.356,0.399	0.424,0.392,0.269	-0.091
2736	ENSG00000186635	ARAP1	chr11	-	72687438	72687738	72687438	72687502	72687687	72687738	2736	2,2,8	73,66,67	1,1,2	46,55,64	259	74	0.66742379514	1.0	0.008,0.009,0.033	0.006,0.005,0.009	0.01
2737	ENSG00000186635	ARAP1	chr11	-	72712437	72713243	72712437	72712568	72713175	72713243	2737	11,10,13	9,0,2	7,10,5	6,2,7	681	74	0.139329260593	1.0	0.117,1.0,0.414	0.113,0.352,0.072	0.331
273	ENSG00000100911	PSME2	chr14	-	24145378	24146240	24145378	24145465	24145709	24146240	273	14,23,16	526,492,437	7,21,9	460,462,378	318	74	1	1.0	0.006,0.011,0.008	0.004,0.01,0.006	0.002
2742	ENSG00000188846	RPL14	chr3	+	40461406	40461661	40461406	40461506	40461607	40461661	2742	12,11,9	11069,26885,24505	8,11,6	13108,21841,18384	175	74	1	1.0	0.0,0.0,0.0	0.0,0.0,0.0	0.0
2744	ENSG00000107331	ABCA2	chr9	-	137022940	137023840	137022940	137023052	137023837	137023840	2744	17,10,13	1,0,2	6,9,11	2,3,0	859	74	0.306473704121	1.0	0.594,1.0,0.359	0.205,0.205,1.0	0.181
2745	ENSG00000107331	ABCA2	chr9	-	137021391	137022001	137021391	137021610	137021890	137022001	2745	0,1,5	3,0,3	2,3,0	2,0,1	354	74	0.778366149285	1.0	0.0,1.0,0.258	0.173,1.0,0.0	0.028
2746	ENSG00000107331	ABCA2	chr9	-	137010972	137011309	137010972	137011105	137011185	137011309	2746	1,3,2	36,28,39	3,1,1	21,32,28	154	74	1	1.0	0.013,0.049,0.024	0.064,0.015,0.017	-0.003
274	ENSG00000100911	PSME2	chr14	-	24144399	24145273	24144399	24145155	24145242	24145273	274	7,11,5	540,531,459	11,15,4	497,515,432	161	74	1	1.0	0.006,0.009,0.005	0.01,0.013,0.004	-0.002
2750	ENSG00000197037	ZSCAN25	chr7	+	99619560	99621574	99619560	99619997	99621372	99621574	2750	4,2,1	0,1,0	6,1,3	0,0,0	1449	74	1	1.0	1.0,0.093,1.0	1.0,1.0,1.0	-0.302
2751	ENSG00000163682	RPL9	chr4	-	39456405	39457681	39456405	39456538	39457585	39457681	2751	36,26,29	23036,32670,19328	39,25,17	25902,24799,23131	1121	74	1	1.0	0.0,0.0,0.0	0.0,0.0,0.0	0.0
2752	ENSG00000163682	RPL9	chr4	-	39458193	39458440	39458193	39458309	39458393	39458440	2752	14,7,13	6423,10089,5053	16,7,9	6994,6962,6127	158	74	1	1.0	0.001,0.0,0.001	0.001,0.0,0.001	0.0
2755	ENSG00000239382	ALKBH6	chr19	-	36013020	36013422	36013020	36013089	36013327	36013422	2755	12,15,19	0,1,0	5,6,11	0,0,0	312	74	1	1.0	1.0,0.781,1.0	1.0,1.0,1.0	-0.073
2757	ENSG00000161217	PCYT1A	chr3	-	196247366	196248323	196247366	196247643	196248206	196248323	2757	8,7,15	0,0,1	12,9,15	0,0,0	637	74	1	1.0	1.0,1.0,0.635	1.0,1.0,1.0	-0.122
2758	ENSG00000161217	PCYT1A	chr3	-	196247366	196248323	196247366	196247518	196248206	196248323	2758	12,12,19	67,8,14	14,15,18	89,22,22	762	74	0.21814289247	1.0	0.017,0.127,0.116	0.015,0.062,0.074	0.036
275	ENSG00000100911	PSME2	chr14	-	24144399	24145273	24144399	24144468	24145242	24145273	275	132,194,170	0,0,1	141,164,155	0,0,0	848	74	1	1.0	1.0,1.0,0.937	1.0,1.0,1.0	-0.021
2760	ENSG00000173992	CCS	chr11	+	66599115	66599636	66599115	66599253	66599458	66599636	2760	12,18,13	8,0,0	8,6,6	2,1,2	279	74	0.129614797734	1.0	0.285,1.0,1.0	0.515,0.614,0.443	0.238
2764	ENSG00000072210	ALDH3A2	chr17	+	19648750	19649124	19648750	19648877	19649001	19649124	2764	2,1,0	0,1,0	1,0,0	0,0,0	198	74	1	1.0	1.0,0.272,NA	1.0,NA,NA	-0.364
2768	ENSG00000137563	GGH	chr8	-	63023906	63024186	63023906	63023997	63024079	63024186	2768	1,0,2	655,843,875	1,1,0	748,832,821	156	74	1	1.0	0.001,0.0,0.001	0.001,0.001,0.0	0.0
2769	ENSG00000119509	INVS	chr9	+	100292325	100293043	100292325	100292436	100292946	100293043	2769	95,63,98	3,3,8	54,53,62	5,2,5	584	74	0.574608489601	1.0	0.801,0.727,0.608	0.578,0.771,0.611	0.059
276	ENSG00000100911	PSME2	chr14	-	24145709	24146240	24145709	24145772	24146207	24146240	276	83,96,73	243,270,189	64,75,64	216,177,170	509	74	1	1.0	0.047,0.049,0.053	0.041,0.058,0.052	-0.001
2771	ENSG00000158856	DMTN	chr8	+	22069015	22069518	22069015	22069060	22069418	22069518	2771	2,2,2	3,4,0	1,0,0	0,0,1	432	74	1	1.0	0.102,0.079,1.0	1.0,NA,0.0	-0.106
2773	ENSG00000087460	GNAS	chr20	+	58909349	58909579	58909349	58909423	58909520	58909579	2773	6,2,4	2623,2422,2897	5,4,3	1318,1485,2201	171	74	1	1.0	0.001,0.0,0.001	0.002,0.001,0.001	-0.001
2774	ENSG00000241852	C8orf58	chr8	+	22601971	22602312	22601971	22602080	22602199	22602312	2774	0,2,3	2,3,2	0,2,0	0,0,3	193	74	1	1.0	0.0,0.204,0.365	NA,1.0,0.0	-0.31
2778	ENSG00000133884	DPF2	chr11	+	65345929	65348931	65345929	65346058	65348849	65348931	2778	37,27,39	1,0,0	21,35,31	1,0,0	2865	74	1	1.0	0.489,1.0,1.0	0.352,1.0,1.0	0.046
277	ENSG00000100911	PSME2	chr14	-	24145709	24146240	24145709	24145752	24146207	24146240	277	140,138,109	4,1,3	102,126,105	1,2,2	529	74	0.547988012766	1.0	0.83,0.951,0.836	0.935,0.898,0.88	-0.032
2780	ENSG00000100099	HPS4	chr22	-	26465454	26466262	26465454	26465551	26466225	26466262	2780	31,7,25	9,5,1	10,22,18	11,5,2	748	74	0.567249024947	1.0	0.254,0.122,0.712	0.083,0.303,0.471	0.077
2781	ENSG00000100099	HPS4	chr22	-	26466225	26468623	26466225	26466262	26468550	26468623	2781	31,20,40	7,1,1	22,54,32	10,1,4	2362	74	0.659299903299	1.0	0.122,0.385,0.556	0.064,0.628,0.2	0.057
2782	ENSG00000166333	ILK	chr11	+	6608693	6608967	6608693	6608790	6608883	6608967	2782	14,6,14	374,229,145	7,8,8	275,177,128	167	74	0.551637329281	1.0	0.016,0.011,0.041	0.011,0.02,0.027	0.003
2783	ENSG00000166333	ILK	chr11	+	6608693	6609156	6608693	6608967	6609070	6609156	2783	13,16,22	544,266,226	10,13,17	421,262,218	177	74	0.586138035499	1.0	0.01,0.025,0.039	0.01,0.02,0.032	0.004
2784	ENSG00000166333	ILK	chr11	+	6608883	6609408	6608883	6608967	6609298	6609408	2784	40,52,57	3,1,1	46,56,44	0,2,1	405	74	0.231500802146	1.0	0.709,0.905,0.912	1.0,0.836,0.889	-0.066
2785	ENSG00000105792	CFAP69	chr7	+	90299866	90304820	90299866	90300059	90304743	90304820	2785	0,0,1	2,0,0	0,0,1	0,1,1	4758	74	1	1.0	0.0,NA,1.0	NA,0.0,0.015	0.492
2787	ENSG00000035141	FAM136A	chr2	-	70300839	70301603	70300839	70300980	70301407	70301603	2787	20,5,7	0,0,0	22,1,9	0,2,0	501	74	0.202905489576	1.0	1.0,1.0,1.0	1.0,0.069,1.0	0.31
2789	ENSG00000159433	STARD9	chr15	+	42662793	42663917	42662793	42662891	42663280	42663917	2789	0,0,0	1,0,0	1,0,0	0,1,1	463	74	1	1.0	0.0,NA,NA	1.0,0.0,0.0	-0.333
278	ENSG00000100911	PSME2	chr14	-	24145709	24146240	24145709	24145896	24146207	24146240	278	41,43,39	9,9,9	31,29,29	11,15,6	385	74	0.140714741549	1.0	0.467,0.479,0.454	0.351,0.271,0.482	0.099
2791	ENSG00000225697	SLC26A6	chr3	-	48629641	48629978	48629641	48629711	48629871	48629978	2791	34,32,83	30,27,33	14,28,64	23,14,34	234	74	0.68895376806	1.0	0.264,0.273,0.443	0.161,0.387,0.373	0.02
2793	ENSG00000241973	PI4KA	chr22	-	20733735	20734194	20733735	20733843	20734042	20734194	2793	0,0,0	0,1,0	1,0,0	0,0,0	273	74	1	1.0	NA,0.0,NA	1.0,NA,NA	-1.0
2794	ENSG00000177943	MAMDC4	chr9	+	136856463	136856826	136856463	136856575	136856709	136856826	2794	4,5,4	1,6,1	0,2,7	1,2,0	208	74	0.767451795782	1.0	0.587,0.229,0.587	0.0,0.262,1.0	0.047
2795	ENSG00000177943	MAMDC4	chr9	+	136859208	136860064	136859208	136859317	136859885	136860064	2795	14,15,12	1,0,0	4,12,12	0,0,0	642	74	1	1.0	0.617,1.0,1.0	1.0,1.0,1.0	-0.128
2798	ENSG00000132361	CLUH	chr17	-	2693899	2694276	2693899	2694039	2694122	2694276	2798	0,1,0	44,11,23	0,0,0	18,15,11	157	74	1	1.0	0.0,0.041,0.0	0.0,0.0,0.0	0.014
2799	ENSG00000166140	ZFYVE19	chr15	+	40813942	40814569	40813942	40814070	40814147	40814569	2799	24,37,23	9,12,10	9,16,28	9,1,5	151	74	0.473941124951	1.0	0.567,0.602,0.53	0.329,0.887,0.733	-0.083
279	ENSG00000100911	PSME2	chr14	-	24144399	24145155	24144399	24144468	24145057	24145155	279	42,73,82	705,760,656	43,54,75	744,709,612	663	74	0.811221021787	1.0	0.007,0.011,0.014	0.006,0.008,0.013	0.002
2800	ENSG00000166140	ZFYVE19	chr15	+	40809851	40810216	40809851	40809970	40810070	40810216	2800	5,0,1	83,71,78	4,0,0	40,55,46	174	74	1	1.0	0.025,0.0,0.005	0.041,0.0,0.0	-0.004
2801	ENSG00000166140	ZFYVE19	chr15	+	40813337	40813811	40813337	40813417	40813712	40813811	2801	23,60,54	81,68,50	16,38,37	35,54,42	369	74	0.984645061019	1.0	0.054,0.15,0.178	0.084,0.124,0.15	0.008
2802	ENSG00000110011	DNAJC4	chr11	+	64233893	64234281	64233893	64233980	64234072	64234281	2802	20,51,50	19,22,17	14,30,33	7,7,18	166	74	0.566072412437	1.0	0.319,0.508,0.567	0.471,0.656,0.45	-0.061
2804	ENSG00000089280	FUS	chr16	+	31184938	31188357	31184938	31185179	31188324	31188357	2804	178,237,404	6,2,0	166,320,387	4,1,1	3219	74	0.668700870612	1.0	0.405,0.731,1.0	0.488,0.88,0.899	-0.044
2805	ENSG00000089157	RPLP0	chr12	-	120199117	120199485	120199117	120199205	120199309	120199485	2805	21,2,4	5698,5640,4070	10,5,1	3856,3399,3537	178	74	1	1.0	0.002,0.0,0.0	0.001,0.001,0.0	0.0
2806	ENSG00000072195	SPEG	chr2	+	219464432	219466861	219464432	219464608	219466056	219466861	2806	0,7,12	0,0,2	1,3,4	1,1,1	1522	74	1	1.0	NA,1.0,0.226	0.046,0.127,0.163	0.501
2832	ENSG00000071564	TCF3	chr19	-	1609292	1611849	1609292	1610500	1611703	1611849	2832	558,722,580	5,3,3	347,510,533	1,0,1	1277	74	1	1.0	0.866,0.933,0.918	0.953,1.0,0.969	-0.068
2836	ENSG00000126088	UROD	chr1	+	45013908	45014836	45013908	45014070	45014735	45014836	2836	295,152,166	3,0,1	190,136,153	1,0,2	739	74	0.478560501279	1.0	0.908,1.0,0.943	0.95,1.0,0.885	0.005
2837	ENSG00000126088	UROD	chr1	+	45013135	45013354	45013135	45013215	45013291	45013354	2837	163,68,70	361,163,148	137,52,51	222,96,125	150	74	0.214759379661	1.0	0.182,0.171,0.189	0.233,0.211,0.168	-0.023
2839	ENSG00000099331	MYO9B	chr19	+	17202841	17203258	17202841	17202883	17203146	17203258	2839	9,10,12	8,0,1	6,10,13	2,2,1	337	74	0.916906446589	1.0	0.198,1.0,0.725	0.397,0.523,0.741	0.087
283	ENSG00000068120	COASY	chr17	+	42562150	42562487	42562150	42562219	42562355	42562487	283	261,92,104	1,0,0	133,92,117	1,0,0	210	74	1	1.0	0.989,1.0,1.0	0.979,1.0,1.0	0.003
2841	ENSG00000144591	GMPPA	chr2	+	219506253	219506987	219506253	219506422	219506697	219506987	2841	0,3,1	35,20,15	1,1,1	13,10,15	349	74	1	1.0	0.0,0.031,0.014	0.016,0.021,0.014	-0.002
2843	ENSG00000144591	GMPPA	chr2	+	219505457	219505761	219505457	219505555	219505714	219505761	2843	14,21,21	11,6,4	2,12,17	8,1,8	233	74	0.491410185319	1.0	0.288,0.526,0.625	0.074,0.792,0.403	0.057
2844	ENSG00000144591	GMPPA	chr2	+	219505457	219505761	219505457	219505555	219505694	219505761	2844	13,20,21	1,7,1	2,12,17	1,1,2	213	74	0.516066568328	1.0	0.819,0.498,0.879	0.41,0.807,0.747	0.077
2845	ENSG00000144591	GMPPA	chr2	+	219501475	219502037	219501475	219501579	219501850	219502037	2845	10,12,14	69,20,23	9,13,8	56,29,23	345	74	0.542011838467	1.0	0.03,0.114,0.115	0.033,0.088,0.069	0.023
2846	ENSG00000144591	GMPPA	chr2	+	219500120	219502037	219500120	219500218	219501850	219502037	2846	98,56,69	0,0,2	69,89,70	0,1,1	1706	74	1	1.0	1.0,1.0,0.599	1.0,0.794,0.752	0.018
2847	ENSG00000144591	GMPPA	chr2	+	219500120	219502037	219500120	219500218	219501475	219502037	2847	20,18,29	85,23,11	17,43,39	50,37,29	1331	74	0.163017919127	1.0	0.013,0.042,0.128	0.019,0.061,0.07	0.011
2851	ENSG00000138434	SSFA2	chr2	+	181915215	181918675	181915215	181916427	181918597	181918675	2851	92,123,214	107,85,75	80,145,182	97,135,83	2244	74	0.136124027505	1.0	0.028,0.046,0.086	0.026,0.034,0.067	0.011
2852	ENSG00000138434	SSFA2	chr2	+	181915215	181918675	181915215	181917005	181918597	181918675	2852	59,75,148	6,16,7	46,76,128	4,17,12	1666	74	0.5564637898	1.0	0.304,0.172,0.484	0.338,0.166,0.321	0.045
2853	ENSG00000125656	CLPP	chr19	+	6361868	6362542	6361868	6361940	6362445	6362542	2853	4,0,4	28,16,15	5,2,1	8,5,9	579	74	0.181587794677	1.0	0.018,0.0,0.033	0.074,0.049,0.014	-0.029
2854	ENSG00000198467	TPM2	chr9	-	35684487	35685139	35684487	35684550	35685063	35685139	2854	138,245,280	1702,2105,1457	98,128,178	1351,1120,1085	587	74	0.378366806821	1.0	0.01,0.014,0.024	0.009,0.014,0.02	0.002
2855	ENSG00000100201	DDX17	chr22	-	38487878	38492115	38487878	38488115	38492055	38492115	2855	2245,1021,3208	125,15,19	1708,2422,2794	79,27,46	4014	74	0.712173522928	1.0	0.249,0.557,0.757	0.285,0.623,0.528	0.042
2858	ENSG00000183569	SERHL2	chr22	+	42555663	42556083	42555663	42555705	42556047	42556083	2858	2,7,7	0,0,0	3,7,8	0,1,1	416	74	1	1.0	1.0,1.0,1.0	1.0,0.555,0.587	0.286
285	ENSG00000159403	C1R	chr12	-	7091451	7092441	7091451	7091680	7092386	7092441	285	3,5,14	20,13,23	1,2,12	10,10,14	780	74	0.74369762814	1.0	0.014,0.035,0.055	0.009,0.019,0.075	0.0
2860	ENSG00000154734	ADAMTS1	chr21	-	26839874	26840562	26839874	26840061	26840275	26840562	2860	0,1,2	3,3,2	0,0,0	1,3,4	288	74	0.852554050701	1.0	0.0,0.079,0.204	0.0,0.0,0.0	0.094
2861	ENSG00000154734	ADAMTS1	chr21	-	26838438	26839762	26838438	26838614	26839586	26839762	2861	1,1,2	9,2,7	1,1,0	2,5,8	1046	74	1	1.0	0.008,0.034,0.02	0.034,0.014,0.0	0.005
2864	ENSG00000101843	PSMD10	chrX	-	108087952	108088099	108087952	108087972	108088095	108088099	2864	702,888,768	17,15,14	808,1106,776	18,18,18	197	74	0.867376631662	1.0	0.939,0.957,0.954	0.944,0.958,0.942	0.002
2865	ENSG00000227372	TP73-AS1	chr1	-	3735983	3740387	3735983	3737854	3740232	3740387	2865	58,28,31	1,0,1	30,44,42	1,0,0	2452	74	1	1.0	0.636,1.0,0.483	0.475,1.0,1.0	-0.119
2867	ENSG00000070761	CFAP20	chr16	-	58114809	58115457	58114809	58114920	58115268	58115457	2867	13,26,32	63,124,86	12,26,21	50,60,67	422	74	0.296200618741	1.0	0.035,0.035,0.061	0.04,0.071,0.052	-0.011
2868	ENSG00000125826	RBCK1	chr20	+	428490	429094	428490	428589	428950	429094	2868	12,21,40	14,13,16	8,7,22	5,2,8	435	74	0.418484319741	1.0	0.127,0.216,0.298	0.214,0.373,0.319	-0.088
286	ENSG00000159403	C1R	chr12	-	7088838	7089489	7088838	7088986	7089292	7089489	286	8,6,28	43,51,44	1,11,11	37,39,34	380	74	0.169278415445	1.0	0.035,0.022,0.11	0.005,0.052,0.059	0.017
2870	ENSG00000010292	NCAPD2	chr12	+	6514264	6514587	6514264	6514392	6514463	6514587	2870	2,0,1	143,51,36	0,1,5	61,100,41	145	74	0.855912265587	1.0	0.007,0.0,0.014	0.0,0.005,0.059	-0.014
2872	ENSG00000102125	TAZ	chrX	+	154420031	154420264	154420031	154420094	154420211	154420264	2872	1,1,3	29,14,11	0,3,1	13,21,10	191	74	0.827633200723	1.0	0.013,0.027,0.096	0.0,0.052,0.037	0.016
2875	ENSG00000100038	TOP3B	chr22	-	21957026	21958693	21957026	21957595	21958491	21958693	2875	84,118,179	6,5,6	35,56,100	9,1,5	970	74	0.396769711405	1.0	0.516,0.643,0.695	0.229,0.81,0.604	0.07
2876	ENSG00000100038	TOP3B	chr22	-	21962428	21962893	21962428	21962602	21962746	21962893	2876	1,1,1	20,13,12	0,0,1	5,9,14	218	74	1	1.0	0.017,0.025,0.028	0.0,0.0,0.024	0.015
2877	ENSG00000100038	TOP3B	chr22	-	21959131	21959736	21959131	21959232	21959586	21959736	2877	6,8,10	13,19,10	4,6,6	9,10,7	428	74	0.847951993762	1.0	0.074,0.068,0.147	0.071,0.094,0.129	-0.002
2878	ENSG00000108021	FAM208B	chr10	+	5762531	5763740	5762531	5762646	5763028	5763740	2878	4,8,9	97,111,116	2,7,6	95,126,147	456	74	1	1.0	0.007,0.012,0.012	0.003,0.009,0.007	0.004
2879	ENSG00000129911	KLF16	chr19	-	1852398	1854760	1852398	1852595	1854280	1854760	2879	229,515,367	0,0,0	126,211,280	0,0,3	1759	74	0.697256067095	1.0	1.0,1.0,1.0	1.0,1.0,0.797	0.068
287	ENSG00000132475	H3F3B	chr17	-	75778809	75779184	75778809	75778963	75779046	75779184	287	3,6,2	214,226,208	1,3,0	94,61,162	157	74	1	1.0	0.007,0.012,0.005	0.005,0.023,0.0	-0.001
2880	ENSG00000124549	BTN2A3P	chr6	+	26422932	26423759	26422932	26423277	26423398	26423759	2880	7,2,3	1,1,0	7,0,2	0,0,0	195	74	1	1.0	0.727,0.431,1.0	1.0,NA,1.0	-0.281
2881	ENSG00000115875	SRSF7	chr2	-	38748578	38749705	38748578	38748653	38749528	38749705	2881	265,308,423	538,507,253	314,339,348	568,481,263	949	74	0.96506175145	1.0	0.037,0.045,0.115	0.041,0.052,0.094	0.003
2883	ENSG00000141644	MBD1	chr18	-	50276661	50276998	50276661	50276744	50276831	50276998	2883	3,3,6	19,4,5	1,1,4	4,3,4	161	74	0.788958086261	1.0	0.068,0.256,0.355	0.103,0.133,0.315	0.043
2885	ENSG00000087095	NLK	chr17	+	28194581	28196381	28194581	28194708	28196179	28196381	2885	323,389,417	9,16,25	322,394,361	16,11,16	1545	74	0.779830210924	1.0	0.632,0.538,0.444	0.491,0.632,0.519	-0.009
2887	ENSG00000239779	WBP1	chr2	+	74459437	74459745	74459437	74459562	74459642	74459745	2887	15,27,27	3,7,1	11,23,22	2,4,1	154	74	0.57499561752	1.0	0.706,0.65,0.928	0.725,0.734,0.914	-0.03
2889	ENSG00000132781	MUTYH	chr1	-	45332917	45333324	45332917	45332959	45333284	45333324	2889	18,8,9	0,0,1	20,7,10	0,0,1	399	74	1	1.0	1.0,1.0,0.625	1.0,1.0,0.65	-0.008
288	ENSG00000072849	DERL2	chr17	-	5481100	5481389	5481100	5481142	5481295	5481389	288	30,54,85	7,3,10	34,50,69	7,10,8	227	74	0.394925490665	1.0	0.583,0.854,0.735	0.613,0.62,0.738	0.067
2890	ENSG00000132781	MUTYH	chr1	-	45332762	45333324	45332762	45333170	45333284	45333324	2890	2,0,4	56,29,15	2,0,3	43,23,14	188	74	0.7598824947	1.0	0.014,0.0,0.095	0.018,0.0,0.078	0.004
2891	ENSG00000132781	MUTYH	chr1	-	45332762	45333324	45332762	45332834	45333284	45333324	2891	30,13,10	4,2,5	29,14,14	0,3,2	524	74	0.15702704276	1.0	0.514,0.479,0.22	1.0,0.397,0.497	-0.227
2893	ENSG00000132781	MUTYH	chr1	-	45332762	45333324	45332762	45332834	45332917	45333324	2893	12,5,2	13,8,7	10,8,5	14,2,4	157	74	0.183829207265	1.0	0.303,0.228,0.119	0.252,0.653,0.371	-0.209
2895	ENSG00000166471	TMEM41B	chr11	-	9280653	9283593	9280653	9281041	9283370	9283593	2895	382,445,611	25,84,150	513,489,519	31,83,87	2403	74	0.401716256565	1.0	0.32,0.14,0.111	0.338,0.154,0.155	-0.025
2896	ENSG00000126749	EMG1	chr12	+	6974551	6975148	6974551	6974693	6975089	6975148	2896	16,7,12	698,333,298	24,8,12	826,300,360	470	74	1	1.0	0.004,0.003,0.006	0.005,0.004,0.005	-0.0
2897	ENSG00000163359	COL6A3	chr2	-	237342064	237344843	237342064	237342161	237344349	237344843	2897	1,0,1	0,2,0	0,1,1	1,1,0	2262	74	1	1.0	1.0,0.0,1.0	0.0,0.032,1.0	0.323
2899	ENSG00000111057	KRT18	chr12	+	52950327	52950906	52950327	52950410	52950749	52950906	2899	83,41,33	2258,1355,905	98,65,25	1670,1131,903	413	74	1	1.0	0.007,0.005,0.006	0.01,0.01,0.005	-0.002
2900	ENSG00000213339	QTRT1	chr19	+	10712160	10712628	10712160	10712299	10712552	10712628	2900	49,43,63	33,10,15	38,37,50	13,16,20	327	74	0.730692202083	1.0	0.252,0.493,0.487	0.398,0.344,0.361	0.043
2901	ENSG00000213339	QTRT1	chr19	+	10701949	10702254	10701949	10702018	10702115	10702254	2901	5,0,2	28,19,18	4,0,5	23,9,20	171	74	0.446313839893	1.0	0.072,0.0,0.046	0.07,0.0,0.098	-0.017
2903	ENSG00000065243	PKN2	chr1	+	88804390	88804534	88804390	88804438	88804443	88804534	2903	41,29,23	4,2,2	48,40,28	4,5,1	79	74	0.86506335356	1.0	0.906,0.931,0.915	0.918,0.882,0.963	-0.004
2904	ENSG00000213465	ARL2	chr11	+	65021720	65022184	65021720	65021888	65021970	65022184	2904	140,166,125	4,1,1	77,86,92	1,3,4	156	74	0.151568346685	1.0	0.943,0.987,0.983	0.973,0.931,0.916	0.031
2905	ENSG00000111300	NAA25	chr12	-	112039228	112040578	112039228	112039339	112040480	112040578	2905	27,57,74	16,11,20	20,74,55	14,12,17	1215	74	0.977338475244	1.0	0.093,0.24,0.184	0.08,0.273,0.165	-0.0
2907	ENSG00000161265	U2AF1L4	chr19	-	35744322	35744738	35744322	35744421	35744625	35744738	2907	8,18,18	5,7,7	8,8,17	6,8,6	278	74	0.372654456056	1.0	0.299,0.406,0.406	0.262,0.21,0.43	0.07
290	ENSG00000170485	NPAS2	chr2	+	100982230	100988276	100982230	100982377	100988078	100988276	290	33,59,80	2,5,5	26,56,70	2,4,3	5775	74	0.791404661767	1.0	0.175,0.131,0.17	0.143,0.152,0.23	-0.016
2910	ENSG00000161265	U2AF1L4	chr19	-	35742528	35743904	35742528	35742803	35743808	35743904	2910	7,9,10	6,2,5	12,12,13	5,2,6	1079	74	0.413927700454	1.0	0.074,0.236,0.121	0.141,0.292,0.129	-0.044
2911	ENSG00000161265	U2AF1L4	chr19	-	35744069	35744421	35744069	35744145	35744322	35744421	2911	30,21,21	13,14,5	13,18,23	9,8,4	251	74	0.822153924768	1.0	0.405,0.307,0.553	0.299,0.399,0.629	-0.021
2912	ENSG00000161265	U2AF1L4	chr19	-	35744322	35745187	35744322	35744421	35745124	35745187	2912	17,41,31	10,4,1	18,12,22	4,9,5	777	74	0.153484539819	1.0	0.139,0.494,0.747	0.3,0.113,0.295	0.224
2914	ENSG00000174444	RPL4	chr15	-	66500948	66501504	66500948	66501105	66501374	66501504	2914	79,132,175	5742,7438,6454	65,128,121	4629,6374,5630	343	74	1	1.0	0.003,0.004,0.006	0.003,0.004,0.005	0.0
2915	ENSG00000174444	RPL4	chr15	-	66503057	66503529	66503057	66503164	66503357	66503529	2915	7,1,2	7516,8220,6941	8,6,6	6223,7933,6403	267	74	1	1.0	0.0,0.0,0.0	0.0,0.0,0.0	0.0
2916	ENSG00000174444	RPL4	chr15	-	66502611	66503164	66502611	66502750	66503057	66503164	2916	124,83,80	4481,4480,3882	134,75,67	2636,2997,3365	381	74	1	1.0	0.005,0.004,0.004	0.01,0.005,0.004	-0.002
2917	ENSG00000065361	ERBB3	chr12	+	56098499	56098905	56098499	56098575	56098758	56098905	2917	0,1,1	10,6,7	1,0,2	13,16,3	257	74	1	1.0	0.0,0.046,0.04	0.022,0.0,0.161	-0.032
2918	ENSG00000065361	ERBB3	chr12	+	56094098	56094556	56094098	56094189	56094401	56094556	2918	1,0,5	9,0,0	0,4,0	4,0,0	286	74	1	1.0	0.028,NA,1.0	0.0,1.0,NA	0.014
291	ENSG00000141013	GAS8	chr16	+	90036380	90037399	90036380	90036586	90037231	90037399	291	21,11,23	27,13,7	25,13,30	14,8,15	719	74	0.196938003247	1.0	0.074,0.08,0.253	0.155,0.143,0.171	-0.021
2920	ENSG00000167778	SPRYD3	chr12	-	53074648	53075219	53074648	53074784	53075094	53075219	2920	0,2,2	41,8,10	2,0,3	20,12,8	384	74	0.878087574715	1.0	0.0,0.046,0.037	0.019,0.0,0.067	-0.001
2921	ENSG00000107404	DVL1	chr1	-	1339286	1339649	1339286	1339439	1339581	1339649	2921	1,0,1	2,1,3	0,0,1	1,3,1	216	74	1	1.0	0.146,0.0,0.102	0.0,0.0,0.255	-0.002
2922	ENSG00000089820	ARHGAP4	chrX	-	153913217	153913600	153913217	153913302	153913408	153913600	2922	1,0,4	3,0,2	0,0,0	3,0,1	180	74	1	1.0	0.121,NA,0.451	0.0,NA,0.0	0.286
2923	ENSG00000089820	ARHGAP4	chrX	-	153910170	153910611	153910170	153910404	153910505	153910611	2923	3,0,0	6,1,3	0,0,0	3,3,0	175	74	1	1.0	0.175,0.0,0.0	0.0,0.0,NA	0.058
2924	ENSG00000120217	CD274	chr9	+	5462833	5463121	5462833	5462968	5463074	5463121	2924	4,5,8	1,0,0	2,1,2	0,0,1	180	74	1	1.0	0.622,1.0,1.0	1.0,1.0,0.451	0.057
2928	ENSG00000151923	TIAL1	chr10	-	119576610	119577203	119576610	119576750	119577079	119577203	2928	47,127,131	178,239,225	54,121,96	149,235,218	403	74	0.763328113796	1.0	0.046,0.089,0.097	0.062,0.086,0.075	0.003
292	ENSG00000143862	ARL8A	chr1	-	202135458	202135800	202135458	202135526	202135706	202135800	292	0,3,2	56,64,66	3,1,1	39,65,54	254	74	1	1.0	0.0,0.013,0.009	0.022,0.004,0.005	-0.003
2932	ENSG00000112531	QKI	chr6	+	163563419	163570145	163563419	163563719	163565945	163570145	2932	15,14,32	0,1,0	27,19,27	0,0,0	2300	74	1	1.0	1.0,0.311,1.0	1.0,1.0,1.0	-0.23
2933	ENSG00000068903	SIRT2	chr19	-	38889688	38889961	38889688	38889745	38889854	38889961	2933	0,0,0	85,40,38	0,1,0	71,48,38	183	74	1	1.0	0.0,0.0,0.0	0.0,0.008,0.0	-0.003
2937	ENSG00000177303	CASKIN2	chr17	-	75503388	75503760	75503388	75503527	75503658	75503760	2937	0,1,0	2,4,1	0,0,0	1,1,5	205	74	1	1.0	0.0,0.083,0.0	0.0,0.0,0.0	0.028
2939	ENSG00000133858	ZFC3H1	chr12	-	71656342	71657301	71656342	71656563	71656884	71657301	2939	1,1,0	0,0,1	4,0,7	0,0,0	395	74	1	1.0	1.0,1.0,0.0	1.0,NA,1.0	-0.333
293	ENSG00000129657	SEC14L1	chr17	+	77213917	77216802	77213917	77214019	77216548	77216802	293	713,761,686	5,9,3	412,640,674	2,2,10	2603	74	0.961400139115	1.0	0.802,0.706,0.867	0.854,0.901,0.657	-0.012
2942	ENSG00000112096	SOD2	chr6	-	159679063	159682638	159679063	159679298	159682473	159682638	2942	7083,29127,22869	319,960,1401	6024,29453,22062	311,928,1424	3249	74	0.77787547659	1.0	0.336,0.409,0.271	0.306,0.42,0.261	0.01
2943	ENSG00000170458	CD14	chr5	-	140633068	140633701	140633068	140633292	140633530	140633701	2943	2,0,3	0,2,0	0,2,2	0,1,0	312	74	1	1.0	1.0,0.0,1.0	NA,0.322,1.0	0.006
2944	ENSG00000062822	POLD1	chr19	+	50415723	50416528	50415723	50415826	50416395	50416528	2944	13,13,21	6,5,3	5,10,23	4,2,2	643	74	0.770807820331	1.0	0.2,0.23,0.446	0.126,0.365,0.57	-0.062
2945	ENSG00000062822	POLD1	chr19	+	50401998	50402373	50401998	50402124	50402204	50402373	2945	1,0,2	4,2,2	1,0,1	2,0,1	154	74	1	1.0	0.107,0.0,0.325	0.194,NA,0.325	-0.116
2946	ENSG00000120314	WDR55	chr5	+	140668233	140668502	140668233	140668334	140668414	140668502	2946	11,8,9	35,10,14	7,5,13	18,30,15	154	74	0.597184577827	1.0	0.131,0.278,0.236	0.157,0.074,0.294	0.04
2948	ENSG00000101361	NOP56	chr20	+	2657080	2658393	2657080	2657218	2657928	2658393	2948	125,91,117	319,167,107	130,99,96	281,117,85	784	74	0.149625612119	1.0	0.036,0.049,0.094	0.042,0.074,0.096	-0.011
2949	ENSG00000140990	NDUFB10	chr16	+	1961496	1961975	1961496	1961636	1961796	1961975	2949	61,56,35	387,382,333	31,25,34	239,175,257	234	74	0.846668182567	1.0	0.047,0.044,0.032	0.039,0.043,0.04	0.0
294	ENSG00000129657	SEC14L1	chr17	+	77088748	77089271	77088748	77088949	77089152	77089271	294	1,4,2	12,7,3	5,1,1	12,8,4	277	74	0.863397650358	1.0	0.022,0.132,0.151	0.1,0.032,0.063	0.037
2956	ENSG00000121073	SLC35B1	chr17	-	49705123	49706309	49705123	49705281	49705865	49706309	2956	5,5,5	135,138,78	3,5,6	111,103,103	658	74	1	1.0	0.004,0.004,0.007	0.003,0.005,0.007	0.0
2957	ENSG00000121073	SLC35B1	chr17	-	49705865	49706309	49705865	49705896	49706203	49706309	2957	5,12,8	152,117,82	7,12,13	114,107,89	381	74	0.202423764708	1.0	0.006,0.02,0.019	0.012,0.021,0.028	-0.005
295	ENSG00000129657	SEC14L1	chr17	+	77088748	77089271	77088748	77088985	77089152	77089271	295	1,4,2	0,0,0	5,1,1	1,0,0	241	74	1	1.0	1.0,1.0,1.0	0.606,1.0,1.0	0.131
2961	ENSG00000131051	RBM39	chr20	-	35704667	35705330	35704667	35704746	35705224	35705330	2961	7,10,17	275,562,446	20,17,19	344,532,447	552	74	1	1.0	0.003,0.002,0.005	0.008,0.004,0.006	-0.003
2962	ENSG00000131051	RBM39	chr20	-	35738967	35740887	35738967	35739017	35740823	35740887	2962	292,542,1072	136,202,141	378,739,740	163,261,126	1880	74	0.737651784472	1.0	0.078,0.096,0.23	0.084,0.1,0.188	0.011
2963	ENSG00000085978	ATG16L1	chr2	+	233289853	233290353	233289853	233289974	233290247	233290353	2963	3,1,6	18,13,8	5,6,3	14,8,7	347	74	0.187111849402	1.0	0.034,0.016,0.138	0.071,0.138,0.084	-0.035
2965	ENSG00000085465	OVGP1	chr1	-	111421275	111421673	111421275	111421461	111421564	111421673	2965	1,0,1	2,5,7	1,0,2	1,3,6	177	74	1	1.0	0.173,0.0,0.056	0.295,0.0,0.122	-0.063
2966	ENSG00000015475	BID	chr22	-	17739348	17740176	17739348	17739488	17740081	17740176	2966	1,0,1	0,0,0	1,0,0	1,0,0	667	74	1	1.0	1.0,NA,1.0	0.1,NA,NA	0.9
2970	ENSG00000130305	NSUN5	chr7	-	73303229	73303740	73303229	73303529	73303599	73303740	2970	23,33,27	38,18,10	7,17,18	17,15,14	144	74	0.262398708965	1.0	0.237,0.485,0.581	0.175,0.368,0.398	0.121
2971	ENSG00000130305	NSUN5	chr7	-	73307582	73308553	73307582	73307643	73308430	73308553	2971	47,19,18	1,0,0	32,12,20	0,0,2	861	74	0.715614777894	1.0	0.802,1.0,1.0	1.0,1.0,0.462	0.113
2972	ENSG00000141294	LRRC46	chr17	+	47834424	47835399	47834424	47834533	47835352	47835399	2972	4,2,0	0,1,0	0,0,1	0,0,0	893	74	1	1.0	1.0,0.142,NA	NA,NA,1.0	-0.429
2975	ENSG00000079616	KIF22	chr16	+	29799263	29799781	29799263	29799494	29799627	29799781	2975	0,0,0	99,76,52	0,0,2	41,50,51	207	74	1	1.0	0.0,0.0,0.0	0.0,0.0,0.014	-0.005
2976	ENSG00000079616	KIF22	chr16	+	29798592	29799184	29798592	29798747	29798974	29799184	2976	1,0,2	21,24,16	1,1,1	16,16,16	301	74	1	1.0	0.012,0.0,0.03	0.015,0.015,0.015	-0.001
2977	ENSG00000123154	WDR83	chr19	+	12669754	12670080	12669754	12669893	12669976	12670080	2977	3,4,2	9,6,5	1,0,3	1,1,6	157	74	0.370345565484	1.0	0.136,0.239,0.159	0.32,0.0,0.191	0.008
2978	ENSG00000102054	RBBP7	chrX	-	16845827	16849301	16845827	16845938	16849243	16849301	2978	42,100,110	620,840,847	36,103,80	581,764,809	3379	74	1	1.0	0.001,0.003,0.003	0.001,0.003,0.002	0.0
2983	ENSG00000090863	GLG1	chr16	-	74462487	74463479	74462487	74462630	74463355	74463479	2983	11,10,26	162,121,132	7,13,8	106,149,118	799	74	0.740424241612	1.0	0.006,0.008,0.018	0.006,0.008,0.006	0.004
2985	ENSG00000133460	SLC2A11	chr22	+	23882758	23884024	23882758	23882869	23883948	23884024	2985	38,25,20	0,0,0	29,27,29	0,0,1	1153	74	1	1.0	1.0,1.0,1.0	1.0,1.0,0.651	0.116
2986	ENSG00000133460	SLC2A11	chr22	+	23882758	23884024	23882758	23882869	23883873	23884024	2986	38,25,20	0,1,2	29,27,27	0,0,0	1078	74	0.418297064484	1.0	1.0,0.632,0.407	1.0,1.0,1.0	-0.32
2995	ENSG00000168010	ATG16L2	chr11	+	72828358	72828776	72828358	72828508	72828728	72828776	2995	3,5,2	4,4,5	3,1,5	5,1,2	294	74	0.742684263237	1.0	0.159,0.239,0.091	0.131,0.201,0.386	-0.076
2998	ENSG00000072163	LIMS2	chr2	-	127640895	127643072	127640895	127640988	127642922	127643072	2998	0,4,0	1,2,1	1,0,0	0,0,2	2008	74	1	1.0	0.0,0.069,0.0	1.0,NA,0.0	-0.477
2999	ENSG00000072163	LIMS2	chr2	-	127640069	127640318	127640069	127640145	127640269	127640318	2999	1,0,0	5,3,1	0,1,0	0,1,4	198	74	1	1.0	0.07,0.0,0.0	NA,0.272,0.0	-0.113
299	ENSG00000170581	STAT2	chr12	-	56350096	56350432	56350096	56350190	56350411	56350432	299	7,4,20	6,5,2	7,7,15	2,4,5	295	74	0.706089993273	1.0	0.226,0.167,0.715	0.468,0.305,0.429	-0.031
2	ENSG00000146263	MMS22L	chr6	-	97263334	97268002	97263334	97263448	97267871	97268002	2	3,7,0	5,4,5	3,0,0	15,7,1	4497	74	1	1.0	0.01,0.028,0.0	0.003,0.0,0.0	0.012
3000	ENSG00000072163	LIMS2	chr2	-	127640269	127640988	127640269	127640318	127640895	127640988	3000	0,0,1	6,3,1	0,0,0	2,3,6	651	74	1	1.0	0.0,0.0,0.102	0.0,0.0,0.0	0.034
3002	ENSG00000164631	ZNF12	chr7	-	6688432	6692703	6688432	6692487	6692601	6692703	3002	49,33,69	2,0,2	44,68,74	2,2,2	188	74	0.437942567143	1.0	0.906,1.0,0.931	0.896,0.93,0.936	0.025
3003	ENSG00000146063	TRIM41	chr5	+	181233412	181233763	181233412	181233435	181233635	181233763	3003	18,25,33	2,4,1	11,27,32	0,1,4	274	74	0.36778343916	1.0	0.709,0.628,0.899	1.0,0.879,0.684	-0.109
3006	ENSG00000103855	CD276	chr15	+	73712933	73714514	73712933	73713063	73713289	73714514	3006	748,465,472	4,2,3	534,458,467	1,1,1	300	74	0.490398660032	1.0	0.979,0.983,0.975	0.992,0.991,0.991	-0.012
3009	ENSG00000161016	RPL8	chr8	-	144791276	144791495	144791276	144791307	144791370	144791495	3009	6418,6566,5827	216,166,181	3749,3152,4553	87,93,113	137	74	0.159014850469	1.0	0.941,0.955,0.946	0.959,0.948,0.956	-0.007
300	ENSG00000170581	STAT2	chr12	-	56354777	56355351	56354777	56354863	56355275	56355351	300	25,9,31	18,10,7	22,42,40	24,17,11	486	74	0.739372276153	1.0	0.175,0.121,0.403	0.122,0.273,0.356	-0.017
3011	ENSG00000214530	STARD10	chr11	-	72754728	72755142	72754728	72754782	72755121	72755142	3011	55,83,74	1,2,4	27,37,61	2,0,2	413	74	0.492212311989	1.0	0.908,0.881,0.768	0.708,1.0,0.845	0.001
3013	ENSG00000143947	RPS27A	chr2	+	55234118	55234962	55234118	55234204	55234830	55234962	3013	81,98,98	11476,19782,12408	68,59,75	15082,17287,12861	700	74	1	1.0	0.001,0.001,0.001	0.0,0.0,0.001	0.001
3014	ENSG00000111641	NOP2	chr12	-	6560446	6560787	6560446	6560569	6560697	6560787	3014	3,2,0	98,36,34	0,0,2	71,23,36	202	74	1	1.0	0.011,0.02,0.0	0.0,0.0,0.02	0.004
3016	ENSG00000111641	NOP2	chr12	-	6560097	6560569	6560097	6560326	6560446	6560569	3016	28,17,27	71,38,27	13,26,21	76,24,31	194	74	0.736286636304	1.0	0.131,0.146,0.276	0.061,0.292,0.205	-0.002
3017	ENSG00000267796	LIN37	chr19	+	35753086	35754157	35753086	35753253	35754016	35754157	3017	28,32,36	4,4,6	25,18,29	1,2,3	837	74	0.279313998873	1.0	0.382,0.414,0.347	0.689,0.443,0.461	-0.15
3018	ENSG00000267796	LIN37	chr19	+	35753086	35754157	35753086	35753193	35754016	35754157	3018	31,34,40	1,0,0	29,19,36	0,0,0	897	74	1	1.0	0.719,1.0,1.0	1.0,1.0,1.0	-0.094
301	ENSG00000159479	MED8	chr1	-	43385977	43386670	43385977	43386226	43386588	43386670	301	2,4,6	86,123,60	2,5,6	55,92,63	436	74	1	1.0	0.004,0.005,0.017	0.006,0.009,0.016	-0.002
3020	ENSG00000267796	LIN37	chr19	+	35754245	35754519	35754245	35754319	35754392	35754519	3020	2,1,1	11,8,6	0,0,0	9,1,8	147	74	0.154263144933	1.0	0.084,0.059,0.077	0.0,0.0,0.0	0.073
3023	ENSG00000103507	BCKDK	chr16	+	31110400	31111219	31110400	31110499	31111090	31111219	3023	18,7,23	0,1,0	15,13,14	0,0,0	665	74	1	1.0	1.0,0.438,1.0	1.0,1.0,1.0	-0.187
3024	ENSG00000103507	BCKDK	chr16	+	31109672	31110124	31109672	31109783	31110076	31110124	3024	15,7,10	111,28,30	7,3,6	53,29,31	367	74	0.246912777292	1.0	0.027,0.048,0.063	0.026,0.02,0.038	0.018
3025	ENSG00000103507	BCKDK	chr16	+	31109672	31110124	31109672	31109783	31110103	31110124	3025	29,11,14	2,0,1	15,7,10	1,0,1	394	74	0.929927156513	1.0	0.731,1.0,0.724	0.738,1.0,0.653	0.021
3026	ENSG00000103507	BCKDK	chr16	+	31111868	31112567	31111868	31112027	31112120	31112567	3026	17,15,6	15,3,8	6,2,6	6,6,4	167	74	0.239517311984	1.0	0.334,0.689,0.249	0.307,0.129,0.399	0.146
302	ENSG00000148688	RPP30	chr10	+	90894774	90895483	90894774	90894891	90895453	90895483	302	17,24,46	86,88,73	25,33,30	122,71,67	636	74	0.928066904615	1.0	0.022,0.031,0.068	0.023,0.051,0.05	-0.001
3032	ENSG00000168676	KCTD19	chr16	-	67301790	67303337	67301790	67301922	67303145	67303337	3032	3,1,4	1,0,0	1,0,0	0,0,0	1297	74	1	1.0	0.146,1.0,1.0	1.0,NA,NA	-0.285
3033	ENSG00000139428	MMAB	chr12	-	109561039	109561329	109561039	109561104	109561242	109561329	3033	1,0,2	1,5,4	0,0,0	0,1,2	212	74	1	1.0	0.259,0.0,0.149	NA,0.0,0.0	0.136
3047	ENSG00000074582	BCS1L	chr2	+	218662196	218662679	218662196	218662260	218662509	218662679	3047	1,2,3	28,19,24	2,2,0	25,12,15	323	74	0.727293848003	1.0	0.008,0.024,0.028	0.018,0.037,0.0	0.002
3048	ENSG00000074582	BCS1L	chr2	+	218662196	218662679	218662196	218662260	218662514	218662679	3048	10,6,4	0,0,2	6,2,4	0,0,0	328	74	0.534746659385	1.0	1.0,1.0,0.311	1.0,1.0,1.0	-0.23
3051	ENSG00000138035	PNPT1	chr2	-	55680711	55680918	55680711	55680759	55680854	55680918	3051	1,1,0	110,55,55	0,0,0	113,84,36	169	74	1	1.0	0.004,0.008,0.0	0.0,0.0,0.0	0.004
3052	ENSG00000138035	PNPT1	chr2	-	55644636	55645432	55644636	55644720	55645348	55645432	3052	6,2,4	127,107,73	5,4,9	157,109,91	702	74	1	1.0	0.005,0.002,0.006	0.003,0.004,0.01	-0.001
3053	ENSG00000145020	AMT	chr3	-	49416777	49417718	49416777	49417367	49417614	49417718	3053	13,10,18	0,0,4	3,7,14	1,0,0	321	74	0.159755405597	1.0	1.0,1.0,0.509	0.409,1.0,1.0	0.033
3068	ENSG00000185920	PTCH1	chr9	-	95449840	95453620	95449840	95449940	95453477	95453620	3068	6,1,12	0,1,2	3,4,13	0,2,1	3611	74	0.827228071518	1.0	1.0,0.02,0.109	1.0,0.039,0.21	-0.04
3071	ENSG00000160949	TONSL	chr8	-	144432284	144433759	144432284	144432460	144433587	144433759	3071	8,6,19	5,6,7	9,11,3	3,3,5	1201	74	0.964363479244	1.0	0.09,0.058,0.143	0.156,0.184,0.036	-0.028
3074	ENSG00000074266	EED	chr11	+	86263944	86266216	86263944	86264263	86266082	86266216	3074	3,2,2	127,125,118	4,1,0	166,135,133	1893	74	1	1.0	0.001,0.001,0.001	0.001,0.0,0.0	0.001
307	ENSG00000142784	WDTC1	chr1	+	27303620	27305193	27303620	27303795	27305000	27305193	307	9,5,4	5,8,5	5,10,8	4,3,4	1279	74	0.150179414372	1.0	0.094,0.035,0.044	0.067,0.162,0.104	-0.053
3080	ENSG00000214021	TTLL3	chr3	+	9817644	9818920	9817644	9817759	9818821	9818920	3080	111,52,97	0,0,0	92,85,105	1,0,0	1136	74	1	1.0	1.0,1.0,1.0	0.857,1.0,1.0	0.048
3082	ENSG00000214021	TTLL3	chr3	+	9834680	9835404	9834680	9834907	9835093	9835404	3082	22,47,36	1,0,1	10,23,26	1,0,1	260	74	1	1.0	0.862,1.0,0.911	0.74,1.0,0.881	0.051
3087	ENSG00000125968	ID1	chr20	+	31605282	31606515	31605282	31605813	31606052	31606515	3087	71,19,13	2,0,2	41,8,9	1,0,1	313	74	0.184221119438	1.0	0.894,1.0,0.606	0.906,1.0,0.68	-0.029
3088	ENSG00000227057	WDR46	chr6	-	33280427	33280987	33280427	33280522	33280673	33280987	3088	4,0,4	20,10,9	3,1,3	6,9,10	225	74	0.892365836709	1.0	0.062,0.0,0.128	0.141,0.035,0.09	-0.025
3089	ENSG00000227057	WDR46	chr6	-	33279107	33279610	33279107	33279374	33279496	33279610	3089	4,4,9	64,46,38	0,6,3	34,14,36	196	74	0.591930739434	1.0	0.023,0.032,0.082	0.0,0.139,0.031	-0.011
308	ENSG00000142784	WDTC1	chr1	+	27303620	27305193	27303620	27303795	27305058	27305193	308	14,7,9	0,1,1	13,16,14	0,0,0	1337	74	1	1.0	1.0,0.279,0.333	1.0,1.0,1.0	-0.463
3090	ENSG00000227057	WDR46	chr6	-	33288147	33288470	33288147	33288235	33288357	33288470	3090	4,2,5	89,30,23	4,2,1	59,46,39	196	74	0.251866410009	1.0	0.017,0.025,0.076	0.025,0.016,0.01	0.022
3091	ENSG00000177954	RPS27	chr1	+	153990762	153991034	153990762	153990802	153990913	153991034	3091	65,294,309	0,0,1	48,176,264	0,0,0	185	74	1	1.0	1.0,1.0,0.992	1.0,1.0,1.0	-0.003
3092	ENSG00000064607	SUGP2	chr19	-	18990887	18993740	18990887	18991149	18993637	18993740	3092	713,801,908	7,2,8	488,783,894	5,0,4	2562	74	0.189916877719	1.0	0.746,0.92,0.766	0.738,1.0,0.866	-0.057
3093	ENSG00000064607	SUGP2	chr19	-	19004167	19004646	19004167	19004273	19004429	19004646	3093	43,68,60	1,0,0	18,33,40	0,0,0	230	74	1	1.0	0.933,1.0,1.0	1.0,1.0,1.0	-0.022
3094	ENSG00000064607	SUGP2	chr19	-	19024618	19026226	19024618	19025456	19025854	19026226	3094	467,346,341	0,0,0	303,464,341	2,0,0	472	74	1	1.0	1.0,1.0,1.0	0.96,1.0,1.0	0.013
3096	ENSG00000124228	DDX27	chr20	+	49243628	49244077	49243628	49243703	49243815	49244077	3096	0,3,5	100,80,64	1,2,6	103,45,59	186	74	0.835459935543	1.0	0.0,0.015,0.03	0.004,0.017,0.039	-0.005
3097	ENSG00000124228	DDX27	chr20	+	49233567	49236231	49233567	49233709	49236149	49236231	3097	82,41,70	0,0,0	43,44,52	2,0,0	2514	74	0.617763893631	1.0	1.0,1.0,1.0	0.388,1.0,1.0	0.204
3098	ENSG00000196365	LONP1	chr19	-	5696248	5696757	5696248	5696371	5696669	5696757	3098	0,9,13	185,96,151	0,5,7	86,55,124	372	74	0.758402063497	1.0	0.0,0.018,0.017	0.0,0.018,0.011	0.002
3099	ENSG00000177728	KIAA0195	chr17	+	75492928	75493593	75492928	75493102	75493490	75493593	3099	12,12,16	8,2,1	6,7,10	9,2,2	462	74	0.194254095308	1.0	0.194,0.49,0.719	0.096,0.359,0.445	0.168
309	ENSG00000101639	CEP192	chr18	+	13057584	13059312	13057584	13057733	13059081	13059312	309	0,0,0	3,7,2	1,0,0	3,3,1	1422	74	1	1.0	0.0,0.0,0.0	0.017,0.0,0.0	-0.006
30	ENSG00000118762	PKD2	chr4	+	88065373	88065879	88065373	88065495	88065761	88065879	30	1,1,3	15,8,8	1,2,6	17,12,2	340	74	0.331103542312	1.0	0.014,0.026,0.075	0.013,0.035,0.395	-0.109
3104	ENSG00000198089	SFI1	chr22	+	31604868	31606430	31604868	31604945	31606327	31606430	3104	30,20,38	0,1,0	19,45,42	0,0,0	1456	74	1	1.0	1.0,0.504,1.0	1.0,1.0,1.0	-0.165
3107	ENSG00000169689	STRA13	chr17	-	82019292	82019909	82019292	82019381	82019857	82019909	3107	20,30,16	47,57,49	13,14,15	14,23,36	550	74	0.336640143351	1.0	0.054,0.066,0.042	0.111,0.076,0.053	-0.026
3108	ENSG00000198492	YTHDF2	chr1	+	28742402	28743986	28742402	28743962	28743964	28743986	3108	53,74,94	0,0,0	46,64,61	1,0,0	76	74	1	1.0	1.0,1.0,1.0	0.978,1.0,1.0	0.007
3110	ENSG00000198000	NOL8	chr9	-	92298256	92298954	92298256	92298336	92298883	92298954	3110	37,43,63	109,102,119	22,44,59	127,107,110	621	74	0.284033664477	1.0	0.039,0.048,0.059	0.02,0.047,0.06	0.006
3117	ENSG00000132128	LRRC41	chr1	-	46279181	46279614	46279181	46279257	46279491	46279614	3117	19,7,9	37,13,25	7,11,12	20,14,15	308	74	0.455992015999	1.0	0.11,0.115,0.08	0.078,0.159,0.161	-0.031
311	ENSG00000137343	ATAT1	chr6	+	30646066	30646823	30646066	30646109	30646468	30646823	311	6,10,13	4,4,4	7,9,2	1,3,3	433	74	0.862522552863	1.0	0.204,0.299,0.357	0.545,0.339,0.102	-0.042
3121	ENSG00000273559	CWC25	chr17	-	38810275	38810595	38810275	38810400	38810467	38810595	3121	19,10,29	1,2,1	13,28,17	0,0,1	141	74	0.268070431294	1.0	0.909,0.724,0.938	1.0,1.0,0.899	-0.109
3122	ENSG00000067596	DHX8	chr17	+	43517166	43520267	43517166	43517322	43520129	43520267	3122	6,3,2	58,26,41	0,9,6	33,19,30	2881	74	1	1.0	0.003,0.003,0.001	0.0,0.012,0.005	-0.003
3123	ENSG00000213199	ASIC3	chr7	+	151052165	151052474	151052165	151052237	151052415	151052474	3123	11,14,16	10,6,17	2,3,15	2,5,15	252	74	0.311300477385	1.0	0.244,0.407,0.217	0.227,0.15,0.227	0.088
3124	ENSG00000082641	NFE2L1	chr17	+	48050606	48051628	48050606	48050819	48051116	48051628	3124	595,211,287	29,23,23	451,357,322	22,27,25	371	74	0.648096067317	1.0	0.804,0.647,0.713	0.803,0.725,0.72	-0.028
312	ENSG00000137343	ATAT1	chr6	+	30645894	30646109	30645894	30645974	30646066	30646109	312	0,2,2	4,5,1	2,4,0	2,2,6	166	74	0.405390916556	1.0	0.0,0.151,0.471	0.308,0.471,0.0	-0.052
3132	ENSG00000213445	SIPA1	chr11	+	65646455	65647065	65646455	65646663	65646969	65647065	3132	0,0,0	1,0,0	0,1,0	0,0,0	380	74	1	1.0	0.0,NA,NA	NA,1.0,NA	-1.0
3139	ENSG00000187325	TAF9B	chrX	-	78137748	78138098	78137748	78137883	78137961	78138098	3139	6,8,32	18,11,2	3,7,20	26,10,9	152	74	0.256141469516	1.0	0.14,0.261,0.886	0.053,0.254,0.52	0.153
3140	ENSG00000138496	PARP9	chr3	-	122536167	122537073	122536167	122536342	122536933	122537073	3140	3,2,5	60,19,13	1,6,7	57,17,17	665	74	0.468994253145	1.0	0.006,0.012,0.041	0.002,0.038,0.044	-0.008
3148	ENSG00000136271	DDX56	chr7	-	44573582	44573925	44573582	44573744	44573835	44573925	3148	1,0,0	12,4,6	0,0,0	6,5,6	165	74	1	1.0	0.036,0.0,0.0	0.0,0.0,0.0	0.012
3150	ENSG00000182473	EXOC7	chr17	-	76087653	76088562	76087653	76087720	76088463	76088562	3150	11,10,9	0,0,0	16,5,5	3,0,0	817	74	0.156297280271	1.0	1.0,1.0,1.0	0.326,1.0,1.0	0.225
3154	ENSG00000198208	RPS6KL1	chr14	-	74903953	74907530	74903953	74907124	74907434	74907530	3154	3,0,1	2,0,0	3,1,0	0,0,0	384	74	1	1.0	0.224,NA,1.0	1.0,1.0,NA	-0.388
3155	ENSG00000143630	HCN3	chr1	+	155283973	155284757	155283973	155284135	155284538	155284757	3155	11,24,31	2,2,0	7,11,20	1,3,0	477	74	0.489260143225	1.0	0.46,0.651,1.0	0.521,0.363,1.0	0.076
3157	ENSG00000196704	AMZ2	chr17	+	68250187	68250967	68250187	68250470	68250793	68250967	3157	3,1,3	269,206,150	1,1,1	280,229,153	397	74	1	1.0	0.002,0.001,0.004	0.001,0.001,0.001	0.001
3158	ENSG00000014216	CAPN1	chr11	+	65209848	65210096	65209848	65209917	65210017	65210096	3158	0,1,0	122,63,39	0,0,0	62,32,51	174	74	1	1.0	0.0,0.007,0.0	0.0,0.0,0.0	0.002
3159	ENSG00000014216	CAPN1	chr11	+	65210813	65212005	65210813	65210872	65211259	65212005	3159	2,11,11	32,19,10	3,10,10	29,18,12	461	74	0.841847147654	1.0	0.01,0.085,0.15	0.016,0.082,0.118	0.01
315	ENSG00000100968	NFATC4	chr14	+	24376293	24379604	24376293	24376878	24377637	24379604	315	23,50,54	2,2,0	19,33,35	0,1,2	833	74	0.609795809826	1.0	0.505,0.69,1.0	1.0,0.746,0.609	-0.053
3161	ENSG00000079134	THOC1	chr18	-	224923	225403	224923	224994	225088	225403	3161	1,2,5	32,59,49	0,5,1	65,56,42	168	74	0.398724373911	1.0	0.014,0.015,0.043	0.0,0.038,0.01	0.008
3162	ENSG00000079134	THOC1	chr18	-	224923	225403	224923	224994	225336	225403	3162	17,32,50	1,0,0	16,31,43	0,0,0	416	74	1	1.0	0.751,1.0,1.0	1.0,1.0,1.0	-0.083
3163	ENSG00000197816	CCDC180	chr9	+	97307735	97308132	97307735	97307806	97307982	97308132	3163	0,0,0	1,0,0	0,0,1	2,0,1	250	74	1	1.0	0.0,NA,NA	0.0,NA,0.228	-0.114
3164	ENSG00000095059	DHPS	chr19	-	12679456	12679719	12679456	12679543	12679622	12679719	3164	3,2,1	150,200,143	2,0,3	130,168,133	153	74	1	1.0	0.01,0.005,0.003	0.007,0.0,0.011	0.0
3165	ENSG00000117751	PPP1R8	chr1	+	27850092	27851676	27850092	27850414	27851539	27851676	3165	845,1001,1035	8,8,7	845,1032,934	8,11,7	1199	74	0.61780922192	1.0	0.867,0.885,0.901	0.867,0.853,0.892	0.014
3167	ENSG00000099330	OCEL1	chr19	+	17228802	17229215	17228802	17228915	17229008	17229215	3167	95,140,195	0,1,0	67,116,171	0,0,0	167	74	1	1.0	1.0,0.984,1.0	1.0,1.0,1.0	-0.005
3170	ENSG00000099330	OCEL1	chr19	+	17228802	17229215	17228802	17228826	17228945	17229215	3170	97,164,171	2,4,4	60,99,160	2,4,4	193	74	0.566571006957	1.0	0.949,0.94,0.942	0.92,0.905,0.939	0.022
3172	ENSG00000110057	UNC93B1	chr11	-	68003021	68003798	68003021	68003175	68003656	68003798	3172	0,1,0	4,0,1	0,0,0	3,0,0	555	74	1	1.0	0.0,1.0,0.0	0.0,NA,NA	0.333
3174	ENSG00000124006	OBSL1	chr2	-	219550728	219551798	219550728	219550842	219551528	219551798	3174	3,0,1	6,7,3	3,1,5	3,0,5	760	74	0.157140461289	1.0	0.046,0.0,0.031	0.089,1.0,0.089	-0.367
3176	ENSG00000205581	HMGN1	chr21	-	39345145	39348339	39345145	39345274	39348291	39348339	3176	272,326,292	652,652,472	293,326,253	654,484,386	3091	74	0.195075525978	1.0	0.01,0.012,0.015	0.011,0.016,0.015	-0.002
3177	ENSG00000205581	HMGN1	chr21	-	39348421	39348577	39348421	39348451	39348544	39348577	3177	0,0,1	36,48,28	1,1,0	20,16,15	167	74	1	1.0	0.0,0.0,0.016	0.022,0.027,0.0	-0.011
3178	ENSG00000205581	HMGN1	chr21	-	39345829	39347292	39345829	39345958	39347246	39347292	3178	125,114,113	4,0,1	125,126,98	3,2,0	1362	74	0.940975131925	1.0	0.629,1.0,0.86	0.694,0.774,1.0	0.007
3179	ENSG00000167996	FTH1	chr11	-	61967311	61967631	61967311	61967371	61967457	61967631	3179	496,967,499	1,3,0	234,297,436	1,2,0	160	74	1	1.0	0.996,0.993,1.0	0.991,0.986,1.0	0.004
317	ENSG00000183735	TBK1	chr12	+	64485454	64486017	64485454	64485513	64485925	64486017	317	0,1,0	86,80,135	0,0,3	116,120,114	486	74	1	1.0	0.0,0.002,0.0	0.0,0.0,0.004	-0.001
3180	ENSG00000167996	FTH1	chr11	-	61964986	61965515	61964986	61965112	61965368	61965515	3180	523,697,487	31768,63927,45526	518,696,453	23308,51116,41602	330	74	1	1.0	0.004,0.002,0.002	0.005,0.003,0.002	-0.001
3181	ENSG00000167996	FTH1	chr11	-	61967311	61967631	61967311	61967453	61967547	61967631	3181	573,790,815	5,2,0	93,112,381	2,1,0	168	74	1	1.0	0.981,0.994,1.0	0.953,0.98,1.0	0.014
3182	ENSG00000167996	FTH1	chr11	-	61964986	61965515	61964986	61965105	61965368	61965515	3182	972,1548,1101	568,1135,901	826,1455,1068	397,1025,792	337	74	0.281027245556	1.0	0.273,0.23,0.212	0.314,0.238,0.228	-0.022
3183	ENSG00000139579	NABP2	chr12	+	56226178	56226419	56226178	56226260	56226355	56226419	3183	13,4,20	319,144,154	7,5,10	245,157,136	169	74	0.149064451838	1.0	0.018,0.012,0.054	0.012,0.014,0.031	0.009
3184	ENSG00000103064	SLC7A6	chr16	+	68297233	68301819	68297233	68297476	68298490	68301819	3184	358,230,261	8,3,1	440,275,294	6,9,2	1088	74	0.577636089912	1.0	0.753,0.839,0.947	0.833,0.675,0.909	0.041
3185	ENSG00000103064	SLC7A6	chr16	+	68274690	68275249	68274690	68274876	68275126	68275249	3185	109,38,50	0,0,2	112,41,33	0,0,0	324	74	1	1.0	1.0,1.0,0.851	1.0,1.0,1.0	-0.05
3186	ENSG00000173757	STAT5B	chr17	-	42210170	42210497	42210170	42210301	42210402	42210497	3186	1,0,2	65,66,72	1,2,1	50,87,74	175	74	1	1.0	0.006,0.0,0.012	0.008,0.01,0.006	-0.002
3188	ENSG00000142910	TINAGL1	chr1	+	31585439	31586755	31585439	31585485	31586709	31586755	3188	82,112,83	5,3,3	71,91,74	4,4,2	1298	74	0.90617586712	1.0	0.483,0.68,0.612	0.503,0.565,0.678	0.01
3189	ENSG00000142910	TINAGL1	chr1	+	31585439	31586755	31585439	31585876	31586709	31586755	3189	19,45,39	122,125,108	18,37,34	81,84,88	907	74	0.33587617321	1.0	0.013,0.029,0.029	0.018,0.035,0.031	-0.004
318	ENSG00000144895	EIF2A	chr3	+	150567901	150568046	150567901	150567929	150568012	150568046	318	202,314,200	18,35,40	292,419,219	48,51,39	157	74	0.421571362774	1.0	0.841,0.809,0.702	0.741,0.795,0.726	0.03
3190	ENSG00000142910	TINAGL1	chr1	+	31583148	31583575	31583148	31583241	31583460	31583575	3190	5,9,16	98,88,44	5,7,9	78,63,67	293	74	0.344163836533	1.0	0.013,0.025,0.084	0.016,0.027,0.033	0.015
3191	ENSG00000142910	TINAGL1	chr1	+	31583148	31584801	31583148	31583575	31584677	31584801	3191	16,12,16	50,50,38	12,14,10	41,36,25	1176	74	0.795078317917	1.0	0.02,0.015,0.026	0.018,0.024,0.025	-0.002
3192	ENSG00000142910	TINAGL1	chr1	+	31584885	31585340	31584885	31585036	31585150	31585340	3192	0,0,1	5,2,4	0,1,0	0,0,1	188	74	1	1.0	0.0,0.0,0.09	NA,1.0,0.0	-0.47
3193	ENSG00000142910	TINAGL1	chr1	+	31585439	31585876	31585439	31585485	31585752	31585876	3193	2,3,3	60,55,32	2,2,0	36,43,44	341	74	1	1.0	0.007,0.012,0.02	0.012,0.01,0.0	0.006
3194	ENSG00000168291	PDHB	chr3	-	58431730	58431984	58431730	58431793	58431876	58431984	3194	0,1,0	125,165,84	0,0,0	166,168,78	157	74	1	1.0	0.0,0.003,0.0	0.0,0.0,0.0	0.001
3195	ENSG00000168291	PDHB	chr3	-	58431876	58433684	58431876	58431984	58433630	58433684	3195	1,1,2	38,54,19	0,2,1	21,18,23	1720	74	1	1.0	0.001,0.001,0.005	0.0,0.005,0.002	0.0
3196	ENSG00000168291	PDHB	chr3	-	58430656	58430942	58430656	58430788	58430842	58430942	3196	170,190,129	3,0,5	190,205,109	2,1,2	128	74	0.269828993601	1.0	0.97,1.0,0.937	0.982,0.992,0.969	-0.012
3197	ENSG00000168291	PDHB	chr3	-	58429707	58430238	58429707	58429941	58430127	58430238	3197	0,0,0	2,9,6	1,1,0	2,10,4	260	74	1	1.0	0.0,0.0,0.0	0.125,0.028,0.0	-0.051
3198	ENSG00000168291	PDHB	chr3	-	58429707	58430238	58429707	58429799	58430127	58430238	3198	3,15,6	118,179,141	8,14,6	165,189,118	402	74	1	1.0	0.005,0.015,0.008	0.009,0.013,0.009	-0.001
3199	ENSG00000213780	GTF2H4	chr6	+	30911683	30912146	30911683	30911767	30912013	30912146	3199	28,10,14	92,31,33	20,15,18	86,43,39	320	74	0.837854168766	1.0	0.066,0.069,0.089	0.051,0.075,0.096	0.001
319	ENSG00000144895	EIF2A	chr3	+	150567901	150568046	150567901	150567929	150568016	150568046	319	216,343,222	7,18,11	314,449,238	16,29,17	161	74	0.159652582193	1.0	0.934,0.898,0.903	0.9,0.877,0.865	0.031
31	ENSG00000189171	S100A13	chr1	-	153626319	153627598	153626319	153626533	153627482	153627598	31	343,598,663	39,66,59	263,436,505	21,42,45	1023	74	0.368982771373	1.0	0.389,0.396,0.448	0.475,0.429,0.448	-0.04
3202	ENSG00000197971	MBP	chr18	-	77016831	77017065	77016831	77016913	77016979	77017065	3202	8,9,9	1,0,0	9,4,6	0,0,0	140	74	1	1.0	0.809,1.0,1.0	1.0,1.0,1.0	-0.064
3203	ENSG00000197170	PSMD12	chr17	-	67357302	67357578	67357302	67357431	67357518	67357578	3203	0,2,0	87,40,45	0,2,1	80,42,35	161	74	1	1.0	0.0,0.022,0.0	0.0,0.021,0.013	-0.004
3206	ENSG00000223501	VPS52	chr6	-	33264373	33264900	33264373	33264497	33264781	33264900	3206	11,7,13	23,12,3	11,6,10	17,8,1	358	74	0.643913480954	1.0	0.09,0.108,0.472	0.118,0.134,0.674	-0.085
3208	ENSG00000075826	SEC31B	chr10	-	100488857	100489398	100488857	100488977	100489251	100489398	3208	16,12,21	0,0,1	13,14,14	0,1,2	348	74	0.676716901898	1.0	1.0,1.0,0.817	1.0,0.749,0.598	0.157
3209	ENSG00000075826	SEC31B	chr10	-	100505360	100506201	100505360	100505495	100506039	100506201	3209	30,6,47	1,0,1	18,20,35	1,0,0	618	74	1	1.0	0.782,1.0,0.849	0.683,1.0,1.0	-0.017
320	ENSG00000101680	LAMA1	chr18	-	7042144	7043405	7042144	7042250	7043226	7043405	320	2,2,2	14,5,4	1,2,1	4,1,4	1050	74	0.698195515637	1.0	0.01,0.027,0.034	0.017,0.124,0.017	-0.029
3210	ENSG00000167733	HSD11B1L	chr19	+	5684818	5685119	5684818	5684905	5684988	5685119	3210	2,1,1	1,3,1	0,4,5	0,2,1	157	74	1	1.0	0.485,0.136,0.32	NA,0.485,0.702	-0.28
3211	ENSG00000167733	HSD11B1L	chr19	+	5684818	5685119	5684818	5684905	5684992	5685119	3211	2,1,1	0,2,0	0,4,5	0,0,1	161	74	1	1.0	1.0,0.187,1.0	NA,1.0,0.697	-0.119
3214	ENSG00000117226	GBP3	chr1	-	89013184	89014279	89013184	89013427	89014082	89014279	3214	1,0,0	11,6,6	1,1,0	20,1,0	729	74	1	1.0	0.009,0.0,0.0	0.005,0.092,NA	-0.045
3215	ENSG00000197363	ZNF517	chr8	+	144802869	144804238	144802869	144802947	144804124	144804238	3215	2,1,0	1,0,0	2,3,0	0,0,0	1251	74	1	1.0	0.106,1.0,NA	1.0,1.0,NA	-0.447
3216	ENSG00000042429	MED17	chr11	+	93793727	93794035	93793727	93793864	93793950	93794035	3216	4,7,9	35,12,17	4,6,3	27,16,23	160	74	0.205830447231	1.0	0.05,0.212,0.197	0.064,0.148,0.057	0.063
3218	ENSG00000185803	SLC52A2	chr8	+	144359622	144360493	144359622	144359747	144360171	144360493	3218	333,222,202	5,1,5	167,100,157	2,1,5	498	74	0.838401347408	1.0	0.908,0.971,0.857	0.925,0.937,0.824	0.017
3220	ENSG00000183621	ZNF438	chr10	-	30848530	30850367	30848530	30849443	30850221	30850367	3220	49,39,31	1,0,0	39,27,49	1,0,1	852	74	1	1.0	0.81,1.0,1.0	0.772,1.0,0.81	0.076
3222	ENSG00000179115	FARSA	chr19	-	12924638	12925003	12924638	12924807	12924903	12925003	3222	1,0,1	226,62,55	0,0,1	137,64,56	170	74	1	1.0	0.002,0.0,0.008	0.0,0.0,0.008	0.001
3223	ENSG00000160679	CHTOP	chr1	+	153636571	153638448	153636571	153636653	153638294	153638448	3223	614,391,384	134,105,89	460,460,344	111,78,63	1715	74	0.147402323486	1.0	0.165,0.138,0.157	0.152,0.203,0.191	-0.029
3224	ENSG00000185963	BICD2	chr9	-	92711362	92715463	92711362	92713461	92715252	92715463	3224	114,80,101	1,0,0	70,70,80	0,0,1	1865	74	1	1.0	0.819,1.0,1.0	1.0,1.0,0.76	0.02
3225	ENSG00000065717	TLE2	chr19	-	3019282	3019773	3019282	3019463	3019698	3019773	3225	4,6,0	0,3,0	0,0,3	0,0,2	309	74	1	1.0	1.0,0.324,NA	NA,NA,0.264	0.398
3226	ENSG00000065717	TLE2	chr19	-	3019282	3019773	3019282	3019466	3019698	3019773	3226	4,6,0	2,2,0	0,0,3	0,0,1	306	74	1	1.0	0.326,0.42,NA	NA,NA,0.42	-0.047
3227	ENSG00000142534	RPS11	chr19	+	49497519	49498046	49497519	49497595	49497916	49498046	3227	117,74,76	7125,8914,9169	102,69,83	5509,6687,8010	395	74	1	1.0	0.003,0.002,0.002	0.003,0.002,0.002	0.0
3228	ENSG00000142534	RPS11	chr19	+	49497193	49498046	49497193	49497325	49497519	49498046	3228	134,219,245	8805,10606,10388	97,109,153	6928,8856,10233	268	74	1	1.0	0.004,0.006,0.006	0.004,0.003,0.004	0.002
3229	ENSG00000142534	RPS11	chr19	+	49497193	49497595	49497193	49497282	49497580	49497595	3229	9290,12161,11875	606,994,792	7535,9489,10585	475,583,705	372	74	0.218582793028	1.0	0.753,0.709,0.749	0.759,0.764,0.749	-0.02
3231	ENSG00000147955	SIGMAR1	chr9	-	34636996	34637420	34636996	34637089	34637266	34637420	3231	14,14,11	3,0,0	10,16,10	0,0,1	251	74	0.442442881098	1.0	0.579,1.0,1.0	1.0,1.0,0.747	-0.056
3234	ENSG00000158828	PINK1	chr1	+	20648504	20649231	20648504	20648632	20648994	20649231	3234	9,3,8	13,19,14	4,8,7	10,6,12	436	74	0.337639207542	1.0	0.105,0.026,0.088	0.064,0.185,0.09	-0.04
3235	ENSG00000144567	FAM134A	chr2	+	219181061	219181463	219181061	219181205	219181368	219181463	3235	0,1,3	174,172,178	0,1,3	113,111,153	237	74	1	1.0	0.0,0.002,0.005	0.0,0.003,0.006	-0.001
3236	ENSG00000221978	CCNL2	chr1	-	1390765	1392803	1390765	1390865	1392678	1392803	3236	571,230,435	2,0,0	536,330,492	0,1,0	1887	74	1	1.0	0.918,1.0,1.0	1.0,0.928,1.0	-0.003
3238	ENSG00000221978	CCNL2	chr1	-	1390765	1392803	1390765	1391575	1392789	1392803	3238	361,147,281	0,0,1	333,220,336	1,1,1	1288	74	0.170844352709	1.0	1.0,1.0,0.942	0.95,0.927,0.951	0.038
3239	ENSG00000221978	CCNL2	chr1	-	1390765	1392803	1390765	1390865	1392789	1392803	3239	622,252,462	3,1,0	566,356,529	0,0,0	1998	74	0.586619647706	1.0	0.885,0.903,1.0	1.0,1.0,1.0	-0.071
323	ENSG00000140553	UNC45A	chr15	+	90949653	90950267	90949653	90949720	90950153	90950267	323	11,28,21	7,0,7	13,12,16	4,2,5	507	74	0.537139724299	1.0	0.187,1.0,0.305	0.322,0.467,0.318	0.128
3240	ENSG00000221978	CCNL2	chr1	-	1390765	1391575	1390765	1390865	1391296	1391575	3240	220,84,154	2,3,0	209,126,160	2,3,0	505	74	0.871027745755	1.0	0.942,0.804,1.0	0.939,0.86,1.0	-0.018
3241	ENSG00000082014	SMARCD3	chr7	-	151242136	151242603	151242136	151242232	151242480	151242603	3241	1,0,1	22,8,2	0,0,2	11,4,4	322	74	1	1.0	0.01,0.0,0.103	0.0,0.0,0.103	0.003
3242	ENSG00000082014	SMARCD3	chr7	-	151242136	151242603	151242136	151242232	151242464	151242603	3242	1,0,1	0,0,0	0,0,2	0,1,0	306	74	1	1.0	1.0,NA,1.0	NA,0.0,1.0	0.5
3243	ENSG00000082014	SMARCD3	chr7	-	151240424	151241653	151240424	151240522	151241491	151241653	3243	94,121,155	16,8,5	78,122,154	7,7,5	1043	74	0.457764319184	1.0	0.294,0.518,0.687	0.442,0.553,0.686	-0.061
3245	ENSG00000092199	HNRNPC	chr14	-	21263310	21263829	21263310	21263336	21263666	21263829	3245	41,11,29	5,1,0	67,17,25	12,1,1	404	74	0.305917775298	1.0	0.6,0.668,1.0	0.506,0.757,0.821	0.061
3246	ENSG00000092199	HNRNPC	chr14	-	21210555	21211306	21210555	21211235	21211237	21211306	3246	2716,2180,1524	1,2,1	2990,2128,1583	4,1,2	76	74	1	1.0	1.0,0.999,0.999	0.999,1.0,0.999	0.0
324	ENSG00000140553	UNC45A	chr15	+	90935945	90936460	90935945	90935982	90936284	90936460	324	2,5,4	14,12,3	2,4,3	8,14,3	376	74	1	1.0	0.027,0.076,0.208	0.047,0.053,0.164	0.016
3251	ENSG00000128951	DUT	chr15	+	48341288	48342395	48341288	48341363	48342021	48342395	3251	8,22,20	0,0,0	16,15,20	0,0,1	732	74	1	1.0	1.0,1.0,1.0	1.0,1.0,0.669	0.11
3260	ENSG00000144136	SLC20A1	chr2	+	112660386	112661226	112660386	112660572	112661141	112661226	3260	12,10,15	144,231,138	3,12,9	107,209,122	643	74	1	1.0	0.009,0.005,0.012	0.003,0.007,0.008	0.003
3261	ENSG00000203780	FANK1	chr10	+	126009053	126009590	126009053	126009131	126009372	126009590	3261	10,12,9	0,0,0	11,13,6	0,1,0	315	74	1	1.0	1.0,1.0,1.0	1.0,0.753,1.0	0.082
3262	ENSG00000203780	FANK1	chr10	+	126009053	126009592	126009053	126009131	126009221	126009592	3262	2,6,5	15,15,7	2,7,2	5,14,3	164	74	0.813385624344	1.0	0.057,0.153,0.244	0.153,0.184,0.231	-0.038
3263	ENSG00000203780	FANK1	chr10	+	126009221	126009592	126009221	126009266	126009372	126009592	3263	13,8,5	8,9,4	10,7,5	5,12,8	180	74	0.460802929677	1.0	0.4,0.268,0.339	0.451,0.193,0.204	0.053
3264	ENSG00000110330	BIRC2	chr11	+	102348597	102350749	102348597	102348764	102349877	102350749	3264	444,390,437	11,7,14	566,602,354	9,18,17	1187	74	0.577475337659	1.0	0.716,0.776,0.661	0.797,0.676,0.565	0.038
326	ENSG00000140553	UNC45A	chr15	+	90948141	90948794	90948141	90948283	90948653	90948794	326	4,13,15	27,22,11	5,10,14	12,15,6	444	74	0.255901675338	1.0	0.024,0.09,0.185	0.065,0.1,0.28	-0.049
3272	ENSG00000216490	IFI30	chr19	+	18177139	18177764	18177139	18177292	18177710	18177764	3272	8,10,1	199,212,230	5,3,6	99,73,162	492	74	1	1.0	0.006,0.007,0.001	0.008,0.006,0.006	-0.002
3273	ENSG00000169598	DFFB	chr1	+	3883506	3885429	3883506	3883800	3885037	3885429	3273	111,31,40	4,5,4	90,53,31	1,2,3	1311	74	0.182959201431	1.0	0.61,0.259,0.361	0.836,0.599,0.368	-0.191
3274	ENSG00000106009	BRAT1	chr7	-	2542119	2543962	2542119	2542211	2543203	2543962	3274	4,2,12	19,4,7	5,0,4	5,1,5	1066	74	0.835312114081	1.0	0.014,0.034,0.106	0.065,0.0,0.053	0.012
3275	ENSG00000106009	BRAT1	chr7	-	2539785	2541052	2539785	2539888	2540978	2541052	3275	58,64,96	1,0,0	35,43,77	0,0,0	1164	74	1	1.0	0.787,1.0,1.0	1.0,1.0,1.0	-0.071
3276	ENSG00000106009	BRAT1	chr7	-	2537880	2539351	2537880	2538764	2539178	2539351	3276	5,9,11	4,6,3	2,0,2	0,0,2	488	74	1	1.0	0.159,0.185,0.357	1.0,NA,0.132	-0.332
3277	ENSG00000106009	BRAT1	chr7	-	2543203	2543962	2543203	2543323	2543589	2543962	3277	5,2,7	21,9,9	0,1,6	9,3,6	340	74	0.647796059946	1.0	0.049,0.046,0.145	0.0,0.068,0.179	-0.002
3278	ENSG00000133316	WDR74	chr11	-	62833617	62833937	62833617	62833674	62833791	62833937	3278	2,0,6	46,39,36	2,1,3	42,26,38	191	74	0.654310527884	1.0	0.017,0.0,0.061	0.018,0.015,0.03	0.005
327	ENSG00000167716	WDR81	chr17	+	1735571	1736218	1735571	1735717	1736038	1736218	327	2,2,3	1,0,1	2,1,5	0,0,0	395	74	1	1.0	0.273,1.0,0.36	1.0,1.0,1.0	-0.456
3283	ENSG00000213593	TMX2	chr11	+	57738663	57739039	57738663	57738770	57738973	57739039	3283	2,5,1	103,59,35	2,3,6	89,61,34	277	74	0.810384780949	1.0	0.005,0.022,0.008	0.006,0.013,0.045	-0.01
3284	ENSG00000163346	PBXIP1	chr1	-	154951470	154951921	154951470	154951535	154951794	154951921	3284	4,0,0	69,53,73	0,1,0	51,53,52	333	74	1	1.0	0.013,0.0,0.0	0.0,0.004,0.0	0.003
3290	ENSG00000228106	RP11-452F19.3	chr1	+	222836995	222837384	222836995	222837066	222837218	222837384	3290	258,372,425	48,43,49	384,330,368	45,33,50	226	74	0.427735176343	1.0	0.638,0.739,0.74	0.736,0.766,0.707	-0.031
3294	ENSG00000123143	PKN1	chr19	+	14470574	14470851	14470574	14470682	14470770	14470851	3294	3,3,1	68,100,88	1,0,1	31,37,43	162	74	1	1.0	0.02,0.014,0.005	0.015,0.0,0.011	0.004
3295	ENSG00000123143	PKN1	chr19	+	14467564	14467793	14467564	14467641	14467717	14467793	3295	1,0,1	17,26,18	0,0,0	12,8,23	150	74	1	1.0	0.028,0.0,0.027	0.0,0.0,0.0	0.018
3297	ENSG00000102901	CENPT	chr16	-	67832227	67832545	67832227	67832315	67832454	67832545	3297	3,2,4	14,3,11	2,1,1	2,6,6	213	74	0.280897532929	1.0	0.069,0.188,0.112	0.258,0.055,0.055	0.0
3298	ENSG00000102901	CENPT	chr16	-	67829764	67830548	67829764	67830088	67830389	67830548	3298	105,104,93	12,8,6	60,64,60	5,5,5	375	74	0.913300897668	1.0	0.633,0.72,0.754	0.703,0.716,0.703	-0.005
3299	ENSG00000102901	CENPT	chr16	-	67832011	67832545	67832011	67832108	67832454	67832545	3299	7,3,8	1,4,2	6,2,1	0,2,3	420	74	0.532797600448	1.0	0.552,0.117,0.413	1.0,0.15,0.055	-0.041
329	ENSG00000168701	TMEM208	chr16	+	67228796	67229278	67228796	67228836	67228975	67229278	329	130,90,141	2,3,4	95,71,116	3,0,10	213	74	0.239848571896	1.0	0.958,0.912,0.925	0.917,1.0,0.801	0.026
32	ENSG00000213920	MDP1	chr14	-	24215551	24215797	24215551	24215662	24215736	24215797	32	14,5,1	10,2,2	10,2,3	5,3,4	148	74	0.745820706596	1.0	0.412,0.556,0.2	0.5,0.25,0.273	0.048
3300	ENSG00000102901	CENPT	chr16	-	67832011	67832545	67832011	67832108	67832227	67832545	3300	3,0,3	53,23,23	2,1,0	24,14,17	193	74	0.743111398055	1.0	0.021,0.0,0.048	0.031,0.027,0.0	0.004
3301	ENSG00000102901	CENPT	chr16	-	67832011	67832545	67832011	67832136	67832227	67832545	3301	3,0,2	0,1,3	1,1,0	1,0,0	165	74	1	1.0	1.0,0.0,0.23	0.31,1.0,NA	-0.245
3302	ENSG00000102901	CENPT	chr16	-	67829764	67831358	67829764	67830548	67831215	67831358	3302	67,34,56	16,9,6	61,53,36	9,4,10	741	74	0.551275718382	1.0	0.295,0.274,0.482	0.404,0.57,0.264	-0.062
3303	ENSG00000102901	CENPT	chr16	-	67832227	67832545	67832227	67832354	67832454	67832545	3303	2,1,3	0,0,0	1,1,0	1,0,0	174	74	1	1.0	1.0,1.0,1.0	0.298,1.0,NA	0.351
3306	ENSG00000130713	EXOSC2	chr9	+	130697581	130698251	130697581	130697627	130698161	130698251	3306	12,11,10	104,33,16	12,15,12	117,29,23	608	74	0.75622828518	1.0	0.014,0.039,0.071	0.012,0.059,0.06	-0.002
3309	ENSG00000176454	LPCAT4	chr15	-	34359588	34360209	34359588	34359745	34360110	34360209	3309	137,321,396	30,27,17	73,206,299	14,27,18	439	74	0.651338317979	1.0	0.435,0.667,0.797	0.468,0.563,0.737	0.044
330	ENSG00000168701	TMEM208	chr16	+	67228494	67228881	67228494	67228631	67228796	67228881	330	3,13,9	209,141,257	5,6,7	139,84,196	239	74	1	1.0	0.004,0.028,0.011	0.011,0.022,0.011	-0.0
3310	ENSG00000177225	PDDC1	chr11	-	767224	770903	767224	770398	770678	770903	3310	86,37,50	2,0,0	59,39,48	2,0,0	354	74	1	1.0	0.9,1.0,1.0	0.86,1.0,1.0	0.013
3312	ENSG00000160298	C21orf58	chr21	-	46314870	46315547	46314870	46315049	46315473	46315547	3312	4,2,3	8,2,2	2,2,4	0,1,1	498	74	0.289293712528	1.0	0.069,0.129,0.182	1.0,0.229,0.373	-0.407
3314	ENSG00000175634	RPS6KB2	chr11	+	67433994	67434275	67433994	67434057	67434197	67434275	3314	2,2,0	117,45,50	1,0,1	93,39,38	214	74	1	1.0	0.006,0.015,0.0	0.004,0.0,0.009	0.003
3315	ENSG00000175634	RPS6KB2	chr11	+	67433125	67433447	67433125	67433216	67433339	67433447	3315	2,2,0	55,13,14	0,0,2	21,5,17	197	74	1	1.0	0.013,0.055,0.0	0.0,0.0,0.042	0.009
3316	ENSG00000175634	RPS6KB2	chr11	+	67429526	67432657	67429526	67429595	67432599	67432657	3316	188,75,74	0,0,1	181,104,79	0,1,0	3078	74	1	1.0	1.0,1.0,0.64	1.0,0.714,1.0	-0.025
3318	ENSG00000052749	RRP12	chr10	-	97358536	97359010	97358536	97358619	97358942	97359010	3318	0,1,1	41,23,22	0,1,0	37,23,23	397	74	1	1.0	0.0,0.008,0.008	0.0,0.008,0.0	0.003
331	ENSG00000168701	TMEM208	chr16	+	67228796	67229278	67228796	67228881	67228975	67229278	331	8,4,8	104,97,107	5,4,5	78,64,94	168	74	0.712031853559	1.0	0.033,0.018,0.032	0.027,0.027,0.023	0.002
3326	ENSG00000271723	MROH7-TTC4	chr1	+	54731485	54731700	54731485	54731549	54731654	54731700	3326	160,74,115	0,0,2	122,87,116	1,0,0	179	74	1	1.0	1.0,1.0,0.96	0.981,1.0,1.0	-0.007
332	ENSG00000168701	TMEM208	chr16	+	67228494	67228881	67228494	67228657	67228796	67228881	332	3,13,8	10,8,6	3,6,6	5,5,3	213	74	0.893947509501	1.0	0.094,0.361,0.317	0.172,0.294,0.41	-0.035
3332	ENSG00000158552	ZFAND2B	chr2	+	219208255	219208486	219208255	219208348	219208425	219208486	3332	6,9,14	27,50,46	6,9,14	27,24,32	151	74	0.223457915237	1.0	0.098,0.081,0.13	0.098,0.155,0.177	-0.04
3335	ENSG00000090061	CCNK	chr14	+	99502718	99503644	99502718	99502984	99503610	99503644	3335	2,1,7	26,23,15	0,4,5	20,17,30	700	74	0.748726981091	1.0	0.008,0.005,0.047	0.0,0.024,0.017	0.006
3338	ENSG00000147168	IL2RG	chrX	-	71110155	71110688	71110155	71110295	71110503	71110688	3338	0,0,0	3,16,16	2,0,0	2,9,11	282	74	1	1.0	0.0,0.0,0.0	0.208,0.0,0.0	-0.069
333	ENSG00000105707	HPN	chr19	+	35041721	35042522	35041721	35041872	35042452	35042522	333	1,0,0	2,1,0	1,0,0	0,0,0	654	74	1	1.0	0.054,0.0,NA	1.0,NA,NA	-0.973
3340	ENSG00000109323	MANBA	chr4	-	102664684	102669049	102664684	102664852	102668962	102669049	3340	5,7,3	39,46,26	4,3,2	22,33,26	4184	74	1	1.0	0.002,0.003,0.002	0.003,0.002,0.001	0.0
3343	ENSG00000173821	RNF213	chr17	+	80381546	80383070	80381546	80381727	80382978	80383070	3343	87,87,242	17,13,21	42,124,155	16,8,12	1325	74	0.936707182074	1.0	0.222,0.272,0.392	0.128,0.464,0.419	-0.042
3344	ENSG00000024526	DEPDC1	chr1	-	68489451	68489608	68489451	68489485	68489569	68489608	3344	261,214,163	6,3,1	204,265,147	3,5,2	158	74	0.961898694661	1.0	0.953,0.971,0.987	0.97,0.961,0.972	0.003
3347	ENSG00000204348	DXO	chr6	-	31970342	31970825	31970342	31970478	31970605	31970825	3347	13,7,11	24,20,20	6,9,8	18,16,18	201	74	0.73227731963	1.0	0.166,0.114,0.168	0.109,0.172,0.141	0.009
3348	ENSG00000204348	DXO	chr6	-	31970342	31970825	31970342	31970378	31970592	31970825	3348	87,83,81	1,1,0	59,67,68	0,0,0	288	74	1	1.0	0.957,0.955,1.0	1.0,1.0,1.0	-0.029
3349	ENSG00000204348	DXO	chr6	-	31970605	31971147	31970605	31970825	31970911	31971147	3349	12,14,9	19,13,7	7,2,14	10,8,16	160	74	0.356223336905	1.0	0.226,0.332,0.373	0.245,0.104,0.288	0.098
3350	ENSG00000204348	DXO	chr6	-	31970605	31971147	31970605	31970752	31970911	31971147	3350	30,33,24	3,4,2	15,5,22	3,0,6	233	74	0.468872760344	1.0	0.761,0.724,0.792	0.614,1.0,0.538	0.042
3352	ENSG00000001630	CYP51A1	chr7	-	92117043	92117212	92117043	92117092	92117176	92117212	3352	151,582,696	1,2,9	127,438,589	1,3,3	158	74	0.409521541704	1.0	0.986,0.993,0.973	0.983,0.986,0.989	-0.002
3353	ENSG00000167965	MLST8	chr16	+	2206357	2206659	2206357	2206409	2206478	2206659	3353	5,1,2	5,0,1	4,1,1	4,0,1	143	74	0.674616268597	1.0	0.341,1.0,0.509	0.341,1.0,0.341	0.056
3354	ENSG00000167965	MLST8	chr16	+	2206357	2206659	2206357	2206409	2206483	2206659	3354	5,1,2	1,0,0	4,1,1	0,0,0	148	74	1	1.0	0.714,1.0,1.0	1.0,1.0,1.0	-0.095
3355	ENSG00000167965	MLST8	chr16	+	2206357	2206659	2206357	2206409	2206496	2206659	3355	10,2,3	74,49,33	4,3,1	50,29,35	161	74	0.33558809983	1.0	0.058,0.018,0.04	0.035,0.045,0.013	0.008
3356	ENSG00000167965	MLST8	chr16	+	2206357	2206659	2206357	2206409	2206554	2206659	3356	78,53,37	6,3,1	61,33,41	3,3,0	219	74	0.394213865159	1.0	0.815,0.857,0.926	0.873,0.788,1.0	-0.021
3357	ENSG00000167965	MLST8	chr16	+	2208449	2209412	2208449	2208613	2208758	2209412	3357	1,0,0	93,74,55	0,0,0	44,30,52	219	74	1	1.0	0.004,0.0,0.0	0.0,0.0,0.0	0.001
3358	ENSG00000167965	MLST8	chr16	+	2208209	2208613	2208209	2208334	2208449	2208613	3358	1,0,2	52,31,30	0,0,0	11,8,11	189	74	1	1.0	0.007,0.0,0.025	0.0,0.0,0.0	0.011
3363	ENSG00000156345	CDK20	chr9	-	87970567	87970897	87970567	87970630	87970775	87970897	3363	0,2,3	1,0,0	0,1,1	1,0,0	219	74	1	1.0	0.0,1.0,1.0	0.0,1.0,1.0	0.0
3367	ENSG00000065328	MCM10	chr10	+	13209090	13211104	13209090	13209133	13209226	13211104	3367	0,1,0	23,26,20	0,0,1	22,18,22	167	74	1	1.0	0.0,0.017,0.0	0.0,0.0,0.02	-0.001
336	ENSG00000105707	HPN	chr19	+	35049270	35049516	35049270	35049391	35049474	35049516	336	0,0,1	0,0,1	0,0,0	0,0,2	157	74	1	1.0	NA,NA,0.32	NA,NA,0.0	0.32
3370	ENSG00000167642	SPINT2	chr19	+	38290536	38292468	38290536	38290575	38291839	38292468	3370	8,8,9	10,12,7	2,5,3	3,3,10	1338	74	0.26809560466	1.0	0.042,0.036,0.066	0.036,0.084,0.016	0.003
3374	ENSG00000161996	WDR90	chr16	+	653745	655147	653745	653803	655028	655147	3374	31,16,47	1,0,0	16,23,56	0,0,0	1299	74	1	1.0	0.638,1.0,1.0	1.0,1.0,1.0	-0.121
3376	ENSG00000161996	WDR90	chr16	+	666454	666792	666454	666598	666672	666792	3376	3,4,7	14,11,14	2,1,4	8,4,10	148	74	0.626915276057	1.0	0.097,0.154,0.2	0.111,0.111,0.167	0.021
337	ENSG00000064961	HMG20B	chr19	+	3573691	3574586	3573691	3573800	3574382	3574586	337	34,71,66	10,12,5	21,16,41	1,5,8	656	74	0.867361746031	1.0	0.277,0.4,0.598	0.703,0.265,0.366	-0.02
3384	ENSG00000197530	MIB2	chr1	+	1625545	1626754	1625545	1625653	1626649	1626754	3384	5,2,3	1,0,0	2,1,7	0,0,0	1070	74	1	1.0	0.257,1.0,1.0	1.0,1.0,1.0	-0.248
3389	ENSG00000179335	CLK3	chr15	+	74622119	74622560	74622119	74622216	74622493	74622560	3389	5,21,33	89,93,142	10,16,19	48,68,95	351	74	0.514917228172	1.0	0.012,0.045,0.047	0.042,0.047,0.04	-0.008
338	ENSG00000064961	HMG20B	chr19	+	3573691	3574586	3573691	3573800	3574369	3574586	338	34,71,65	0,0,0	20,16,41	0,1,0	643	74	1	1.0	1.0,1.0,1.0	1.0,0.648,1.0	0.117
3391	ENSG00000136279	DBNL	chr7	+	44058431	44058983	44058431	44058480	44058901	44058983	3391	6,2,1	42,4,3	3,5,3	36,2,9	495	74	0.610720426443	1.0	0.021,0.07,0.047	0.012,0.272,0.047	-0.064
3392	ENSG00000136279	DBNL	chr7	+	44057781	44058280	44057781	44057859	44058128	44058280	3392	2,0,0	105,17,7	3,0,0	97,19,16	343	74	1	1.0	0.004,0.0,0.0	0.007,0.0,0.0	-0.001
3393	ENSG00000168003	SLC3A2	chr11	+	62885176	62885608	62885176	62885357	62885464	62885608	3393	10,8,13	3604,2413,3991	13,7,11	2627,2167,3370	181	74	1	1.0	0.001,0.001,0.001	0.002,0.001,0.001	-0.0
3395	ENSG00000161395	PGAP3	chr17	-	39673513	39674054	39673513	39673650	39673992	39674054	3395	3,0,2	2,0,1	0,0,0	0,1,2	416	74	1	1.0	0.211,NA,0.262	NA,0.0,0.0	0.236
3399	ENSG00000119844	AFTPH	chr2	+	64579485	64581273	64579485	64579546	64581189	64581273	3399	10,14,15	7,5,6	9,10,19	4,7,3	1717	74	0.734138323489	1.0	0.058,0.108,0.097	0.088,0.058,0.214	-0.032
3403	ENSG00000142949	PTPRF	chr1	+	43620094	43620579	43620094	43620221	43620453	43620579	3403	4,3,2	135,114,118	1,1,0	71,104,129	306	74	1	1.0	0.007,0.006,0.004	0.003,0.002,0.0	0.004
3406	ENSG00000187535	IFT140	chr16	-	1523827	1524695	1523827	1523956	1524551	1524695	3406	7,13,14	1,2,2	5,14,12	1,0,3	669	74	0.78075030224	1.0	0.436,0.418,0.436	0.356,1.0,0.307	-0.124
3416	ENSG00000115459	ELMOD3	chr2	+	85371085	85371562	85371085	85371209	85371439	85371562	3416	0,1,2	7,6,6	0,0,1	2,5,6	304	74	0.617586457452	1.0	0.0,0.039,0.075	0.0,0.0,0.039	0.025
3417	ENSG00000115459	ELMOD3	chr2	+	85390137	85391748	85390137	85390265	85390759	85391748	3417	26,20,50	21,12,12	28,31,24	8,17,6	568	74	0.441482862965	1.0	0.139,0.178,0.352	0.313,0.192,0.343	-0.06
3418	ENSG00000115459	ELMOD3	chr2	+	85355075	85357252	85355075	85355170	85356966	85357252	3418	40,18,30	2,3,2	32,28,28	3,3,2	1870	74	0.900330833271	1.0	0.442,0.192,0.372	0.297,0.27,0.357	0.027
3419	ENSG00000089053	ANAPC5	chr12	-	121318276	121318608	121318276	121318351	121318500	121318608	3419	155,88,86	16,2,9	80,64,81	5,5,6	223	74	0.800819635037	1.0	0.763,0.936,0.76	0.842,0.809,0.818	-0.003
341	ENSG00000064961	HMG20B	chr19	+	3576260	3576625	3576260	3576307	3576552	3576625	341	18,21,38	568,606,498	10,13,18	445,650,445	319	74	0.61155942511	1.0	0.007,0.008,0.017	0.005,0.005,0.009	0.004
3420	ENSG00000089053	ANAPC5	chr12	-	121318276	121318608	121318276	121318424	121318500	121318608	3420	30,16,19	318,184,157	13,13,27	234,186,171	150	74	0.634087899523	1.0	0.044,0.041,0.056	0.027,0.033,0.072	0.003
3421	ENSG00000089053	ANAPC5	chr12	-	121318276	121318608	121318276	121318404	121318500	121318608	3421	67,45,41	4,3,3	46,33,43	7,5,3	170	74	0.137423360489	1.0	0.879,0.867,0.856	0.741,0.742,0.862	0.086
342	ENSG00000111144	LTA4H	chr12	-	96009093	96013258	96009093	96009148	96013187	96013258	342	51,22,40	114,339,228	37,38,36	107,217,156	4113	74	1	1.0	0.008,0.001,0.003	0.006,0.003,0.004	-0.0
3432	ENSG00000131591	C1orf159	chr1	-	1084352	1084506	1084352	1084383	1084480	1084506	3432	0,0,3	11,2,2	1,1,0	5,4,5	171	74	1	1.0	0.0,0.0,0.394	0.08,0.098,0.0	0.072
3436	ENSG00000147789	ZNF7	chr8	+	144829042	144829604	144829042	144829090	144829477	144829604	3436	14,6,9	0,0,0	6,6,12	2,0,0	461	74	0.546225674103	1.0	1.0,1.0,1.0	0.325,1.0,1.0	0.225
3437	ENSG00000147789	ZNF7	chr8	+	144829042	144829604	144829042	144829090	144829522	144829604	3437	16,9,11	0,0,0	10,8,13	0,1,0	506	74	1	1.0	1.0,1.0,1.0	1.0,0.539,1.0	0.154
3438	ENSG00000147789	ZNF7	chr8	+	144829042	144829604	144829042	144829090	144829444	144829604	3438	10,6,9	1,0,0	5,6,9	1,0,0	428	74	1	1.0	0.634,1.0,1.0	0.464,1.0,1.0	0.057
343	ENSG00000231074	HCG18	chr6	-	30291005	30294964	30291005	30292599	30294470	30294964	343	302,75,66	11,4,4	261,79,76	14,2,4	1945	74	0.922927459224	1.0	0.511,0.416,0.386	0.415,0.6,0.42	-0.041
3446	ENSG00000058453	CROCC	chr1	+	16953301	16954357	16953301	16953481	16954222	16954357	3446	17,24,27	3,0,1	19,19,23	1,1,1	815	74	0.749516032641	1.0	0.34,1.0,0.71	0.633,0.633,0.676	0.036
344	ENSG00000051523	CYBA	chr16	-	88646754	88647175	88646754	88646838	88647100	88647175	344	2,2,4	995,877,805	6,4,4	594,413,655	336	74	1	1.0	0.0,0.001,0.001	0.002,0.002,0.001	-0.001
3458	ENSG00000103005	USB1	chr16	+	58002478	58002645	58002478	58002499	58002615	58002645	3458	51,23,26	0,2,1	24,10,17	0,1,0	190	74	0.84456985992	1.0	1.0,0.817,0.91	1.0,0.796,1.0	-0.023
345	ENSG00000051523	CYBA	chr16	-	88646115	88646838	88646115	88646197	88646754	88646838	345	10,31,30	852,692,736	6,8,21	528,363,594	631	74	1	1.0	0.001,0.005,0.005	0.001,0.003,0.004	0.001
3460	ENSG00000176014	TUBB6	chr18	+	12308240	12308795	12308240	12308349	12308686	12308795	3460	2,1,0	40,30,17	0,0,0	21,10,15	411	74	1	1.0	0.009,0.006,0.0	0.0,0.0,0.0	0.005
3461	ENSG00000196498	NCOR2	chr12	-	124334423	124335280	124334423	124334617	124335134	124335280	3461	3,1,3	2,1,0	0,2,2	0,0,0	591	74	1	1.0	0.158,0.111,1.0	NA,1.0,1.0	-0.577
3463	ENSG00000141959	PFKL	chr21	+	44319350	44320147	44319350	44319415	44320083	44320147	3463	6,8,13	120,49,41	2,1,11	36,40,45	742	74	0.685438226139	1.0	0.005,0.016,0.031	0.006,0.002,0.024	0.007
3464	ENSG00000141959	PFKL	chr21	+	44313912	44316339	44313912	44314021	44316243	44316339	3464	5,3,11	41,20,14	8,2,3	22,21,21	2296	74	0.921539704133	1.0	0.004,0.005,0.025	0.012,0.003,0.005	0.005
3465	ENSG00000141959	PFKL	chr21	+	44319350	44321875	44319350	44320147	44321728	44321875	3465	8,14,18	165,70,71	8,15,8	87,77,55	1655	74	1	1.0	0.002,0.009,0.011	0.004,0.009,0.006	0.001
3466	ENSG00000141959	PFKL	chr21	+	44324855	44326060	44324855	44324917	44325960	44326060	3466	110,64,71	0,0,0	49,45,57	0,1,0	1117	74	1	1.0	1.0,1.0,1.0	1.0,0.749,1.0	0.084
3467	ENSG00000143442	POGZ	chr1	-	151406606	151407023	151406606	151406631	151406910	151407023	3467	5,3,15	15,16,9	5,7,14	10,17,18	353	74	0.892593259403	1.0	0.065,0.038,0.259	0.095,0.079,0.14	0.016
3468	ENSG00000090447	TFAP4	chr16	-	4260089	4260595	4260089	4260245	4260454	4260595	3468	0,0,0	1,0,0	0,1,0	0,0,1	283	74	1	1.0	0.0,NA,NA	NA,1.0,0.0	-0.5
3469	ENSG00000090447	TFAP4	chr16	-	4261778	4262422	4261778	4261949	4262323	4262422	3469	6,6,4	20,16,9	3,2,3	9,10,6	448	74	0.53920530807	1.0	0.047,0.058,0.068	0.052,0.032,0.076	0.004
346	ENSG00000006118	TMEM132A	chr11	+	60935863	60937159	60935863	60936016	60936746	60937159	346	183,171,159	1,0,0	101,70,123	1,0,1	804	74	1	1.0	0.944,1.0,1.0	0.903,1.0,0.919	0.041
3471	ENSG00000073050	XRCC1	chr19	-	43552796	43553091	43552796	43552908	43552981	43553091	3471	2,0,1	12,14,3	3,0,1	7,2,7	147	74	0.355942473083	1.0	0.077,0.0,0.144	0.177,0.0,0.067	-0.008
3472	ENSG00000119760	SUPT7L	chr2	-	27660983	27662281	27660983	27661601	27662178	27662281	3472	160,126,183	21,6,7	151,188,166	10,13,8	651	74	0.781350638979	1.0	0.464,0.705,0.748	0.632,0.622,0.702	-0.013
3473	ENSG00000119760	SUPT7L	chr2	-	27660983	27662281	27660983	27661388	27662178	27662281	3473	207,153,231	41,21,19	184,242,221	29,19,22	864	74	0.419897783938	1.0	0.302,0.384,0.51	0.352,0.522,0.462	-0.047
3475	ENSG00000103042	SLC38A7	chr16	-	58675939	58676346	58675939	58676054	58676288	58676346	3475	1,2,4	10,3,1	3,5,1	6,2,3	308	74	0.58361866934	1.0	0.023,0.138,0.49	0.107,0.375,0.074	0.032
3476	ENSG00000133641	C12orf29	chr12	+	88043598	88045779	88043598	88043715	88045581	88045779	3476	17,7,15	162,99,70	23,18,16	219,118,86	1940	74	1	1.0	0.004,0.003,0.008	0.004,0.006,0.007	-0.001
3477	ENSG00000171953	ATPAF2	chr17	-	18021122	18021663	18021122	18021238	18021421	18021663	3477	1,2,2	2,1,2	2,6,1	1,2,2	257	74	0.32823076338	1.0	0.126,0.365,0.224	0.365,0.463,0.126	-0.08
3478	ENSG00000172053	QARS	chr3	-	49099760	49100091	49099760	49099853	49099993	49100091	3478	63,40,19	8,4,3	37,32,35	5,4,2	214	74	0.665214573229	1.0	0.731,0.776,0.687	0.719,0.734,0.858	-0.039
347	ENSG00000064545	TMEM161A	chr19	-	19132351	19132754	19132351	19132508	19132656	19132754	347	2,4,1	22,6,5	1,1,2	15,4,6	222	74	0.762578230348	1.0	0.029,0.182,0.063	0.022,0.077,0.1	0.025
3480	ENSG00000172053	QARS	chr3	-	49098352	49098692	49098352	49098480	49098599	49098692	3480	5,3,3	155,150,104	0,3,2	94,92,86	193	74	1	1.0	0.012,0.008,0.011	0.0,0.012,0.009	0.003
3481	ENSG00000172053	QARS	chr3	-	49103344	49103706	49103344	49103431	49103630	49103706	3481	11,1,1	1,0,0	5,1,2	0,1,0	273	74	1	1.0	0.749,1.0,1.0	1.0,0.213,1.0	0.179
3482	ENSG00000172053	QARS	chr3	-	49097991	49098480	49097991	49098117	49098191	49098480	3482	8,4,3	331,409,332	4,2,1	245,312,260	148	74	1	1.0	0.012,0.005,0.004	0.008,0.003,0.002	0.003
3483	ENSG00000172053	QARS	chr3	-	49099760	49100091	49099760	49099853	49099960	49100091	3483	1,4,1	253,165,93	1,0,0	143,162,102	181	74	1	1.0	0.002,0.01,0.004	0.003,0.0,0.0	0.004
3484	ENSG00000172053	QARS	chr3	-	49098191	49098480	49098191	49098258	49098352	49098480	3484	6,12,11	225,261,185	6,8,7	157,204,177	168	74	0.675972069328	1.0	0.012,0.02,0.026	0.017,0.017,0.017	0.002
3485	ENSG00000172053	QARS	chr3	-	49103344	49103706	49103344	49103409	49103630	49103706	3485	13,2,1	118,73,37	8,1,3	69,43,50	295	74	0.796069436442	1.0	0.027,0.007,0.007	0.028,0.006,0.015	-0.003
3488	ENSG00000205517	RGL3	chr19	-	11416613	11417059	11416613	11416667	11416835	11417059	3488	8,2,8	2,3,1	1,3,6	4,1,1	242	74	0.413104517123	1.0	0.55,0.169,0.71	0.071,0.478,0.647	0.078
3489	ENSG00000205517	RGL3	chr19	-	11416613	11417059	11416613	11416662	11416835	11417059	3489	9,2,9	1,0,0	1,3,8	0,0,0	247	74	1	1.0	0.729,1.0,1.0	1.0,1.0,1.0	-0.09
348	ENSG00000064545	TMEM161A	chr19	-	19132351	19132754	19132351	19132433	19132656	19132754	348	56,33,23	3,2,0	34,25,13	1,1,0	297	74	1	1.0	0.823,0.804,1.0	0.894,0.862,1.0	-0.043
3490	ENSG00000198951	NAGA	chr22	-	42070281	42070830	42070281	42070366	42070762	42070830	3490	33,10,9	0,0,0	20,12,9	1,0,0	470	74	1	1.0	1.0,1.0,1.0	0.759,1.0,1.0	0.08
3495	ENSG00000111364	DDX55	chr12	+	123607431	123608829	123607431	123607662	123608679	123608829	3495	29,27,18	71,24,26	13,33,32	60,40,23	1091	74	0.925712625061	1.0	0.027,0.071,0.045	0.014,0.053,0.086	-0.003
3496	ENSG00000111364	DDX55	chr12	+	123607431	123607662	123607431	123607523	123607599	123607662	3496	15,6,5	54,20,23	9,13,6	39,39,17	150	74	0.751594752972	1.0	0.121,0.129,0.097	0.102,0.141,0.148	-0.015
3497	ENSG00000111364	DDX55	chr12	+	123607431	123607662	123607431	123607523	123607603	123607662	3497	15,6,5	1,0,0	9,13,6	0,0,0	154	74	1	1.0	0.878,1.0,1.0	1.0,1.0,1.0	-0.041
349	ENSG00000064545	TMEM161A	chr19	-	19121307	19121668	19121307	19121421	19121524	19121668	349	4,0,1	23,11,12	3,0,2	13,5,11	177	74	0.688476000085	1.0	0.068,0.0,0.034	0.088,0.0,0.071	-0.019
3500	ENSG00000258890	CEP95	chr17	+	64534584	64536748	64534584	64534737	64536601	64536748	3500	30,50,69	35,57,82	33,57,44	30,70,55	1938	74	0.989810827269	1.0	0.032,0.032,0.031	0.04,0.03,0.03	-0.002
3501	ENSG00000048707	VPS13D	chr1	+	12348822	12349374	12348822	12348973	12349163	12349374	3501	0,0,0	4,1,1	1,0,1	3,2,1	264	74	1	1.0	0.0,0.0,0.0	0.085,0.0,0.219	-0.101
3502	ENSG00000140474	ULK3	chr15	-	74840233	74840641	74840233	74840316	74840497	74840641	3502	18,12,20	17,3,6	9,6,9	9,1,5	255	74	0.667085703785	1.0	0.235,0.537,0.492	0.225,0.635,0.343	0.02
3503	ENSG00000140474	ULK3	chr15	-	74842074	74842420	74842074	74842195	74842279	74842420	3503	14,8,16	50,27,19	5,5,16	39,34,21	158	74	0.251879891369	1.0	0.116,0.122,0.283	0.057,0.064,0.263	0.046
3504	ENSG00000140474	ULK3	chr15	-	74842074	74842420	74842074	74842118	74842279	74842420	3504	26,14,26	3,2,3	21,10,21	8,2,1	235	74	0.508273523225	1.0	0.732,0.688,0.732	0.453,0.612,0.869	0.073
3505	ENSG00000140474	ULK3	chr15	-	74842279	74842676	74842279	74842420	74842534	74842676	3505	3,0,1	9,0,4	1,4,1	6,6,2	188	74	1	1.0	0.116,NA,0.09	0.062,0.208,0.164	-0.042
3506	ENSG00000140474	ULK3	chr15	-	74842279	74842676	74842279	74842420	74842538	74842676	3506	5,0,1	6,0,0	1,4,1	3,1,0	192	74	1	1.0	0.243,NA,1.0	0.114,0.607,1.0	0.048
3507	ENSG00000140474	ULK3	chr15	-	74842279	74842676	74842279	74842449	74842538	74842676	3507	5,0,1	0,0,1	1,2,1	1,0,0	163	74	1	1.0	1.0,NA,0.312	0.312,1.0,1.0	-0.115
3508	ENSG00000140474	ULK3	chr15	-	74842279	74842676	74842279	74842417	74842534	74842676	3508	3,0,1	0,0,1	1,4,1	0,0,0	191	74	1	1.0	1.0,NA,0.279	1.0,1.0,1.0	-0.361
350	ENSG00000198373	WWP2	chr16	+	69931508	69931890	69931508	69931580	69931801	69931890	350	0,0,1	12,5,6	0,0,0	10,6,1	295	74	1	1.0	0.0,0.0,0.04	0.0,0.0,0.0	0.013
3511	ENSG00000213983	AP1G2	chr14	-	23562503	23563638	23562503	23562593	23563379	23563638	3511	21,15,24	7,3,6	20,31,15	6,2,4	860	74	0.506943964388	1.0	0.205,0.301,0.256	0.223,0.571,0.244	-0.092
3512	ENSG00000213983	AP1G2	chr14	-	23563583	23563856	23563583	23563609	23563715	23563856	3512	6,3,9	0,0,0	6,1,4	0,0,1	180	74	1	1.0	1.0,1.0,1.0	1.0,1.0,0.622	0.126
3513	ENSG00000213983	AP1G2	chr14	-	23563583	23563856	23563583	23563638	23563715	23563856	3513	0,0,3	12,7,5	2,1,0	8,3,4	151	74	0.284775358087	1.0	0.0,0.0,0.227	0.109,0.14,0.0	-0.007
3514	ENSG00000213983	AP1G2	chr14	-	23563715	23564221	23563715	23563856	23564045	23564221	3514	15,1,9	10,4,2	12,7,6	6,4,4	263	74	0.603334937284	1.0	0.297,0.066,0.559	0.36,0.33,0.297	-0.022
3515	ENSG00000213983	AP1G2	chr14	-	23563379	23563638	23563379	23563502	23563583	23563638	3515	10,3,6	6,7,4	3,0,7	8,1,0	155	74	0.742117509532	1.0	0.443,0.17,0.417	0.152,0.0,1.0	-0.041
3516	ENSG00000213983	AP1G2	chr14	-	23561511	23562415	23561511	23561635	23561961	23562415	3516	23,13,20	17,7,2	16,15,25	6,12,8	400	74	0.760080770474	1.0	0.2,0.256,0.649	0.33,0.188,0.366	0.074
3517	ENSG00000213983	AP1G2	chr14	-	23565815	23566160	23565815	23565892	23566063	23566160	3517	11,9,13	8,0,1	7,6,15	3,3,2	245	74	0.362111800539	1.0	0.293,1.0,0.797	0.413,0.377,0.694	0.202
3520	ENSG00000213983	AP1G2	chr14	-	23565605	23566160	23565605	23565701	23566063	23566160	3520	18,12,16	0,0,0	11,8,24	1,0,1	436	74	1	1.0	1.0,1.0,1.0	0.651,1.0,0.803	0.182
3521	ENSG00000137845	ADAM10	chr15	-	58610296	58611991	58610296	58610517	58611807	58611991	3521	14,17,25	0,0,1	13,26,26	0,0,0	1364	74	1	1.0	1.0,1.0,0.576	1.0,1.0,1.0	-0.141
3522	ENSG00000163820	FYCO1	chr3	-	45917903	45921840	45917903	45919065	45919412	45921840	3522	46,34,56	4,3,3	33,44,45	2,4,7	421	74	0.441842062705	1.0	0.669,0.666,0.766	0.744,0.659,0.531	0.056
3525	ENSG00000172732	MUS81	chr11	+	65864719	65865145	65864719	65864815	65865016	65865145	3525	30,19,29	26,13,16	9,19,19	14,5,12	275	74	0.972573298244	1.0	0.237,0.282,0.328	0.147,0.506,0.299	-0.035
3526	ENSG00000172732	MUS81	chr11	+	65864719	65865323	65864719	65865145	65865219	65865323	3526	9,8,3	60,39,39	4,4,8	38,17,24	148	74	0.470372989824	1.0	0.07,0.093,0.037	0.05,0.105,0.143	-0.033
3527	ENSG00000172732	MUS81	chr11	+	65865810	65866439	65865810	65865894	65865985	65866439	3527	11,14,9	12,9,11	5,11,10	5,9,8	165	74	0.770036735269	1.0	0.291,0.411,0.268	0.31,0.354,0.359	-0.018
3528	ENSG00000172732	MUS81	chr11	+	65864719	65865145	65864719	65864815	65865114	65865145	3528	72,53,56	11,9,9	41,37,43	5,5,7	373	74	0.66619080556	1.0	0.565,0.539,0.552	0.619,0.595,0.549	-0.036
3529	ENSG00000146556	WASH2P	chr2	+	113595692	113596203	113595692	113595829	113596067	113596203	3529	3,5,4	3,2,0	1,0,4	0,2,0	312	74	0.184626026003	1.0	0.192,0.372,1.0	1.0,0.0,1.0	-0.145
352	ENSG00000106144	CASP2	chr7	+	143300203	143303933	143300203	143300294	143303783	143303933	352	14,8,21	15,5,15	13,20,32	14,11,20	3563	74	0.531277725378	1.0	0.019,0.032,0.028	0.019,0.036,0.032	-0.003
3530	ENSG00000136463	TACO1	chr17	+	63606312	63607464	63606312	63606440	63607286	63607464	3530	6,3,3	107,63,48	2,2,1	103,50,40	920	74	1	1.0	0.004,0.004,0.005	0.002,0.003,0.002	0.002
3531	ENSG00000090097	PCBP4	chr3	-	51960525	51960898	51960525	51960642	51960865	51960898	3531	2,2,0	7,6,8	0,0,2	2,6,7	297	74	1	1.0	0.066,0.077,0.0	0.0,0.0,0.066	0.026
3532	ENSG00000090097	PCBP4	chr3	-	51960525	51960898	51960525	51960637	51960865	51960898	3532	2,2,0	6,0,2	0,0,2	2,0,1	302	74	1	1.0	0.076,1.0,0.0	0.0,NA,0.329	0.194
3533	ENSG00000090097	PCBP4	chr3	-	51959894	51960320	51959894	51960023	51960188	51960320	3533	1,0,3	23,16,20	0,0,2	16,8,21	239	74	0.668226692048	1.0	0.013,0.0,0.044	0.0,0.0,0.029	0.009
3534	ENSG00000079337	RAPGEF3	chr12	-	47748453	47748931	47748453	47748542	47748818	47748931	3534	5,4,8	7,13,8	1,8,11	6,8,2	350	74	0.363538629103	1.0	0.131,0.061,0.175	0.034,0.175,0.538	-0.127
3535	ENSG00000079337	RAPGEF3	chr12	-	47748453	47749536	47748453	47748931	47749389	47749536	3535	4,5,6	11,6,4	0,5,2	6,4,4	532	74	0.25406092527	1.0	0.048,0.104,0.173	0.0,0.148,0.065	0.037
3537	ENSG00000126903	SLC10A3	chrX	-	154487305	154489082	154487305	154488496	154488583	154489082	3537	48,25,29	4,0,0	12,16,18	2,0,0	161	74	0.568171273395	1.0	0.847,1.0,1.0	0.734,1.0,1.0	0.038
3539	ENSG00000100889	PCK2	chr14	+	24098202	24098678	24098202	24098387	24098474	24098678	3539	0,0,1	27,6,7	0,0,0	10,7,4	161	74	1	1.0	0.0,0.0,0.062	0.0,0.0,0.0	0.021
353	ENSG00000132323	ILKAP	chr2	-	238194274	238194870	238194274	238194331	238194804	238194870	353	7,1,9	11,4,1	3,4,4	14,1,2	547	74	0.580218784147	1.0	0.079,0.033,0.549	0.028,0.351,0.213	0.023
3541	ENSG00000168906	MAT2A	chr2	+	85542154	85542747	85542154	85542373	85542564	85542747	3541	362,264,229	1349,894,776	332,455,191	1141,1213,817	265	74	0.628122455882	1.0	0.07,0.076,0.076	0.075,0.095,0.061	-0.003
3544	ENSG00000198556	ZNF789	chr7	+	99478273	99482326	99478273	99478356	99479660	99482326	3544	24,8,18	8,1,4	16,12,11	1,4,0	1378	74	0.333894151579	1.0	0.139,0.301,0.195	0.462,0.139,1.0	-0.322
3546	ENSG00000148346	LCN2	chr9	+	128153099	128153453	128153099	128153126	128153310	128153453	3546	3,0,0	3,6,5	1,0,0	2,1,0	258	74	1	1.0	0.223,0.0,0.0	0.125,0.0,NA	0.012
3547	ENSG00000267673	FDX1L	chr19	-	10315385	10315759	10315385	10315492	10315704	10315759	3547	7,3,5	1,0,1	4,0,0	0,0,1	286	74	1	1.0	0.644,1.0,0.564	1.0,NA,0.0	0.236
3549	ENSG00000137203	TFAP2A	chr6	-	10409900	10410335	10409900	10410138	10410281	10410335	3549	51,65,55	2,2,0	25,30,42	0,0,2	217	74	0.89565102546	1.0	0.897,0.917,1.0	1.0,1.0,0.877	-0.021
3553	ENSG00000109065	NAT9	chr17	-	74771959	74772277	74771959	74771977	74772217	74772277	3553	85,69,72	2,3,3	57,56,50	4,1,2	314	74	0.774256388593	1.0	0.909,0.844,0.85	0.771,0.93,0.855	0.016
3555	ENSG00000109065	NAT9	chr17	-	74771959	74772277	74771959	74772054	74772217	74772277	3555	26,17,26	17,15,7	8,7,10	6,3,6	237	74	0.82435057278	1.0	0.323,0.261,0.537	0.294,0.421,0.342	0.021
3558	ENSG00000164548	TRA2A	chr7	-	23521706	23522432	23521706	23521840	23522353	23522432	3558	45,59,86	3,0,1	45,86,70	1,1,0	587	74	0.184884296247	1.0	0.654,1.0,0.916	0.85,0.916,1.0	-0.065
3559	ENSG00000164548	TRA2A	chr7	-	23521706	23522432	23521706	23521840	23522131	23522432	3559	12,19,34	0,3,2	6,32,34	0,2,2	365	74	1	1.0	1.0,0.562,0.775	1.0,0.764,0.775	-0.067
3560	ENSG00000164548	TRA2A	chr7	-	23521706	23522432	23521706	23521840	23522120	23522432	3560	12,19,33	2,8,7	6,31,34	2,5,1	354	74	0.148370987077	1.0	0.556,0.332,0.496	0.385,0.564,0.877	-0.147
3562	ENSG00000129353	SLC44A2	chr19	+	10634755	10635073	10634755	10634887	10634973	10635073	3562	4,1,1	73,33,31	4,1,2	43,24,30	160	74	0.419450832894	1.0	0.025,0.014,0.015	0.041,0.019,0.03	-0.012
3563	ENSG00000129353	SLC44A2	chr19	+	10635162	10635515	10635162	10635255	10635430	10635515	3563	5,2,7	42,22,14	4,0,3	16,16,10	249	74	0.580846433742	1.0	0.034,0.026,0.129	0.069,0.0,0.082	0.013
3569	ENSG00000135596	MICAL1	chr6	-	109451599	109452401	109451599	109451700	109452245	109452401	3569	14,9,26	10,6,1	9,7,16	6,2,2	619	74	0.929027330211	1.0	0.143,0.152,0.757	0.152,0.295,0.489	0.039
356	ENSG00000244687	UBE2V1	chr20	-	50096482	50096820	50096482	50096534	50096671	50096820	356	14,13,25	8,6,2	25,30,20	2,11,5	211	74	0.577718672019	1.0	0.38,0.432,0.814	0.814,0.489,0.584	-0.087
3571	ENSG00000135596	MICAL1	chr6	-	109446135	109446772	109446135	109446412	109446695	109446772	3571	2,2,1	3,7,5	4,1,2	4,1,3	357	74	0.184820835721	1.0	0.121,0.056,0.04	0.172,0.172,0.121	-0.083
3576	ENSG00000102030	NAA10	chrX	-	153932070	153932431	153932070	153932115	153932315	153932431	3576	18,16,18	593,372,294	8,9,7	443,282,278	274	74	0.712940620817	1.0	0.008,0.011,0.016	0.005,0.009,0.007	0.005
3577	ENSG00000057608	GDI2	chr10	-	5766240	5766638	5766240	5766295	5766493	5766638	3577	3,3,6	555,688,564	6,3,5	662,857,564	272	74	1	1.0	0.001,0.001,0.003	0.002,0.001,0.002	0.0
3578	ENSG00000133275	CSNK1G2	chr19	+	1978304	1978511	1978304	1978345	1978441	1978511	3578	0,0,0	75,42,59	1,0,0	57,44,36	170	74	1	1.0	0.0,0.0,0.0	0.008,0.0,0.0	-0.003
3579	ENSG00000133275	CSNK1G2	chr19	+	1978858	1979248	1978858	1979093	1979162	1979248	3579	0,0,1	10,8,7	1,0,0	3,1,8	143	74	1	1.0	0.0,0.0,0.069	0.147,0.0,0.0	-0.026
357	ENSG00000244687	UBE2V1	chr20	-	50115484	50115954	50115484	50115621	50115829	50115954	357	28,19,10	0,2,0	15,19,12	2,0,1	282	74	0.720589229245	1.0	1.0,0.714,1.0	0.663,1.0,0.759	0.097
3580	ENSG00000041357	PSMA4	chr15	+	78542176	78542645	78542176	78542219	78542482	78542645	3580	13,16,25	2020,1111,861	9,15,16	2798,1335,947	337	74	1	1.0	0.001,0.003,0.006	0.001,0.002,0.004	0.001
3583	ENSG00000163565	IFI16	chr1	+	159051678	159053724	159051678	159052098	159053532	159053724	3583	24,15,55	193,281,259	29,15,33	185,206,200	1508	74	1	1.0	0.006,0.003,0.01	0.008,0.004,0.008	-0.0
3586	ENSG00000146670	CDCA5	chr11	-	65083363	65083550	65083363	65083399	65083484	65083550	3586	1,1,0	52,61,37	0,0,0	29,44,45	159	74	1	1.0	0.009,0.008,0.0	0.0,0.0,0.0	0.006
3587	ENSG00000159352	PSMD4	chr1	+	151264831	151265234	151264831	151264918	151265165	151265234	3587	16,20,14	708,255,175	16,16,17	529,187,204	321	74	0.804244097754	1.0	0.005,0.018,0.018	0.007,0.019,0.019	-0.001
3588	ENSG00000159352	PSMD4	chr1	+	151266003	151266439	151266003	151266121	151266307	151266439	3588	1,3,0	9,1,0	0,0,7	2,2,1	260	74	1	1.0	0.031,0.461,NA	0.0,0.0,0.666	0.024
3589	ENSG00000159352	PSMD4	chr1	+	151266003	151266439	151266003	151266112	151266307	151266439	3589	2,3,0	68,35,33	0,0,7	36,14,34	269	74	0.883589045749	1.0	0.008,0.023,0.0	0.0,0.0,0.054	-0.008
358	ENSG00000226287	TMEM191A	chr22	+	20703632	20704040	20703632	20703751	20703967	20704040	358	0,0,1	6,0,0	0,0,1	0,0,2	290	74	1	1.0	0.0,NA,1.0	NA,NA,0.113	0.387
3590	ENSG00000149577	SIDT2	chr11	+	117189334	117190025	117189334	117189401	117189951	117190025	3590	0,0,0	21,11,10	0,0,2	8,10,7	624	74	1	1.0	0.0,0.0,0.0	0.0,0.0,0.033	-0.011
3594	ENSG00000105618	PRPF31	chr19	+	54129056	54129370	54129056	54129185	54129271	54129370	3594	0,3,1	8,5,6	1,0,0	4,1,4	160	74	0.422666768106	1.0	0.0,0.217,0.072	0.104,0.0,0.0	0.062
3595	ENSG00000103549	RNF40	chr16	+	30769185	30769600	30769185	30769398	30769474	30769600	3595	1,0,0	23,12,12	0,0,0	12,12,10	150	74	1	1.0	0.021,0.0,0.0	0.0,0.0,0.0	0.007
359	ENSG00000226287	TMEM191A	chr22	+	20703632	20704040	20703632	20703692	20703967	20704040	359	0,0,1	0,0,1	0,0,1	0,0,0	349	74	1	1.0	NA,NA,0.175	NA,NA,1.0	-0.825
35	ENSG00000197580	BCO2	chr11	+	112193473	112194755	112193473	112193994	112194652	112194755	35	0,0,0	0,0,1	0,0,2	2,2,1	732	74	1	1.0	NA,NA,0.0	0.0,0.0,0.168	-0.056
3606	ENSG00000127184	COX7C	chr5	+	86619352	86619878	86619352	86619496	86619738	86619878	3606	15,11,23	3,2,5	14,9,12	7,1,0	316	74	0.548740144173	1.0	0.539,0.563,0.519	0.319,0.678,1.0	-0.125
3610	ENSG00000008710	PKD1	chr16	-	2091780	2092188	2091780	2091906	2092046	2092188	3610	0,0,0	2,0,0	1,0,0	0,0,5	214	74	1	1.0	0.0,NA,NA	1.0,NA,0.0	-0.5
3614	ENSG00000104915	STX10	chr19	-	13144061	13144671	13144061	13144139	13144576	13144671	3614	817,1005,1285	1,0,0	557,534,932	0,1,1	511	74	1	1.0	0.992,1.0,1.0	1.0,0.987,0.993	0.004
3615	ENSG00000104915	STX10	chr19	-	13144061	13144671	13144061	13144486	13144576	13144671	3615	28,40,57	131,121,169	14,24,31	76,55,121	164	74	0.650109672485	1.0	0.088,0.13,0.132	0.077,0.165,0.104	0.001
3619	ENSG00000196199	MPHOSPH8	chr13	+	19670839	19671289	19670839	19670964	19671205	19671289	3619	17,16,28	3,2,1	15,20,17	2,3,3	315	74	0.337809791321	1.0	0.571,0.653,0.868	0.638,0.61,0.571	0.091
361	ENSG00000204257	HLA-DMA	chr6	-	32949610	32950803	32949610	32949889	32950518	32950803	361	5,6,7	4,4,10	5,7,10	9,2,3	703	74	0.415508505818	1.0	0.116,0.136,0.069	0.055,0.269,0.26	-0.088
3621	ENSG00000171914	TLN2	chr15	+	62753772	62755693	62753772	62753916	62755531	62755693	3621	1,0,0	1,0,0	0,2,1	0,0,0	1689	74	1	1.0	0.042,NA,NA	NA,1.0,1.0	-0.958
3622	ENSG00000112787	FBRSL1	chr12	+	132574318	132574564	132574318	132574348	132574492	132574564	3622	1,0,0	2,5,0	0,0,0	1,0,0	218	74	1	1.0	0.145,0.0,NA	0.0,NA,NA	0.072
3623	ENSG00000111665	CDCA3	chr12	-	6850466	6851009	6850466	6850596	6850832	6851009	3623	4,6,7	17,17,12	3,6,1	4,4,11	310	74	0.965149871742	1.0	0.053,0.078,0.122	0.152,0.264,0.021	-0.061
3624	ENSG00000111665	CDCA3	chr12	-	6849322	6849858	6849322	6849429	6849564	6849858	3624	14,23,22	106,135,132	7,19,7	54,89,112	209	74	0.345891084845	1.0	0.045,0.057,0.056	0.044,0.07,0.022	0.007
3625	ENSG00000111665	CDCA3	chr12	-	6849322	6849858	6849322	6849413	6849564	6849858	3625	55,93,68	7,13,24	44,65,56	3,7,15	225	74	0.388356716292	1.0	0.721,0.702,0.482	0.828,0.753,0.551	-0.076
3626	ENSG00000166598	HSP90B1	chr12	+	103942526	103943319	103942526	103942796	103943073	103943319	3626	6,14,9	3639,12138,15921	9,4,7	3669,9948,13539	351	74	1	1.0	0.0,0.0,0.0	0.001,0.0,0.0	-0.0
3627	ENSG00000021776	AQR	chr15	-	34873827	34874864	34873827	34873999	34874676	34874864	3627	5,8,8	22,29,20	4,6,8	28,21,21	751	74	0.691376716243	1.0	0.022,0.026,0.038	0.014,0.027,0.036	0.003
3628	ENSG00000099622	CIRBP	chr19	+	1271139	1271632	1271139	1271467	1271550	1271632	3628	6,0,0	0,0,0	3,1,0	0,0,1	157	74	1	1.0	1.0,NA,NA	1.0,1.0,0.0	0.333
3629	ENSG00000099622	CIRBP	chr19	+	1271139	1271632	1271139	1271365	1271550	1271632	3629	78,111,78	3,7,9	38,66,62	2,4,4	259	74	0.653570186648	1.0	0.881,0.819,0.712	0.844,0.825,0.816	-0.024
3630	ENSG00000099622	CIRBP	chr19	+	1271980	1273172	1271980	1272051	1272426	1273172	3630	41,37,36	19,14,11	33,27,25	22,13,7	449	74	0.427829867959	1.0	0.262,0.303,0.35	0.198,0.255,0.371	0.03
3631	ENSG00000099622	CIRBP	chr19	+	1271139	1271467	1271139	1271246	1271328	1271467	3631	7,4,2	72,149,81	5,2,1	36,93,84	156	74	0.595294782815	1.0	0.044,0.013,0.012	0.062,0.01,0.006	-0.003
3632	ENSG00000099622	CIRBP	chr19	+	1271980	1274440	1271980	1272051	1274306	1274440	3632	311,273,256	8,30,19	288,234,244	2,12,12	2329	74	0.147703830723	1.0	0.553,0.224,0.3	0.821,0.383,0.392	-0.173
3633	ENSG00000099622	CIRBP	chr19	+	1270927	1271467	1270927	1271036	1271139	1271467	3633	7,1,0	86,154,91	2,0,0	54,120,94	177	74	0.904282760482	1.0	0.033,0.003,0.0	0.015,0.0,0.0	0.007
3634	ENSG00000099622	CIRBP	chr19	+	1270927	1271467	1270927	1271036	1271328	1271467	3634	66,102,62	0,0,0	49,68,45	0,1,1	366	74	1	1.0	1.0,1.0,1.0	1.0,0.932,0.901	0.056
3636	ENSG00000099622	CIRBP	chr19	+	1274306	1274810	1274306	1274440	1274648	1274810	3636	7,21,10	1,3,2	2,1,7	2,1,0	282	74	0.379469761812	1.0	0.647,0.647,0.567	0.208,0.208,1.0	0.148
3643	ENSG00000103034	NDRG4	chr16	+	58503797	58504274	58503797	58503903	58504153	58504274	3643	0,2,1	1,0,0	0,1,2	0,0,0	324	74	1	1.0	0.0,1.0,1.0	NA,1.0,1.0	-0.333
3646	ENSG00000137802	MAPKBP1	chr15	+	41819245	41819650	41819245	41819379	41819594	41819650	3646	0,0,2	1,0,3	0,1,2	1,3,0	289	74	1	1.0	0.0,NA,0.146	0.0,0.079,1.0	-0.287
3647	ENSG00000137802	MAPKBP1	chr15	+	41815258	41815799	41815258	41815405	41815623	41815799	3647	1,0,1	9,0,1	0,0,0	5,1,0	292	74	1	1.0	0.027,NA,0.202	0.0,0.0,NA	0.115
3648	ENSG00000137802	MAPKBP1	chr15	+	41812515	41813781	41812515	41813101	41813620	41813781	3648	0,0,0	3,0,0	1,0,0	0,0,0	593	74	1	1.0	0.0,NA,NA	1.0,NA,NA	-1.0
3649	ENSG00000137802	MAPKBP1	chr15	+	41812515	41813101	41812515	41812653	41812918	41813101	3649	1,1,1	5,0,2	0,0,0	0,4,1	339	74	1	1.0	0.042,1.0,0.098	NA,0.0,0.0	0.38
3650	ENSG00000115556	PLCD4	chr2	+	218628028	218629663	218628028	218628230	218629518	218629663	3650	13,5,11	1,4,1	8,13,8	4,0,2	1362	74	0.803696188364	1.0	0.414,0.064,0.374	0.098,1.0,0.179	-0.142
3652	ENSG00000115556	PLCD4	chr2	+	218636470	218637181	218636470	218636578	218636918	218637181	3652	78,39,45	0,0,0	40,35,45	1,1,0	414	74	1	1.0	1.0,1.0,1.0	0.877,0.862,1.0	0.087
3653	ENSG00000115556	PLCD4	chr2	+	218633604	218634221	218633604	218633761	218634104	218634221	3653	15,14,13	2,2,3	7,14,18	5,1,5	417	74	0.369131135641	1.0	0.571,0.554,0.435	0.199,0.713,0.39	0.086
3658	ENSG00000167106	FAM102A	chr9	-	127940880	127944684	127940880	127943237	127944614	127944684	3658	8,4,14	20,7,10	1,7,6	7,3,5	1451	74	0.908856874582	1.0	0.02,0.028,0.067	0.007,0.106,0.058	-0.019
3660	ENSG00000117616	RSRP1	chr1	-	25243549	25245301	25243549	25243633	25245149	25245301	3660	528,492,549	65,182,118	713,593,491	74,148,87	1590	74	0.162005904976	1.0	0.274,0.112,0.178	0.31,0.157,0.208	-0.037
3661	ENSG00000117616	RSRP1	chr1	-	25242248	25242705	25242248	25242426	25242538	25242705	3661	390,477,351	10,33,24	430,492,306	12,32,30	186	74	0.6267977003	1.0	0.939,0.852,0.853	0.934,0.859,0.802	0.016
3662	ENSG00000117616	RSRP1	chr1	-	25243549	25245301	25243549	25244224	25245149	25245301	3662	118,107,127	1,4,2	115,111,89	0,3,2	999	74	0.551525502365	1.0	0.897,0.665,0.825	1.0,0.733,0.767	-0.038
3667	ENSG00000160310	PRMT2	chr21	+	46660832	46661936	46660832	46660962	46661799	46661936	3667	98,145,189	27,22,25	78,192,152	21,22,22	911	74	0.744406362456	1.0	0.228,0.349,0.38	0.232,0.415,0.359	-0.016
3669	ENSG00000130803	ZNF317	chr19	+	9156611	9157394	9156611	9156748	9157267	9157394	3669	11,5,7	12,6,5	3,9,8	3,7,7	593	74	0.80603748399	1.0	0.103,0.094,0.149	0.111,0.138,0.125	-0.009
366	ENSG00000135124	P2RX4	chr12	+	121228724	121229099	121228724	121228866	121228962	121229099	366	0,0,1	22,19,11	1,0,0	11,13,12	170	74	1	1.0	0.0,0.0,0.038	0.038,0.0,0.0	0.0
3670	ENSG00000087274	ADD1	chr4	+	2904763	2905015	2904763	2904777	2904919	2905015	3670	69,29,34	15,5,5	49,26,22	10,8,7	216	74	0.325681666482	1.0	0.612,0.665,0.7	0.627,0.527,0.518	0.102
3671	ENSG00000087274	ADD1	chr4	+	2908514	2909431	2908514	2908604	2909338	2909431	3671	0,2,3	2,2,0	3,0,2	6,0,2	808	74	1	1.0	0.0,0.084,1.0	0.044,NA,0.084	0.297
3672	ENSG00000132341	RAN	chr12	+	130872583	130872920	130872583	130872617	130872835	130872920	3672	13,16,7	1,4,0	10,5,7	2,1,0	292	74	0.177321423779	1.0	0.767,0.503,1.0	0.559,0.559,1.0	0.051
3673	ENSG00000132341	RAN	chr12	+	130872583	130872920	130872583	130872629	130872835	130872920	3673	9,12,5	564,580,263	6,4,7	376,250,234	280	74	1	1.0	0.004,0.005,0.005	0.004,0.004,0.008	-0.001
3674	ENSG00000122435	TRMT13	chr1	+	100140407	100141019	100140407	100140514	100140851	100141019	3674	6,7,8	30,18,3	8,14,10	59,15,13	411	74	0.823254635399	1.0	0.035,0.065,0.324	0.024,0.144,0.122	0.045
3675	ENSG00000165795	NDRG2	chr14	-	21017986	21018814	21017986	21018038	21018203	21018814	3675	0,1,0	8,3,4	0,0,0	12,4,1	239	74	1	1.0	0.0,0.094,0.0	0.0,0.0,0.0	0.031
367	ENSG00000135124	P2RX4	chr12	+	121232610	121233092	121232610	121232676	121232996	121233092	367	0,4,2	26,21,18	0,4,3	20,22,27	394	74	0.797852270753	1.0	0.0,0.035,0.02	0.0,0.033,0.02	0.001
3684	ENSG00000127419	TMEM175	chr4	+	948115	948615	948115	948154	948410	948615	3684	2,0,0	0,1,0	0,0,1	0,0,0	330	74	1	1.0	1.0,0.0,NA	NA,NA,1.0	-0.5
3685	ENSG00000127419	TMEM175	chr4	+	947708	948154	947708	947892	948115	948154	3685	1,0,3	2,0,1	0,0,0	1,0,1	297	74	1	1.0	0.111,NA,0.428	0.0,NA,0.0	0.27
3687	ENSG00000175899	A2M	chr12	-	9067711	9068224	9067711	9067839	9068182	9068224	3687	8,2,3	2,0,1	7,2,3	3,0,0	417	74	0.403183548041	1.0	0.415,1.0,0.347	0.293,1.0,1.0	-0.177
3688	ENSG00000116213	WRAP73	chr1	-	3630766	3631657	3630766	3631117	3631465	3631657	3688	13,5,9	5,1,2	5,4,8	1,3,1	422	74	0.926448316031	1.0	0.313,0.467,0.441	0.467,0.19,0.584	-0.007
368	ENSG00000070756	PABPC1	chr8	-	100717772	100718280	100717772	100717888	100718182	100718280	368	813,729,393	17,16,12	505,697,459	7,14,11	368	74	0.396370393284	1.0	0.906,0.902,0.868	0.936,0.909,0.894	-0.021
3692	ENSG00000168028	RPSA	chr3	+	39411895	39412434	39411895	39412061	39412273	39412434	3692	40,55,57	6429,8317,9446	49,58,55	5113,6208,8058	286	74	1	1.0	0.002,0.002,0.002	0.002,0.002,0.002	0.0
3695	ENSG00000146707	POMZP3	chr7	-	76618182	76618615	76618182	76618300	76618496	76618615	3695	2,1,3	0,1,1	0,0,2	0,1,0	270	74	1	1.0	1.0,0.215,0.451	NA,0.0,1.0	0.055
3696	ENSG00000161013	MGAT4B	chr5	-	179799505	179800068	179799505	179799636	179799953	179800068	3696	10,0,7	137,98,104	7,2,5	67,86,76	391	74	0.987009835603	1.0	0.014,0.0,0.013	0.019,0.004,0.012	-0.003
3697	ENSG00000161013	MGAT4B	chr5	-	179801333	179801694	179801333	179801467	179801553	179801694	3697	0,0,0	3,0,0	0,1,0	0,0,0	160	74	1	1.0	0.0,NA,NA	NA,1.0,NA	-1.0
36	ENSG00000197958	RPL12	chr9	-	127449609	127451405	127449609	127449708	127451280	127451405	36	209,205,276	0,0,4	176,177,190	3,0,3	1646	74	0.201599299176	1.0	1.0,1.0,0.756	0.725,1.0,0.74	0.097
3701	ENSG00000129460	NGDN	chr14	+	23475170	23475642	23475170	23475308	23475557	23475642	3701	4,7,8	105,81,63	3,6,3	138,95,81	323	74	0.214520757021	1.0	0.009,0.019,0.028	0.005,0.014,0.008	0.01
3703	ENSG00000162512	SDC3	chr1	-	30876551	30878740	30876551	30877165	30878622	30878740	3703	12,5,13	6,1,2	4,17,5	2,2,2	1531	74	0.946107028095	1.0	0.088,0.195,0.239	0.088,0.291,0.108	0.012
3705	ENSG00000198399	ITSN2	chr2	-	24202863	24204418	24202863	24203783	24204244	24204418	3705	1,3,2	16,15,12	2,0,2	9,4,16	535	74	0.737211552677	1.0	0.009,0.027,0.023	0.03,0.0,0.017	0.004
3708	ENSG00000144395	CCDC150	chr2	+	196729192	196729861	196729192	196729387	196729792	196729861	3708	3,3,7	1,0,0	2,3,3	2,0,0	479	74	0.336363184574	1.0	0.317,1.0,1.0	0.134,1.0,1.0	0.061
370	ENSG00000070756	PABPC1	chr8	-	100717772	100718280	100717772	100717888	100718086	100718280	370	18,10,16	736,647,382	19,14,18	469,774,427	272	74	1	1.0	0.007,0.004,0.011	0.011,0.005,0.011	-0.002
3710	ENSG00000122335	SERAC1	chr6	-	158116184	158117821	158116184	158116282	158117726	158117821	3710	1,2,5	9,5,3	2,3,5	3,2,3	1518	74	0.175087378195	1.0	0.005,0.019,0.075	0.031,0.068,0.075	-0.025
3711	ENSG00000114026	OGG1	chr3	+	9756766	9757191	9756766	9756816	9757043	9757191	3711	18,6,7	1,1,0	12,0,2	1,0,0	301	74	1	1.0	0.816,0.596,1.0	0.747,NA,1.0	-0.07
3712	ENSG00000174365	SNHG11	chr20	+	38450261	38450921	38450261	38450447	38450532	38450921	3712	2,2,6	8,6,9	5,1,1	6,4,4	159	74	0.966869485151	1.0	0.104,0.134,0.237	0.279,0.104,0.104	-0.004
3713	ENSG00000197375	SLC22A5	chr5	+	132378377	132384301	132378377	132378481	132384146	132384301	3713	50,28,49	10,7,0	46,75,46	6,2,1	5739	74	0.623400097419	1.0	0.061,0.049,1.0	0.09,0.326,0.372	0.107
3717	ENSG00000103253	HAGHL	chr16	+	729008	729715	729008	729088	729287	729715	3717	51,59,44	22,21,14	27,21,25	12,10,7	273	74	0.762312344197	1.0	0.386,0.432,0.46	0.379,0.363,0.492	0.015
3718	ENSG00000103253	HAGHL	chr16	+	728793	729715	728793	728895	729287	729715	3718	60,71,51	10,9,3	31,25,32	6,0,7	466	74	0.904181800033	1.0	0.488,0.556,0.73	0.451,1.0,0.421	-0.033
3722	ENSG00000136003	ISCU	chr12	+	108564059	108564392	108564059	108564155	108564278	108564392	3722	14,47,29	17,64,25	15,33,24	27,59,29	197	74	0.163759830021	1.0	0.236,0.216,0.303	0.173,0.174,0.237	0.057
3724	ENSG00000169738	DCXR	chr17	-	82036190	82036643	82036190	82036448	82036543	82036643	3724	7,12,8	56,72,57	6,4,7	37,34,46	169	74	0.871771379198	1.0	0.052,0.068,0.058	0.066,0.049,0.062	0.0
3726	ENSG00000169738	DCXR	chr17	-	82036543	82036763	82036543	82036643	82036720	82036763	3726	9,28,16	53,43,38	6,3,11	30,11,34	151	74	0.163805228438	1.0	0.077,0.242,0.171	0.089,0.118,0.137	0.049
3728	ENSG00000169738	DCXR	chr17	-	82036190	82036448	82036190	82036308	82036383	82036448	3728	22,22,25	166,168,136	6,8,22	120,78,131	149	74	0.146144730994	1.0	0.062,0.061,0.084	0.024,0.048,0.077	0.019
3730	ENSG00000169738	DCXR	chr17	-	82036858	82037547	82036858	82037013	82037449	82037547	3730	35,32,22	2,1,1	12,11,10	2,0,1	510	74	0.64714744287	1.0	0.717,0.823,0.761	0.465,1.0,0.592	0.081
3734	ENSG00000130653	PNPLA7	chr9	-	137460633	137461620	137460633	137460737	137461535	137461620	3734	0,2,3	1,0,1	0,2,2	0,1,1	872	74	1	1.0	0.0,1.0,0.203	NA,0.145,0.145	0.256
3736	ENSG00000090905	TNRC6A	chr16	+	24805013	24805733	24805013	24805151	24805673	24805733	3736	14,1,9	2,0,2	6,5,8	2,2,1	596	74	0.653845081459	1.0	0.465,1.0,0.358	0.271,0.237,0.498	0.272
3737	ENSG00000126456	IRF3	chr19	-	49664673	49665857	49664673	49664846	49665483	49665857	3737	40,80,48	2,0,2	38,60,55	1,1,1	711	74	0.252596410817	1.0	0.675,1.0,0.714	0.798,0.862,0.851	-0.041
3738	ENSG00000126456	IRF3	chr19	-	49663187	49663514	49663187	49663258	49663342	49663514	3738	2,4,1	215,107,90	3,0,2	144,114,110	158	74	1	1.0	0.004,0.017,0.005	0.01,0.0,0.008	0.003
373	ENSG00000101574	METTL4	chr18	-	2552694	2555038	2552694	2552764	2554668	2555038	373	4,8,15	31,40,53	1,13,6	34,44,36	1978	74	1	1.0	0.005,0.007,0.01	0.001,0.011,0.006	0.001
3740	ENSG00000211451	GNRHR2	chr1	+	145919343	145919900	145919343	145919419	145919679	145919900	3740	11,7,4	2,0,1	12,4,12	1,2,1	334	74	0.458879629626	1.0	0.549,1.0,0.47	0.727,0.307,0.727	0.086
3742	ENSG00000105373	GLTSCR2	chr19	+	47755755	47756604	47755755	47755822	47756527	47756604	3742	67,138,239	38,59,33	38,68,150	16,14,31	779	74	0.420785285089	1.0	0.143,0.182,0.408	0.184,0.316,0.315	-0.027
3744	ENSG00000004700	RECQL	chr12	-	21501169	21501593	21501169	21501372	21501480	21501593	3744	81,59,66	0,0,0	76,63,47	3,1,0	182	74	0.495122259785	1.0	1.0,1.0,1.0	0.912,0.962,1.0	0.042
3747	ENSG00000167792	NDUFV1	chr11	+	67608399	67608722	67608399	67608478	67608551	67608722	3747	13,5,7	124,98,54	8,4,6	84,74,57	147	74	0.726163900308	1.0	0.05,0.025,0.061	0.046,0.026,0.05	0.005
3748	ENSG00000167792	NDUFV1	chr11	+	67608399	67608722	67608399	67608478	67608559	67608722	3748	19,13,14	1,2,0	11,12,9	0,1,1	155	74	0.785341157357	1.0	0.901,0.756,1.0	1.0,0.851,0.811	-0.002
3750	ENSG00000167792	NDUFV1	chr11	+	67610380	67611207	67610380	67610570	67610994	67611207	3750	13,9,6	33,23,18	6,5,12	10,9,16	498	74	0.182176457685	1.0	0.055,0.055,0.047	0.082,0.076,0.1	-0.034
[truncated: 1,471 more rows]
