# Supplementary material for: Transcriptome-wide identification of the RNA-binding landscape of the chromatin-associated protein PARP1 reveals functions in RNA biogenesis
Source: Cell Discov. 2017 Nov 28;3:17043–. doi: 10.1038/celldisc.2017.43 (PMC5787697; doi:10.1038/celldisc.2017.43)
Supplement: Supplementary Data 1 [file celldisc201743-s2.zip › Supplemental_Data1/RNASeq/ASEs/SE.MATS.ReadsOnTargetAndJunctionCounts.txt]

ID	GeneID	geneSymbol	chr	strand	exonStart_0base	exonEnd	upstreamES	upstreamEE	downstreamES	downstreamEE	ID	IC_SAMPLE_1	SC_SAMPLE_1	IC_SAMPLE_2	SC_SAMPLE_2	IncFormLen	SkipFormLen	PValue	FDR	IncLevel1	IncLevel2	IncLevelDifference
40207	ENSG00000163512	AZI2	chr3	-	28337936	28338036	28336736	28336885	28338492	28338615	40207	251,334,339	9,40,40	310,349,337	0,0,0	174	74	0.0	0.0	0.922,0.78,0.783	1.0,1.0,1.0	-0.172
10959	ENSG00000095906	NUBP2	chr16	+	1785638	1785902	1782994	1783036	1786536	1786655	10959	7,2,4	8,2,2	5,1,4	0,0,0	338	74	1.55431223448e-14	2.56539234301e-10	0.161,0.18,0.305	1.0,1.0,1.0	-0.785
47365	ENSG00000172530	BANP	chr16	+	87978439	87978692	87975047	87975203	87981035	87981102	47365	1,2,2	0,0,0	0,0,0	4,2,1	327	74	1.21569421196e-13	1.33766886456e-09	1.0,1.0,1.0	0.0,0.0,0.0	1.0
13447	ENSG00000106617	PRKAG2	chr7	-	151632068	151632138	151595344	151595454	151675419	151675637	13447	1,1,0	3,1,2	1,2,1	0,0,0	144	74	1.12624354287e-11	9.29432483753e-08	0.146,0.339,0.0	1.0,1.0,1.0	-0.838
16352	ENSG00000186280	KDM4D	chr11	+	94975653	94975748	94973680	94974068	94997023	94999518	16352	4,2,1	0,0,0	1,1,1	1,1,4	169	74	1.53227874833e-10	1.01161042965e-06	1.0,1.0,1.0	0.305,0.305,0.099	0.764
18643	ENSG00000124214	STAU1	chr20	-	49179121	49179244	49174194	49174269	49188115	49188367	18643	9,6,1	3,2,4	5,5,6	0,0,0	197	74	4.17951007137e-10	2.29942712427e-06	0.53,0.53,0.086	1.0,1.0,1.0	-0.618
53938	ENSG00000149925	ALDOA	chr16	+	30065875	30065927	30064423	30064505	30067233	30067366	53938	107,97,133	705,366,328	30,29,70	522,404,332	126	74	1.90716020754e-09	8.99362263584e-06	0.082,0.135,0.192	0.033,0.04,0.11	0.075
54728	ENSG00000245910	SNHG6	chr8	-	66922613	66922725	66922323	66922392	66925436	66925596	54728	1457,2015,2427	123,126,136	1051,1456,1961	35,29,84	186	74	1.51767645118e-08	6.26231245668e-05	0.825,0.864,0.877	0.923,0.952,0.903	-0.071
53056	ENSG00000143363	PRUNE	chr1	+	151024610	151024795	151017811	151017904	151027232	151027327	53056	32,12,11	0,0,0	17,3,8	1,3,4	259	74	1.90480444751e-08	6.98639942359e-05	1.0,1.0,1.0	0.829,0.222,0.364	0.528
24322	ENSG00000214193	SH3D21	chr1	+	36308108	36308209	36307917	36307963	36308388	36308475	24322	10,6,13	1,0,0	2,3,2	1,2,5	175	74	2.74883047435e-08	9.07388939583e-05	0.809,1.0,1.0	0.458,0.388,0.145	0.606
53066	ENSG00000143363	PRUNE	chr1	+	151018556	151018669	151017811	151017904	151027232	151027327	53066	13,6,4	0,0,0	10,4,4	1,3,4	187	74	3.35672971641e-08	0.000100732407217	1.0,1.0,1.0	0.798,0.345,0.284	0.524
14527	ENSG00000106404	CLDN15	chr7	-	101233872	101234116	101232832	101232914	101234277	101234442	14527	10,9,7	1,4,2	5,4,6	0,0,0	318	74	6.19092614951e-08	0.000157201901689	0.699,0.344,0.449	1.0,1.0,1.0	-0.503
44615	ENSG00000156500	FAM122C	chrX	+	134847882	134847971	134847382	134847475	134852799	134852896	44615	7,5,10	2,1,5	7,7,11	0,0,0	163	74	5.95610776255e-08	0.000157201901689	0.614,0.694,0.476	1.0,1.0,1.0	-0.405
14653	ENSG00000118564	FBXL5	chr4	-	15656228	15656342	15644492	15644708	15659726	15659922	14653	4,1,0	4,0,3	3,1,2	0,0,0	188	74	8.07398834457e-08	0.000190373110896	0.282,1.0,0.0	1.0,1.0,1.0	-0.573
2161	ENSG00000110619	CARS	chr11	-	3047752	3048001	3042164	3042256	3057342	3057437	2161	16,15,15	4,2,2	6,2,6	0,0,0	323	74	1.07261203919e-07	0.000236046156091	0.478,0.632,0.632	1.0,1.0,1.0	-0.419
44617	ENSG00000156500	FAM122C	chrX	+	134849166	134849228	134847382	134847475	134852799	134852896	44617	9,3,3	2,1,5	3,3,3	0,0,0	136	74	1.1537591138e-07	0.000238034927166	0.71,0.62,0.246	1.0,1.0,1.0	-0.475
2035	ENSG00000128581	IFT22	chr7	-	101318955	101319063	101318123	101318213	101321670	101321797	2035	32,19,21	6,5,1	48,24,10	0,0,0	182	74	1.35477547625e-07	0.000262013377655	0.684,0.607,0.895	1.0,1.0,1.0	-0.271
43379	ENSG00000071054	MAP4K4	chr2	+	101858995	101859082	101855976	101856138	101859642	101859864	43379	105,43,39	1,0,0	62,57,36	2,8,8	161	74	1.50810486987e-07	0.000262013377655	0.98,1.0,1.0	0.934,0.766,0.674	0.202
6030	ENSG00000185033	SEMA4B	chr15	+	90201457	90201735	90184962	90185081	90217438	90217602	6030	3,1,4	3,1,1	3,2,1	0,0,0	352	74	1.49703204833e-07	0.000262013377655	0.174,0.174,0.457	1.0,1.0,1.0	-0.732
20591	ENSG00000085224	ATRX	chrX	-	77693823	77693937	77688817	77688927	77696576	77696704	20591	14,4,1	0,0,0	18,10,1	3,4,1	188	74	1.89571658815e-07	0.000291426735909	1.0,1.0,1.0	0.703,0.496,0.282	0.506
35119	ENSG00000148187	MRRF	chr9	+	122291748	122291840	122285168	122285287	122313226	122313386	35119	218,162,130	6,13,4	284,193,121	2,0,0	166	74	1.86487018716e-07	0.000291426735909	0.942,0.847,0.935	0.984,1.0,1.0	-0.087
7662	ENSG00000148110	HIATL1	chr9	+	94440984	94441099	94438400	94438528	94444963	94445182	7662	263,118,81	0,0,4	253,165,76	8,14,11	189	74	1.94225634353e-07	0.000291426735909	1.0,1.0,0.888	0.925,0.822,0.73	0.137
37248	ENSG00000101104	PABPC1L	chr20	+	44933071	44933185	44930517	44930726	44935390	44935497	37248	1,3,5	0,1,1	1,0,0	1,3,1	188	74	2.19456782191e-07	0.00031496819044	1.0,0.541,0.663	0.282,0.0,0.0	0.641
51620	ENSG00000064652	SNX24	chr5	+	123022306	123022427	123001939	123002004	123029237	123029350	51620	2,3,5	2,2,2	2,9,3	0,0,0	195	74	2.60173487754e-07	0.000357846951282	0.275,0.363,0.487	1.0,1.0,1.0	-0.625
38297	ENSG00000179818	PCBP1-AS1	chr2	-	70053730	70053792	70051202	70051305	70059642	70059680	38297	1,0,1	3,2,0	2,2,2	0,0,0	136	74	2.94054792849e-07	0.000373336488921	0.154,0.0,1.0	1.0,1.0,1.0	-0.615
52994	ENSG00000250548	RP11-47I22.2	chr14	-	61569543	61569677	61565319	61565388	61570485	61570653	52994	0,1,0	4,0,2	5,2,1	0,1,0	208	74	2.85306044123e-07	0.000373336488921	0.0,1.0,0.0	1.0,0.416,1.0	-0.472
53064	ENSG00000143363	PRUNE	chr1	+	151018466	151018669	151017811	151017904	151027232	151027327	53064	35,11,12	0,0,0	25,17,13	1,3,4	277	74	3.81538999616e-07	0.000466466754716	1.0,1.0,1.0	0.87,0.602,0.465	0.354
14201	ENSG00000167380	ZNF226	chr19	+	44169564	44169628	44165755	44165807	44170039	44170095	14201	4,8,2	4,2,1	4,2,2	0,0,0	138	74	4.69611817322e-07	0.000553638788921	0.349,0.682,0.517	1.0,1.0,1.0	-0.484
29093	ENSG00000177954	RPS27	chr1	+	153990913	153991034	153990762	153990802	153991114	153991223	29093	56,224,242	774,1605,764	31,64,163	920,928,888	195	74	5.32951097143e-07	0.000586423857223	0.027,0.05,0.107	0.013,0.026,0.065	0.027
44528	ENSG00000166169	POLL	chr10	-	101585861	101586156	101584610	101584919	101587245	101587421	44528	110,53,28	1,0,0	61,48,33	5,3,4	369	74	5.32898164263e-07	0.000586423857223	0.957,1.0,1.0	0.71,0.762,0.623	0.287
11422	ENSG00000166435	XRRA1	chr11	-	74945017	74945085	74936883	74937068	74948927	74949116	11422	3,3,2	1,0,0	0,0,1	1,3,0	142	74	7.95886117566e-07	0.000821006273152	0.61,1.0,1.0	0.0,0.0,1.0	0.537
14255	ENSG00000214212	C19orf38	chr19	+	10859914	10859958	10858315	10858343	10863169	10863207	14255	12,13,14	0,6,8	12,6,10	0,0,0	118	74	7.91707946202e-07	0.000821006273152	1.0,0.576,0.523	1.0,1.0,1.0	-0.3
21925	ENSG00000131263	RLIM	chrX	-	74612581	74612643	74595808	74596000	74614421	74614617	21925	3,1,3	0,0,0	1,3,4	1,2,3	136	74	8.88370377261e-07	0.000888639580406	1.0,1.0,1.0	0.352,0.449,0.42	0.593
20067	ENSG00000151445	VIPAS39	chr14	-	77457094	77457413	77454009	77454102	77457494	77457572	20067	3,1,2	2,1,1	9,2,1	0,0,0	393	74	9.70553735713e-07	0.000919740850322	0.22,0.158,0.274	1.0,1.0,1.0	-0.783
45232	ENSG00000174989	FBXW8	chr12	+	116949617	116949706	116945363	116945528	116964696	116964854	45232	10,5,3	2,1,4	5,4,4	0,0,0	163	74	9.75187208763e-07	0.000919740850322	0.694,0.694,0.254	1.0,1.0,1.0	-0.453
13502	ENSG00000100031	GGT1	chr22	+	24609961	24610033	24603197	24603321	24610357	24610531	13502	6,1,2	2,2,2	2,3,4	0,0,0	146	74	1.06608624351e-06	0.000977541858285	0.603,0.202,0.336	1.0,1.0,1.0	-0.62
2041	ENSG00000128581	IFT22	chr7	-	101318955	101319032	101318123	101318213	101321670	101321777	2041	46,32,27	6,5,1	71,36,15	0,0,0	151	74	1.11496140731e-06	0.000994726379873	0.79,0.758,0.93	1.0,1.0,1.0	-0.174
52725	ENSG00000105699	LSR	chr19	+	35262545	35262692	35258944	35259064	35266358	35266532	52725	2,4,1	1,0,0	1,1,0	1,0,4	221	74	1.29459391862e-06	0.00112459329615	0.401,1.0,1.0	0.251,1.0,0.0	0.383
17735	ENSG00000124357	NAGK	chr2	+	71075561	71075642	71073481	71073594	71076603	71076701	17735	30,15,6	0,0,0	34,7,11	5,2,2	155	74	1.38927058246e-06	0.00117589286992	1.0,1.0,1.0	0.765,0.626,0.724	0.295
18801	ENSG00000187240	DYNC2H1	chr11	+	103287532	103287605	103286254	103286386	103303092	103303253	18801	12,11,5	0,0,0	14,20,4	3,8,0	147	74	1.42846021844e-06	0.00117883679527	1.0,1.0,1.0	0.701,0.557,1.0	0.247
14452	ENSG00000070669	ASNS	chr7	-	97869777	97869813	97868907	97869105	97872350	97872471	14452	2,6,2	4,6,6	0,0,0	2,5,4	110	74	1.79709527193e-06	0.00141243130777	0.252,0.402,0.183	0.0,0.0,0.0	0.279
3607	ENSG00000151657	KIN	chr10	-	7774830	7774891	7769215	7769345	7778837	7779019	3607	13,7,12	1,4,3	15,12,13	0,0,0	135	74	1.7591331144e-06	0.00141243130777	0.877,0.49,0.687	1.0,1.0,1.0	-0.315
54841	ENSG00000168411	RFWD3	chr16	-	74636345	74636577	74632522	74632673	74644361	74644453	54841	151,58,36	4,7,3	96,83,46	1,0,0	306	74	3.09803513598e-06	0.00237828232183	0.901,0.667,0.744	0.959,1.0,1.0	-0.216
20066	ENSG00000151445	VIPAS39	chr14	-	77457094	77457365	77454009	77454102	77457494	77457561	20066	3,1,2	2,1,1	8,2,1	0,0,0	345	74	3.9212737446e-06	0.00284019678972	0.243,0.177,0.3	1.0,1.0,1.0	-0.76
29963	ENSG00000119772	DNMT3A	chr2	-	25239314	25239513	25239129	25239215	25240301	25240450	29963	2,1,3	1,0,0	0,5,0	3,0,1	273	74	3.932901666e-06	0.00284019678972	0.352,1.0,1.0	0.0,1.0,0.0	0.451
8715	ENSG00000140853	NLRC5	chr16	+	57076818	57076902	57074599	57074683	57077295	57077369	8715	30,15,12	3,5,7	20,10,9	0,1,0	158	74	3.95786283935e-06	0.00284019678972	0.824,0.584,0.445	1.0,0.824,1.0	-0.324
16403	ENSG00000167565	SERTAD3	chr19	-	40442322	40442515	40441805	40442086	40444214	40444275	16403	10,12,25	2,2,6	16,12,16	1,0,0	267	74	4.33999376692e-06	0.00304815306906	0.581,0.624,0.536	0.816,1.0,1.0	-0.358
22817	ENSG00000183506	PI4KAP2	chr22	-	21476643	21476764	21475991	21476160	21477789	21477915	22817	7,2,1	2,0,1	0,0,0	1,2,1	195	74	4.60005387959e-06	0.00316349538678	0.57,1.0,0.275	0.0,0.0,0.0	0.615
42947	ENSG00000126777	KTN1	chr14	+	55667240	55667330	55661521	55661612	55670728	55670809	42947	606,1117,1045	5,21,25	545,977,1006	1,12,0	164	74	4.70916107298e-06	0.00317243687794	0.982,0.96,0.95	0.996,0.974,1.0	-0.026
36557	ENSG00000095485	CWF19L1	chr10	-	100250247	100250332	100246794	100246935	100253420	100253539	36557	166,111,64	2,9,8	195,160,69	0,1,2	159	74	5.14852301847e-06	0.00339905489679	0.975,0.852,0.788	1.0,0.987,0.941	-0.104
33737	ENSG00000156958	GALK2	chr15	+	49283565	49283718	49239220	49239367	49292326	49292537	33737	234,268,237	0,3,0	277,285,241	7,8,8	227	74	5.66115519884e-06	0.00366421045321	1.0,0.967,1.0	0.928,0.921,0.908	0.07
7071	ENSG00000133030	MPRIP	chr17	+	17143555	17143669	17142626	17142765	17146035	17146092	7071	27,5,7	2,4,4	23,7,6	1,0,0	188	74	6.14402730503e-06	0.00390027579498	0.842,0.33,0.408	0.901,1.0,1.0	-0.44
33279	ENSG00000101247	NDUFAF5	chr20	+	13793159	13793227	13788588	13788652	13798460	13798500	33279	24,13,15	0,7,3	33,14,20	0,0,0	142	74	6.4789197044e-06	0.00403526678193	1.0,0.492,0.723	1.0,1.0,1.0	-0.262
13511	ENSG00000100031	GGT1	chr22	+	24607953	24608023	24603146	24603527	24609964	24610033	13511	6,3,4	2,2,2	4,1,1	0,0,0	144	74	7.29524546539e-06	0.0043784736875	0.607,0.435,0.507	1.0,1.0,1.0	-0.484
37534	ENSG00000256546	AC156455.1	chr12	+	122064138	122064433	122063348	122063531	122064549	122064658	37534	15,4,2	1,2,5	9,9,7	0,0,1	369	74	7.18556688895e-06	0.0043784736875	0.751,0.286,0.074	1.0,1.0,0.584	-0.491
13510	ENSG00000100031	GGT1	chr22	+	24607953	24608023	24603197	24603321	24610357	24610531	13510	9,3,1	2,2,2	1,5,3	0,0,0	144	74	7.54355280075e-06	0.00444665496344	0.698,0.435,0.204	1.0,1.0,1.0	-0.554
50966	ENSG00000178927	C17orf62	chr17	-	82447579	82447621	82445863	82445960	82449169	82449292	50966	24,11,3	1,0,0	13,0,3	3,2,2	116	74	7.92051416487e-06	0.00458695039618	0.939,1.0,1.0	0.734,0.0,0.489	0.572
23690	ENSG00000125846	ZNF133	chr20	+	18289898	18290074	18288282	18288604	18305667	18305807	23690	0,0,2	1,2,2	1,3,1	0,1,0	250	74	8.67580980735e-06	0.0049377324438	0.0,0.0,0.228	1.0,0.47,1.0	-0.747
16441	ENSG00000162694	EXTL2	chr1	-	100888752	100888864	100877475	100877903	100894632	100895179	16441	122,52,25	2,3,6	153,93,29	0,0,0	186	74	9.42404150661e-06	0.00527267135819	0.96,0.873,0.624	1.0,1.0,1.0	-0.181
22365	ENSG00000100483	VCPKMT	chr14	-	50113369	50113512	50108631	50109713	50114284	50114404	22365	3,14,5	1,0,1	0,2,3	2,2,2	217	74	1.04115673168e-05	0.00572809728546	0.506,1.0,0.63	0.0,0.254,0.338	0.515
9990	ENSG00000115042	FAHD2A	chr2	+	95405276	95405402	95402790	95402992	95405552	95405803	9990	13,12,11	5,1,1	10,8,8	0,0,0	200	74	1.17810304878e-05	0.00637527567873	0.49,0.816,0.803	1.0,1.0,1.0	-0.297
48672	ENSG00000203485	INF2	chr14	+	104715283	104715340	104714202	104714856	104718794	104719603	48672	17,8,9	6,4,8	19,10,18	1,1,1	131	74	1.23154294761e-05	0.00655697301623	0.615,0.53,0.389	0.915,0.85,0.91	-0.38
37460	ENSG00000163466	ARPC2	chr2	+	218239390	218239484	218238663	218238850	218245419	218245546	37460	1634,1573,1552	1,17,40	1616,1798,1548	0,7,12	168	74	1.35059555502e-05	0.00700561151299	0.999,0.976,0.945	1.0,0.991,0.983	-0.018
41620	ENSG00000117010	ZNF684	chr1	+	40533142	40533181	40531662	40531787	40540585	40540712	41620	2,4,5	1,3,2	2,3,1	0,0,0	113	74	1.35825245935e-05	0.00700561151299	0.567,0.466,0.621	1.0,1.0,1.0	-0.449
10004	ENSG00000234949	AC104667.3	chr2	+	237591871	237592031	237591168	237591267	237594939	237595981	10004	11,9,11	7,0,6	8,17,17	0,1,0	234	74	1.46947168445e-05	0.00746265543134	0.332,1.0,0.367	1.0,0.843,1.0	-0.381
27156	ENSG00000101868	POLA1	chrX	+	24725980	24726055	24724334	24724451	24726932	24727071	27156	44,12,9	3,5,2	44,17,7	1,0,0	149	74	1.5410608202e-05	0.00770763904164	0.879,0.544,0.691	0.956,1.0,1.0	-0.281
38825	ENSG00000004660	CAMKK1	chr17	-	3882256	3882370	3881626	3881648	3882527	3882564	38825	11,6,5	2,0,0	0,5,6	3,1,7	188	74	1.59901032433e-05	0.00787810907554	0.684,1.0,1.0	0.0,0.663,0.252	0.59
26318	ENSG00000182919	C11orf54	chr11	+	93741962	93742094	93741687	93741728	93747301	93747448	26318	8,5,3	4,1,2	3,8,5	0,1,0	206	74	1.71554296661e-05	0.00832795195997	0.418,0.642,0.35	1.0,0.742,1.0	-0.444
12710	ENSG00000179361	ARID3B	chr15	+	74573131	74573204	74572861	74572933	74589819	74590003	12710	21,16,21	0,7,5	17,25,23	0,0,1	147	74	1.82709251478e-05	0.00874091650911	1.0,0.535,0.679	1.0,1.0,0.92	-0.235
16438	ENSG00000162694	EXTL2	chr1	-	100888752	100888828	100877475	100877903	100894632	100895998	16438	124,44,25	2,3,6	158,75,28	0,0,0	150	74	1.90078437419e-05	0.00890234454161	0.968,0.879,0.673	1.0,1.0,1.0	-0.16
191	ENSG00000035115	SH3YL1	chr2	-	243502	243562	242797	242871	247537	247602	191	5,3,3	2,0,1	0,2,0	3,1,2	134	74	1.96870994104e-05	0.00890234454161	0.58,1.0,0.624	0.0,0.525,0.0	0.56
23668	ENSG00000163608	C3orf17	chr3	-	113017447	113017602	113013948	113014032	113019541	113019644	23668	21,13,7	4,3,1	23,14,9	0,1,0	229	74	1.95959411898e-05	0.00890234454161	0.629,0.583,0.693	1.0,0.819,1.0	-0.305
779	ENSG00000196693	ZNF33B	chr10	-	42636919	42636972	42632294	42632439	42638473	42638553	779	8,3,8	1,4,2	11,10,3	0,1,0	127	74	1.95797133079e-05	0.00890234454161	0.823,0.304,0.7	1.0,0.854,1.0	-0.342
49029	ENSG00000143847	PPFIA4	chr1	+	203056783	203056950	203056374	203056508	203059177	203059271	49029	14,4,24	4,0,3	6,14,21	0,0,0	241	74	2.1428431329e-05	0.00955881781311	0.518,1.0,0.711	1.0,1.0,1.0	-0.257
2152	ENSG00000139734	DIAPH3	chr13	-	60132956	60132989	60112009	60112186	60163586	60163987	2152	11,3,2	1,4,3	6,9,3	1,0,0	107	74	2.24101757212e-05	0.00986346534076	0.884,0.342,0.316	0.806,1.0,1.0	-0.421
23044	ENSG00000111596	CNOT2	chr12	+	70332766	70332846	70310894	70311017	70335437	70335563	23044	47,18,25	1,0,0	37,37,25	5,2,4	154	74	2.31223777976e-05	0.0100430222513	0.958,1.0,1.0	0.781,0.899,0.75	0.176
26683	ENSG00000106688	SLC1A1	chr9	+	4573906	4574014	4572334	4572388	4576000	4576123	26683	99,45,43	2,4,8	90,77,43	0,2,0	182	74	2.35668518406e-05	0.0101031399904	0.953,0.821,0.686	1.0,0.94,1.0	-0.16
1472	ENSG00000272752	STAG3L5P-PVRIG2P-PILRB	chr7	+	100345864	100345968	100338772	100338889	100349730	100349887	1472	21,5,13	3,2,3	16,13,5	1,0,0	178	74	2.48521581379e-05	0.0105175607709	0.744,0.51,0.643	0.869,1.0,1.0	-0.324
2328	ENSG00000213398	LCAT	chr16	-	67940736	67940831	67939881	67940478	67942362	67942587	2328	6,7,10	5,3,4	3,5,3	0,0,1	169	74	2.61553843139e-05	0.0106591263729	0.344,0.505,0.523	1.0,1.0,0.568	-0.399
23554	ENSG00000196911	KPNA5	chr6	+	116692054	116692156	116689319	116689453	116692292	116692392	23554	27,14,18	0,0,0	43,29,12	5,0,4	176	74	2.61481865893e-05	0.0106591263729	1.0,1.0,1.0	0.783,1.0,0.558	0.22
34274	ENSG00000196141	SPATS2L	chr2	+	200308886	200309090	200306375	200306601	200329430	200329480	34274	3,0,1	3,1,0	1,2,2	0,0,0	278	74	2.61116409723e-05	0.0106591263729	0.21,0.0,1.0	1.0,1.0,1.0	-0.597
14234	ENSG00000006634	DBF4	chr7	+	87887328	87887398	87886843	87886894	87896473	87896510	14234	24,21,42	2,2,5	24,40,43	0,0,0	144	74	2.79304617621e-05	0.0110034785945	0.86,0.844,0.812	1.0,1.0,1.0	-0.161
21716	ENSG00000165181	C9orf84	chr9	-	111703880	111703992	111702104	111702226	111705246	111705364	21716	2,3,1	1,0,0	2,1,0	4,0,1	186	74	2.75356884408e-05	0.0110034785945	0.443,1.0,1.0	0.166,1.0,0.0	0.426
48816	ENSG00000126870	WDR60	chr7	+	158905988	158906091	158902375	158902595	158911549	158911679	48816	35,21,16	0,0,0	34,18,15	0,3,5	177	74	2.80003696437e-05	0.0110034785945	1.0,1.0,1.0	1.0,0.715,0.556	0.243
25994	ENSG00000117691	NENF	chr1	+	212442545	212442625	212432972	212433120	212444338	212444442	25994	190,209,235	5,10,8	144,154,183	0,1,2	154	74	2.9693823755e-05	0.0112665876109	0.948,0.909,0.934	1.0,0.987,0.978	-0.058
29787	ENSG00000119487	MAPKAP1	chr9	-	125506309	125506417	125467971	125468109	125543058	125543168	29787	43,20,18	2,4,2	35,23,19	0,0,0	182	74	2.95256467316e-05	0.0112665876109	0.897,0.67,0.785	1.0,1.0,1.0	-0.216
49653	ENSG00000140563	MCTP2	chr15	+	94345128	94345164	94340812	94340924	94356136	94356301	49653	21,9,11	0,4,4	13,19,9	0,0,0	110	74	2.96807321396e-05	0.0112665876109	1.0,0.602,0.649	1.0,1.0,1.0	-0.25
2993	ENSG00000169180	XPO6	chr16	-	28208986	28209122	28180940	28181031	28211365	28211550	2993	9,4,1	22,4,5	0,0,0	10,3,1	210	74	3.53424425726e-05	0.0132574321514	0.126,0.261,0.066	0.0,0.0,0.0	0.151
39532	ENSG00000140545	MFGE8	chr15	-	88903936	88904162	88902182	88902231	88905756	88905901	39532	0,2,4	2,0,2	3,4,2	1,0,0	300	74	3.62280201037e-05	0.0134369319508	0.0,1.0,0.33	0.425,1.0,1.0	-0.365
22786	ENSG00000051825	MPHOSPH9	chr12	-	123227462	123227616	123223037	123223127	123230260	123230522	22786	19,8,7	4,3,1	21,5,9	0,1,0	228	74	3.72040792961e-05	0.0136456295285	0.607,0.464,0.694	1.0,0.619,1.0	-0.285
27360	ENSG00000122085	MTERF4	chr2	-	241096392	241096438	241094276	241094432	241097242	241097427	27360	8,5,3	1,0,0	12,8,5	5,1,2	120	74	3.78688072515e-05	0.0137368057953	0.831,1.0,1.0	0.597,0.831,0.607	0.265
37529	ENSG00000089916	GPATCH2L	chr14	+	76177987	76178042	76176622	76176690	76180763	76180849	37529	14,17,20	0,0,0	21,25,23	2,4,3	129	74	3.89660490777e-05	0.0139811878267	1.0,1.0,1.0	0.858,0.782,0.815	0.182
12854	ENSG00000136813	KIAA0368	chr9	-	111423198	111423248	111422133	111422200	111425417	111425496	12854	103,16,19	0,0,0	62,56,29	0,8,3	124	74	4.29734397845e-05	0.0147765963259	1.0,1.0,1.0	1.0,0.807,0.852	0.114
22780	ENSG00000051825	MPHOSPH9	chr12	-	123227462	123227572	123223037	123223127	123230260	123230522	22780	17,8,6	4,3,1	12,8,6	0,1,0	184	74	4.27223650411e-05	0.0147765963259	0.631,0.517,0.707	1.0,0.763,1.0	-0.303
35261	ENSG00000123352	SPATS2	chr12	+	49371227	49371290	49367546	49367587	49460769	49461037	35261	8,5,3	3,5,2	6,1,2	0,0,1	137	74	4.2709098914e-05	0.0147765963259	0.59,0.351,0.448	1.0,1.0,0.519	-0.377
41268	ENSG00000113810	SMC4	chr3	+	160400627	160400965	160399668	160399749	160401914	160402093	41268	7,0,5	2,1,1	7,4,4	0,1,0	412	74	4.24968095757e-05	0.0147765963259	0.386,0.0,0.473	1.0,0.418,1.0	-0.52
19187	ENSG00000141582	CBX4	chr17	-	79837836	79837902	79835645	79835712	79839010	79839054	19187	87,84,94	6,3,9	65,84,99	1,0,2	140	74	4.45561787097e-05	0.0151628810228	0.885,0.937,0.847	0.972,1.0,0.963	-0.089
27953	ENSG00000188092	GPR89B	chr1	+	147968874	147968963	147968331	147968428	147969866	147969959	27953	2,2,3	1,1,3	2,3,2	0,1,0	163	74	4.62976615512e-05	0.0155947531409	0.476,0.476,0.312	1.0,0.577,1.0	-0.438
53127	ENSG00000092841	MYL6	chr12	+	56159622	56159730	56158683	56158711	56159974	56160148	53127	7033,6556,5652	82,73,77	5856,3669,4750	146,59,84	182	74	4.69050697141e-05	0.0156397611239	0.972,0.973,0.968	0.942,0.962,0.958	0.017
48586	ENSG00000233184	RP11-421L21.3	chr1	+	101080388	101080613	101077362	101077508	101083460	101083483	48586	12,2,8	0,0,0	13,5,7	4,0,2	299	74	4.78633737556e-05	0.0157996996767	1.0,1.0,1.0	0.446,1.0,0.464	0.363
24830	ENSG00000127452	FBXL12	chr19	-	9814137	9814342	9811307	9811717	9818544	9818617	24830	3,6,2	0,3,3	4,3,3	1,0,0	279	74	4.98379780418e-05	0.0162886302491	1.0,0.347,0.15	0.515,1.0,1.0	-0.339
19460	ENSG00000227671	RP11-488L18.4	chr1	-	247202015	247202095	247200066	247200193	247210690	247210856	19460	14,17,13	0,0,1	12,13,10	1,1,5	154	74	5.1142402168e-05	0.0165510852506	1.0,1.0,0.862	0.852,0.862,0.49	0.219
43528	ENSG00000068650	ATP11A	chr13	+	112810618	112810726	112806212	112806293	112816082	112816211	43528	47,18,12	0,6,2	36,28,18	0,0,0	182	74	5.41798292596e-05	0.0173638462511	1.0,0.55,0.709	1.0,1.0,1.0	-0.247
17741	ENSG00000124357	NAGK	chr2	+	71075554	71075610	71073481	71073594	71076603	71076701	17741	55,25,17	0,0,0	39,33,16	5,2,2	130	74	5.5821825284e-05	0.0174993451379	1.0,1.0,1.0	0.816,0.904,0.82	0.153
34023	ENSG00000160310	PRMT2	chr21	+	46661799	46661936	46649574	46649739	46663382	46663554	34023	6,2,7	3,0,5	1,1,8	0,0,1	211	74	5.61929895371e-05	0.0174993451379	0.412,1.0,0.329	1.0,1.0,0.737	-0.332
4917	ENSG00000141446	ESCO1	chr18	-	21539919	21540009	21536041	21536185	21560858	21560990	4917	167,199,191	7,7,5	208,253,199	0,4,0	164	74	5.54996149078e-05	0.0174993451379	0.915,0.928,0.945	1.0,0.966,1.0	-0.059
17259	ENSG00000213742	ZNF337-AS1	chr20	+	25645530	25645648	25634728	25634827	25673851	25674007	17259	8,2,1	1,1,3	6,5,1	1,0,0	192	74	5.75456278016e-05	0.0177530950816	0.755,0.435,0.114	0.698,1.0,1.0	-0.465
29451	ENSG00000205464	ATP6AP1L	chr5	+	82295492	82295544	82280959	82281011	82303486	82303527	29451	5,6,1	3,2,1	6,8,4	0,1,0	126	74	6.06401813706e-05	0.0183645173123	0.495,0.638,0.37	1.0,0.825,1.0	-0.441
33284	ENSG00000101247	NDUFAF5	chr20	+	13793179	13793227	13788588	13788652	13798460	13798500	33284	55,36,33	0,7,3	60,30,30	0,0,0	122	74	6.03127588257e-05	0.0183645173123	1.0,0.757,0.87	1.0,1.0,1.0	-0.124
32509	ENSG00000140987	ZSCAN32	chr16	-	3390422	3390517	3390009	3390183	3393648	3393814	32509	3,6,6	1,2,3	4,6,2	0,1,0	169	74	6.25886930302e-05	0.0187822977902	0.568,0.568,0.467	1.0,0.724,1.0	-0.374
25993	ENSG00000117691	NENF	chr1	+	212442564	212442625	212432886	212433120	212444338	212444442	25993	217,245,276	5,10,8	172,171,227	0,1,2	135	74	6.40912229729e-05	0.0188897434851	0.96,0.931,0.95	1.0,0.989,0.984	-0.044
27364	ENSG00000122085	MTERF4	chr2	-	241095129	241096438	241094276	241094432	241097242	241097427	27364	246,171,111	1,0,0	231,151,133	5,1,2	1383	74	6.35439162733e-05	0.0188897434851	0.929,1.0,1.0	0.712,0.89,0.781	0.182
47282	ENSG00000221968	FADS3	chr11	-	61876865	61876963	61876358	61876455	61877510	61877587	47282	153,49,57	6,0,6	104,30,52	0,0,0	172	74	6.50253744314e-05	0.018995465575	0.916,1.0,0.803	1.0,1.0,1.0	-0.094
50931	ENSG00000134138	MEIS2	chr15	-	37099454	37099599	37097966	37098199	37100891	37101205	50931	10,1,2	3,1,1	10,8,5	0,0,0	219	74	6.60967634896e-05	0.0191390716034	0.53,0.253,0.403	1.0,1.0,1.0	-0.605
4107	ENSG00000164087	POC1A	chr3	-	52138168	52138302	52125112	52125181	52145845	52145961	4107	113,61,41	0,0,0	78,50,41	0,5,4	208	74	6.71718120355e-05	0.0192812305678	1.0,1.0,1.0	1.0,0.781,0.785	0.145
24832	ENSG00000127452	FBXL12	chr19	-	9814137	9814339	9811155	9811717	9818544	9818813	24832	3,5,2	0,3,3	3,3,3	1,0,0	276	74	6.93115171723e-05	0.0197239067402	1.0,0.309,0.152	0.446,1.0,1.0	-0.328
51353	ENSG00000090372	STRN4	chr19	-	46736822	46736901	46733199	46733236	46738163	46738237	51353	109,68,45	0,4,7	81,79,51	0,0,0	153	74	7.17182142354e-05	0.0202343440334	1.0,0.892,0.757	1.0,1.0,1.0	-0.117
23628	ENSG00000111145	ELK3	chr12	+	96246939	96247734	96223564	96223773	96259730	96259853	23628	134,133,136	0,0,0	86,126,112	0,7,1	869	74	7.51362379399e-05	0.0206687267866	1.0,1.0,1.0	1.0,0.605,0.905	0.163
45108	ENSG00000250802	ZBED3-AS1	chr5	+	77098654	77098747	77087486	77087619	77118319	77118521	45108	1,1,1	1,1,1	2,1,2	1,0,0	167	74	7.42734676854e-05	0.0206687267866	0.307,0.307,0.307	0.47,1.0,1.0	-0.516
6884	ENSG00000152292	SH2D6	chr2	+	85436465	85436594	85435665	85435824	85436836	85436921	6884	7,7,2	7,0,1	3,3,4	0,0,0	203	74	7.48659415333e-05	0.0206687267866	0.267,1.0,0.422	1.0,1.0,1.0	-0.437
33652	ENSG00000137501	SYTL2	chr11	-	85714412	85714507	85711112	85711232	85718789	85718843	33652	8,5,1	0,0,0	13,1,1	0,3,2	169	74	7.74086777233e-05	0.0208427811957	1.0,1.0,1.0	1.0,0.127,0.18	0.564
48502	ENSG00000088992	TESC	chr12	-	117041946	117041994	117038922	117039210	117046558	117046666	48502	23,19,27	3,4,6	4,7,12	0,0,1	122	74	7.76631956095e-05	0.0208427811957	0.823,0.742,0.732	1.0,1.0,0.879	-0.194
49169	ENSG00000125089	SH3TC1	chr4	+	8232706	8233065	8231975	8232156	8233362	8233513	49169	10,7,9	7,6,0	6,2,9	1,0,0	433	74	7.75332150136e-05	0.0208427811957	0.196,0.166,1.0	0.506,1.0,1.0	-0.381
46987	ENSG00000170965	PLAC1	chrX	-	134602050	134602122	134565837	134566740	134658327	134658483	46987	5,9,12	0,0,0	7,12,7	0,2,5	146	74	7.88143976066e-05	0.0209811553629	1.0,1.0,1.0	1.0,0.753,0.415	0.277
17056	ENSG00000149476	TKFC	chr11	+	61343341	61343458	61342754	61342844	61343855	61343975	17056	90,39,26	2,4,3	31,13,19	0,0,0	191	74	8.34396510521e-05	0.0215183037596	0.946,0.791,0.771	1.0,1.0,1.0	-0.164
23047	ENSG00000111596	CNOT2	chr12	+	70319297	70319364	70310894	70311017	70335437	70335563	23047	49,51,47	1,0,0	37,64,54	5,2,4	141	74	8.2664022424e-05	0.0215183037596	0.963,1.0,1.0	0.795,0.944,0.876	0.116
25165	ENSG00000120798	NR2C1	chr12	-	95031348	95031488	95025149	95025255	95049067	95049492	25165	54,42,61	2,3,4	45,49,47	0,0,0	214	74	8.26033144974e-05	0.0215183037596	0.903,0.829,0.841	1.0,1.0,1.0	-0.142
42811	ENSG00000106070	GRB10	chr7	-	50703820	50703908	50674435	50674658	50732271	50732353	42811	26,15,10	0,0,0	17,4,12	0,2,5	162	74	8.29164462958e-05	0.0215183037596	1.0,1.0,1.0	1.0,0.477,0.523	0.333
1610	ENSG00000067066	SP100	chr2	+	230417590	230417665	230416265	230416328	230442936	230443099	1610	24,11,6	2,4,5	25,12,9	1,0,1	149	74	8.86077308998e-05	0.022360555898	0.856,0.577,0.373	0.925,1.0,0.817	-0.312
3416	ENSG00000124191	TOX2	chr20	+	44064776	44064857	44054298	44054526	44065711	44066107	3416	5,6,2	1,3,2	2,5,4	0,0,1	155	74	8.87377407646e-05	0.022360555898	0.705,0.488,0.323	1.0,1.0,0.656	-0.38
39155	ENSG00000072401	UBE2D1	chr10	+	58363608	58363686	58361494	58361526	58364770	58364876	39155	188,155,172	2,10,23	152,195,190	0,3,6	152	74	8.74782965731e-05	0.022360555898	0.979,0.883,0.785	1.0,0.969,0.939	-0.087
38427	ENSG00000214013	GANC	chr15	+	42280916	42281133	42278481	42278590	42283610	42284389	38427	31,21,9	0,1,0	34,32,14	3,5,0	291	74	9.24321654092e-05	0.0231150437891	1.0,0.842,1.0	0.742,0.619,1.0	0.16
46713	ENSG00000105793	GTPBP10	chr7	+	90355085	90355230	90352815	90353009	90372154	90372228	46713	84,39,12	5,4,7	130,57,38	0,2,2	219	74	9.51367324152e-05	0.0235004196502	0.85,0.767,0.367	1.0,0.906,0.865	-0.262
46748	ENSG00000151338	MIPOL1	chr14	+	37227725	37227838	37219552	37219691	37247102	37247240	46748	4,2,1	0,1,0	8,3,1	1,3,2	187	74	9.53970382649e-05	0.0235004196502	1.0,0.442,1.0	0.76,0.284,0.165	0.411
5309	ENSG00000203995	ZYG11A	chr1	+	52863980	52864157	52860730	52860871	52866502	52866567	5309	33,14,14	2,0,0	31,20,15	5,4,2	251	74	9.61700951594e-05	0.0235153691942	0.829,1.0,1.0	0.646,0.596,0.689	0.299
38359	ENSG00000179818	PCBP1-AS1	chr2	-	70055713	70055910	70051202	70051305	70059642	70059680	38359	8,1,3	3,2,0	9,2,4	0,0,0	271	74	0.000101111880422	0.0245419350936	0.421,0.12,1.0	1.0,1.0,1.0	-0.486
51459	ENSG00000272146	ARF4-AS1	chr3	+	57600058	57600169	57597795	57598051	57600742	57600927	51459	8,16,8	1,3,2	5,9,7	0,0,0	185	74	0.000103034704728	0.0245564105531	0.762,0.681,0.615	1.0,1.0,1.0	-0.314
51636	ENSG00000073417	PDE8A	chr15	+	85123060	85123193	85120796	85121014	85126206	85126374	51636	124,77,53	3,2,6	114,97,46	1,0,0	207	74	0.000102637830802	0.0245564105531	0.937,0.932,0.759	0.976,1.0,1.0	-0.116
54691	ENSG00000124243	BCAS4	chr20	+	50840536	50840930	50830278	50830380	50841765	50841900	54691	7,5,3	1,1,2	7,3,2	1,0,0	468	74	0.000103403243468	0.0245564105531	0.525,0.442,0.192	0.525,1.0,1.0	-0.455
10709	ENSG00000197343	ZNF655	chr7	+	99571259	99571379	99560532	99560695	99571687	99571792	10709	6,3,1	3,4,0	1,2,1	0,1,0	194	74	0.000106465413327	0.0247494598164	0.433,0.222,1.0	1.0,0.433,1.0	-0.259
38356	ENSG00000179818	PCBP1-AS1	chr2	-	70055655	70055910	70051202	70051305	70059642	70059680	38356	10,1,6	3,2,0	10,3,4	0,0,0	329	74	0.000106251119296	0.0247494598164	0.428,0.101,1.0	1.0,1.0,1.0	-0.49
6553	ENSG00000159788	RGS12	chr4	+	3428557	3428711	3428089	3428169	3430406	3430955	6553	4,5,2	1,0,0	9,3,2	2,2,1	228	74	0.000105389928783	0.0247494598164	0.565,1.0,1.0	0.594,0.327,0.394	0.417
22917	ENSG00000156170	NDUFAF6	chr8	+	95036301	95036494	95035453	95035576	95041569	95041626	22917	25,25,24	69,65,46	18,13,11	123,54,68	267	74	0.000111497592661	0.0255945070353	0.091,0.096,0.126	0.039,0.063,0.043	0.056
34001	ENSG00000168214	RBPJ	chr4	+	26362445	26362628	26320806	26321048	26386352	26386391	34001	25,13,12	3,0,4	17,24,7	0,1,0	257	74	0.000111651287885	0.0255945070353	0.706,1.0,0.463	1.0,0.874,1.0	-0.235
26961	ENSG00000000419	DPM1	chr20	-	50941128	50941209	50940864	50940933	50945736	50945762	26961	56,40,11	0,0,0	67,24,10	9,0,0	155	74	0.000115244381297	0.0262359794939	1.0,1.0,1.0	0.78,1.0,1.0	0.073
26084	ENSG00000173442	EHBP1L1	chr11	+	65581538	65582016	65581210	65581373	65584240	65584398	26084	215,153,91	1,1,7	92,139,107	0,0,0	552	74	0.000116101158304	0.0262499947645	0.966,0.954,0.635	1.0,1.0,1.0	-0.148
17742	ENSG00000124357	NAGK	chr2	+	71075554	71075642	71073481	71073594	71076603	71076641	17742	93,47,24	0,0,0	77,41,26	5,2,2	162	74	0.000117701936388	0.0262523035146	1.0,1.0,1.0	0.876,0.904,0.856	0.121
3987	ENSG00000111711	GOLT1B	chr12	+	21508382	21508561	21501792	21501948	21512294	21512376	3987	314,410,394	2,12,25	425,581,365	3,2,9	253	74	0.000117534634374	0.0262523035146	0.979,0.909,0.822	0.976,0.988,0.922	-0.059
22789	ENSG00000051825	MPHOSPH9	chr12	-	123227545	123227616	123223037	123223127	123230260	123230522	22789	4,1,0	4,3,1	7,0,3	0,1,0	145	74	0.000119872342714	0.0265569532415	0.338,0.145,0.0	1.0,0.0,1.0	-0.506
42610	ENSG00000165905	GYLTL1B	chr11	+	45926038	45926151	45924784	45924889	45926221	45926347	42610	8,6,4	3,3,0	6,4,9	0,1,0	187	74	0.000128278932376	0.0280429639585	0.513,0.442,1.0	1.0,0.613,1.0	-0.219
7924	ENSG00000090006	LTBP4	chr19	+	40622949	40623021	40622400	40622667	40623603	40623732	7924	2,10,5	3,3,3	1,2,2	0,0,1	146	74	0.000127901895481	0.0280429639585	0.253,0.628,0.458	1.0,1.0,0.503	-0.388
21753	ENSG00000214595	EML6	chr2	+	54879546	54879640	54871499	54871605	54891053	54891154	21753	7,3,4	0,0,0	4,2,2	0,3,2	168	74	0.000136689680781	0.0296850418591	1.0,1.0,1.0	1.0,0.227,0.306	0.489
48880	ENSG00000154640	BTG3	chr21	-	17604144	17604276	17598616	17598824	17604859	17604997	48880	31,76,22	152,230,273	12,36,24	176,282,251	206	74	0.000137894181594	0.0297508949962	0.068,0.106,0.028	0.024,0.044,0.033	0.034
46187	ENSG00000172493	AFF1	chr4	+	87132270	87132408	87131792	87131864	87134470	87134694	46187	28,7,6	0,0,1	20,17,8	0,3,4	212	74	0.000142299720915	0.0305020375805	1.0,1.0,0.677	1.0,0.664,0.411	0.201
17374	ENSG00000105538	RASIP1	chr19	-	48728936	48729590	48724716	48724960	48735195	48735551	17374	10,2,4	0,0,1	7,4,4	1,0,4	728	74	0.000144197700354	0.0305126031326	1.0,1.0,0.289	0.416,1.0,0.092	0.26
27812	ENSG00000141956	PRDM15	chr21	-	41825959	41826054	41821902	41822037	41828165	41828333	27812	4,3,1	0,3,2	2,2,2	0,0,0	169	74	0.000143582809332	0.0305126031326	1.0,0.305,0.18	1.0,1.0,1.0	-0.505
6589	ENSG00000245958	RP11-33B1.1	chr4	+	119497810	119497903	119494485	119494523	119512350	119512464	6589	29,15,9	0,2,0	15,18,14	2,2,7	167	74	0.000149932307255	0.0315239838375	1.0,0.769,1.0	0.769,0.8,0.47	0.243
13033	ENSG00000260083	MIR762HG	chr16	+	30888713	30888958	30875911	30876118	30894547	30895220	13033	7,6,4	2,0,0	1,2,1	2,2,0	319	74	0.000152273101955	0.0318135132629	0.448,1.0,1.0	0.104,0.188,1.0	0.385
44340	ENSG00000071462	WBSCR22	chr7	+	73693623	73693669	73692595	73692646	73697604	73697694	44340	0,2,1	3,7,4	1,1,3	1,0,1	120	74	0.000154223037672	0.0320182545506	0.0,0.15,0.134	0.381,1.0,0.649	-0.582
48551	ENSG00000103202	NME4	chr16	+	398207	398385	396768	397079	398989	399123	48551	7,4,3	1,2,2	3,1,3	1,0,0	252	74	0.000156292456505	0.0320448073865	0.673,0.37,0.306	0.468,1.0,1.0	-0.373
54844	ENSG00000168411	RFWD3	chr16	-	74664623	74664745	74661100	74661451	74666785	74666859	54844	19,5,3	4,0,6	6,2,5	0,0,1	196	74	0.000155803694477	0.0320448073865	0.642,1.0,0.159	1.0,1.0,0.654	-0.284
20013	ENSG00000218336	TENM3	chr4	+	182744142	182744163	182743169	182743419	182751799	182752032	20013	0,0,0	3,1,1	1,2,0	0,0,1	95	74	0.000158856020531	0.0321707805996	0.0,0.0,0.0	1.0,1.0,0.0	-0.667
34819	ENSG00000102898	NUTF2	chr16	+	67847277	67847456	67846934	67846985	67865101	67865229	34819	4,4,4	0,2,0	0,0,5	1,1,1	253	74	0.000158479454668	0.0321707805996	1.0,0.369,1.0	0.0,0.0,0.594	0.592
48808	ENSG00000115414	FN1	chr2	-	215380810	215381080	215379129	215379317	215382211	215382325	48808	13,3,10	3,1,1	9,6,4	0,0,0	344	74	0.000159895678507	0.0321838801678	0.482,0.392,0.683	1.0,1.0,1.0	-0.481
44897	ENSG00000160867	FGFR4	chr5	+	177088238	177088514	177086915	177087033	177089549	177089693	44897	3,1,3	1,1,1	1,4,2	0,1,0	350	74	0.000162710710454	0.032552003346	0.388,0.175,0.388	1.0,0.458,1.0	-0.502
4697	ENSG00000235194	PPP1R3E	chr14	-	23300106	23300325	23299400	23299541	23300757	23300864	4697	9,7,12	1,2,3	6,2,6	0,0,1	293	74	0.00016513011031	0.0328370177189	0.694,0.469,0.503	1.0,1.0,0.602	-0.312
15641	ENSG00000070814	TCOF1	chr5	+	150383064	150383172	150379655	150379732	150383737	150384253	15641	1,2,2	3,0,2	2,1,2	0,1,0	182	74	0.000171634483525	0.0334862071237	0.119,1.0,0.289	1.0,0.289,1.0	-0.294
25236	ENSG00000102786	INTS6	chr13	-	51382028	51382123	51379541	51379572	51383328	51383461	25236	131,92,158	0,7,12	127,115,151	0,0,4	169	74	0.000170820921316	0.0334862071237	1.0,0.852,0.852	1.0,1.0,0.943	-0.08
34047	ENSG00000145246	ATP10D	chr4	+	47582868	47582961	47582030	47582064	47587018	47587206	34047	1,2,5	3,2,5	0,1,0	7,4,5	167	74	0.000172452445048	0.0334862071237	0.129,0.307,0.307	0.0,0.1,0.0	0.214
3692	ENSG00000054611	TBC1D22A	chr22	+	46974289	46974399	46912073	46912188	46997633	46997709	3692	64,20,15	0,6,8	47,16,20	2,0,0	184	74	0.000171709899784	0.0334862071237	1.0,0.573,0.43	0.904,1.0,1.0	-0.3
43648	ENSG00000087157	PGS1	chr17	+	78414951	78415027	78403567	78404089	78419545	78419927	43648	26,15,18	1,0,0	10,11,22	3,1,3	150	74	0.000175486056951	0.0338759926313	0.928,1.0,1.0	0.622,0.844,0.783	0.226
4100	ENSG00000156304	SCAF4	chr21	-	31705422	31705467	31703764	31703926	31706273	31706357	4100	2,0,1	0,2,3	3,4,3	0,1,1	119	74	0.000181105753869	0.0347575635768	1.0,0.0,0.172	1.0,0.713,0.651	-0.397
25469	ENSG00000108039	XPNPEP1	chr10	-	109915022	109915099	109907690	109907815	109923401	109923436	25469	12,12,5	2,2,2	6,2,7	0,0,0	151	74	0.000186175685322	0.0353697562139	0.746,0.746,0.551	1.0,1.0,1.0	-0.319
42801	ENSG00000106070	GRB10	chr7	-	50732271	50732368	50674435	50674658	50755886	50756056	42801	3,2,0	0,2,2	5,3,8	0,0,0	171	74	0.000186438581679	0.0353697562139	1.0,0.302,0.0	1.0,1.0,1.0	-0.566
5442	ENSG00000249859	PVT1	chr8	+	127795893	127796008	127794559	127794734	127855154	127855319	5442	1,4,1	1,1,3	6,1,7	1,0,1	189	74	0.000189500305075	0.0357451718316	0.281,0.61,0.115	0.701,1.0,0.733	-0.476
18278	ENSG00000160408	ST6GALNAC6	chr9	-	127897825	127898010	127896241	127896332	127905206	127905408	18278	6,1,1	3,3,8	6,1,4	1,0,1	259	74	0.000191588560786	0.0359337408611	0.364,0.087,0.034	0.632,1.0,0.533	-0.56
23229	ENSG00000138592	USP8	chr15	+	50424595	50424654	50424447	50424514	50439008	50439177	23229	9,7,1	2,0,1	0,1,2	3,1,1	133	74	0.000214008379264	0.0398987104504	0.715,1.0,0.357	0.0,0.357,0.527	0.396
39541	ENSG00000134058	CDK7	chr5	+	69259817	69259936	69258042	69258153	69262204	69262304	39541	428,904,791	1,15,22	443,956,766	0,6,7	193	74	0.000215146030299	0.0398987104504	0.994,0.959,0.932	1.0,0.984,0.977	-0.025
13239	ENSG00000165233	C9orf89	chr9	+	93110567	93110721	93107673	93107827	93111878	93111938	13239	118,96,91	0,1,0	74,39,95	4,2,3	228	74	0.00021788402569	0.0401807356873	1.0,0.969,1.0	0.857,0.864,0.911	0.112
5853	ENSG00000134046	MBD2	chr18	-	54166075	54166166	54164522	54164700	54188873	54189011	5853	426,623,541	2,4,20	380,570,537	0,0,5	165	74	0.000219205096946	0.0401997791677	0.99,0.986,0.924	1.0,1.0,0.98	-0.027
21644	ENSG00000066933	MYO9A	chr15	-	71951701	71951896	71938851	71938927	71959900	71960096	21644	4,3,1	0,1,0	3,10,8	1,1,4	269	74	0.000227011347132	0.041401351209	1.0,0.452,1.0	0.452,0.733,0.355	0.304
34120	ENSG00000125485	DDX31	chr9	-	132618329	132618441	132612086	132612255	132630263	132630403	34120	34,24,20	3,5,0	30,17,18	1,0,0	186	74	0.000229052783015	0.0415441338864	0.818,0.656,1.0	0.923,1.0,1.0	-0.15
33356	ENSG00000139668	WDFY2	chr13	+	51675169	51675243	51660595	51660663	51703595	51703650	33356	29,16,14	2,3,2	22,16,10	0,0,0	148	74	0.000231901537453	0.0418309822477	0.879,0.727,0.778	1.0,1.0,1.0	-0.205
42291	ENSG00000164118	CEP44	chr4	+	174297965	174298062	174283968	174284140	174299071	174299210	42291	10,10,10	2,6,1	18,12,9	0,1,1	171	74	0.000243468914084	0.0436788524669	0.684,0.419,0.812	1.0,0.839,0.796	-0.24
10338	ENSG00000067836	ROGDI	chr16	-	4801049	4801321	4800497	4800578	4801502	4801585	10338	4,5,3	2,0,3	3,1,7	0,1,0	346	74	0.000248457088304	0.0443328026212	0.3,1.0,0.176	1.0,0.176,1.0	-0.233
53241	ENSG00000250903	GMDS-AS1	chr6	+	2263600	2263684	2248836	2248926	2283498	2283773	53241	19,6,7	2,1,3	11,4,2	0,0,0	158	74	0.000251094560484	0.0445625346321	0.816,0.738,0.522	1.0,1.0,1.0	-0.308
41481	ENSG00000107902	LHPP	chr10	+	124496960	124497024	124488421	124488575	124498035	124498128	41481	59,63,36	2,4,7	49,41,35	0,2,0	138	74	0.000253952188132	0.0447924282501	0.941,0.894,0.734	1.0,0.917,1.0	-0.116
46722	ENSG00000105793	GTPBP10	chr7	+	90354457	90354549	90352815	90353009	90372154	90372228	46722	123,68,44	5,4,7	153,83,52	0,2,2	166	74	0.000255103802212	0.0447924282501	0.916,0.883,0.737	1.0,0.949,0.921	-0.111
12478	ENSG00000144034	TPRKB	chr2	-	73732583	73732700	73732162	73732285	73734428	73734591	12478	94,98,68	518,358,284	83,55,43	674,347,294	191	74	0.0002639115013	0.0458511508311	0.066,0.096,0.085	0.046,0.058,0.054	0.03
38326	ENSG00000179818	PCBP1-AS1	chr2	-	70059642	70059680	70051202	70051305	70085546	70085624	38326	5,3,0	5,6,7	0,1,0	13,9,5	112	74	0.000262600527094	0.0458511508311	0.398,0.248,0.0	0.0,0.068,0.0	0.193
1841	ENSG00000163832	ELP6	chr3	-	47498285	47498432	47495945	47496197	47501649	47501851	1841	227,89,72	7,0,4	166,89,56	0,0,0	221	74	0.000270782840544	0.0462305190783	0.916,1.0,0.858	1.0,1.0,1.0	-0.075
18757	ENSG00000105778	AVL9	chr7	+	32580218	32580272	32575954	32576072	32580801	32580890	18757	53,57,78	4,4,8	48,72,45	1,2,0	128	74	0.000273709367078	0.0462305190783	0.885,0.892,0.849	0.965,0.954,1.0	-0.098
24564	ENSG00000170234	PWWP2A	chr5	-	160108544	160108614	160093757	160094065	160118804	160118833	24564	1,0,0	3,1,1	4,2,1	2,2,0	144	74	0.000276845109179	0.0462305190783	0.146,0.0,0.0	0.507,0.339,1.0	-0.567
27746	ENSG00000148396	SEC16A	chr9	-	136445644	136445719	136445051	136445111	136446854	136446949	27746	8,13,3	4,4,2	11,5,6	0,1,1	149	74	0.000271359480981	0.0462305190783	0.498,0.617,0.427	1.0,0.713,0.749	-0.307
43537	ENSG00000184949	FAM227A	chr22	-	38607388	38607476	38605253	38605348	38620211	38620291	43537	5,2,3	0,0,0	5,0,1	1,2,1	162	74	0.000273744653932	0.0462305190783	1.0,1.0,1.0	0.695,0.0,0.314	0.664
45380	ENSG00000169084	DHRSX	chrX	-	2392353	2392474	2291501	2291603	2408744	2408813	45380	29,7,7	36,12,12	9,2,7	57,13,14	195	74	0.000275214711514	0.0462305190783	0.234,0.181,0.181	0.057,0.055,0.159	0.108
51056	ENSG00000071889	FAM3A	chrX	-	154512313	154512431	154511867	154511871	154512822	154512936	51056	11,4,1	43,34,29	15,7,8	23,12,22	192	74	0.000277299084444	0.0462305190783	0.09,0.043,0.013	0.201,0.184,0.123	-0.121
54814	ENSG00000053254	FOXN3	chr14	-	89350671	89350808	89280949	89281014	89411933	89412017	54814	37,22,21	0,2,5	24,35,21	0,0,0	211	74	0.000270271897337	0.0462305190783	1.0,0.794,0.596	1.0,1.0,1.0	-0.203
19874	ENSG00000111912	NCOA7	chr6	+	125796679	125796797	125790939	125791067	125815290	125815404	19874	8,0,0	2,2,4	6,0,2	0,1,0	192	74	0.000279209545716	0.0463151110758	0.607,0.0,0.0	1.0,0.0,1.0	-0.464
15479	ENSG00000132938	MTUS2	chr13	+	29439982	29440049	29428626	29428896	29480149	29480364	15479	15,7,8	2,0,6	4,10,5	0,0,1	141	74	0.00028323751111	0.0467483512087	0.797,1.0,0.412	1.0,1.0,0.724	-0.172
17351	ENSG00000262633	RP11-156P1.2	chr17	+	46938598	46938704	46932066	46932199	46966533	46966626	17351	97,86,61	0,3,8	62,72,64	0,1,0	180	74	0.000286962773778	0.0468942631803	1.0,0.922,0.758	1.0,0.967,1.0	-0.096
50910	ENSG00000170802	FOXN2	chr2	+	48359046	48359147	48346200	48346751	48373291	48373360	50910	25,18,25	3,0,8	23,34,32	0,0,2	175	74	0.000285556942709	0.0468942631803	0.779,1.0,0.569	1.0,1.0,0.871	-0.174
30810	ENSG00000106009	BRAT1	chr7	-	2544908	2545056	2542119	2543962	2547323	2547478	30810	27,13,19	4,1,2	18,7,14	1,0,0	222	74	0.000310628526016	0.0503112145066	0.692,0.813,0.76	0.857,1.0,1.0	-0.197
3094	ENSG00000113391	FAM172A	chr5	-	94074645	94074769	94053125	94053227	94111510	94111699	3094	8,11,8	3,6,1	9,9,7	1,1,0	198	74	0.000310920562234	0.0503112145066	0.499,0.407,0.749	0.771,0.771,1.0	-0.296
31809	ENSG00000175322	ZNF519	chr18	-	14124349	14124476	14103862	14106409	14132274	14132430	31809	4,6,6	0,1,0	8,4,5	2,1,1	201	74	0.000315273572779	0.0507667348168	1.0,0.688,1.0	0.596,0.596,0.648	0.283
29522	ENSG00000164953	TMEM67	chr8	+	93797330	93797470	93795900	93795987	93799617	93799758	29522	31,10,8	0,0,1	27,12,11	2,0,5	214	74	0.000323087425741	0.0517724073967	1.0,1.0,0.734	0.824,1.0,0.432	0.159
28658	ENSG00000007944	MYLIP	chr6	+	16143698	16143863	16143019	16143217	16144896	16145317	28658	25,7,12	0,0,0	25,4,7	4,0,2	239	74	0.000328364765019	0.0521121196792	1.0,1.0,1.0	0.659,1.0,0.52	0.274
32211	ENSG00000055483	USP36	chr17	-	78797785	78797902	78796316	78796494	78798399	78798492	32211	19,11,15	2,1,3	16,2,15	0,0,0	191	74	0.000328139632528	0.0521121196792	0.786,0.81,0.66	1.0,1.0,1.0	-0.248
52348	ENSG00000186001	LRCH3	chr3	+	197854391	197854445	197852560	197852620	197865422	197865471	52348	14,3,10	2,0,0	11,3,7	0,8,6	128	74	0.000339808407052	0.0536702177837	0.802,1.0,1.0	1.0,0.178,0.403	0.407
51679	ENSG00000131149	GSE1	chr16	+	85665014	85665128	85663343	85663614	85665975	85666347	51679	121,78,124	2,2,7	69,77,65	0,0,0	188	74	0.00034372623244	0.0540304901564	0.96,0.939,0.875	1.0,1.0,1.0	-0.075
52350	ENSG00000186001	LRCH3	chr3	+	197858833	197858905	197852327	197852620	197865422	197865471	52350	6,1,2	2,0,0	5,2,0	0,8,6	146	74	0.000356473127084	0.0557686157585	0.603,1.0,1.0	1.0,0.112,0.0	0.497
46735	ENSG00000143437	ARNT	chr1	-	150817919	150818030	150817360	150817433	150823193	150823345	46735	146,135,96	0,0,0	101,151,101	0,9,2	185	74	0.000371419667221	0.0578328453536	1.0,1.0,1.0	1.0,0.87,0.953	0.059
49128	ENSG00000172765	TMCC1	chr3	-	129857249	129857405	129848345	129848412	129880308	129880559	49128	13,3,6	6,4,5	17,5,4	3,0,0	230	74	0.00038072308029	0.0590031402834	0.411,0.194,0.279	0.646,1.0,1.0	-0.587
17704	ENSG00000153310	FAM49B	chr8	-	129896671	129896854	129880375	129880458	129903311	129903350	17704	1,0,0	4,8,4	2,5,2	6,3,4	257	74	0.000386540648394	0.0596247981471	0.067,0.0,0.0	0.088,0.324,0.126	-0.157
20268	ENSG00000197467	COL13A1	chr10	+	69897474	69897531	69895549	69895576	69902747	69902855	20268	6,7,4	0,0,0	4,2,2	0,3,2	131	74	0.000391714996409	0.0600101942953	1.0,1.0,1.0	1.0,0.274,0.361	0.455
31260	ENSG00000178999	AURKB	chr17	-	8210176	8210249	8207737	8207840	8210529	8210582	31260	33,37,38	1,8,1	15,22,23	0,0,1	147	74	0.00039441123316	0.0600101942953	0.943,0.7,0.95	1.0,1.0,0.92	-0.109
40188	ENSG00000140525	FANCI	chr15	+	89293832	89293997	89292941	89293063	89299799	89299966	40188	54,26,35	2,3,2	56,54,26	0,0,0	239	74	0.000394492946443	0.0600101942953	0.893,0.729,0.844	1.0,1.0,1.0	-0.178
20324	ENSG00000131374	TBC1D5	chr3	-	17233684	17233750	17214206	17214370	17238162	17238419	20324	6,2,0	3,4,3	1,0,0	12,13,1	140	74	0.000398159257093	0.0602900783332	0.514,0.209,0.0	0.042,0.0,0.0	0.227
50956	ENSG00000178927	C17orf62	chr17	-	82446622	82446696	82445863	82445960	82449169	82449292	50956	65,20,15	1,0,0	32,17,16	3,2,2	148	74	0.000403418267657	0.060807474956	0.97,1.0,1.0	0.842,0.81,0.8	0.173
11060	ENSG00000103121	CMC2	chr16	-	80981805	80981877	80975800	80976179	81006733	81006897	11060	1164,678,501	20,55,94	1343,694,583	9,17,48	146	74	0.000406964051354	0.0610631060691	0.967,0.862,0.73	0.987,0.954,0.86	-0.081
31262	ENSG00000178999	AURKB	chr17	-	8210176	8210225	8207737	8207840	8210529	8210584	31262	28,32,31	1,8,1	11,15,21	0,0,1	123	74	0.000415930648267	0.0618462644112	0.944,0.706,0.949	1.0,1.0,0.927	-0.109
53059	ENSG00000143363	PRUNE	chr1	+	151025514	151025673	151017811	151017904	151027232	151027327	53059	78,33,39	0,0,0	83,75,25	1,3,4	233	74	0.000415410772506	0.0618462644112	1.0,1.0,1.0	0.963,0.888,0.665	0.161
4547	ENSG00000105676	ARMC6	chr19	+	19037551	19037707	19033584	19033930	19042710	19042877	4547	2,4,2	2,1,1	2,1,1	0,0,1	230	74	0.00041997794024	0.0621680350104	0.243,0.563,0.392	1.0,1.0,0.243	-0.348
27781	ENSG00000185480	PARPBP	chr12	+	102151569	102151800	102148229	102148463	102153868	102153976	27781	25,23,25	28,12,10	18,18,23	61,32,23	305	74	0.000429369971182	0.0632745658425	0.178,0.317,0.378	0.067,0.12,0.195	0.164
10768	ENSG00000073605	GSDMB	chr17	-	39906960	39906987	39906110	39906271	39909755	39909924	10768	3,15,4	3,1,2	7,15,14	0,2,0	101	74	0.000432594982608	0.0634664905595	0.423,0.917,0.594	1.0,0.846,1.0	-0.304
43649	ENSG00000087157	PGS1	chr17	+	78414878	78415027	78403567	78404089	78419545	78419725	43649	58,40,37	1,0,0	24,23,43	3,1,3	223	74	0.000436707827349	0.0637863954902	0.951,1.0,1.0	0.726,0.884,0.826	0.172
29297	ENSG00000082397	EPB41L3	chr18	-	5410565	5410619	5406776	5406968	5419710	5419931	29297	2,2,0	2,1,1	2,2,2	0,0,1	128	74	0.000441575153643	0.0638830209976	0.366,0.536,0.0	1.0,1.0,0.536	-0.545
34025	ENSG00000160310	PRMT2	chr21	+	46660832	46660962	46649574	46649739	46663382	46663554	34025	42,51,28	3,0,5	31,36,47	0,0,1	204	74	0.000439775467455	0.0638830209976	0.835,1.0,0.67	1.0,1.0,0.945	-0.147
52277	ENSG00000104529	EEF1D	chr8	-	143588990	143590092	143586728	143586852	143597347	143597675	52277	78,39,37	167,211,138	21,15,27	147,125,126	1176	74	0.00044317515324	0.0638830209976	0.029,0.011,0.017	0.009,0.007,0.013	0.009
15488	ENSG00000116337	AMPD2	chr1	+	109620913	109621266	109619884	109620278	109625302	109625433	15488	7,7,6	3,1,1	5,1,2	0,0,1	427	74	0.000453439463237	0.0650784203541	0.288,0.548,0.51	1.0,1.0,0.257	-0.304
6668	ENSG00000115504	EHBP1	chr2	+	62987930	62988038	62979187	62979335	62990715	62990840	6668	62,47,50	6,1,2	49,64,42	0,0,1	182	74	0.000459088413963	0.0656039330949	0.808,0.95,0.91	1.0,1.0,0.945	-0.092
5996	ENSG00000175003	SLC22A1	chr6	+	160155974	160156074	160143540	160143649	160158515	160158718	5996	1,1,4	1,0,1	1,0,1	0,2,1	174	74	0.000461708845106	0.065694004211	0.298,1.0,0.63	1.0,0.0,0.298	0.21
48148	ENSG00000154174	TOMM70A	chr3	-	100375017	100375152	100373537	100373645	100377704	100377912	48148	394,314,239	2,4,12	362,391,232	0,0,4	209	74	0.000469624200447	0.0665334543208	0.986,0.965,0.876	1.0,1.0,0.954	-0.042
18693	ENSG00000023516	AKAP11	chr13	+	42297047	42297182	42295694	42295742	42298532	42298797	18693	15,3,3	0,0,0	5,2,2	0,1,4	209	74	0.000472138882978	0.0666038655004	1.0,1.0,1.0	1.0,0.415,0.15	0.478
5188	ENSG00000136936	XPA	chr9	-	97687095	97687261	97684922	97685040	97693648	97693759	5188	58,36,42	0,0,2	64,30,35	2,4,3	240	74	0.000483474063864	0.0679126759496	1.0,1.0,0.866	0.908,0.698,0.782	0.159
26762	ENSG00000251141	RP11-53O19.1	chr5	-	44777036	44777101	44745941	44746038	44808641	44808666	26762	1,1,1	3,2,1	8,1,3	1,0,2	139	74	0.000488223529586	0.068289231829	0.151,0.21,0.347	0.81,1.0,0.444	-0.515
44786	ENSG00000115839	RAB3GAP1	chr2	+	135169733	135169848	135168544	135168749	135175326	135175590	44786	7,11,15	0,0,2	7,12,12	0,3,3	189	74	0.000502961163113	0.0700537890057	1.0,1.0,0.746	1.0,0.61,0.61	0.175
21035	ENSG00000150712	MTMR12	chr5	-	32233772	32233934	32227005	32230347	32239000	32239173	21035	64,38,48	1,0,1	49,47,34	4,4,1	236	74	0.00054017000164	0.0708180113579	0.953,1.0,0.938	0.793,0.787,0.914	0.132
21645	ENSG00000066933	MYO9A	chr15	-	71951776	71951896	71938851	71938927	71959900	71959955	21645	5,3,3	0,1,0	5,10,11	1,1,4	194	74	0.000538286197128	0.0708180113579	1.0,0.534,1.0	0.656,0.792,0.512	0.191
24390	ENSG00000166049	PASD1	chrX	+	151611663	151611753	151604645	151604734	151620929	151621029	24390	222,47,42	10,9,5	197,91,45	0,0,6	164	74	0.000547519471445	0.0708180113579	0.909,0.702,0.791	1.0,1.0,0.772	-0.123
25154	ENSG00000120798	NR2C1	chr12	-	95040475	95040597	95028386	95028524	95049067	95049233	25154	95,50,43	2,3,4	83,52,38	1,0,0	196	74	0.000546828373031	0.0708180113579	0.947,0.863,0.802	0.969,1.0,1.0	-0.119
2604	ENSG00000072849	DERL2	chr17	-	5485150	5485216	5480123	5480144	5486068	5486148	2604	53,42,48	0,12,12	28,19,37	0,0,3	140	74	0.000545725346613	0.0708180113579	1.0,0.649,0.679	1.0,1.0,0.867	-0.18
26086	ENSG00000173442	EHBP1L1	chr11	+	65581538	65583765	65581210	65581373	65584240	65584398	26086	1151,1103,534	1,1,7	575,927,611	0,0,0	2301	74	0.000532570766181	0.0708180113579	0.974,0.973,0.71	1.0,1.0,1.0	-0.114
3169	ENSG00000231074	HCG18	chr6	-	30314268	30314482	30296131	30296237	30326008	30326334	3169	55,36,30	2,0,0	48,41,31	5,3,1	288	74	0.000511072093007	0.0708180113579	0.876,1.0,1.0	0.712,0.778,0.888	0.166
32175	ENSG00000125434	SLC25A35	chr17	-	8291332	8291485	8290841	8290976	8292522	8292588	32175	7,5,5	3,0,2	3,5,4	0,0,0	227	74	0.00052843861573	0.0708180113579	0.432,1.0,0.449	1.0,1.0,1.0	-0.373
32404	ENSG00000143442	POGZ	chr1	-	151440927	151441086	151430665	151430841	151442080	151442205	32404	42,12,24	4,1,4	22,27,27	0,0,2	233	74	0.00054533543879	0.0708180113579	0.769,0.792,0.656	1.0,1.0,0.811	-0.198
37664	ENSG00000137601	NEK1	chr4	-	169555719	169555851	169537808	169537911	169555931	169556095	37664	4,5,4	2,0,0	4,11,4	8,7,1	206	74	0.000531771238316	0.0708180113579	0.418,1.0,1.0	0.152,0.361,0.59	0.438
45618	ENSG00000179912	R3HDM2	chr12	-	57292571	57292667	57283823	57284056	57295398	57295507	45618	10,11,3	5,2,2	10,11,3	1,0,1	170	74	0.000538062737462	0.0708180113579	0.465,0.705,0.395	0.813,1.0,0.566	-0.271
46482	ENSG00000005189	AC004381.6	chr16	+	20824438	20824527	20821761	20821902	20825832	20825948	46482	15,13,2	0,0,1	13,16,4	1,5,1	163	74	0.000536485939042	0.0708180113579	1.0,1.0,0.476	0.855,0.592,0.645	0.128
48465	ENSG00000140905	GCSH	chr16	-	81090996	81091107	81090600	81090680	81096130	81096318	48465	3,5,4	67,110,56	15,9,6	70,58,57	185	74	0.000531985617098	0.0708180113579	0.018,0.018,0.028	0.079,0.058,0.04	-0.038
51166	ENSG00000168038	ULK4	chr3	-	41937228	41937340	41935861	41935940	41938097	41938197	51166	2,0,0	17,5,4	10,1,1	11,11,4	186	74	0.000516649283261	0.0708180113579	0.045,0.0,0.0	0.266,0.035,0.09	-0.115
51416	ENSG00000137693	YAP1	chr11	+	102227468	102227581	102223621	102223752	102229701	102230592	51416	392,254,157	0,1,3	283,270,191	0,6,11	187	74	0.00054920966094	0.0708180113579	1.0,0.99,0.954	1.0,0.947,0.873	0.041
51502	ENSG00000115760	BIRC6	chr2	+	32593914	32594060	32575155	32575366	32597750	32597968	51502	106,96,150	1,1,10	95,115,122	0,1,1	220	74	0.000519011434895	0.0708180113579	0.973,0.97,0.835	1.0,0.975,0.976	-0.058
52306	ENSG00000152133	GPATCH11	chr2	+	37090680	37090722	37089639	37089866	37091915	37092036	52306	65,33,12	4,4,3	75,52,32	0,3,0	116	74	0.000532454487634	0.0708180113579	0.912,0.84,0.718	1.0,0.917,1.0	-0.149
52441	ENSG00000138079	SLC3A1	chr2	+	44301002	44301127	44299970	44300090	44304142	44304338	52441	3,1,1	0,0,1	3,2,3	2,3,0	199	74	0.000527698721209	0.0708180113579	1.0,1.0,0.271	0.358,0.199,1.0	0.238
52996	ENSG00000250548	RP11-47I22.2	chr14	-	61565319	61565388	61556319	61556552	61570485	61570653	52996	4,2,2	7,9,5	0,1,0	5,8,14	143	74	0.000516866420413	0.0708180113579	0.228,0.103,0.171	0.0,0.061,0.0	0.147
23318	ENSG00000145555	MYO10	chr5	-	16762044	16762113	16761463	16761546	16762544	16762637	23318	80,23,11	7,1,2	43,57,19	0,2,0	143	74	0.000553037522206	0.0710341190974	0.855,0.922,0.74	1.0,0.937,1.0	-0.14
36579	ENSG00000204371	EHMT2	chr6	-	31888968	31889070	31888598	31888747	31889227	31889342	36579	29,12,8	8,8,4	11,3,3	1,1,0	176	74	0.000555819056793	0.0711146785455	0.604,0.387,0.457	0.822,0.558,1.0	-0.311
46345	ENSG00000088305	DNMT3B	chr20	+	32786501	32786627	32784757	32784859	32787229	32787451	46345	14,4,9	1,0,0	7,2,4	2,0,3	200	74	0.000572648716369	0.0729850738507	0.838,1.0,1.0	0.564,1.0,0.33	0.315
19585	ENSG00000147586	MRPS28	chr8	-	80002998	80003180	79919124	79919148	80030035	80030271	19585	1309,979,708	15,8,6	1389,796,837	3,2,4	256	74	0.000609678072689	0.0774056660749	0.962,0.973,0.972	0.993,0.991,0.984	-0.02
14956	ENSG00000131797	CLUHP3	chr16	+	31702534	31702681	31700634	31700738	31703155	31703367	14956	5,3,1	2,0,3	5,5,6	1,0,1	221	74	0.000616511414672	0.0777818092009	0.456,1.0,0.1	0.626,1.0,0.668	-0.246
38751	ENSG00000168778	TCTN2	chr12	+	123694841	123694976	123692657	123692723	123695219	123695297	38751	23,12,9	0,0,0	20,12,14	4,0,2	209	74	0.000617353347793	0.0777818092009	1.0,1.0,1.0	0.639,1.0,0.713	0.216
24273	ENSG00000107242	PIP5K1B	chr9	+	68742500	68742657	68705699	68705762	68818460	68818545	24273	17,5,3	3,5,5	7,6,3	0,1,1	231	74	0.000626538841431	0.0784383976062	0.645,0.243,0.161	1.0,0.658,0.49	-0.366
47356	ENSG00000172530	BANP	chr16	+	88065266	88065332	88037972	88038011	88072068	88072212	47356	1,1,4	2,2,3	0,0,0	1,1,1	140	74	0.000627317084763	0.0784383976062	0.209,0.209,0.413	0.0,0.0,0.0	0.277
20592	ENSG00000085224	ATRX	chrX	-	77693823	77693937	77688817	77688924	77696576	77696704	20592	6,3,1	3,1,2	13,8,0	0,0,1	188	74	0.00063008796745	0.0784875615303	0.44,0.541,0.164	1.0,1.0,0.0	-0.285
23233	ENSG00000138592	USP8	chr15	+	50432337	50432499	50424404	50424654	50439008	50439177	23233	22,7,3	10,7,2	13,9,8	0,1,2	236	74	0.000646662282448	0.0802493306151	0.408,0.239,0.32	1.0,0.738,0.556	-0.442
49015	ENSG00000007341	ST7L	chr1	-	112583971	112584126	112582374	112582472	112591524	112591603	49015	44,9,6	2,2,2	45,22,14	2,0,0	229	74	0.000653711701742	0.0808203118895	0.877,0.593,0.492	0.879,1.0,1.0	-0.306
10598	ENSG00000164733	CTSB	chr8	-	11864375	11864463	11853328	11853479	11868000	11868040	10598	10,2,3	2,1,2	2,3,4	0,1,0	162	74	0.000659261311437	0.0809004308198	0.695,0.477,0.407	1.0,0.578,1.0	-0.333
8841	ENSG00000213799	ZNF845	chr19	+	53340823	53340925	53333748	53333792	53341234	53341322	8841	1,1,1	0,1,0	0,0,0	1,1,1	176	74	0.000657644021968	0.0809004308198	1.0,0.296,1.0	0.0,0.0,0.0	0.765
30911	ENSG00000172819	RARG	chr12	-	53229910	53230074	53227607	53227687	53231168	53231235	30911	6,4,0	4,0,5	6,5,5	2,0,0	238	74	0.000672692346992	0.0813391002718	0.318,1.0,0.0	0.483,1.0,1.0	-0.388
33297	ENSG00000163354	DCST2	chr1	-	155026301	155026402	155023831	155023959	155026547	155026715	33297	6,5,7	1,2,2	2,8,6	0,0,0	175	74	0.000672235806908	0.0813391002718	0.717,0.514,0.597	1.0,1.0,1.0	-0.391
33947	ENSG00000114107	CEP70	chr3	-	138570317	138570498	138537177	138537347	138571033	138571157	33947	334,498,326	5,7,4	362,601,323	3,0,0	255	74	0.000671248588033	0.0813391002718	0.951,0.954,0.959	0.972,1.0,1.0	-0.036
3408	ENSG00000101574	METTL4	chr18	-	2544652	2544759	2544194	2544286	2547354	2547529	3408	49,63,41	4,6,14	52,85,61	0,3,4	181	74	0.000665573968902	0.0813391002718	0.834,0.811,0.545	1.0,0.921,0.862	-0.198
17427	ENSG00000243406	MRPS31P5	chr13	-	52183975	52184114	52180581	52180654	52186682	52186823	17427	7,4,2	3,2,0	5,5,5	1,0,0	213	74	0.000679539133123	0.0815694064887	0.448,0.41,1.0	0.635,1.0,1.0	-0.259
28984	ENSG00000214021	TTLL3	chr3	+	9818821	9818920	9817644	9817759	9820545	9820741	28984	6,4,10	1,1,0	4,0,8	4,1,1	173	74	0.000678282793535	0.0815694064887	0.72,0.631,1.0	0.3,0.0,0.774	0.426
10747	ENSG00000078618	NRD1	chr1	-	51819799	51819873	51818065	51818135	51821497	51821555	10747	347,182,135	0,9,11	259,201,140	0,4,1	148	74	0.000685925520271	0.0818701526533	1.0,0.91,0.86	1.0,0.962,0.986	-0.059
40178	ENSG00000106608	URGCP	chr7	-	43910730	43910852	43887789	43887816	43926131	43926411	40178	6,4,4	5,0,1	9,3,3	1,0,0	196	74	0.000689485078389	0.0818701526533	0.312,1.0,0.602	0.773,1.0,1.0	-0.286
42899	ENSG00000198265	HELZ	chr17	-	67160260	67160365	67151045	67151224	67160896	67161076	42899	57,34,31	1,0,7	52,42,26	0,0,0	179	74	0.000688705711855	0.0818701526533	0.959,1.0,0.647	1.0,1.0,1.0	-0.131
10525	ENSG00000143952	VPS54	chr2	-	63947382	63947490	63944599	63944655	63949036	63949163	10525	23,12,12	1,0,1	25,20,10	1,5,3	182	74	0.000711548328186	0.0835879370584	0.903,1.0,0.83	0.91,0.619,0.575	0.21
29390	ENSG00000198492	YTHDF2	chr1	+	28742402	28743986	28738258	28738338	28768928	28769774	29390	1165,1198,1446	7,9,9	1008,1147,1308	4,0,3	1658	74	0.000710293507092	0.0835879370584	0.881,0.856,0.878	0.918,1.0,0.951	-0.085
38385	ENSG00000008517	IL32	chr16	+	3067553	3067613	3067376	3067415	3067983	3068010	38385	32,17,28	1,0,0	24,11,26	2,2,3	134	74	0.000709697574281	0.0835879370584	0.946,1.0,1.0	0.869,0.752,0.827	0.166
42408	ENSG00000196214	ZNF766	chr19	+	52277153	52277541	52269592	52269631	52282110	52282237	42408	2,1,3	1,2,0	1,1,2	0,0,0	462	74	0.000714249445363	0.0836077098987	0.243,0.074,1.0	1.0,1.0,1.0	-0.561
30908	ENSG00000172819	RARG	chr12	-	53229910	53230053	53227597	53227687	53231168	53231232	30908	7,5,0	4,0,5	6,8,6	2,0,0	217	74	0.000716798345151	0.083609587892	0.374,1.0,0.0	0.506,1.0,1.0	-0.377
10772	ENSG00000073605	GSDMB	chr17	-	39908957	39909042	39906110	39906271	39909755	39909924	10772	5,25,11	3,1,2	6,16,18	0,2,0	159	74	0.000721768447437	0.0838928748236	0.437,0.921,0.719	1.0,0.788,1.0	-0.237
39927	ENSG00000114670	NEK11	chr3	+	131273477	131273574	131243435	131243496	131349556	131350442	39927	4,0,1	1,3,0	6,1,3	0,0,0	171	74	0.000725334756947	0.0840115800941	0.634,0.0,1.0	1.0,1.0,1.0	-0.455
36763	ENSG00000198538	ZNF28	chr19	-	52808006	52808133	52797408	52801702	52817943	52818031	36763	20,7,5	1,0,1	9,6,4	1,3,2	201	74	0.000733670605301	0.08467995343	0.88,1.0,0.648	0.768,0.424,0.424	0.304
21392	ENSG00000086544	ITPKC	chr19	+	40733159	40733364	40729201	40729415	40736985	40737087	21392	52,23,43	0,0,0	45,21,34	3,1,2	279	74	0.000741192795145	0.0851821609861	1.0,1.0,1.0	0.799,0.848,0.818	0.178
43825	ENSG00000143321	HDGF	chr1	-	156758982	156759219	156755536	156755664	156766789	156766925	43825	8,9,1	4,1,0	3,6,4	0,0,0	311	74	0.000745316999278	0.0851821609861	0.322,0.682,1.0	1.0,1.0,1.0	-0.332
46151	ENSG00000090565	RAB11FIP3	chr16	+	491133	491268	488850	489000	496823	496859	46151	11,3,2	0,0,1	6,0,2	2,1,1	209	74	0.000745763239169	0.0851821609861	1.0,1.0,0.415	0.515,0.0,0.415	0.495
16384	ENSG00000160305	DIP2A	chr21	+	46534584	46534687	46534003	46534113	46537223	46537288	16384	34,21,21	0,0,0	27,21,23	1,0,6	177	74	0.000758429141192	0.0860331469744	1.0,1.0,1.0	0.919,1.0,0.616	0.155
17658	ENSG00000138078	PREPL	chr2	-	44321826	44321900	44317610	44321445	44322730	44322854	17658	125,92,83	0,0,4	125,104,78	0,6,11	148	74	0.000761032381597	0.0860331469744	1.0,1.0,0.912	1.0,0.897,0.78	0.078
43285	ENSG00000065000	AP3D1	chr19	-	2112859	2113413	2111790	2111828	2114124	2114239	43285	134,79,52	1,5,1	98,86,60	0,1,0	628	74	0.000760380616321	0.0860331469744	0.94,0.651,0.86	1.0,0.91,1.0	-0.153
25598	ENSG00000272980	RP11-517H2.6	chr6	+	167026546	167026615	167024784	167024894	167032602	167032642	25598	63,57,39	0,0,10	73,62,45	0,0,0	143	74	0.000773576344251	0.0868563099446	1.0,1.0,0.669	1.0,1.0,1.0	-0.11
28971	ENSG00000170473	WIBG	chr12	-	55927075	55927267	55913825	55914366	55927724	55927875	28971	1,3,1	1,0,0	2,1,2	0,1,3	266	74	0.000773017138139	0.0868563099446	0.218,1.0,1.0	1.0,0.218,0.156	0.281
24329	ENSG00000103148	NPRL3	chr16	-	119125	119255	112621	112775	138149	138345	24329	35,12,3	0,2,0	15,12,10	3,0,3	204	74	0.000785666659176	0.0879147675234	1.0,0.685,1.0	0.645,1.0,0.547	0.164
45410	ENSG00000138036	DYNC2LI1	chr2	+	43796717	43796795	43794456	43794643	43801638	43801709	45410	1,1,0	0,3,4	4,3,2	0,2,1	152	74	0.00079346438229	0.0884873623628	1.0,0.14,0.0	1.0,0.422,0.493	-0.258
12294	ENSG00000140650	PMM2	chr16	+	8811637	8811713	8801798	8801910	8812990	8813106	12294	62,28,34	0,2,0	67,41,26	0,3,8	150	74	0.000796832533587	0.0885637775546	1.0,0.874,1.0	1.0,0.871,0.616	0.129
29738	ENSG00000074603	DPP8	chr15	-	65515655	65515791	65512294	65512564	65517485	65517704	29738	9,10,5	0,1,0	3,9,3	0,2,3	210	74	0.000806237625573	0.0893084027522	1.0,0.779,1.0	1.0,0.613,0.261	0.302
5847	ENSG00000134046	MBD2	chr18	-	54187713	54187837	54164522	54164700	54188873	54189011	5847	1,9,2	2,4,20	5,6,7	0,0,5	198	74	0.000815426530883	0.0900241798811	0.157,0.457,0.036	1.0,1.0,0.344	-0.565
25151	ENSG00000120798	NR2C1	chr12	-	95028386	95028509	95025149	95025255	95049067	95049233	25151	101,83,86	2,3,4	98,74,77	0,0,0	197	74	0.000822377643161	0.0904889533358	0.95,0.912,0.89	1.0,1.0,1.0	-0.083
6885	ENSG00000152292	SH2D6	chr2	+	85436465	85436594	85435412	85435496	85436836	85436921	6885	7,6,1	1,0,0	3,3,4	2,1,1	203	74	0.000831187083512	0.0911544372981	0.718,1.0,1.0	0.354,0.522,0.593	0.416
53124	ENSG00000092841	MYL6	chr12	+	56159586	56159730	56158683	56158711	56159974	56160343	53124	10726,10743,8596	82,73,77	9813,6880,7613	146,59,84	218	74	0.000835296041057	0.0913017295208	0.978,0.98,0.974	0.958,0.975,0.969	0.01
12293	ENSG00000140650	PMM2	chr16	+	8811641	8811713	8801798	8801910	8812990	8813106	12293	62,21,32	0,2,0	62,40,24	0,3,8	146	74	0.000843229875752	0.0918647465299	1.0,0.842,1.0	1.0,0.871,0.603	0.123
35518	ENSG00000105426	PTPRS	chr19	-	5216719	5216767	5215497	5215595	5218419	5218532	35518	13,1,1	69,36,40	0,0,2	35,44,29	122	74	0.000849452023709	0.0920843283499	0.103,0.017,0.015	0.0,0.0,0.04	0.032
48077	ENSG00000135926	TMBIM1	chr2	-	218285762	218285938	218281939	218282181	218292465	218292586	48077	2,1,2	1,3,0	2,0,1	0,1,0	250	74	0.000850824603051	0.0920843283499	0.372,0.09,1.0	1.0,0.0,1.0	-0.179
34424	ENSG00000115694	STK25	chr2	-	241500739	241501077	241500172	241500281	241501477	241501526	34424	119,51,48	4,0,3	79,49,30	0,0,0	412	74	0.00087353988083	0.0942338283209	0.842,1.0,0.742	1.0,1.0,1.0	-0.139
22910	ENSG00000156170	NDUFAF6	chr8	+	95036370	95036494	95035453	95035576	95041569	95041626	22910	21,17,21	69,65,46	16,13,7	123,54,68	198	74	0.000883567797648	0.0950051237797	0.102,0.089,0.146	0.046,0.083,0.037	0.057
38967	ENSG00000154358	OBSCN	chr1	+	228352950	228353062	228351320	228351450	228356150	228356193	38967	3,6,4	0,3,2	3,6,4	0,1,0	186	74	0.00090369785621	0.0968541111477	1.0,0.443,0.443	1.0,0.705,1.0	-0.273
35819	ENSG00000127540	UQCR11	chr19	-	1602293	1602426	1599411	1599560	1605359	1605443	35819	3,1,9	91,130,77	8,2,9	41,18,57	207	74	0.000906639461767	0.0968549146697	0.012,0.003,0.04	0.065,0.038,0.053	-0.034
27533	ENSG00000152683	SLC30A6	chr2	+	32177476	32177596	32175318	32175361	32184272	32184338	27533	8,6,3	34,14,6	1,4,0	40,17,10	194	74	0.000910511971566	0.0969548392948	0.082,0.141,0.16	0.009,0.082,0.0	0.097
10036	ENSG00000072134	EPN2	chr17	+	19313125	19313279	19312051	19312144	19328710	19328887	10036	28,10,19	2,0,4	15,8,15	0,0,0	228	74	0.000939683844463	0.0997394331374	0.82,1.0,0.607	1.0,1.0,1.0	-0.191
31089	ENSG00000104450	SPAG1	chr8	+	100233410	100233537	100231155	100231288	100239239	100239404	31089	92,54,41	2,0,2	109,50,29	7,9,1	201	74	0.00094480829464	0.0999619288656	0.944,1.0,0.883	0.851,0.672,0.914	0.13
25167	ENSG00000120798	NR2C1	chr12	-	95031348	95031488	95028386	95028524	95049067	95049492	25167	108,69,88	2,3,4	100,100,75	1,0,0	214	74	0.000967988943501	0.101060410017	0.949,0.888,0.884	0.972,1.0,1.0	-0.084
40868	ENSG00000114021	NIT2	chr3	+	100345584	100346255	100341072	100341161	100348802	100348881	40868	531,502,443	1,0,1	619,514,446	7,5,0	745	74	0.000967389743953	0.101060410017	0.981,1.0,0.978	0.898,0.911,1.0	0.05
810	ENSG00000186448	ZNF197	chr3	+	44630813	44630946	44629073	44629544	44631061	44631221	810	3,2,3	4,1,3	0,0,2	6,9,2	207	74	0.000970498333091	0.101060410017	0.211,0.417,0.263	0.0,0.0,0.263	0.209
8720	ENSG00000179151	EDC3	chr15	-	74687090	74687179	74676940	74677022	74695879	74696000	8720	5,1,2	4,0,1	5,3,1	0,0,0	163	74	0.000963542043376	0.101060410017	0.362,1.0,0.476	1.0,1.0,1.0	-0.387
8929	ENSG00000166478	ZNF143	chr11	+	9472676	9472769	9471301	9471420	9473940	9474024	8929	93,82,81	8,3,0	58,100,96	1,1,0	167	74	0.000958420908386	0.101060410017	0.837,0.924,1.0	0.963,0.978,1.0	-0.06
22363	ENSG00000100483	VCPKMT	chr14	-	50112614	50112719	50108641	50109713	50114284	50114404	22363	8,6,4	1,0,1	6,6,2	2,2,2	179	74	0.000985148898633	0.101942837442	0.768,1.0,0.623	0.554,0.554,0.292	0.33
30220	ENSG00000139579	NABP2	chr12	+	56223583	56223712	56222014	56222199	56224833	56224935	30220	0,0,0	4,4,1	4,3,1	8,6,5	203	74	0.000984066362254	0.101942837442	0.0,0.0,0.0	0.154,0.154,0.068	-0.125
27004	ENSG00000116560	SFPQ	chr1	-	35177318	35177399	35176377	35176474	35177988	35179246	27004	100,218,185	3,0,1	94,157,151	4,5,5	155	74	0.00098867681278	0.101988192468	0.941,1.0,0.989	0.918,0.937,0.935	0.047
25161	ENSG00000120798	NR2C1	chr12	-	95028386	95028524	95025149	95025255	95049067	95049233	25161	116,92,95	2,3,4	106,81,86	0,0,0	212	74	0.000992373895914	0.102050661384	0.953,0.915,0.892	1.0,1.0,1.0	-0.08
31119	ENSG00000103876	FAH	chr15	+	80173013	80173144	80168263	80168316	80175015	80175092	31119	68,33,25	5,1,1	43,22,19	0,0,0	205	74	0.00102356515473	0.104931322229	0.831,0.923,0.9	1.0,1.0,1.0	-0.115
45082	ENSG00000140479	PCSK6	chr15	-	101364998	101365044	101346372	101347777	101366195	101366332	45082	3,2,3	1,0,0	3,3,1	3,0,2	120	74	0.00102981277933	0.105244953083	0.649,1.0,1.0	0.381,1.0,0.236	0.344
15257	ENSG00000137449	CPEB2	chr4	+	15008337	15008427	15007304	15007586	15017187	15017278	15257	1,6,2	6,1,1	2,7,7	2,0,0	164	74	0.00106966400969	0.108980274567	0.07,0.73,0.474	0.311,1.0,1.0	-0.346
5140	ENSG00000172167	MTBP	chr8	+	120509933	120510029	120506705	120506861	120515924	120516191	5140	31,27,20	0,0,0	42,22,26	2,0,5	170	74	0.00108099083292	0.109795407368	1.0,1.0,1.0	0.901,1.0,0.694	0.135
37540	ENSG00000123552	USP45	chr6	-	99445796	99446463	99443564	99443662	99464603	99464747	37540	34,13,10	0,1,0	32,17,19	2,3,0	741	74	0.00108448620711	0.109812545082	1.0,0.565,1.0	0.615,0.361,1.0	0.196
25356	ENSG00000100890	KIAA0391	chr14	+	35126734	35126782	35122721	35122910	35127478	35127611	25356	20,10,12	3,1,2	35,17,13	1,0,0	122	74	0.00109056313628	0.110090180821	0.802,0.858,0.784	0.955,1.0,1.0	-0.17
42058	ENSG00000162585	FAAP20	chr1	-	2192646	2192975	2189579	2189781	2193638	2193910	42058	8,5,3	1,5,4	12,2,9	0,1,1	403	74	0.00109584428488	0.110286036109	0.595,0.155,0.121	1.0,0.269,0.623	-0.34
50932	ENSG00000134138	MEIS2	chr15	-	37097966	37098199	37095563	37095614	37100891	37101279	50932	4,1,2	1,0,3	2,1,1	0,0,1	307	74	0.00111328087879	0.111700309449	0.491,1.0,0.138	1.0,1.0,0.194	-0.188
1454	ENSG00000262304	TRPV1	chr17	-	3621236	3621412	3615336	3615537	3623338	3623491	1454	24,8,9	2,0,0	23,13,8	0,2,4	250	74	0.00111817911134	0.111732059399	0.78,1.0,1.0	1.0,0.658,0.372	0.25
18245	ENSG00000157796	WDR19	chr4	+	39217133	39217240	39216095	39216210	39217982	39218105	18245	14,7,8	0,0,2	24,16,8	4,6,1	181	74	0.00112036690885	0.111732059399	1.0,1.0,0.621	0.71,0.522,0.766	0.208
33574	ENSG00000175309	PHYKPL	chr5	-	178231404	178231523	178229939	178230099	178231668	178231866	33574	26,9,10	7,0,0	13,6,16	0,0,0	193	74	0.00112785650651	0.111805075495	0.587,1.0,1.0	1.0,1.0,1.0	-0.138
36205	ENSG00000137288	UQCC2	chr6	-	33700443	33700513	33696760	33697750	33701345	33701420	36205	981,1079,858	11,22,22	872,790,702	5,4,11	144	74	0.00113126007923	0.111805075495	0.979,0.962,0.952	0.989,0.99,0.97	-0.019
740	ENSG00000273345	CTD-2410N18.4	chr5	-	134312291	134312380	134308137	134308466	134321790	134321903	740	5,9,10	3,3,3	14,22,5	1,1,1	163	74	0.00112859025938	0.111805075495	0.431,0.577,0.602	0.864,0.909,0.694	-0.286
11761	ENSG00000144362	PHOSPHO2	chr2	+	169697864	169697982	169697360	169697531	169700945	169701706	11761	3,0,1	2,1,0	3,1,3	1,1,0	192	74	0.00114554330194	0.112878759394	0.366,0.0,1.0	0.536,0.278,1.0	-0.149
43841	ENSG00000168259	DNAJC7	chr17	-	41987594	41987694	41983562	41983636	41987818	41987910	43841	13,25,29	216,314,204	7,11,12	220,262,199	174	74	0.00114993537994	0.112974306226	0.025,0.033,0.057	0.013,0.018,0.025	0.02
37338	ENSG00000121897	LIAS	chr4	+	39462195	39462289	39460789	39460962	39463524	39463605	37338	48,41,27	3,2,2	56,44,35	0,0,0	168	74	0.0011599635579	0.11362135622	0.876,0.9,0.856	1.0,1.0,1.0	-0.123
54541	ENSG00000173715	C11orf80	chr11	+	66756352	66756505	66748378	66748517	66759042	66759084	54541	16,11,5	2,0,0	3,13,7	3,3,0	227	74	0.00117952431524	0.115195555166	0.723,1.0,1.0	0.246,0.586,1.0	0.297
25152	ENSG00000120798	NR2C1	chr12	-	95028386	95028509	95025149	95025255	95031348	95031488	25152	105,86,85	0,3,6	105,78,79	0,0,0	197	74	0.00118600815295	0.115487106575	1.0,0.915,0.842	1.0,1.0,1.0	-0.081
43936	ENSG00000034677	RNF19A	chr8	-	100259853	100259997	100257058	100259246	100261541	100261755	43936	180,250,292	0,9,10	167,262,255	1,2,2	218	74	0.00119593594074	0.116111310011	1.0,0.904,0.908	0.983,0.978,0.977	-0.042
53657	ENSG00000117523	PRRC2C	chr1	+	171571319	171571421	171568246	171568339	171574926	171575128	53657	106,16,22	0,0,2	71,57,24	4,2,4	176	74	0.001220398902	0.118138908372	1.0,1.0,0.822	0.882,0.923,0.716	0.1
11469	ENSG00000175727	MLXIP	chr12	+	122132291	122132383	122130843	122130933	122133347	122133987	11469	30,9,10	3,1,6	9,12,13	2,0,0	166	74	0.00123423362957	0.11854405809	0.817,0.8,0.426	0.667,1.0,1.0	-0.208
15884	ENSG00000184014	DENND5A	chr11	-	9143402	9143485	9142721	9142845	9144096	9144278	15884	96,80,55	3,5,7	51,62,48	0,0,3	157	74	0.00123259644815	0.11854405809	0.938,0.883,0.787	1.0,1.0,0.883	-0.092
38101	ENSG00000104365	IKBKB	chr8	+	42329123	42329214	42325969	42326097	42330913	42332455	38101	66,31,23	6,5,3	38,25,28	1,2,0	165	74	0.00123805550492	0.11854405809	0.831,0.735,0.775	0.945,0.849,1.0	-0.151
5557	ENSG00000204138	PHACTR4	chr1	+	28457831	28457855	28407409	28407463	28459084	28459258	5557	1,0,0	1,2,3	2,2,1	3,4,2	98	74	0.00123894880464	0.11854405809	0.43,0.0,0.0	0.335,0.274,0.274	-0.151
10147	ENSG00000124788	ATXN1	chr6	-	16753232	16753347	16657775	16657901	16761297	16761476	10147	23,9,10	6,8,8	16,16,14	0,0,5	189	74	0.00125373347401	0.119302707259	0.6,0.306,0.329	1.0,1.0,0.523	-0.429
10280	ENSG00000151116	UEVLD	chr11	-	18534329	18534453	18532280	18532487	18536405	18536469	10280	60,51,47	10,5,3	45,74,51	1,3,1	198	74	0.00125517483478	0.119302707259	0.692,0.792,0.854	0.944,0.902,0.95	-0.153
36439	ENSG00000138162	TACC2	chr10	+	122215390	122215451	122210396	122211708	122216626	122216828	36439	75,38,14	1,8,4	45,43,26	0,0,3	135	74	0.00125970064328	0.119302707259	0.976,0.723,0.657	1.0,1.0,0.826	-0.157
6647	ENSG00000149657	LSM14B	chr20	+	62127584	62127701	62126303	62126439	62129784	62129952	6647	4,1,1	0,1,3	1,3,1	0,0,0	191	74	0.00126133428759	0.119302707259	1.0,0.279,0.114	1.0,1.0,1.0	-0.536
1269	ENSG00000255339	RP11-411B6.6	chr10	-	100507424	100507567	100506320	100506420	100507907	100508051	1269	13,6,14	4,0,2	9,6,11	0,0,2	217	74	0.0012713418836	0.119708396423	0.526,1.0,0.705	1.0,1.0,0.652	-0.14
37372	ENSG00000160325	CACFD1	chr9	+	133468339	133468464	133467920	133468028	133468562	133470787	37372	4,0,3	3,4,4	0,0,0	3,1,2	199	74	0.00127287631459	0.119708396423	0.331,0.0,0.218	0.0,0.0,0.0	0.183
39529	ENSG00000134698	AGO4	chr1	+	35832436	35832570	35832056	35832185	35833989	35834174	39529	12,10,4	1,1,3	13,15,8	0,0,0	208	74	0.00128685037409	0.12067878082	0.81,0.781,0.322	1.0,1.0,1.0	-0.362
51442	ENSG00000042493	CAPG	chr2	-	85413142	85413244	85402122	85402158	85413832	85413974	51442	19,11,9	6,0,1	17,25,8	0,2,0	176	74	0.00129405597113	0.121010729765	0.571,1.0,0.791	1.0,0.84,1.0	-0.159
42898	ENSG00000198265	HELZ	chr17	-	67160260	67160362	67151045	67151224	67160896	67161076	42898	69,45,41	1,0,7	51,58,47	0,0,0	176	74	0.00133672160355	0.124647401506	0.967,1.0,0.711	1.0,1.0,1.0	-0.107
33313	ENSG00000141580	WDR45B	chr17	-	82630920	82631022	82627203	82627291	82643948	82644023	33313	189,166,243	6,17,16	207,265,252	3,8,8	176	74	0.00138653340629	0.128313654321	0.93,0.804,0.865	0.967,0.933,0.93	-0.077
52352	ENSG00000186001	LRCH3	chr3	+	197866111	197866219	197865422	197865471	197870159	197870176	52352	45,14,26	0,0,0	23,17,15	0,2,4	182	74	0.00138769992707	0.128313654321	1.0,1.0,1.0	1.0,0.776,0.604	0.207
7232	ENSG00000075413	MARK3	chr14	+	103500155	103500200	103491776	103492034	103502881	103503282	7232	7,6,4	46,61,49	2,1,1	23,53,61	119	74	0.00138697039491	0.128313654321	0.086,0.058,0.048	0.051,0.012,0.01	0.04
10040	ENSG00000072134	EPN2	chr17	+	19313122	19313279	19312051	19312144	19328710	19328887	10040	33,10,24	2,0,4	20,8,12	0,0,0	231	74	0.00142123126727	0.13104705065	0.841,1.0,0.658	1.0,1.0,1.0	-0.167
53596	ENSG00000081177	EXD2	chr14	+	69203916	69204000	69191530	69191591	69209423	69209803	53596	9,3,3	2,3,0	2,2,3	0,0,0	158	74	0.0014298257242	0.1314722762	0.678,0.319,1.0	1.0,1.0,1.0	-0.334
10576	ENSG00000119537	KDSR	chr18	-	63338799	63338883	63331382	63331901	63350887	63351079	10576	65,42,66	2,1,5	45,69,59	0,0,0	158	74	0.00145011722651	0.132233065323	0.938,0.952,0.861	1.0,1.0,1.0	-0.083
12540	ENSG00000223414	LINC00473	chr6	-	165949254	165949914	165946771	165947220	165987528	165987991	12540	311,269,280	5,4,5	203,202,210	0,0,3	734	74	0.00144656253201	0.132233065323	0.862,0.871,0.85	1.0,1.0,0.876	-0.098
29381	ENSG00000174915	PTDSS2	chr11	+	473894	473977	460186	460288	479084	479090	29381	68,40,39	3,2,5	56,39,28	0,0,2	157	74	0.0014492363249	0.132233065323	0.914,0.904,0.786	1.0,1.0,0.868	-0.088
14512	ENSG00000171469	ZNF561	chr19	-	9620915	9621049	9619431	9619582	9621161	9621234	14512	7,3,3	1,0,1	5,7,2	2,3,2	208	74	0.00146132929911	0.132523297153	0.713,1.0,0.516	0.471,0.454,0.262	0.347
54343	ENSG00000137309	HMGA1	chr6	+	34237203	34237317	34236872	34236963	34240736	34240915	54343	3,7,1	10,3,3	0,0,2	5,4,3	188	74	0.00146115837806	0.132523297153	0.106,0.479,0.116	0.0,0.0,0.208	0.164
53348	ENSG00000198270	TMEM116	chr12	-	111965594	111965759	111938183	111938210	111991757	111991889	53348	11,10,7	0,0,1	12,8,11	2,2,1	239	74	0.0014673795732	0.132707396469	1.0,1.0,0.684	0.65,0.553,0.773	0.236
21752	ENSG00000214595	EML6	chr2	+	54952593	54952692	54950649	54950779	54953982	54954156	21752	7,4,5	1,0,5	5,2,7	0,0,1	173	74	0.00149896003912	0.135193089867	0.75,1.0,0.3	1.0,1.0,0.75	-0.233
43620	ENSG00000100567	PSMA3	chr14	+	58260968	58261020	58257924	58257998	58263704	58263770	43620	722,403,288	6,12,6	937,331,329	2,0,5	126	74	0.00152137257314	0.136840622996	0.986,0.952,0.966	0.996,1.0,0.975	-0.022
13240	ENSG00000165233	C9orf89	chr9	+	93111878	93111938	93110567	93110721	93112217	93112289	13240	42,27,25	2,4,2	23,9,19	0,0,1	134	74	0.00153451513029	0.137647675138	0.921,0.788,0.873	1.0,1.0,0.913	-0.11
14184	ENSG00000176225	RTTN	chr18	-	70005197	70005267	70003792	70004236	70017406	70017674	14184	72,77,72	0,0,0	53,99,61	0,4,5	144	74	0.00155746601039	0.138663209505	1.0,1.0,1.0	1.0,0.927,0.862	0.07
2987	ENSG00000169180	XPO6	chr16	-	28208986	28209055	28180940	28181031	28211365	28211920	2987	7,1,0	22,4,5	0,0,0	10,3,1	143	74	0.00155481134329	0.138663209505	0.141,0.115,0.0	0.0,0.0,0.0	0.085
4931	ENSG00000084693	AGBL5	chr2	+	27069047	27069094	27068631	27068744	27069572	27069706	4931	1,5,1	0,0,0	2,2,2	1,1,1	121	74	0.00155843837402	0.138663209505	1.0,1.0,1.0	0.55,0.55,0.55	0.45
30912	ENSG00000172819	RARG	chr12	-	53229841	53230053	53227634	53227687	53231168	53231232	30912	5,2,2	4,0,5	4,6,4	2,0,0	286	74	0.00156957844242	0.13927899028	0.244,1.0,0.094	0.341,1.0,1.0	-0.334
22528	ENSG00000107159	CA9	chr9	+	35676296	35676389	35676063	35676206	35677789	35677856	22528	178,174,315	2,5,8	54,45,216	1,0,0	167	74	0.00159739565971	0.14135843386	0.975,0.939,0.946	0.96,1.0,1.0	-0.033
45757	ENSG00000140153	WDR20	chr14	+	102208602	102209862	102139892	102140172	102222829	102223667	45757	195,151,175	3,4,0	136,124,153	0,2,0	1334	74	0.00160157692407	0.14135843386	0.783,0.677,1.0	1.0,0.775,1.0	-0.105
10302	ENSG00000196428	TSC22D2	chr3	+	150423048	150423120	150411178	150411308	150438197	150438354	10302	0,1,2	1,0,0	0,2,2	1,1,1	146	74	0.001640241258	0.14286111854	0.0,1.0,1.0	0.0,0.503,0.503	0.331
32302	ENSG00000138386	NAB1	chr2	+	190655976	190656153	190649845	190649982	190659157	190659995	32302	25,19,37	2,0,0	26,41,21	2,5,1	251	74	0.00164005668378	0.14286111854	0.787,1.0,1.0	0.793,0.707,0.861	0.142
40498	ENSG00000143756	FBXO28	chr1	+	224134073	224134212	224130471	224130581	224157351	224158150	40498	161,68,56	6,4,2	126,100,57	0,0,3	213	74	0.00163240531782	0.14286111854	0.903,0.855,0.907	1.0,1.0,0.868	-0.068
40733	ENSG00000102531	FNDC3A	chr13	+	49196876	49196990	49191208	49191384	49197724	49197874	40733	147,146,172	0,0,12	144,197,155	0,0,2	188	74	0.00162549403	0.14286111854	1.0,1.0,0.849	1.0,1.0,0.968	-0.04
53228	ENSG00000114098	ARMC8	chr3	+	138188400	138188530	138187341	138187599	138221925	138221997	53228	5,3,5	1,1,2	6,3,1	0,0,1	204	74	0.00163568111429	0.14286111854	0.645,0.521,0.476	1.0,1.0,0.266	-0.208
18048	ENSG00000214078	CPNE1	chr20	-	35658929	35658982	35632794	35632923	35664759	35664900	18048	4,3,0	1,0,1	1,2,0	1,2,1	127	74	0.00166133022294	0.144055506518	0.7,1.0,0.0	0.368,0.368,0.0	0.321
23762	ENSG00000042317	SPATA7	chr14	+	88415204	88415266	88396155	88396203	88416710	88416844	23762	0,1,0	2,5,1	3,2,1	5,4,1	136	74	0.00166268245936	0.144055506518	0.0,0.098,0.0	0.246,0.214,0.352	-0.238
51691	ENSG00000114125	RNF7	chr3	+	141742643	141742907	141738318	141738509	141743508	141743556	51691	35,41,39	10,11,14	26,41,35	3,5,2	338	74	0.00168295000167	0.145429789411	0.434,0.449,0.379	0.655,0.642,0.793	-0.276
41153	ENSG00000169398	PTK2	chr8	-	140948665	140948723	140890542	140890769	141001124	141001285	41153	3,6,1	1,0,0	2,3,2	1,1,1	132	74	0.00170338688726	0.146811491249	0.627,1.0,1.0	0.529,0.627,0.529	0.314
11168	ENSG00000119929	CUTC	chr10	+	99722917	99723110	99702557	99702673	99736245	99736317	11168	1,1,5	0,0,2	1,1,6	1,3,0	267	74	0.00170984892898	0.14698466965	1.0,1.0,0.409	0.217,0.085,1.0	0.369
4554	ENSG00000105676	ARMC6	chr19	+	19034130	19034238	19033663	19033930	19042710	19042877	4554	4,4,0	2,1,1	6,3,2	0,0,1	182	74	0.00171600140876	0.147130406502	0.448,0.619,0.0	1.0,1.0,0.448	-0.46
53794	ENSG00000095794	CREM	chr10	+	35148367	35148491	35127101	35127193	35178888	35178986	53794	121,46,33	1,12,3	131,48,44	2,1,1	198	74	0.00173047077184	0.147986632587	0.978,0.589,0.804	0.961,0.947,0.943	-0.16
32985	ENSG00000100503	NIN	chr14	-	50744242	50744365	50743415	50743529	50747991	50748105	32985	43,19,12	0,3,3	20,26,20	0,0,0	197	74	0.00174120295157	0.148519662613	1.0,0.704,0.6	1.0,1.0,1.0	-0.232
27969	ENSG00000183077	AFMID	chr17	+	78204655	78204741	78202702	78202751	78204827	78204900	27969	8,9,2	2,0,0	8,5,3	5,0,1	160	74	0.00174930348832	0.148826051932	0.649,1.0,1.0	0.425,1.0,0.581	0.214
42057	ENSG00000162585	FAAP20	chr1	-	2192844	2192975	2189712	2189781	2193638	2193910	42057	8,10,5	1,5,4	9,1,11	0,1,1	205	74	0.0017549642337	0.148871726303	0.743,0.419,0.311	1.0,0.265,0.799	-0.197
44679	ENSG00000166263	STXBP4	chr17	+	55007505	55007597	55000807	55000883	55031167	55031264	44679	20,10,4	0,2,0	33,11,3	1,2,3	166	74	0.00175886014111	0.148871726303	1.0,0.69,1.0	0.936,0.71,0.308	0.245
5443	ENSG00000249859	PVT1	chr8	+	128082752	128082848	128070159	128070361	128096517	128096656	5443	4,2,1	0,4,0	2,2,0	11,5,10	170	74	0.00176712252931	0.149188528625	1.0,0.179,1.0	0.073,0.148,0.0	0.653
44173	ENSG00000007541	PIGQ	chr16	+	580182	580263	579068	579180	580857	580972	44173	75,25,21	2,4,2	43,9,19	0,0,1	155	74	0.00177407695952	0.149393572535	0.947,0.749,0.834	1.0,1.0,0.901	-0.124
14517	ENSG00000171469	ZNF561	chr19	-	9620915	9620963	9619431	9619582	9621161	9621222	14517	5,2,2	1,0,1	4,6,1	2,3,2	122	74	0.00178765990549	0.149489220128	0.752,1.0,0.548	0.548,0.548,0.233	0.324
54162	ENSG00000137502	RAB30	chr11	-	82994038	82994122	82987586	82987770	82997223	82997324	54162	64,38,23	4,6,10	73,36,37	3,1,2	158	74	0.00178761899612	0.149489220128	0.882,0.748,0.519	0.919,0.944,0.897	-0.204
54199	ENSG00000100296	THOC5	chr22	-	29550727	29550843	29549051	29549158	29553447	29553655	54199	26,7,6	3,1,1	20,14,9	0,0,0	190	74	0.00178879860498	0.149489220128	0.771,0.732,0.7	1.0,1.0,1.0	-0.266
14690	ENSG00000138430	OLA1	chr2	-	174246714	174246815	174229307	174229451	174248451	174248475	14690	189,216,135	5,18,5	146,176,130	3,2,3	175	74	0.00182480743653	0.152113367373	0.941,0.835,0.919	0.954,0.974,0.948	-0.06
3980	ENSG00000006194	ZNF263	chr16	+	3285680	3285754	3283505	3284205	3286022	3286149	3980	4,6,11	5,4,2	6,13,9	1,0,2	148	74	0.00185730014496	0.154431933968	0.286,0.429,0.733	0.75,1.0,0.692	-0.331
15732	ENSG00000009335	UBE3C	chr7	+	157169047	157169122	157163809	157163863	157170303	157170450	15732	89,23,23	0,2,0	38,43,16	0,9,0	149	74	0.00188379486598	0.155849795805	1.0,0.851,1.0	1.0,0.704,1.0	0.049
45759	ENSG00000140153	WDR20	chr14	+	102194937	102195120	102139851	102140172	102222829	102223358	45759	18,13,14	3,4,0	14,18,11	0,2,0	257	74	0.00188121138796	0.155849795805	0.633,0.483,1.0	1.0,0.722,1.0	-0.202
17346	ENSG00000262633	RP11-156P1.2	chr17	+	46935028	46935169	46932066	46932199	46966533	46966626	17346	217,178,133	0,3,8	184,159,141	0,1,0	215	74	0.00189529411154	0.156019098808	1.0,0.953,0.851	1.0,0.982,1.0	-0.059
25745	ENSG00000106829	TLE4	chr9	+	79627373	79627448	79612655	79612718	79652592	79652794	25745	15,3,4	2,4,0	4,3,6	1,0,0	149	74	0.00189416472176	0.156019098808	0.788,0.271,1.0	0.665,1.0,1.0	-0.202
13984	ENSG00000164089	ETNPPL	chr4	-	108746761	108746851	108746398	108746529	108748004	108748159	13984	96,73,56	5,6,10	122,84,77	1,4,3	164	74	0.00195151463057	0.160247507351	0.897,0.846,0.716	0.982,0.905,0.921	-0.116
41608	ENSG00000114346	ECT2	chr3	+	172752149	172752472	172750725	172750857	172754508	172754660	41608	65,32,14	73,63,23	29,22,8	60,73,29	397	74	0.00195712202185	0.160309176033	0.142,0.086,0.102	0.083,0.053,0.049	0.048
50885	ENSG00000263072	ZNF213-AS1	chr16	-	3132849	3133194	3131756	3132103	3134629	3134856	50885	18,15,18	7,2,1	14,10,13	0,2,0	419	74	0.00197193096258	0.161122378898	0.312,0.57,0.761	1.0,0.469,1.0	-0.275
4394	ENSG00000005483	KMT2E	chr7	+	105066726	105066807	105040952	105041023	105073618	105073677	4394	25,33,39	3,2,3	39,39,27	2,0,0	155	74	0.00197829889048	0.161243571296	0.799,0.887,0.861	0.903,1.0,1.0	-0.119
19353	ENSG00000151726	ACSL1	chr4	-	184765890	184765986	184764852	184764925	184766621	184766756	19353	49,21,26	8,0,0	23,18,20	1,0,0	170	74	0.00201886389488	0.16414457431	0.727,1.0,1.0	0.909,1.0,1.0	-0.061
50173	ENSG00000143633	C1orf131	chr1	-	231226390	231226492	231225502	231225523	231226738	231226825	50173	4,3,10	55,18,13	1,1,3	57,16,19	176	74	0.00203114468468	0.164737312141	0.03,0.065,0.244	0.007,0.026,0.062	0.081
22189	ENSG00000142856	ITGB3BP	chr1	-	63478763	63478833	63457683	63458373	63508527	63508570	22189	28,10,15	0,0,0	24,14,8	3,0,3	144	74	0.00204956441357	0.165823826696	1.0,1.0,1.0	0.804,1.0,0.578	0.206
10035	ENSG00000072134	EPN2	chr17	+	19313104	19313279	19312051	19312144	19328710	19328887	10035	45,13,24	2,0,4	22,21,25	0,0,0	249	74	0.00205822011859	0.166116983165	0.87,1.0,0.641	1.0,1.0,1.0	-0.163
34331	ENSG00000132359	RAP1GAP2	chr17	+	3005340	3005440	2998220	2998376	3005954	3006041	34331	35,19,5	1,2,3	15,14,9	0,1,0	174	74	0.00208238105566	0.166507229712	0.937,0.802,0.415	1.0,0.856,1.0	-0.234
35590	ENSG00000115966	ATF2	chr2	-	175111567	175111654	175097443	175097593	175113993	175114108	35590	79,85,80	0,4,5	87,137,82	0,1,0	161	74	0.00208323192581	0.166507229712	1.0,0.907,0.88	1.0,0.984,1.0	-0.066
4853	ENSG00000146463	ZMYM4	chr1	+	35358924	35359446	35325359	35325405	35370028	35370113	4853	94,16,23	0,3,2	73,55,15	0,0,0	596	74	0.00207544300887	0.166507229712	1.0,0.398,0.588	1.0,1.0,1.0	-0.338
52414	ENSG00000111011	RSRC2	chr12	-	122520503	122520581	122518839	122519051	122521384	122521428	52414	14,6,23	5,9,9	14,11,30	0,6,0	152	74	0.00207385158929	0.166507229712	0.577,0.245,0.554	1.0,0.472,1.0	-0.365
3335	ENSG00000258315	C17orf49	chr17	+	7016909	7017014	7016494	7016685	7017256	7017375	3335	120,205,138	9,6,12	66,112,132	12,16,14	179	74	0.00209191897933	0.166797694463	0.846,0.934,0.826	0.695,0.743,0.796	0.124
22792	ENSG00000150076	CCDC7	chr10	+	32675664	32675813	32584231	32584304	32685969	32686080	22792	4,2,2	1,1,1	3,3,0	0,0,1	223	74	0.00212200433092	0.167711304199	0.57,0.399,0.399	1.0,1.0,0.0	-0.211
27525	ENSG00000152683	SLC30A6	chr2	+	32197343	32197392	32193888	32193983	32197706	32197826	27525	31,14,4	3,1,1	27,22,13	9,10,4	123	74	0.00212369964118	0.167711304199	0.861,0.894,0.706	0.643,0.57,0.662	0.195
50532	ENSG00000165219	GAPVD1	chr9	+	125335171	125335252	125332509	125332629	125337017	125337095	50532	2,1,1	30,12,7	10,3,1	14,14,9	155	74	0.00211558452625	0.167711304199	0.031,0.038,0.064	0.254,0.093,0.05	-0.088
51618	ENSG00000064652	SNX24	chr5	+	123001939	123002080	123001404	123001437	123007681	123008610	51618	55,45,31	0,2,0	52,60,29	0,5,3	215	74	0.00211044295979	0.167711304199	1.0,0.886,1.0	1.0,0.805,0.769	0.104
2312	ENSG00000131508	UBE2D2	chr5	+	139614696	139614774	139600371	139600435	139623367	139623461	2312	7,8,6	0,0,1	16,10,7	2,2,1	152	74	0.00213066125771	0.167859494313	1.0,1.0,0.745	0.796,0.709,0.773	0.156
26348	ENSG00000241852	C8orf58	chr8	+	22602560	22602643	22602199	22602312	22603194	22604133	26348	3,5,1	3,3,7	0,0,2	2,1,5	157	74	0.00213889513191	0.167974661594	0.32,0.44,0.063	0.0,0.0,0.159	0.221
743	ENSG00000273345	CTD-2410N18.4	chr5	-	134319357	134319497	134308137	134308466	134321790	134321903	743	30,13,8	3,3,3	40,24,13	1,1,1	214	74	0.00214230028873	0.167974661594	0.776,0.6,0.48	0.933,0.892,0.818	-0.262
19948	ENSG00000151881	C5orf28	chr5	-	43476113	43476258	43453657	43454043	43479889	43479987	19948	24,15,16	6,1,0	45,19,22	2,0,0	219	74	0.00216752905891	0.168550455319	0.575,0.835,1.0	0.884,1.0,1.0	-0.158
32562	ENSG00000172053	QARS	chr3	-	49097991	49098117	49095932	49096079	49098191	49098258	32562	944,1129,990	17,6,13	735,984,891	23,13,24	200	74	0.00216949766669	0.168550455319	0.954,0.986,0.966	0.922,0.966,0.932	0.029
36905	ENSG00000150477	KIAA1328	chr18	+	37084124	37084232	37066889	37067545	37160199	37160381	36905	3,3,2	0,0,0	2,3,3	2,1,1	182	74	0.00217006796457	0.168550455319	1.0,1.0,1.0	0.289,0.55,0.55	0.537
9986	ENSG00000239282	GATSL3	chr22	-	30286262	30286376	30286015	30286098	30286824	30286948	9986	5,10,8	0,2,1	0,2,7	1,3,2	188	74	0.00215881891024	0.168550455319	1.0,0.663,0.759	0.0,0.208,0.579	0.545
27334	ENSG00000011405	PIK3C2A	chr11	-	17147516	17147628	17145862	17145942	17148666	17148787	27334	41,10,9	0,0,1	38,13,10	0,4,2	186	74	0.00218040585269	0.168955861965	1.0,1.0,0.782	1.0,0.564,0.665	0.184
37795	ENSG00000122390	NAA60	chr16	+	3447481	3447620	3443687	3443893	3448470	3448540	37795	8,5,4	0,1,1	8,7,1	1,4,1	213	74	0.00221523860274	0.171252988938	1.0,0.635,0.582	0.735,0.378,0.258	0.282
50380	ENSG00000080200	CRYBG3	chr3	+	97892859	97892993	97889354	97889390	97895958	97896085	50380	22,9,24	0,1,5	16,20,14	0,1,0	208	74	0.00223181658614	0.172131461468	1.0,0.762,0.631	1.0,0.877,1.0	-0.161
15498	ENSG00000099219	ERMP1	chr9	-	5805610	5805785	5801175	5801328	5810010	5810231	15498	223,135,118	4,3,0	154,193,125	8,9,4	249	74	0.00224812962621	0.172985452124	0.943,0.93,1.0	0.851,0.864,0.903	0.085
10615	ENSG00000182446	NPLOC4	chr17	-	81563920	81563979	81559090	81559416	81565504	81565607	10615	5,2,1	29,9,8	0,0,0	20,6,6	133	74	0.00226363895195	0.173773771637	0.088,0.11,0.065	0.0,0.0,0.0	0.088
52213	ENSG00000101452	DHX35	chr20	+	39028417	39028499	39025229	39025359	39030703	39030775	52213	25,21,17	1,2,3	14,19,18	0,0,0	156	74	0.00227062611838	0.173905726607	0.922,0.833,0.729	1.0,1.0,1.0	-0.172
29170	ENSG00000196776	CD47	chr3	-	108050577	108050602	108047078	108047292	108057476	108057569	29170	9,4,7	13,61,76	4,1,0	16,50,61	99	74	0.00227973558102	0.174199239652	0.341,0.047,0.064	0.157,0.015,0.0	0.093
44110	ENSG00000011275	RNF216	chr7	-	5721032	5721172	5716715	5716766	5725323	5725438	44110	93,36,34	0,4,3	60,53,37	0,0,0	214	74	0.0022870651237	0.174355703772	1.0,0.757,0.797	1.0,1.0,1.0	-0.149
24655	ENSG00000198799	LRIG2	chr1	+	113103608	113103735	113100419	113100488	113107593	113107826	24655	6,1,1	0,2,3	3,4,4	1,0,1	201	74	0.00230529481851	0.174770876925	1.0,0.155,0.109	0.525,1.0,0.596	-0.286
33260	ENSG00000092140	G2E3	chr14	+	30581075	30581116	30559122	30559272	30586717	30586815	33260	25,17,11	4,3,4	27,22,13	1,1,1	115	74	0.0023083944968	0.174770876925	0.801,0.785,0.639	0.946,0.934,0.893	-0.183
40496	ENSG00000143756	FBXO28	chr1	+	224153141	224153337	224130471	224130581	224157351	224162047	40496	205,122,185	6,4,2	163,174,151	0,0,3	270	74	0.0023014154071	0.174770876925	0.904,0.893,0.962	1.0,1.0,0.932	-0.058
29801	ENSG00000093183	SEC22C	chr3	-	42563764	42563880	42563522	42563686	42568864	42569073	29801	8,0,0	30,22,18	5,9,4	13,23,7	190	74	0.00232462037284	0.175596609857	0.094,0.0,0.0	0.13,0.132,0.182	-0.117
48382	ENSG00000119979	FAM45A	chr10	+	119104763	119105022	119104091	119104197	119107947	119108096	48382	53,72,63	3,2,2	36,26,36	0,1,0	333	74	0.00233169389117	0.175728802163	0.797,0.889,0.875	1.0,0.852,1.0	-0.097
20716	ENSG00000280670	CCDC163P	chr1	-	45497298	45497383	45496555	45496623	45499344	45499440	20716	6,1,1	2,1,2	5,3,1	0,2,0	159	74	0.00234417312158	0.176266867297	0.583,0.318,0.189	1.0,0.411,1.0	-0.44
27432	ENSG00000141569	TRIM65	chr17	-	75892010	75892185	75891022	75891347	75892266	75892303	27432	38,18,26	1,4,1	19,13,29	1,0,0	249	74	0.00235290372629	0.176521254556	0.919,0.572,0.885	0.85,1.0,1.0	-0.158
1861	ENSG00000109113	RAB34	chr17	-	28717212	28717425	28715992	28716058	28718121	28718415	1861	8,0,0	1,2,1	3,2,3	0,2,0	287	74	0.00236787748368	0.176907382288	0.673,0.0,0.0	1.0,0.205,1.0	-0.511
36433	ENSG00000138162	TACC2	chr10	+	122215402	122215451	122211208	122211708	122216626	122216828	36433	25,9,2	1,8,4	22,9,9	0,0,3	123	74	0.00236876894793	0.176907382288	0.938,0.404,0.231	1.0,1.0,0.643	-0.357
16390	ENSG00000144134	RABL2A	chr2	+	113635050	113635130	113634152	113634232	113641352	113641480	16390	3,1,2	1,1,1	1,1,0	1,1,3	154	74	0.00238061541173	0.177390778197	0.59,0.325,0.49	0.325,0.325,0.0	0.252
11045	ENSG00000103121	CMC2	chr16	-	80997313	80997429	80976049	80976179	81006733	81006854	11045	1499,1862,1317	20,55,94	1119,1226,1212	9,17,48	190	74	0.00238776980604	0.177519187932	0.967,0.93,0.845	0.98,0.966,0.908	-0.037
48914	ENSG00000147099	HDAC8	chrX	-	72568753	72568884	72495155	72495268	72572056	72572109	48914	77,48,32	0,1,0	50,48,35	3,0,4	205	74	0.00239309417236	0.177519187932	1.0,0.945,1.0	0.857,1.0,0.76	0.109
19120	ENSG00000198858	R3HDM4	chr19	-	901419	901546	900828	900952	901975	902434	19120	17,15,10	2,1,6	11,3,9	1,0,1	201	74	0.0024044436618	0.177961177749	0.758,0.847,0.38	0.802,1.0,0.768	-0.195
34568	ENSG00000122335	SERAC1	chr6	-	158155314	158155351	158150452	158150589	158158272	158159298	34568	3,1,2	0,0,0	4,2,0	0,2,2	111	74	0.00241705679995	0.178494507755	1.0,1.0,1.0	1.0,0.4,0.0	0.533
11534	ENSG00000143416	SELENBP1	chr1	-	151369003	151369189	151368198	151368319	151369712	151369769	11534	103,54,35	6,2,0	39,22,26	0,1,0	260	74	0.00244841346461	0.180406536756	0.83,0.885,1.0	1.0,0.862,1.0	-0.049
45615	ENSG00000179912	R3HDM2	chr12	-	57297327	57297387	57296410	57296551	57298089	57298168	45615	31,7,6	1,0,0	19,15,9	0,4,2	134	74	0.00247843723653	0.182212056075	0.945,1.0,1.0	1.0,0.674,0.713	0.186
51396	ENSG00000244627	RP3-449O17.1	chr22	-	38369985	38370045	38361398	38361560	38380369	38380423	51396	6,6,2	16,27,25	1,1,2	16,33,28	134	74	0.00249523474615	0.183039331045	0.172,0.109,0.042	0.033,0.016,0.038	0.079
12097	ENSG00000147697	GSDMC	chr8	-	129751861	129751891	129751541	129751568	129752105	129752147	12097	14,3,3	0,0,0	12,6,13	0,1,5	104	74	0.00251037427378	0.183080891082	1.0,1.0,1.0	1.0,0.81,0.649	0.18
18290	ENSG00000060339	CCAR1	chr10	+	68740628	68740661	68736875	68737048	68747160	68747275	18290	2,2,1	0,0,2	0,1,3	1,6,0	107	74	0.00251243997759	0.183080891082	1.0,1.0,0.257	0.0,0.103,1.0	0.385
38072	ENSG00000128833	MYO5C	chr15	-	52242047	52242213	52239732	52239879	52244355	52244567	38072	43,6,7	0,0,1	19,8,8	1,1,3	240	74	0.0025091577537	0.183080891082	1.0,1.0,0.683	0.854,0.712,0.451	0.222
19780	ENSG00000270647	TAF15	chr17	+	35809971	35810063	35809483	35809576	35817715	35817755	19780	3,2,3	19,9,8	0,0,0	8,3,5	166	74	0.00251961754489	0.183199504751	0.066,0.09,0.143	0.0,0.0,0.0	0.1
7772	ENSG00000125257	ABCC4	chr13	-	95188452	95188542	95186700	95186892	95194835	95194937	7772	69,35,25	0,0,0	49,43,29	0,3,4	164	74	0.00254431267796	0.184588486812	1.0,1.0,1.0	1.0,0.866,0.766	0.123
23825	ENSG00000143228	NUF2	chr1	+	163338019	163338093	163328227	163328304	163339380	163339477	23825	246,298,184	2,3,13	286,337,190	0,0,6	148	74	0.00255159977437	0.184711202965	0.984,0.98,0.876	1.0,1.0,0.941	-0.034
45317	ENSG00000137513	NARS2	chr11	-	78528841	78528936	78478584	78478683	78559538	78559619	45317	20,22,13	0,0,0	25,25,12	0,4,2	169	74	0.00259041194682	0.187110499704	1.0,1.0,1.0	1.0,0.732,0.724	0.181
25649	ENSG00000137364	TPMT	chr6	-	18133803	18133889	18132132	18132177	18138962	18139037	25649	278,263,208	6,5,8	347,308,218	1,6,0	160	74	0.00260290203031	0.187602174717	0.955,0.961,0.923	0.994,0.96,1.0	-0.038
33922	ENSG00000125676	THOC2	chrX	-	123613638	123613708	123611439	123611516	123614051	123614189	33922	145,219,197	0,3,12	143,240,179	1,3,0	144	74	0.00262571513704	0.188423601465	1.0,0.974,0.894	0.987,0.976,1.0	-0.032
43701	ENSG00000152348	ATG10	chr5	+	82058494	82058602	81987558	81987678	82164398	82164537	43701	63,49,33	4,6,3	86,46,29	4,0,0	182	74	0.00262305537017	0.188423601465	0.865,0.769,0.817	0.897,1.0,1.0	-0.149
47276	ENSG00000168904	LRRC28	chr15	+	99363105	99363265	99361335	99361511	99386029	99390729	47276	32,21,10	1,0,10	23,21,8	0,0,1	234	74	0.00263995262411	0.189034351674	0.91,1.0,0.24	1.0,1.0,0.717	-0.189
54161	ENSG00000137502	RAB30	chr11	-	82994038	82994106	82987582	82987770	82997223	82997324	54161	37,21,11	4,6,10	44,24,18	3,1,2	142	74	0.00265432076273	0.189651793025	0.828,0.646,0.364	0.884,0.926,0.824	-0.265
3978	ENSG00000006194	ZNF263	chr16	+	3285058	3285239	3282942	3284205	3286022	3286149	3978	30,25,21	5,4,2	28,32,17	1,0,2	255	74	0.00267761518319	0.190531223127	0.635,0.645,0.753	0.89,1.0,0.712	-0.19
47450	ENSG00000166444	ST5	chr11	-	8729949	8731209	8726072	8726209	8750620	8750725	47450	95,32,28	3,0,2	38,27,35	0,1,0	1334	74	0.00268394482745	0.190531223127	0.637,1.0,0.437	1.0,0.6,1.0	-0.175
8875	ENSG00000100075	SLC25A1	chr22	-	19177726	19178041	19177119	19177204	19178132	19178240	8875	3,7,3	0,0,1	1,1,4	0,1,2	389	74	0.00268132289345	0.190531223127	1.0,1.0,0.363	1.0,0.16,0.276	0.309
11528	ENSG00000143416	SELENBP1	chr1	-	151369003	151369554	151368198	151368319	151369712	151369769	11528	303,153,102	6,2,0	147,85,87	0,1,0	625	74	0.00283660492344	0.200506056794	0.857,0.901,1.0	1.0,0.91,1.0	-0.051
4789	ENSG00000102710	SUPT20H	chr13	-	37048563	37048599	37047877	37047936	37051487	37051583	4789	20,2,1	8,6,5	25,4,6	3,2,2	110	74	0.00283256059329	0.200506056794	0.627,0.183,0.119	0.849,0.574,0.669	-0.388
21710	ENSG00000147419	CCDC25	chr8	-	27748494	27748598	27748076	27748279	27752511	27752587	21710	268,149,131	3,0,0	307,200,127	9,2,3	178	74	0.00284300419328	0.200528992351	0.974,1.0,1.0	0.934,0.977,0.946	0.039
46635	ENSG00000099250	NRP1	chr10	-	33202890	33202995	33197649	33197709	33207571	33207716	46635	42,57,48	3,9,3	21,29,37	0,2,1	179	74	0.00285815864342	0.20116805292	0.853,0.724,0.869	1.0,0.857,0.939	-0.117
20377	ENSG00000100300	TSPO	chr22	+	43159209	43159420	43151513	43151604	43161051	43161190	20377	109,121,81	7,7,11	66,50,71	1,1,3	285	74	0.00290841569949	0.204269792	0.802,0.818,0.657	0.945,0.928,0.86	-0.152
28987	ENSG00000214021	TTLL3	chr3	+	9818554	9818920	9817644	9817759	9820545	9820741	28987	32,23,35	1,1,0	22,23,32	4,1,1	440	74	0.00294223796165	0.206077693008	0.843,0.795,1.0	0.481,0.795,0.843	0.173
8854	ENSG00000112576	CCND3	chr6	-	41936558	41936695	41934984	41936107	41937234	41937394	8854	130,107,94	4,2,3	76,82,93	0,0,1	211	74	0.00295288545267	0.206077693008	0.919,0.949,0.917	1.0,1.0,0.97	-0.062
8935	ENSG00000125871	MGME1	chr20	+	17988165	17988298	17975683	17975903	17989938	17990231	8935	80,109,54	0,1,0	73,79,77	0,4,4	207	74	0.00294756273077	0.206077693008	1.0,0.975,1.0	1.0,0.876,0.873	0.075
32139	ENSG00000163681	SLMAP	chr3	+	57865241	57865292	57864556	57864716	57871635	57871698	32139	3,1,0	3,0,4	8,2,2	2,0,1	125	74	0.00299457864047	0.207208097717	0.372,1.0,0.0	0.703,1.0,0.542	-0.291
32889	ENSG00000136824	SMC2	chr9	+	104096147	104096297	104095298	104095552	104098445	104098568	32889	151,71,74	0,0,0	185,129,73	6,0,3	224	74	0.00299427412217	0.207208097717	1.0,1.0,1.0	0.911,1.0,0.889	0.067
43803	ENSG00000157020	SEC13	chr3	-	10319138	10319316	10318049	10318094	10321049	10321084	43803	6,4,0	27,38,18	7,7,8	16,25,17	252	74	0.00300046866734	0.207208097717	0.061,0.03,0.0	0.114,0.076,0.121	-0.073
49094	ENSG00000143207	RFWD2	chr1	-	176175909	176176007	176149005	176149074	176184632	176184692	49094	23,5,6	1,0,0	11,7,7	3,0,2	172	74	0.00298684074908	0.207208097717	0.908,1.0,1.0	0.612,1.0,0.601	0.232
53063	ENSG00000143363	PRUNE	chr1	+	151018466	151018669	151017811	151017904	151024610	151024795	53063	67,23,19	8,1,3	41,38,16	2,0,1	277	74	0.00298296104471	0.207208097717	0.691,0.86,0.629	0.846,1.0,0.81	-0.159
24953	ENSG00000100372	SLC25A17	chr22	-	40773936	40774019	40769629	40770981	40777039	40777135	24953	367,334,293	1,0,0	427,319,272	9,5,2	157	74	0.00301130787405	0.207522490443	0.994,1.0,1.0	0.957,0.968,0.985	0.028
10029	ENSG00000102287	GABRE	chrX	-	151961282	151961365	151959838	151959976	151962422	151962643	10029	5,3,2	6,6,2	1,0,2	3,7,8	157	74	0.00306564025731	0.209102839652	0.282,0.191,0.32	0.136,0.0,0.105	0.184
1604	ENSG00000067066	SP100	chr2	+	230467119	230467206	230466300	230466354	230469042	230469096	1604	97,128,116	0,1,0	67,90,99	0,1,8	161	74	0.00305948224505	0.209102839652	1.0,0.983,1.0	1.0,0.976,0.85	0.052
21279	ENSG00000110660	SLC35F2	chr11	-	107804717	107804770	107803000	107803155	107806716	107806876	21279	18,20,8	0,1,0	12,20,14	3,0,3	127	74	0.0030487377978	0.209102839652	1.0,0.921,1.0	0.7,1.0,0.731	0.163
36278	ENSG00000032742	IFT88	chr13	+	20592334	20592404	20591617	20591681	20596149	20596240	36278	54,27,10	1,0,0	52,28,15	3,4,0	144	74	0.00306955574118	0.209102839652	0.965,1.0,1.0	0.899,0.782,1.0	0.095
41570	ENSG00000100239	PPP6R2	chr22	+	50436987	50437068	50436366	50436452	50437505	50437603	41570	29,3,6	1,4,2	15,7,1	0,2,0	155	74	0.00307224711394	0.209102839652	0.933,0.264,0.589	1.0,0.626,1.0	-0.28
51617	ENSG00000064652	SNX24	chr5	+	123001939	123002004	123001404	123001437	123007681	123008161	51617	39,41,16	0,2,0	36,47,16	0,5,3	139	74	0.00304139717651	0.209102839652	1.0,0.916,1.0	1.0,0.833,0.74	0.114
3989	ENSG00000111711	GOLT1B	chr12	+	21506884	21506976	21501816	21501948	21512294	21512376	3989	221,326,268	2,12,25	223,274,239	3,2,9	166	74	0.00308143222939	0.209296456568	0.98,0.924,0.827	0.971,0.984,0.922	-0.049
54740	ENSG00000125703	ATG4C	chr1	+	62841427	62841547	62834775	62834852	62863991	62865513	54740	196,274,224	2,14,14	293,247,235	2,9,2	194	74	0.00309232976267	0.209605350032	0.974,0.882,0.859	0.982,0.913,0.978	-0.053
35498	ENSG00000127507	ADGRE2	chr19	-	14756237	14756345	14751435	14751671	14764432	14764610	35498	8,1,2	0,0,0	3,3,0	0,3,1	182	74	0.00310335504351	0.209921618824	1.0,1.0,1.0	1.0,0.289,0.0	0.57
11989	ENSG00000005810	MYCBP2	chr13	-	77118339	77118519	77098067	77099013	77121372	77121495	11989	7,1,0	9,2,2	0,1,0	1,3,2	254	74	0.00320505141546	0.215476063593	0.185,0.127,0.0	0.0,0.089,0.0	0.074
44822	ENSG00000106078	COBL	chr7	-	51083057	51083228	51043382	51043692	51085165	51085304	44822	11,2,4	2,0,0	8,7,2	3,1,1	245	74	0.0032014619646	0.215476063593	0.624,1.0,1.0	0.446,0.679,0.377	0.374
8526	ENSG00000148950	IMMP1L	chr11	-	31469757	31469797	31456312	31456386	31509518	31509603	8526	4,1,2	1,4,1	1,0,0	0,3,2	114	74	0.00319640688665	0.215476063593	0.722,0.14,0.565	1.0,0.0,0.0	0.142
17859	ENSG00000020426	MNAT1	chr14	+	60879713	60879835	60818721	60818847	60968228	60968678	17859	335,402,282	3,10,3	462,438,286	2,0,3	196	74	0.00321328589005	0.215590583802	0.977,0.938,0.973	0.989,1.0,0.973	-0.025
27972	ENSG00000183077	AFMID	chr17	+	78204827	78204900	78202702	78202751	78205945	78206050	27972	4,4,0	14,13,8	9,4,3	7,4,5	147	74	0.00324114099237	0.217018385716	0.126,0.134,0.0	0.393,0.335,0.232	-0.233
11054	ENSG00000103121	CMC2	chr16	-	80998284	80998473	80997313	80997429	81006733	81006894	11054	28,16,28	546,532,362	32,19,17	259,192,299	263	74	0.0032632676479	0.218057621573	0.014,0.008,0.021	0.034,0.027,0.016	-0.011
20901	ENSG00000125944	HNRNPR	chr1	-	23340851	23341017	23338489	23338608	23344210	23344262	20901	244,141,104	27,18,20	197,133,97	9,8,10	240	74	0.00330425960949	0.219023312669	0.736,0.707,0.616	0.871,0.837,0.749	-0.133
32489	ENSG00000133641	C12orf29	chr12	+	88045581	88045779	88043598	88043715	88046806	88046976	32489	538,274,236	0,2,1	683,331,244	7,4,4	272	74	0.00329374676303	0.219023312669	1.0,0.974,0.985	0.964,0.957,0.943	0.032
42295	ENSG00000152147	GEMIN6	chr2	+	38779257	38779441	38778971	38779118	38781516	38781947	42295	116,96,74	176,75,58	128,74,58	254,108,75	258	74	0.00330206216848	0.219023312669	0.159,0.269,0.268	0.126,0.164,0.182	0.075
48617	ENSG00000127616	SMARCA4	chr19	+	11039457	11039553	11034913	11035132	11041306	11041560	48617	5,1,1	11,6,3	0,1,0	6,4,9	170	74	0.00328508056113	0.219023312669	0.165,0.068,0.127	0.0,0.098,0.0	0.087
15116	ENSG00000181396	OGFOD3	chr17	-	82394330	82394543	82392009	82392534	82398195	82398319	15116	38,35,22	3,7,2	36,14,29	2,0,1	287	74	0.00332247114129	0.219285907484	0.766,0.563,0.739	0.823,1.0,0.882	-0.212
19205	ENSG00000163374	YY1AP1	chr1	-	155679927	155680008	155679408	155679512	155680415	155680456	19205	1,1,0	36,9,17	1,5,5	25,31,18	155	74	0.00332293529457	0.219285907484	0.013,0.05,0.0	0.019,0.071,0.117	-0.048
20900	ENSG00000125944	HNRNPR	chr1	-	23340851	23341020	23338489	23338608	23344210	23344322	20900	245,141,96	27,18,20	194,133,97	9,8,10	243	74	0.00333479326134	0.219285907484	0.734,0.705,0.594	0.868,0.835,0.747	-0.139
46375	ENSG00000128487	SPECC1	chr17	+	20306022	20306082	20260191	20260294	20313975	20314710	46375	70,65,28	0,2,6	32,36,27	0,0,0	134	74	0.00332846851252	0.219285907484	1.0,0.947,0.72	1.0,1.0,1.0	-0.111
11344	ENSG00000115234	SNX17	chr2	+	27373039	27373113	27371268	27371343	27373246	27373311	11344	0,1,2	2,0,1	2,2,3	0,0,0	148	74	0.00335029344583	0.219867170272	0.0,1.0,0.5	1.0,1.0,1.0	-0.5
13744	ENSG00000185808	PIGP	chr21	-	37069551	37069624	37067261	37067380	37072433	37072537	13744	395,211,232	14,3,6	470,207,222	8,1,0	147	74	0.0033652956894	0.220413513308	0.934,0.973,0.951	0.967,0.99,1.0	-0.033
37364	ENSG00000125246	CLYBL	chr13	+	99862990	99863092	99858860	99859049	99864817	99864911	37364	25,47,17	3,8,12	27,51,31	2,3,2	176	74	0.00337243800477	0.220443917896	0.778,0.712,0.373	0.85,0.877,0.867	-0.244
28065	ENSG00000085978	ATG16L1	chr2	+	233273720	233273777	233272965	233273052	233274675	233274778	28065	11,1,3	12,11,5	12,12,8	3,9,4	131	74	0.0034013170082	0.221892241978	0.341,0.049,0.253	0.693,0.43,0.53	-0.337
19614	ENSG00000005059	CCDC109B	chr4	+	109664289	109664394	109660194	109660365	109682581	109682742	19614	104,115,75	1,0,2	108,110,62	4,2,5	179	74	0.00341885352178	0.222596114094	0.977,1.0,0.939	0.918,0.958,0.837	0.068
30150	ENSG00000170946	DNAJC24	chr11	+	31414810	31414949	31370715	31370859	31426286	31426385	30150	216,177,155	0,4,3	245,230,161	7,5,11	213	74	0.0034255930312	0.222596114094	1.0,0.939,0.947	0.924,0.941,0.836	0.062
29803	ENSG00000093183	SEC22C	chr3	-	42563764	42563980	42563544	42563686	42568864	42569073	29803	13,2,1	30,22,18	10,11,7	13,23,7	290	74	0.00343495242058	0.222765774859	0.1,0.023,0.014	0.164,0.109,0.203	-0.113
39022	ENSG00000156256	USP16	chr21	+	29026566	29026661	29024655	29024777	29027872	29027974	39022	4,4,6	68,45,19	1,2,1	97,36,29	169	74	0.0034447034806	0.222960121362	0.025,0.037,0.121	0.004,0.024,0.015	0.047
39122	ENSG00000233461	RP11-295G20.2	chr1	-	231524425	231524547	231522516	231522637	231527337	231527415	39122	16,15,5	130,236,155	4,4,2	98,138,131	196	74	0.00350166047878	0.22620315539	0.044,0.023,0.012	0.015,0.011,0.006	0.016
23137	ENSG00000018189	RUFY3	chr4	+	70804347	70804416	70802955	70802983	70806515	70806553	23137	38,35,37	6,3,2	32,36,38	1,2,0	143	74	0.00354239394574	0.228387547166	0.766,0.858,0.905	0.943,0.903,1.0	-0.106
12021	ENSG00000168374	ARF4	chr3	-	57583897	57584007	57575547	57575673	57597073	57597325	12021	35,74,75	0,0,8	38,85,76	0,1,0	184	74	0.00355950543989	0.228786638294	1.0,1.0,0.79	1.0,0.972,1.0	-0.061
12364	ENSG00000083454	P2RX5	chr17	-	3676178	3676326	3673229	3673877	3679589	3679784	12364	7,2,4	27,21,21	5,8,6	3,10,14	222	74	0.00356244568564	0.228786638294	0.08,0.031,0.06	0.357,0.211,0.125	-0.174
43006	ENSG00000152556	PFKM	chr12	+	48142781	48142946	48141913	48142066	48143752	48143814	43006	517,427,264	1,2,1	292,269,215	7,2,3	239	74	0.00359864752692	0.230662824978	0.994,0.985,0.988	0.928,0.977,0.957	0.035
12543	ENSG00000172731	LRRC20	chr10	-	70323862	70324030	70298975	70301508	70340552	70340702	12543	14,7,1	4,1,3	4,4,4	1,1,0	242	74	0.00361317853014	0.230992910442	0.517,0.682,0.092	0.55,0.55,1.0	-0.27
26648	ENSG00000104626	ERI1	chr8	+	9016321	9016405	9011541	9011752	9020349	9020464	26648	68,27,30	0,0,0	38,38,21	0,7,0	158	74	0.00361779262946	0.230992910442	1.0,1.0,1.0	1.0,0.718,1.0	0.094
19813	ENSG00000113845	TIMMDC1	chr3	+	119503531	119503620	119500694	119500860	119503953	119504021	19813	477,322,219	1,2,4	356,301,183	3,6,9	163	74	0.00364557030322	0.232317134574	0.995,0.987,0.961	0.982,0.958,0.902	0.034
30278	ENSG00000110713	NUP98	chr11	-	3700609	3700839	3699081	3699348	3702462	3702892	30278	293,156,123	0,1,3	236,191,156	5,2,7	304	74	0.0037230917961	0.236800115972	1.0,0.974,0.909	0.92,0.959,0.844	0.053
29886	ENSG00000257337	RP11-983P16.4	chr12	-	53045064	53045186	53042704	53043147	53045599	53045653	29886	1,3,5	3,1,0	1,4,4	0,0,0	196	74	0.00375692898562	0.238492741953	0.112,0.531,1.0	1.0,1.0,1.0	-0.452
12892	ENSG00000126768	TIMM17B	chrX	-	48895351	48895972	48895037	48895101	48896758	48896858	12892	71,70,59	232,202,232	48,80,58	144,115,144	695	74	0.00379186604261	0.24024855675	0.032,0.036,0.026	0.034,0.069,0.041	-0.017
51740	ENSG00000133466	C1QTNF6	chr22	-	37195380	37195512	37191671	37191737	37197602	37197841	51740	8,7,12	2,0,3	4,5,9	0,1,0	206	74	0.00385196660516	0.243588922675	0.59,1.0,0.59	1.0,0.642,1.0	-0.154
35242	ENSG00000140365	COMMD4	chr15	+	75339701	75339878	75339263	75339344	75339964	75340073	35242	121,78,60	4,1,5	68,22,55	0,1,1	251	74	0.00386165876983	0.243734906295	0.899,0.958,0.78	1.0,0.866,0.942	-0.057
33381	ENSG00000057608	GDI2	chr10	-	5794884	5794989	5785851	5786050	5796762	5796862	33381	332,354,246	2,3,4	366,427,282	12,8,7	179	74	0.00387334435216	0.244005910429	0.986,0.98,0.962	0.927,0.957,0.943	0.034
41288	ENSG00000170791	CHCHD7	chr8	+	56216679	56216754	56216388	56216506	56217330	56217441	41288	1,4,3	0,1,1	7,7,2	5,2,1	149	74	0.00388441073576	0.244236949309	1.0,0.665,0.598	0.41,0.635,0.498	0.24
23812	ENSG00000143228	NUF2	chr1	+	163336750	163336848	163328227	163328304	163339380	163339477	23812	65,90,53	2,3,13	93,121,69	0,0,6	172	74	0.00389308049716	0.244316705725	0.933,0.928,0.637	1.0,1.0,0.832	-0.111
11578	ENSG00000123106	CCDC91	chr12	+	28255580	28255662	28225794	28225861	28257201	28257245	11578	20,12,3	0,1,0	7,12,6	2,0,3	156	74	0.00393300051227	0.245422205879	1.0,0.851,1.0	0.624,1.0,0.487	0.247
38792	ENSG00000196584	XRCC2	chr7	-	152660700	152660782	152646503	152649363	152676040	152676165	38792	25,4,5	2,2,2	18,7,9	1,1,0	156	74	0.00392961902754	0.245422205879	0.856,0.487,0.543	0.895,0.769,1.0	-0.259
54566	ENSG00000062598	ELMO2	chr20	-	46393528	46393601	46393092	46393143	46394048	46394089	54566	22,13,5	0,1,0	11,8,5	2,1,1	147	74	0.00393234318847	0.245422205879	1.0,0.867,1.0	0.735,0.801,0.716	0.205
34252	ENSG00000138468	SENP7	chr3	-	101398860	101399055	101372007	101372126	101417592	101417790	34252	20,35,23	1,3,2	26,49,25	0,2,0	269	74	0.00395269138689	0.246185552229	0.846,0.762,0.76	1.0,0.871,1.0	-0.168
20021	ENSG00000124786	SLC35B3	chr6	-	8419579	8419677	8417401	8417494	8420720	8420828	20021	117,71,39	0,0,1	119,66,37	3,2,3	172	74	0.00397486644648	0.246269397748	1.0,1.0,0.944	0.945,0.934,0.841	0.075
41364	ENSG00000005884	ITGA3	chr17	+	50076973	50077121	50076583	50076681	50077378	50077447	41364	153,62,58	2,4,4	72,42,52	0,2,0	222	74	0.00396963417929	0.246269397748	0.962,0.838,0.829	1.0,0.875,1.0	-0.082
5842	ENSG00000115525	ST3GAL5	chr2	-	85844395	85844554	85839143	85840392	85846376	85846563	5842	16,18,9	1,2,2	16,21,13	0,0,0	233	74	0.00397641893365	0.246269397748	0.836,0.741,0.588	1.0,1.0,1.0	-0.278
41261	ENSG00000113810	SMC4	chr3	+	160400821	160400965	160399649	160399749	160401914	160402093	41261	8,5,2	2,1,1	5,3,3	0,1,0	218	74	0.00399620056661	0.247031050007	0.576,0.629,0.404	1.0,0.505,1.0	-0.299
23896	ENSG00000143499	SMYD2	chr1	+	214305186	214305250	214281124	214281427	214314761	214314872	23896	188,115,86	6,7,8	172,106,97	0,5,2	138	74	0.00400718356448	0.24724697096	0.944,0.898,0.852	1.0,0.919,0.963	-0.063
49493	ENSG00000134882	UBAC2	chr13	+	99231433	99231513	99200891	99200939	99238426	99238554	49493	0,0,0	14,2,4	4,0,2	5,1,5	154	74	0.00405134322394	0.249505298176	0.0,0.0,0.0	0.278,0.0,0.161	-0.146
52780	ENSG00000258704	SRP54-AS1	chr14	-	34963928	34964040	34934016	34934131	34969169	34969307	52780	16,9,10	0,2,0	18,20,11	0,5,2	186	74	0.00406731825089	0.250022673113	1.0,0.642,1.0	1.0,0.614,0.686	0.114
10899	ENSG00000163870	TPRA1	chr3	-	127575748	127575809	127575184	127575265	127576616	127576696	10899	8,8,5	0,3,2	5,6,4	0,0,0	135	74	0.00413269741068	0.250795476867	1.0,0.594,0.578	1.0,1.0,1.0	-0.276
34915	ENSG00000134779	TPGS2	chr18	-	36800197	36800311	36780026	36780188	36805373	36805502	34915	269,179,146	5,2,4	199,212,143	0,0,0	188	74	0.00413126024327	0.250795476867	0.955,0.972,0.935	1.0,1.0,1.0	-0.046
37131	ENSG00000166979	EVA1C	chr21	+	32457596	32457720	32412436	32413013	32467695	32467848	37131	45,61,23	3,0,2	17,48,26	7,3,4	198	74	0.00412612673025	0.250795476867	0.849,1.0,0.811	0.476,0.857,0.708	0.206
44510	ENSG00000164494	PDSS2	chr6	-	107210438	107210570	107193821	107193854	107245547	107245619	44510	14,13,8	0,3,2	11,13,11	0,0,0	206	74	0.00411023723141	0.250795476867	1.0,0.609,0.59	1.0,1.0,1.0	-0.267
48221	ENSG00000181038	METTL23	chr17	+	76729689	76729794	76726969	76727213	76732977	76733215	48221	75,43,38	4,2,7	89,49,33	1,0,3	179	74	0.00413307299047	0.250795476867	0.886,0.899,0.692	0.974,1.0,0.82	-0.106
7743	ENSG00000157554	ERG	chr21	-	38400573	38400645	38392375	38392444	38402556	38402637	7743	13,8,7	6,3,1	11,11,10	2,0,1	146	74	0.00408765173575	0.250795476867	0.523,0.575,0.78	0.736,1.0,0.835	-0.231
7987	ENSG00000165995	CACNB2	chr10	+	18514235	18514369	18506470	18506547	18518335	18518416	7987	2,0,0	1,1,2	2,0,1	0,1,0	208	74	0.0041241409388	0.250795476867	0.416,0.0,0.0	1.0,0.0,1.0	-0.528
25160	ENSG00000120798	NR2C1	chr12	-	95028386	95028524	95025149	95025255	95031348	95031488	25160	168,119,124	0,3,6	160,132,114	0,0,0	212	74	0.00414133585479	0.250835773517	1.0,0.933,0.878	1.0,1.0,1.0	-0.063
15260	ENSG00000224177	LINC00570	chr2	+	11400371	11400457	11399168	11399218	11402024	11402108	15260	21,15,20	2,2,0	16,14,14	5,4,3	160	74	0.00415926694813	0.251460443146	0.829,0.776,1.0	0.597,0.618,0.683	0.236
15285	ENSG00000168066	SF1	chr11	-	64765950	64766155	64764605	64765518	64766899	64767079	15285	13,11,10	2,2,2	7,6,7	0,1,1	279	74	0.0041786878426	0.251712565117	0.633,0.593,0.57	1.0,0.614,0.65	-0.156
5746	ENSG00000164120	HPGD	chr4	-	174493150	174493314	174491793	174492094	174495547	174495624	5746	5,0,1	1,2,0	8,2,2	0,0,0	238	74	0.00417189767235	0.251712565117	0.609,0.0,1.0	1.0,1.0,1.0	-0.464
13935	ENSG00000197498	RPF2	chr6	+	110989027	110989065	110985005	110985138	110991746	110991786	13935	475,387,356	6,10,13	623,504,311	1,8,5	112	74	0.00420705727088	0.252959855213	0.981,0.962,0.948	0.998,0.977,0.976	-0.02
25126	ENSG00000068724	TTC7A	chr2	+	47021861	47021979	47011330	47011435	47023407	47023465	25126	16,12,7	0,2,3	16,4,3	0,0,0	192	74	0.00422562839022	0.25361453302	1.0,0.698,0.473	1.0,1.0,1.0	-0.276
219	ENSG00000114988	LMAN2L	chr2	-	96737948	96738067	96734408	96734526	96739853	96740064	219	106,31,17	1,0,0	78,45,25	3,4,0	193	74	0.00424529355825	0.253796647351	0.976,1.0,1.0	0.909,0.812,1.0	0.085
27732	ENSG00000105771	SMG9	chr19	-	43744771	43744884	43740106	43740218	43747441	43747539	27732	51,41,31	0,2,0	37,38,28	2,4,1	187	74	0.00424681022276	0.253796647351	1.0,0.89,1.0	0.88,0.79,0.917	0.101
33618	ENSG00000100526	CDKN3	chr14	+	54399893	54399976	54396954	54397077	54401523	54401579	33618	117,100,46	9,20,10	115,77,40	1,5,6	157	74	0.00425172814254	0.253796647351	0.86,0.702,0.684	0.982,0.879,0.759	-0.125
54038	ENSG00000172366	FAM195A	chr16	+	646471	646608	642450	643144	647416	647544	54038	2,5,5	3,1,4	4,1,5	0,1,1	211	74	0.00431901440791	0.25734777185	0.19,0.637,0.305	1.0,0.26,0.637	-0.255
29906	ENSG00000176261	ZBTB8OS	chr1	-	32627507	32627544	32621857	32621948	32650428	32650550	29906	221,274,195	1,12,10	290,189,177	3,3,2	111	74	0.00434214199683	0.25825965282	0.993,0.938,0.929	0.985,0.977,0.983	-0.028
15995	ENSG00000125454	SLC25A19	chr17	-	75288501	75288591	75286632	75286802	75289353	75289449	15995	4,2,1	3,5,2	10,4,3	2,2,0	164	74	0.00436438020238	0.259062503635	0.376,0.153,0.184	0.693,0.474,1.0	-0.485
23817	ENSG00000143228	NUF2	chr1	+	163328845	163328907	163328227	163328304	163339380	163339477	23817	225,246,150	2,3,13	237,221,172	0,0,6	136	74	0.00437824093459	0.259062503635	0.984,0.978,0.863	1.0,1.0,0.94	-0.038
43075	ENSG00000061656	SPAG4	chr20	+	35617519	35617586	35617135	35617240	35618449	35618475	43075	28,10,19	1,0,0	11,3,14	0,0,7	141	74	0.00439873908738	0.259062503635	0.936,1.0,1.0	1.0,1.0,0.512	0.141
48677	ENSG00000143486	EIF2D	chr1	-	206602335	206602453	206600262	206600308	206602950	206603204	48677	535,450,333	1,9,7	424,495,365	0,2,2	192	74	0.00440272840167	0.259062503635	0.995,0.951,0.948	1.0,0.99,0.986	-0.027
48983	ENSG00000115286	NDUFS7	chr19	+	1386517	1386639	1383917	1383942	1387810	1387847	48983	1,1,2	2,0,0	1,1,0	1,0,1	196	74	0.00440068010561	0.259062503635	0.159,1.0,1.0	0.274,1.0,0.0	0.295
51769	ENSG00000155903	RASA2	chr3	+	141540532	141540609	141529707	141529802	141558885	141558962	51769	3,4,9	1,0,4	2,11,8	0,0,1	151	74	0.00437930731416	0.259062503635	0.595,1.0,0.524	1.0,1.0,0.797	-0.226
38798	ENSG00000233527	ZNF529-AS1	chr19	+	36594155	36594299	36593845	36593931	36594441	36594708	38798	4,3,4	0,2,2	2,10,5	0,0,0	218	74	0.0044254749758	0.259475895118	1.0,0.337,0.404	1.0,1.0,1.0	-0.42
54654	ENSG00000141867	BRD4	chr19	-	15268153	15268281	15267415	15267551	15268904	15269042	54654	4,1,4	14,3,12	1,2,0	10,18,16	202	74	0.00442218624134	0.259475895118	0.095,0.109,0.109	0.035,0.039,0.0	0.08
24061	ENSG00000111371	SLC38A1	chr12	-	46243199	46243314	46229563	46229639	46268525	46269012	24061	57,24,23	0,0,0	58,33,10	0,2,4	189	74	0.00445381784154	0.260464152084	1.0,1.0,1.0	1.0,0.866,0.495	0.213
31036	ENSG00000074964	ARHGEF10L	chr1	+	17634547	17634562	17632320	17632466	17634834	17635016	31036	5,2,2	1,3,0	1,2,0	3,2,1	89	74	0.00446600151711	0.260464152084	0.806,0.357,1.0	0.217,0.454,0.0	0.497
8581	ENSG00000155085	AK9	chr6	-	109641517	109641616	109633183	109633323	109644613	109644688	8581	5,1,4	0,2,2	16,3,1	0,0,0	173	74	0.00445931533318	0.260464152084	1.0,0.176,0.461	1.0,1.0,1.0	-0.454
19358	ENSG00000133243	BTBD2	chr19	-	2017182	2017300	1997351	1997463	2028707	2028834	19358	29,15,15	0,2,1	21,9,10	3,2,3	192	74	0.00447404415103	0.260473011332	1.0,0.743,0.853	0.73,0.634,0.562	0.223
33484	ENSG00000263470	RP11-160O5.1	chr17	+	65101206	65101296	65100811	65101042	65110715	65111058	33484	49,67,83	0,4,4	52,48,68	1,0,0	164	74	0.00453092422551	0.262857308759	1.0,0.883,0.904	0.959,1.0,1.0	-0.057
38298	ENSG00000179818	PCBP1-AS1	chr2	-	70053730	70053792	70051202	70051305	70083537	70083687	38298	1,0,1	1,1,1	2,2,2	1,1,2	136	74	0.00452961015554	0.262857308759	0.352,0.0,0.352	0.521,0.521,0.352	-0.23
27448	ENSG00000111300	NAA25	chr12	-	112097240	112097441	112093050	112093136	112108715	112108779	27448	1,0,0	2,2,2	5,2,0	3,4,1	275	74	0.00455793372767	0.263960337457	0.119,0.0,0.0	0.31,0.119,0.0	-0.103
49622	ENSG00000162869	PPP1R21	chr2	+	48479483	48479556	48474682	48474819	48479923	48480016	49622	1,0,0	10,6,4	3,1,3	10,10,5	147	74	0.00459855346807	0.265381555911	0.048,0.0,0.0	0.131,0.048,0.232	-0.121
54763	ENSG00000206530	CFAP44	chr3	-	113409105	113409322	113406926	113407041	113416524	113416627	54763	9,3,10	0,0,0	4,5,8	2,1,1	291	74	0.00459527144357	0.265381555911	1.0,1.0,1.0	0.337,0.56,0.67	0.478
6070	ENSG00000143033	MTF2	chr1	+	93127231	93127299	93119332	93119401	93133702	93133808	6070	15,24,27	0,1,0	15,16,26	0,1,5	142	74	0.00461096671755	0.265633527655	1.0,0.926,1.0	1.0,0.893,0.73	0.101
43622	ENSG00000100567	PSMA3	chr14	+	58260958	58261020	58257924	58257998	58263704	58263770	43622	919,519,352	6,12,6	1193,423,415	2,0,5	136	74	0.0046222132721	0.265817526328	0.988,0.959,0.97	0.997,1.0,0.978	-0.019
44684	ENSG00000175061	LRRC75A-AS1	chr17	+	16460892	16461245	16440184	16440253	16462832	16462941	44684	7,3,10	2,2,5	3,4,8	0,1,1	427	74	0.00464155064593	0.266465368386	0.378,0.206,0.257	1.0,0.409,0.581	-0.383
8053	ENSG00000149196	C11orf73	chr11	+	86303356	86303530	86302283	86302478	86306244	86306482	8053	15,10,11	45,58,54	21,13,13	18,23,51	248	74	0.00471931691926	0.270459464418	0.09,0.049,0.057	0.258,0.144,0.071	-0.092
3462	ENSG00000103035	PSMD7	chr16	+	74299575	74299745	74296819	74296988	74300114	74300206	3462	1,1,6	59,81,28	3,6,6	35,28,26	244	74	0.00474654550518	0.271548469889	0.005,0.004,0.061	0.025,0.061,0.065	-0.027
51141	ENSG00000177879	AP3S1	chr5	+	115895086	115895158	115870016	115870128	115902884	115902992	51141	210,300,351	4,10,4	261,382,289	23,11,8	146	74	0.00475843528759	0.271757696961	0.964,0.938,0.978	0.852,0.946,0.948	0.045
14130	ENSG00000131504	DIAPH1	chr5	-	141588223	141588250	141587041	141587197	141618797	141618999	14130	10,4,4	3,4,2	4,2,2	0,2,0	101	74	0.00477952022826	0.272301449218	0.709,0.423,0.594	1.0,0.423,1.0	-0.232
15335	ENSG00000113569	NUP155	chr5	-	37310551	37310743	37309128	37309267	37314197	37314328	15335	381,295,272	3,9,4	327,491,300	2,3,1	266	74	0.00478445442431	0.272301449218	0.972,0.901,0.95	0.978,0.979,0.988	-0.041
33994	ENSG00000156026	MCU	chr10	+	72715853	72715902	72692142	72692301	72834358	72834428	33994	2,1,1	1,1,0	0,2,2	2,0,2	123	74	0.00479981527783	0.27270551174	0.546,0.376,1.0	0.0,1.0,0.376	0.182
53842	ENSG00000215041	NEURL4	chr17	-	7327164	7327230	7326710	7327009	7327439	7327500	53842	11,3,5	1,0,0	6,5,5	1,1,1	140	74	0.00481160929368	0.272905881073	0.853,1.0,1.0	0.76,0.725,0.725	0.214
38310	ENSG00000179818	PCBP1-AS1	chr2	-	70083537	70083687	70059642	70059680	70085546	70085624	38310	14,4,1	5,2,0	8,5,2	0,1,1	224	74	0.00483727296579	0.273890875816	0.481,0.398,1.0	1.0,0.623,0.398	-0.047
10129	ENSG00000005801	ZNF195	chr11	-	3377616	3377802	3373576	3373656	3379037	3379123	10129	3,0,1	6,3,1	7,1,4	2,1,0	260	74	0.00493517838243	0.276119048142	0.125,0.0,0.222	0.499,0.222,1.0	-0.458
10337	ENSG00000067836	ROGDI	chr16	-	4801266	4801321	4800497	4800578	4801502	4801585	10337	8,1,5	2,0,3	11,1,5	0,1,0	129	74	0.00492712434479	0.276119048142	0.696,1.0,0.489	1.0,0.365,1.0	-0.06
14865	ENSG00000176155	CCDC57	chr17	-	82108767	82108954	82101751	82101866	82127691	82127818	14865	13,3,7	9,2,1	3,1,2	7,1,6	261	74	0.00491707590907	0.276119048142	0.291,0.298,0.665	0.108,0.221,0.086	0.28
3110	ENSG00000064961	HMG20B	chr19	+	3576260	3576307	3575501	3575660	3576552	3576625	3110	1127,1102,869	0,18,22	832,1134,827	0,15,0	121	74	0.00490228321939	0.276119048142	1.0,0.974,0.96	1.0,0.979,1.0	-0.015
33382	ENSG00000057608	GDI2	chr10	-	5794884	5795019	5785981	5786050	5796762	5796862	33382	816,951,618	2,3,4	977,1092,660	12,8,7	209	74	0.00490113735662	0.276119048142	0.993,0.991,0.982	0.966,0.98,0.971	0.016
34171	ENSG00000110721	CHKA	chr11	-	68081403	68081457	68074716	68074830	68097018	68097130	34171	29,19,16	2,3,1	13,11,23	0,0,1	128	74	0.00493483957225	0.276119048142	0.893,0.785,0.902	1.0,1.0,0.93	-0.117
49635	ENSG00000177192	PUS1	chr12	+	131939172	131939275	131932174	131932312	131941291	131941983	49635	185,83,67	3,0,6	109,71,87	0,0,0	177	74	0.00491094301057	0.276119048142	0.963,1.0,0.824	1.0,1.0,1.0	-0.071
12365	ENSG00000149923	PPP4C	chr16	+	30082745	30082847	30082483	30082534	30083393	30083567	12365	199,110,99	3,3,0	144,87,86	3,7,5	176	74	0.00497028440368	0.276676371274	0.965,0.939,1.0	0.953,0.839,0.879	0.078
27719	ENSG00000146282	RARS2	chr6	-	87548590	87548646	87541917	87541994	87555407	87555505	27719	44,20,14	0,5,2	53,30,19	0,2,0	130	74	0.00496716947281	0.276676371274	1.0,0.695,0.799	1.0,0.895,1.0	-0.134
46489	ENSG00000229267	AC072062.1	chr2	+	214947824	214947947	214833988	214834105	214961809	214963274	46489	1,3,4	0,3,4	2,2,3	2,0,0	197	74	0.00495472890315	0.276676371274	1.0,0.273,0.273	0.273,1.0,1.0	-0.242
38593	ENSG00000109919	MTCH2	chr11	-	47634671	47634734	47631653	47631711	47638698	47638805	38593	289,213,92	2,2,0	257,182,136	2,7,5	137	74	0.00499291272197	0.277468095879	0.987,0.983,1.0	0.986,0.934,0.936	0.038
19889	ENSG00000125505	MBOAT7	chr19	-	54187160	54187287	54183520	54183680	54188216	54188278	19889	105,77,55	0,3,0	29,20,60	2,2,3	201	74	0.00501045693049	0.277975097942	1.0,0.904,1.0	0.842,0.786,0.88	0.132
36519	ENSG00000184428	TOP1MT	chr8	-	143334107	143334285	143331223	143331339	143334739	143334795	36519	2,3,3	0,3,1	1,8,3	1,0,0	252	74	0.00502109374488	0.278097826373	1.0,0.227,0.468	0.227,1.0,1.0	-0.177
49159	ENSG00000104731	KLHDC4	chr16	-	87765065	87765206	87761948	87762040	87765791	87765931	49159	0,4,1	37,11,6	5,1,4	14,2,4	215	74	0.00508397230955	0.281108753665	0.0,0.111,0.054	0.109,0.147,0.256	-0.116
29856	ENSG00000071626	DAZAP1	chr19	+	1421147	1421258	1418665	1418731	1428841	1428995	29856	544,307,254	4,22,22	408,276,214	0,7,11	185	74	0.00514746708895	0.283741610812	0.982,0.848,0.822	1.0,0.94,0.886	-0.058
52612	ENSG00000196305	IARS	chr9	-	92286535	92286618	92285721	92285839	92287790	92287910	52612	296,93,41	3,4,9	214,157,58	1,5,0	157	74	0.00514877991144	0.283741610812	0.979,0.916,0.682	0.99,0.937,1.0	-0.117
2999	ENSG00000163467	TSACC	chr1	+	156344579	156344708	156339633	156339791	156346767	156346995	2999	36,29,23	5,1,0	33,23,14	0,0,0	203	74	0.0051803510302	0.285005645845	0.724,0.914,1.0	1.0,1.0,1.0	-0.121
24047	ENSG00000083535	PIBF1	chr13	+	72965273	72965404	72931164	72931267	72998821	72998995	24047	197,120,114	10,15,18	196,139,141	4,6,11	205	74	0.00520030307353	0.28562729527	0.877,0.743,0.696	0.946,0.893,0.822	-0.115
12366	ENSG00000149923	PPP4C	chr16	+	30082745	30082963	30082483	30082534	30083393	30083567	12366	156,88,88	3,3,0	111,71,74	3,7,5	292	74	0.0052181867014	0.286133460155	0.929,0.881,1.0	0.904,0.72,0.79	0.132
9170	ENSG00000141002	TCF25	chr16	+	89893727	89893858	89892192	89892275	89895037	89895137	9170	189,43,33	7,5,1	128,29,35	1,1,1	205	74	0.00526532979693	0.288239695849	0.907,0.756,0.923	0.979,0.913,0.927	-0.078
2895	ENSG00000144895	EIF2A	chr3	+	150571957	150572529	150568175	150568292	150575648	150575762	2895	1894,3196,2709	8,13,10	2604,3996,2589	2,10,4	646	74	0.00528669054753	0.288929892341	0.964,0.966,0.969	0.993,0.979,0.987	-0.02
40726	ENSG00000102531	FNDC3A	chr13	+	49172042	49172096	49168612	49168751	49178567	49178654	40726	47,22,27	0,0,1	43,27,35	0,2,5	128	74	0.00530766510373	0.289118853258	1.0,1.0,0.94	1.0,0.886,0.802	0.084
44338	ENSG00000071462	WBSCR22	chr7	+	73693991	73694050	73692595	73692646	73697604	73697694	44338	289,202,166	3,7,4	200,151,173	1,0,1	133	74	0.00530415964271	0.289118853258	0.982,0.941,0.958	0.991,1.0,0.99	-0.033
32975	ENSG00000171466	ZNF562	chr19	-	9659378	9659467	9658008	9658135	9660719	9660821	32975	33,21,27	3,3,3	31,30,30	0,2,1	163	74	0.00532095070733	0.28936504588	0.833,0.761,0.803	1.0,0.872,0.932	-0.136
26057	ENSG00000114956	DGUOK	chr2	+	73957124	73957240	73926825	73927052	73958145	73958245	26057	130,102,70	3,4,4	118,83,74	0,1,2	190	74	0.00534471776512	0.290179495767	0.944,0.909,0.872	1.0,0.97,0.935	-0.06
32410	ENSG00000143442	POGZ	chr1	-	151424954	151425061	151423948	151424286	151427822	151428041	32410	55,20,28	2,2,2	17,26,32	0,0,0	181	74	0.0053803200782	0.291632784534	0.918,0.803,0.851	1.0,1.0,1.0	-0.143
53065	ENSG00000143363	PRUNE	chr1	+	151018556	151018669	151017811	151017904	151024610	151024795	53065	45,18,11	8,1,3	26,25,7	2,0,1	187	74	0.00542448916322	0.293544897177	0.69,0.877,0.592	0.837,1.0,0.735	-0.138
8251	ENSG00000122484	RPAP2	chr1	+	92323444	92324375	92320598	92320634	92333390	92333473	8251	876,278,254	3,6,5	949,377,266	0,4,1	1005	74	0.00545740636817	0.294842854686	0.956,0.773,0.789	1.0,0.874,0.951	-0.102
50057	ENSG00000138495	COX17	chr3	-	119676861	119676966	119675144	119675233	119677203	119677346	50057	61,76,33	495,661,542	89,40,49	476,290,429	179	74	0.00552342696394	0.297922098169	0.048,0.045,0.025	0.072,0.054,0.045	-0.018
17774	ENSG00000125354	SEPT6	chrX	-	119625334	119625379	119618712	119618786	119629317	119629508	17774	8,5,4	8,4,2	18,6,6	3,1,2	119	74	0.00555534057262	0.298345245583	0.383,0.437,0.554	0.789,0.789,0.651	-0.285
32277	ENSG00000155755	TMEM237	chr2	-	201627320	201627414	201626025	201626147	201628075	201628149	32277	129,72,62	9,9,14	184,87,54	2,5,7	168	74	0.00555838612644	0.298345245583	0.863,0.779,0.661	0.976,0.885,0.773	-0.11
50259	ENSG00000276997	RP11-378J18.9	chr1	-	222480302	222480426	222479367	222479558	222486056	222486121	50259	1,1,1	1,0,0	1,1,0	0,1,1	198	74	0.00555385212209	0.298345245583	0.272,1.0,1.0	1.0,0.272,0.0	0.333
7004	ENSG00000151422	FER	chr5	+	108768092	108768238	108747821	108748000	108798123	108798389	7004	4,2,7	1,1,0	8,6,1	2,1,2	220	74	0.00558597428035	0.299339303562	0.574,0.402,1.0	0.574,0.669,0.144	0.196
35391	ENSG00000172671	ZFAND4	chr10	-	45651965	45652033	45648293	45648534	45663541	45663842	35391	2,3,5	0,0,2	9,3,3	2,6,0	142	74	0.00560024687722	0.299617746219	1.0,1.0,0.566	0.701,0.207,1.0	0.219
54876	ENSG00000166199	ALKBH3	chr11	+	43883982	43884017	43883084	43883188	43886605	43886653	54876	20,26,21	0,0,0	24,11,23	2,2,2	109	74	0.00561043874432	0.299677318689	1.0,1.0,1.0	0.891,0.789,0.886	0.145
24394	ENSG00000166049	PASD1	chrX	+	151604645	151604734	151601526	151601581	151611663	151611753	24394	162,37,41	10,4,3	140,69,30	0,1,4	163	74	0.0057047240099	0.303730547688	0.88,0.808,0.861	1.0,0.969,0.773	-0.064
47518	ENSG00000118260	CREB1	chr2	+	207561118	207561160	207560313	207560372	207567462	207567563	47518	14,1,4	24,17,14	21,11,8	10,13,14	116	74	0.00569685868019	0.303730547688	0.271,0.036,0.154	0.573,0.351,0.267	-0.243
43520	ENSG00000144741	SLC25A26	chr3	+	66356030	66356084	66346363	66346408	66369477	66369542	43520	1,2,2	1,1,4	0,0,0	1,1,2	128	74	0.00572257966794	0.304190587502	0.366,0.536,0.224	0.0,0.0,0.0	0.375
46775	ENSG00000182240	BACE2	chr21	+	41243375	41243510	41241818	41241947	41245961	41246063	46775	1428,1398,1357	5,11,35	1039,1139,1215	3,6,12	209	74	0.00582460275547	0.309115975817	0.99,0.978,0.932	0.992,0.985,0.973	-0.017
48855	ENSG00000106351	AGFG2	chr7	+	100554092	100554258	100550425	100550511	100555609	100555735	48855	53,11,12	2,0,0	36,13,13	0,1,5	240	74	0.00585627633235	0.310298044512	0.891,1.0,1.0	1.0,0.8,0.445	0.215
1763	ENSG00000164815	ORC5	chr7	-	104184122	104184171	104167993	104168525	104188250	104188381	1763	18,13,9	2,2,2	42,13,7	0,2,0	123	74	0.00588232962579	0.310761734903	0.844,0.796,0.73	1.0,0.796,1.0	-0.142
24193	ENSG00000084072	PPIE	chr1	+	39762516	39762651	39752909	39753052	39763688	39763914	24193	3,4,2	10,10,19	8,6,8	4,12,12	209	74	0.0058892648852	0.310761734903	0.096,0.124,0.036	0.415,0.15,0.191	-0.167
33203	ENSG00000073150	PANX2	chr22	+	50175431	50175482	50170760	50170956	50176938	50178402	33203	1,0,1	2,4,2	1,4,1	0,2,2	125	74	0.005897558819	0.310761734903	0.228,0.0,0.228	1.0,0.542,0.228	-0.438
38887	ENSG00000051180	RAD51	chr15	+	40718804	40718899	40709024	40709116	40728710	40728824	38887	63,68,48	0,2,1	50,40,40	3,5,1	169	74	0.00590268427095	0.310761734903	1.0,0.937,0.955	0.879,0.778,0.946	0.096
41605	ENSG00000114346	ECT2	chr3	+	172760155	172760263	172758979	172759069	172761609	172761683	41605	362,230,157	1,12,8	419,395,209	0,11,0	182	74	0.00592064514091	0.311210981053	0.993,0.886,0.889	1.0,0.936,1.0	-0.056
48912	ENSG00000147099	HDAC8	chrX	-	72567888	72568030	72495155	72495268	72572056	72572109	48912	103,82,58	0,1,0	81,60,62	3,0,4	216	74	0.00597134710068	0.313377055315	1.0,0.966,1.0	0.902,1.0,0.842	0.074
10778	ENSG00000117360	PRPF3	chr1	+	150327556	150327652	150325750	150325881	150328319	150328466	10778	6,7,7	91,69,84	5,0,1	65,83,66	170	74	0.00599966809604	0.314363561667	0.028,0.042,0.035	0.032,0.0,0.007	0.022
30177	ENSG00000141127	PRPSAP2	chr17	+	18865468	18865564	18856352	18856429	18865801	18865952	30177	30,6,6	0,2,0	21,15,7	7,1,0	170	74	0.00601014913136	0.314413665335	1.0,0.566,1.0	0.566,0.867,1.0	0.044
11051	ENSG00000103121	CMC2	chr16	-	80998284	80998351	80997313	80997429	81006733	81006854	11051	30,15,29	546,532,362	30,19,18	259,192,299	141	74	0.00604532265535	0.315254503717	0.028,0.015,0.04	0.057,0.049,0.031	-0.018
29111	ENSG00000178773	CPNE7	chr16	+	89591126	89591260	89591006	89591058	89595366	89595423	29111	7,3,11	3,4,7	0,3,5	8,3,11	208	74	0.00603864281353	0.315254503717	0.454,0.211,0.359	0.0,0.262,0.139	0.208
7410	ENSG00000166004	CEP295	chr11	+	93721953	93722050	93721311	93721412	93723040	93723289	7410	70,62,58	3,5,13	62,98,67	1,3,4	171	74	0.00611673555481	0.318475458461	0.91,0.843,0.659	0.964,0.934,0.879	-0.122
54239	ENSG00000135047	CTSL	chr9	+	87730380	87730498	87729572	87729735	87731007	87731392	54239	1884,4169,4064	33,33,55	1871,3599,3635	21,20,28	192	74	0.00614634552171	0.319513174286	0.957,0.98,0.966	0.972,0.986,0.98	-0.012
27288	ENSG00000132781	MUTYH	chr1	-	45332917	45332959	45332762	45332834	45333096	45333170	27288	51,19,21	8,0,0	46,21,13	2,0,0	116	74	0.00616891668482	0.320182295229	0.803,1.0,1.0	0.936,1.0,1.0	-0.044
50745	ENSG00000119314	PTBP3	chr9	-	112275843	112276013	112268048	112268195	112297831	112297916	50745	81,63,57	1,0,0	69,96,73	3,1,3	244	74	0.00620970545313	0.321793370499	0.961,1.0,1.0	0.875,0.967,0.881	0.079
36371	ENSG00000120699	EXOSC8	chr13	+	37003494	37003517	37002933	37003007	37004476	37004561	36371	0,2,1	2,4,5	5,5,1	2,2,6	97	74	0.00622317308732	0.321833514246	0.0,0.276,0.132	0.656,0.656,0.113	-0.339
36869	ENSG00000103599	IQCH	chr15	+	67395290	67395563	67388830	67389006	67400113	67400305	36869	4,7,4	3,0,0	2,7,1	3,3,3	347	74	0.00623315535368	0.321833514246	0.221,1.0,1.0	0.124,0.332,0.066	0.566
46753	ENSG00000151338	MIPOL1	chr14	+	37369516	37369624	37308348	37308519	37422854	37422949	46753	46,44,29	3,2,7	54,48,34	0,4,0	182	74	0.00623972884331	0.321833514246	0.862,0.899,0.627	1.0,0.83,1.0	-0.147
24333	ENSG00000103148	NPRL3	chr16	-	130521	130591	119125	119255	138149	138334	24333	15,5,3	1,0,0	6,6,4	1,2,1	144	74	0.00627690363881	0.323245848857	0.885,1.0,1.0	0.755,0.607,0.673	0.283
745	ENSG00000273345	CTD-2410N18.4	chr5	-	134308573	134308727	134308137	134308466	134321790	134321903	745	16,19,21	3,3,3	27,26,18	1,1,1	228	74	0.00628969173618	0.323399881949	0.634,0.673,0.694	0.898,0.894,0.854	-0.215
38668	ENSG00000163141	BNIPL	chr1	+	151044879	151045033	151043595	151043727	151045796	151045883	38668	0,6,5	3,2,1	2,2,4	0,2,0	228	74	0.00631272246149	0.324079266647	0.0,0.493,0.619	1.0,0.245,1.0	-0.378
4593	ENSG00000145014	TMEM44	chr3	-	194625896	194625990	194623528	194623695	194628382	194628509	4593	17,7,4	2,0,3	17,6,7	0,0,1	168	74	0.0063525400443	0.325616998233	0.789,1.0,0.37	1.0,1.0,0.755	-0.199
13760	ENSG00000246273	SBF2-AS1	chr11	+	9779816	9779942	9775644	9775765	9780375	9780575	13760	5,14,13	1,1,0	6,13,20	1,4,1	200	74	0.00639525754974	0.325783104501	0.649,0.838,1.0	0.689,0.546,0.881	0.124
38144	ENSG00000187778	MCRS1	chr12	-	49567646	49567749	49566721	49566841	49568047	49568101	38144	34,16,10	28,15,11	14,8,6	24,21,11	177	74	0.00636676781142	0.325783104501	0.337,0.308,0.275	0.196,0.137,0.186	0.134
40550	ENSG00000081377	CDC14B	chr9	-	96515648	96515792	96509672	96509789	96522505	96522603	40550	6,4,17	3,2,0	5,13,9	0,1,1	218	74	0.00637580005314	0.325783104501	0.404,0.404,1.0	1.0,0.815,0.753	-0.253
811	ENSG00000186448	ZNF197	chr3	+	44632104	44632196	44631061	44631221	44632472	44632599	811	28,28,34	0,0,0	32,20,34	2,0,4	166	74	0.00638634909888	0.325783104501	1.0,1.0,1.0	0.877,1.0,0.791	0.111
36004	ENSG00000173418	NAA20	chr20	+	20022455	20022480	20017115	20017449	20025668	20025767	36004	12,6,2	0,3,2	7,1,4	0,0,0	99	74	0.00642285376645	0.326182158201	1.0,0.599,0.428	1.0,1.0,1.0	-0.324
50044	ENSG00000033030	ZCCHC8	chr12	-	122482634	122482695	122481944	122482087	122489385	122489463	50044	40,20,16	0,3,0	32,18,15	0,3,6	135	74	0.00641824912527	0.326182158201	1.0,0.785,1.0	1.0,0.767,0.578	0.147
14126	ENSG00000094841	UPRT	chrX	+	75294562	75294620	75293471	75293514	75296341	75296411	14126	1,1,1	29,6,4	6,0,2	10,6,3	132	74	0.00643973457752	0.326537078961	0.019,0.085,0.123	0.252,0.0,0.272	-0.099
33983	ENSG00000103540	CCP110	chr16	+	19525718	19525861	19523810	19524088	19527866	19528022	33983	12,3,3	0,2,2	8,6,4	0,1,0	217	74	0.00646878929617	0.327005719244	1.0,0.338,0.338	1.0,0.672,1.0	-0.332
3866	ENSG00000138231	DBR1	chr3	-	138163777	138163858	138163348	138163494	138167080	138167305	3866	70,23,31	4,0,4	61,17,40	0,2,0	155	74	0.00646122323701	0.327005719244	0.893,1.0,0.787	1.0,0.802,1.0	-0.041
18066	ENSG00000133816	MICAL2	chr11	+	12209496	12209598	12208022	12208139	12213254	12213410	18066	25,9,11	1,0,1	19,20,9	2,1,3	176	74	0.00654876017842	0.329840815276	0.913,1.0,0.822	0.8,0.894,0.558	0.161
41594	ENSG00000114346	ECT2	chr3	+	172752149	172752436	172750762	172750857	172754508	172754660	41594	58,28,11	73,63,23	29,21,5	60,73,29	361	74	0.00655484928268	0.329840815276	0.14,0.083,0.089	0.09,0.056,0.034	0.044
7078	ENSG00000033627	ATP6V0A1	chr17	+	42514288	42514460	42513860	42513978	42521026	42522582	7078	28,10,16	1,1,3	11,4,10	0,0,0	246	74	0.00653903838071	0.329840815276	0.894,0.751,0.616	1.0,1.0,1.0	-0.246
20119	ENSG00000155229	MMS19	chr10	-	97480240	97480357	97478303	97478389	97480941	97481042	20119	3,0,0	78,19,21	4,7,0	39,31,14	191	74	0.00656752594647	0.329975694814	0.015,0.0,0.0	0.038,0.08,0.0	-0.034
41823	ENSG00000159674	SPON2	chr4	-	1201268	1201462	1199027	1200047	1204981	1205116	41823	21,14,11	4,0,1	17,9,11	1,0,0	268	74	0.00661137739465	0.331674115194	0.592,1.0,0.752	0.824,1.0,1.0	-0.16
49327	ENSG00000165629	ATP5C1	chr10	+	7796120	7796155	7788209	7788263	7797046	7797178	49327	1330,866,662	7,19,11	1443,702,712	5,4,2	109	74	0.00663645270494	0.332426864628	0.992,0.969,0.976	0.995,0.992,0.996	-0.015
2938	ENSG00000198700	IPO9	chr1	+	201834953	201835064	201829148	201829372	201847278	201847340	2938	7,0,2	35,5,4	1,0,0	18,3,4	185	74	0.00666787907074	0.332990451021	0.074,0.0,0.167	0.022,0.0,0.0	0.073
40865	ENSG00000114021	NIT2	chr3	+	100345584	100345678	100341072	100341161	100348802	100348881	40865	193,176,187	1,0,1	227,216,190	7,5,0	168	74	0.00665808274607	0.332990451021	0.988,1.0,0.988	0.935,0.95,1.0	0.03
41514	ENSG00000125885	MCM8	chr20	+	5972006	5972037	5967829	5968025	5977875	5978017	41514	10,3,2	0,0,1	4,3,3	0,1,4	105	74	0.00668859036714	0.333520193383	1.0,1.0,0.585	1.0,0.679,0.346	0.187
40409	ENSG00000003056	M6PR	chr12	-	8943800	8943910	8943295	8943535	8945417	8945479	40409	980,533,509	8,4,10	1052,627,498	6,0,2	184	74	0.00670691695831	0.333929606024	0.98,0.982,0.953	0.986,1.0,0.99	-0.02
53212	ENSG00000070501	POLB	chr8	+	42355515	42355567	42344952	42345019	42357168	42357223	53212	52,71,51	0,0,11	81,67,43	0,0,3	126	74	0.00675665894354	0.335899565853	1.0,1.0,0.731	1.0,1.0,0.894	-0.054
3641	ENSG00000137804	NUSAP1	chr15	+	41375711	41375828	41371526	41371684	41377195	41377304	3641	379,784,679	25,58,48	351,722,612	10,28,39	191	74	0.00677915694565	0.336511234249	0.855,0.84,0.846	0.932,0.909,0.859	-0.053
53430	ENSG00000196204	RNF216P1	chr7	+	4989062	4989177	4984961	4985075	4996609	4998165	53430	86,34,50	3,4,11	85,35,33	0,2,3	189	74	0.00681182405767	0.337625093309	0.918,0.769,0.64	1.0,0.873,0.812	-0.119
7478	ENSG00000008294	SPAG9	chr17	-	50975862	50975901	50974770	50974947	50977107	50977221	7478	14,1,0	61,72,48	3,1,0	39,72,39	113	74	0.00690688408959	0.341823453969	0.131,0.009,0.0	0.048,0.009,0.0	0.028
36621	ENSG00000204954	C12orf73	chr12	-	103954874	103954968	103953413	103953534	103956630	103956748	36621	1,1,2	12,3,2	6,3,5	10,2,3	168	74	0.00693504502771	0.342703347851	0.035,0.128,0.306	0.209,0.398,0.423	-0.187
41682	ENSG00000125746	EML2	chr19	-	45618821	45618943	45617629	45617697	45619059	45619191	41682	9,1,1	23,35,21	1,0,0	13,14,25	196	74	0.00695266720984	0.343060604779	0.129,0.011,0.018	0.028,0.0,0.0	0.043
27714	ENSG00000146282	RARS2	chr6	-	87545615	87545699	87541917	87541994	87555407	87555505	27714	55,24,19	0,5,2	55,26,22	0,2,0	158	74	0.00705044801808	0.346332275412	1.0,0.692,0.816	1.0,0.859,1.0	-0.117
30131	ENSG00000147010	SH3KBP1	chrX	-	19545921	19546050	19541924	19542193	19549973	19550083	30131	173,124,85	9,10,9	122,96,90	1,1,7	203	74	0.00704328309708	0.346332275412	0.875,0.819,0.775	0.978,0.972,0.824	-0.102
49479	ENSG00000099785	MARCH2	chr19	+	8430657	8430867	8426608	8426804	8438387	8439017	49479	33,42,30	2,2,1	8,8,26	1,0,0	284	74	0.00704064014648	0.346332275412	0.811,0.845,0.887	0.676,1.0,1.0	-0.044
37914	ENSG00000104218	CSPP1	chr8	+	67149782	67149935	67137455	67137603	67154023	67154136	37914	48,17,31	4,0,5	52,37,21	0,2,1	227	74	0.0070813022711	0.347331037101	0.796,1.0,0.669	1.0,0.858,0.873	-0.089
29861	ENSG00000071626	DAZAP1	chr19	+	1421150	1421258	1418665	1418731	1428841	1428995	29861	401,250,187	4,22,22	320,233,161	0,7,11	182	74	0.00710942553756	0.347677239992	0.976,0.822,0.776	1.0,0.931,0.856	-0.071
465	ENSG00000171320	ESCO2	chr8	+	27780173	27780267	27776361	27777169	27787884	27788002	465	37,7,6	1,0,0	27,5,6	0,1,4	168	74	0.00709953739017	0.347677239992	0.942,1.0,1.0	1.0,0.688,0.398	0.285
11760	ENSG00000144362	PHOSPHO2	chr2	+	169697892	169697982	169697360	169697531	169700945	169701138	11760	4,0,1	2,1,0	5,0,3	1,1,0	164	74	0.00718274225096	0.348167873281	0.474,0.0,1.0	0.693,0.0,1.0	-0.073
15164	ENSG00000270757	HSPE1-MOB4	chr2	+	197523623	197523686	197501073	197501238	197535529	197535630	15164	76,49,44	0,3,5	90,51,58	0,2,0	137	74	0.00717692949436	0.348167873281	1.0,0.898,0.826	1.0,0.932,1.0	-0.069
172	ENSG00000143036	SLC44A3	chr1	+	94892280	94892517	94891129	94891267	94894817	94895029	172	28,18,15	0,0,1	53,19,6	0,1,4	311	74	0.00715448092623	0.348167873281	1.0,1.0,0.781	1.0,0.819,0.263	0.233
31477	ENSG00000160752	FDPS	chr1	+	155318855	155318928	155318168	155318291	155319610	155319688	31477	1331,1861,2169	12,33,97	1221,1594,1929	8,9,64	147	74	0.00718177505976	0.348167873281	0.982,0.966,0.918	0.987,0.989,0.938	-0.016
50288	ENSG00000106605	BLVRA	chr7	+	43760016	43760110	43758686	43758734	43771137	43771170	50288	5,2,1	3,9,1	1,1,0	2,1,5	168	74	0.00713506490451	0.348167873281	0.423,0.089,0.306	0.18,0.306,0.0	0.111
9658	ENSG00000047579	DTNBP1	chr6	-	15651312	15651408	15637743	15637804	15652086	15652140	9658	13,5,5	2,3,0	7,7,6	0,2,0	170	74	0.00714286599145	0.348167873281	0.739,0.42,1.0	1.0,0.604,1.0	-0.148
17783	ENSG00000220804	AC093642.5	chr2	+	242138783	242138888	242122286	242122455	242159348	242159498	17783	9,8,8	1,1,1	7,9,12	0,1,0	179	74	0.00719402217882	0.348203331558	0.788,0.768,0.768	1.0,0.788,1.0	-0.155
44810	ENSG00000124164	VAPB	chr20	+	58438944	58439025	58418210	58418363	58440906	58441083	44810	138,57,38	4,2,6	132,65,49	1,0,3	155	74	0.00721678803274	0.34879381107	0.943,0.932,0.751	0.984,1.0,0.886	-0.081
29358	ENSG00000083720	OXCT1	chr5	-	41794676	41794749	41794002	41794078	41801021	41801070	29358	583,452,278	13,8,11	495,501,276	3,8,3	147	74	0.00725185813009	0.349976369699	0.958,0.966,0.927	0.988,0.969,0.979	-0.028
29922	ENSG00000176261	ZBTB8OS	chr1	-	32631826	32631879	32621857	32621948	32633644	32633727	29922	57,34,30	2,5,0	59,48,42	0,1,0	127	74	0.00727981975293	0.350301530677	0.943,0.798,1.0	1.0,0.965,1.0	-0.075
592	ENSG00000204576	PRR3	chr6	+	30561327	30561508	30558149	30558212	30561833	30562124	592	17,11,11	3,1,1	15,21,5	1,1,0	255	74	0.00727537037922	0.350301530677	0.622,0.761,0.761	0.813,0.859,1.0	-0.176
33988	ENSG00000103540	CCP110	chr16	+	19547954	19548014	19546411	19546474	19551195	19553400	33988	41,37,57	0,2,0	29,60,57	2,5,1	134	74	0.00731423461048	0.351445246713	1.0,0.911,1.0	0.889,0.869,0.969	0.061
51168	ENSG00000168038	ULK4	chr3	-	41937294	41937340	41935894	41935940	41938097	41938197	51168	2,0,0	17,5,4	7,0,1	11,11,4	120	74	0.00733882581964	0.352114302771	0.068,0.0,0.0	0.282,0.0,0.134	-0.116
21264	ENSG00000186625	KATNA1	chr6	-	149601593	149601752	149598223	149598350	149603267	149603373	21264	97,120,139	4,0,0	84,133,128	4,4,4	233	74	0.00737696996938	0.352918519839	0.885,1.0,1.0	0.87,0.913,0.91	0.064
8603	ENSG00000137842	TMEM62	chr15	+	43146492	43146634	43135511	43135649	43148754	43148879	8603	30,9,12	1,2,2	36,17,13	0,0,0	216	74	0.00737422922737	0.352918519839	0.911,0.607,0.673	1.0,1.0,1.0	-0.27
16084	ENSG00000159063	ALG8	chr11	-	78106806	78106912	78100945	78101195	78112649	78112770	16084	88,97,120	3,0,7	116,111,103	0,0,3	180	74	0.00740240739897	0.353622964168	0.923,1.0,0.876	1.0,1.0,0.934	-0.045
50432	ENSG00000141279	NPEPPS	chr17	+	47586147	47586244	47585499	47585745	47586364	47586398	50432	75,55,33	2,3,0	54,63,29	4,8,2	171	74	0.00742427929575	0.354155288371	0.942,0.888,1.0	0.854,0.773,0.863	0.113
11527	ENSG00000143416	SELENBP1	chr1	-	151369441	151369554	151368198	151368319	151369712	151369769	11527	162,70,43	6,2,0	103,52,42	0,1,0	187	74	0.00754323608541	0.354259460028	0.914,0.933,1.0	1.0,0.954,1.0	-0.036
11679	ENSG00000070371	CLTCL1	chr22	-	19208153	19208311	19201328	19201493	19208921	19209114	11679	68,29,26	4,2,0	41,54,25	0,0,1	232	74	0.0075003453178	0.354259460028	0.844,0.822,1.0	1.0,1.0,0.889	-0.074
18142	ENSG00000115392	FANCL	chr2	-	58162865	58162947	58161521	58161638	58163433	58163517	18142	24,8,10	2,3,3	24,27,11	0,0,3	156	74	0.00758297534412	0.354259460028	0.851,0.558,0.613	1.0,1.0,0.635	-0.204
21678	ENSG00000154065	ANKRD29	chr18	-	23609223	23609291	23601045	23601309	23612091	23612190	21678	3,1,0	33,12,5	10,1,0	20,6,4	142	74	0.00752034518992	0.354259460028	0.045,0.042,0.0	0.207,0.08,0.0	-0.067
25858	ENSG00000186868	MAPT	chr17	+	46010309	46010402	45996398	45996664	46014242	46014324	25858	1,2,1	0,2,0	3,0,1	0,2,1	167	74	0.0075750913489	0.354259460028	1.0,0.307,1.0	1.0,0.0,0.307	0.333
26784	ENSG00000132589	FLOT2	chr17	-	28884224	28884315	28882978	28883231	28885856	28886011	26784	104,46,28	1,1,2	41,39,34	2,2,6	165	74	0.00753630816863	0.354259460028	0.979,0.954,0.863	0.902,0.897,0.718	0.093
2788	ENSG00000101639	CEP192	chr18	+	13057584	13057733	13056630	13056698	13059081	13059312	2788	22,12,7	1,0,4	21,12,11	0,0,0	223	74	0.00749730173733	0.354259460028	0.88,1.0,0.367	1.0,1.0,1.0	-0.251
29387	ENSG00000139505	MTMR6	chr13	-	25254384	25254434	25253763	25253964	25257195	25257321	29387	38,13,10	2,0,5	42,22,14	0,0,2	124	74	0.00744139326459	0.354259460028	0.919,1.0,0.544	1.0,1.0,0.807	-0.115
31251	ENSG00000115128	SF3B6	chr2	-	24074075	24074194	24068320	24068459	24076199	24076443	31251	5774,5266,3276	88,96,63	6726,4170,3799	71,46,62	193	74	0.00751914724088	0.354259460028	0.962,0.955,0.952	0.973,0.972,0.959	-0.012
35776	ENSG00000143748	NVL	chr1	-	224304735	224304812	224303722	224303857	224305033	224305166	35776	179,82,39	2,7,5	177,81,67	1,2,2	151	74	0.00755683061625	0.354259460028	0.978,0.852,0.793	0.989,0.952,0.943	-0.087
38370	ENSG00000179818	PCBP1-AS1	chr2	-	70083506	70083687	70059642	70059680	70085546	70085624	38370	15,4,1	5,2,0	8,4,2	0,1,1	255	74	0.00758086413331	0.354259460028	0.465,0.367,1.0	1.0,0.537,0.367	-0.024
40165	ENSG00000141030	COPS3	chr17	-	17270757	17270807	17267884	17267977	17270895	17271008	40165	293,268,167	5,7,5	291,283,164	2,3,1	124	74	0.00759170771646	0.354259460028	0.972,0.958,0.952	0.989,0.983,0.99	-0.027
43270	ENSG00000141542	RAB40B	chr17	-	82658490	82658713	82654972	82658134	82659579	82659657	43270	11,12,5	0,0,1	10,5,5	1,1,2	297	74	0.00754232225458	0.354259460028	1.0,1.0,0.555	0.714,0.555,0.384	0.301
46974	ENSG00000163291	PAQR3	chr4	-	78935120	78935176	78930169	78930325	78939039	78939195	46974	7,7,5	1,1,1	7,6,5	0,0,1	130	74	0.00750484642543	0.354259460028	0.799,0.799,0.74	1.0,1.0,0.74	-0.134
51785	ENSG00000163872	YEATS2	chr3	+	183803255	183803335	183801454	183801528	183803986	183804188	51785	54,17,20	0,4,2	32,27,17	0,0,0	154	74	0.00759817321114	0.354259460028	1.0,0.671,0.828	1.0,1.0,1.0	-0.167
51957	ENSG00000119688	ABCD4	chr14	-	74288206	74288259	74287809	74287886	74288715	74288765	51957	24,27,19	4,0,2	24,19,18	0,0,0	127	74	0.00752001256671	0.354259460028	0.778,1.0,0.847	1.0,1.0,1.0	-0.125
10580	ENSG00000119537	KDSR	chr18	-	63344409	63344493	63331650	63331901	63350887	63351079	10580	84,69,102	2,1,5	61,53,75	0,0,0	158	74	0.00762725226825	0.354918379903	0.952,0.97,0.905	1.0,1.0,1.0	-0.058
51689	ENSG00000114125	RNF7	chr3	+	141743508	141743556	141738203	141738516	141745158	141747560	51689	314,266,261	1,2,14	271,210,224	1,0,3	122	74	0.00763380944353	0.354918379903	0.995,0.988,0.919	0.994,1.0,0.978	-0.023
30032	ENSG00000118418	HMGN3	chr6	-	79202062	79202155	79201248	79201726	79202275	79202389	30032	28,36,52	207,272,185	17,31,19	266,188,162	167	74	0.00766724193869	0.355723307543	0.057,0.055,0.111	0.028,0.068,0.049	0.026
40072	ENSG00000157764	BRAF	chr7	-	140808236	140808316	140807959	140808062	140808891	140808995	40072	0,0,0	14,10,7	3,4,0	10,18,6	154	74	0.00767267479463	0.355723307543	0.0,0.0,0.0	0.126,0.096,0.0	-0.074
36043	ENSG00000173852	DPY19L1	chr7	-	34937993	34938119	34928875	34931729	34939275	34939375	36043	190,169,154	1,6,5	224,168,170	1,1,2	200	74	0.00768621309385	0.35585118405	0.986,0.912,0.919	0.988,0.984,0.969	-0.041
12008	ENSG00000158636	C11orf30	chr11	+	76539598	76539640	76537794	76537950	76542215	76542367	12008	7,8,10	3,0,3	6,5,13	1,1,0	116	74	0.00773080738169	0.357414498137	0.598,1.0,0.68	0.793,0.761,1.0	-0.092
38350	ENSG00000179818	PCBP1-AS1	chr2	-	70032132	70032255	70018014	70018131	70051202	70051305	38350	1,4,3	1,0,0	4,3,2	2,2,0	197	74	0.00774922620946	0.357764975069	0.273,1.0,1.0	0.429,0.36,1.0	0.161
32960	ENSG00000170322	NFRKB	chr11	-	129893296	129893385	129892714	129892870	129894358	129894441	32960	10,4,3	1,2,1	4,0,1	1,3,2	163	74	0.00782522590172	0.360769143877	0.819,0.476,0.577	0.645,0.0,0.185	0.347
46634	ENSG00000099250	NRP1	chr10	-	33202911	33202995	33197649	33197709	33207571	33207716	46634	48,55,38	3,9,3	11,22,32	0,2,1	158	74	0.00784774472143	0.361302724204	0.882,0.741,0.856	1.0,0.837,0.937	-0.098
51415	ENSG00000137693	YAP1	chr11	+	102209516	102209564	102205892	102206086	102223621	102223752	51415	16,6,9	12,7,3	12,5,5	1,2,1	122	74	0.00788590271093	0.362553827977	0.447,0.342,0.645	0.879,0.603,0.752	-0.267
14071	ENSG00000090539	CHRD	chr3	+	184387373	184387477	184387050	184387107	184387930	184388033	14071	7,13,21	1,1,2	3,3,12	2,1,5	178	74	0.00791802485252	0.363089895252	0.744,0.844,0.814	0.384,0.555,0.499	0.321
25664	ENSG00000040531	CTNS	chr17	+	3647443	3647522	3637106	3637316	3654997	3655101	25664	2,1,2	0,2,0	3,2,0	0,2,2	153	74	0.00793056087479	0.363089895252	1.0,0.195,1.0	1.0,0.326,0.0	0.29
50615	ENSG00000172456	FGGY	chr1	+	59346246	59346398	59321535	59321750	59378748	59378837	50615	68,28,21	3,3,0	35,21,19	1,0,0	226	74	0.00792710077548	0.363089895252	0.881,0.753,1.0	0.92,1.0,1.0	-0.095
11693	ENSG00000134030	CTIF	chr18	+	48636613	48636685	48619537	48619745	48663751	48663825	11693	14,6,11	0,0,6	13,1,9	0,0,0	146	74	0.00800840632527	0.36603534216	1.0,1.0,0.482	1.0,1.0,1.0	-0.173
9516	ENSG00000061273	HDAC7	chr12	-	47792537	47792669	47791870	47792004	47793368	47793542	9516	0,2,1	6,4,1	4,4,2	5,3,3	206	74	0.00801707217152	0.36603534216	0.0,0.152,0.264	0.223,0.324,0.193	-0.108
1106	ENSG00000137700	SLC37A4	chr11	-	119026505	119026688	119025966	119026080	119026936	119027095	1106	23,13,5	4,1,1	12,10,8	0,0,2	257	74	0.00804069166257	0.366606673731	0.623,0.789,0.59	1.0,1.0,0.535	-0.178
12368	ENSG00000149923	PPP4C	chr16	+	30081199	30081310	30076314	30076475	30082483	30082534	12368	33,35,21	3,1,3	22,25,19	0,0,2	185	74	0.00806314241696	0.366852482788	0.815,0.933,0.737	1.0,1.0,0.792	-0.102
2311	ENSG00000131508	UBE2D2	chr5	+	139562243	139562407	139561166	139561815	139600371	139600435	2311	14,8,8	12,15,5	22,6,7	1,1,5	238	74	0.00806830967901	0.366852482788	0.266,0.142,0.332	0.872,0.651,0.303	-0.362
37141	ENSG00000166979	EVA1C	chr21	+	32453311	32453508	32412380	32413013	32467695	32467848	37141	38,42,26	3,0,2	29,31,27	7,3,4	271	74	0.00810317654202	0.367931028407	0.776,1.0,0.78	0.531,0.738,0.648	0.213
10072	ENSG00000147155	EBP	chrX	+	48522144	48522252	48521855	48521907	48523698	48524072	10072	2,2,0	0,1,2	1,2,0	0,0,1	182	74	0.00815579225823	0.369304118579	1.0,0.448,0.0	1.0,1.0,0.0	-0.184
20458	ENSG00000004478	FKBP4	chr12	+	2796264	2796368	2795068	2795244	2797137	2797282	20458	4,5,8	62,30,29	0,1,2	17,15,20	178	74	0.00814466015589	0.369304118579	0.026,0.065,0.103	0.0,0.027,0.04	0.042
13937	ENSG00000197498	RPF2	chr6	+	110988987	110989065	110985005	110985138	110991746	110991786	13937	98,87,85	6,10,13	127,113,72	1,8,5	152	74	0.00822958669346	0.37064937385	0.888,0.809,0.761	0.984,0.873,0.875	-0.091
14646	ENSG00000169826	CSGALNACT2	chr10	+	43167003	43167098	43163865	43164044	43175950	43176032	14646	24,22,20	0,0,2	16,25,18	3,1,2	169	74	0.00823041475408	0.37064937385	1.0,1.0,0.814	0.7,0.916,0.798	0.133
34471	ENSG00000106100	NOD1	chr7	-	30429373	30429457	30424526	30425710	30446140	30447977	34471	8,13,2	0,4,1	6,11,7	0,0,0	158	74	0.00820533827754	0.37064937385	1.0,0.604,0.484	1.0,1.0,1.0	-0.304
54576	ENSG00000172965	MIR4435-2HG	chr2	-	111471988	111472097	111469786	111469987	111494884	111495034	54576	7,8,13	2,0,0	5,6,12	2,1,2	183	74	0.00822643537634	0.37064937385	0.586,1.0,1.0	0.503,0.708,0.708	0.222
51855	ENSG00000179046	TRIML2	chr4	-	188098204	188098279	188097323	188097346	188099034	188099175	51855	1,2,3	4,3,3	0,1,1	8,2,3	149	74	0.00825447156875	0.371226303112	0.11,0.249,0.332	0.0,0.199,0.142	0.117
38545	ENSG00000174099	MSRB3	chr12	+	65308528	65308655	65278668	65278865	65326825	65326934	38545	9,14,7	3,1,1	9,14,9	1,1,0	201	74	0.00832314891297	0.373297752197	0.525,0.838,0.72	0.768,0.838,1.0	-0.174
44150	ENSG00000142396	ERVK3-1	chr19	+	58312027	58312462	58306087	58306216	58314747	58314781	44150	218,191,184	0,3,0	226,163,156	3,0,6	509	74	0.00831393217974	0.373297752197	1.0,0.902,1.0	0.916,1.0,0.791	0.065
14510	ENSG00000198520	C1orf228	chr1	+	44684392	44684656	44674725	44674873	44689675	44689903	14510	1,0,4	0,3,1	0,1,4	1,0,0	338	74	0.0083381313613	0.373462301542	1.0,0.0,0.467	0.0,1.0,1.0	-0.178
11668	ENSG00000094914	AAAS	chr12	-	53315334	53315486	53315093	53315140	53315726	53315782	11668	87,21,26	2,2,2	56,40,27	0,0,1	226	74	0.00837292724897	0.374317173557	0.934,0.775,0.81	1.0,1.0,0.898	-0.126
42696	ENSG00000077254	USP33	chr1	-	77745420	77745599	77741616	77741748	77759642	77759852	42696	179,88,69	4,2,3	177,135,80	2,0,1	253	74	0.00837989673611	0.374317173557	0.929,0.928,0.871	0.963,1.0,0.959	-0.065
15354	ENSG00000113231	PDE8B	chr5	+	77349418	77349559	77344852	77344931	77351064	77351153	15354	25,4,6	5,1,0	22,8,9	1,1,0	215	74	0.00842488979389	0.375818394725	0.632,0.579,1.0	0.883,0.734,1.0	-0.135
10135	ENSG00000005801	ZNF195	chr11	-	3362545	3362602	3361742	3361889	3370974	3371070	10135	2,0,1	11,2,1	6,1,1	7,0,0	131	74	0.00848474866803	0.377977805036	0.093,0.0,0.361	0.326,1.0,1.0	-0.624
19741	ENSG00000011105	TSPAN9	chr12	+	3206279	3206418	3201176	3201256	3278420	3278612	19741	1,0,0	4,1,1	5,1,0	4,2,2	213	74	0.00855245037174	0.380480305621	0.08,0.0,0.0	0.303,0.148,0.0	-0.124
11092	ENSG00000144824	PHLDB2	chr3	+	111948931	111949075	111940534	111940645	111953929	111954029	11092	57,30,40	0,0,0	44,41,43	0,3,3	218	74	0.00859271340472	0.380960611138	1.0,1.0,1.0	1.0,0.823,0.83	0.116
18953	ENSG00000115464	USP34	chr2	-	61317653	61317767	61314874	61314974	61319172	61319327	18953	30,11,13	0,1,0	46,38,16	1,3,2	188	74	0.00858444111904	0.380960611138	1.0,0.812,1.0	0.948,0.833,0.759	0.091
31870	ENSG00000241837	ATP5O	chr21	-	33906727	33906794	33906448	33906500	33907340	33907412	31870	0,4,4	1,0,1	1,5,0	3,0,2	141	74	0.00859786898812	0.380960611138	0.0,1.0,0.677	0.149,1.0,0.0	0.176
25801	ENSG00000185305	ARL15	chr5	-	54171783	54171928	54113132	54113410	54310431	54310576	25801	23,9,13	0,0,0	22,12,13	0,0,6	219	74	0.00862859472497	0.381809533339	1.0,1.0,1.0	1.0,1.0,0.423	0.192
8741	ENSG00000079150	FKBP7	chr2	-	178477061	178477213	178469651	178469785	178478278	178478499	8741	111,133,126	1,4,1	139,127,141	10,5,3	226	74	0.00875921354863	0.387070467524	0.973,0.916,0.976	0.82,0.893,0.939	0.071
11094	ENSG00000144824	PHLDB2	chr3	+	111945267	111945357	111940534	111940645	111953929	111954029	11094	27,34,37	0,0,0	28,25,41	0,3,3	164	74	0.00883491936818	0.389348115774	1.0,1.0,1.0	1.0,0.79,0.86	0.117
20750	ENSG00000103091	WDR59	chr16	-	74903946	74904100	74893678	74893812	74908907	74908977	20750	88,42,50	0,1,2	55,38,43	2,3,3	228	74	0.00889331957873	0.389348115774	1.0,0.932,0.89	0.899,0.804,0.823	0.099
24612	ENSG00000267778	AC004221.2	chr19	+	1238403	1239040	1238178	1238226	1239363	1239522	24612	3,0,2	0,1,2	2,2,1	0,0,1	711	74	0.00889150330387	0.389348115774	1.0,0.0,0.094	1.0,1.0,0.094	-0.333
28037	ENSG00000117448	AKR1A1	chr1	+	45552435	45552563	45550542	45551155	45561788	45561878	28037	151,123,85	55,50,40	126,103,91	28,27,27	202	74	0.00888595226082	0.389348115774	0.501,0.474,0.438	0.622,0.583,0.553	-0.115
39057	ENSG00000166024	R3HCC1L	chr10	+	98186466	98186563	98163292	98163397	98208100	98209899	39057	4,0,2	4,5,5	1,0,0	7,6,3	171	74	0.00888909631955	0.389348115774	0.302,0.0,0.148	0.058,0.0,0.0	0.131
44851	ENSG00000039319	ZFYVE16	chr5	+	80411645	80411773	80408023	80408153	80434108	80434217	44851	3,1,2	0,3,1	2,0,0	3,1,1	202	74	0.00888663073398	0.389348115774	1.0,0.109,0.423	0.196,0.0,0.0	0.445
684	ENSG00000135250	SRPK2	chr7	-	105126247	105126340	105125781	105125874	105126992	105127062	684	69,74,29	5,2,3	69,53,53	2,1,0	167	74	0.00888664112138	0.389348115774	0.859,0.943,0.811	0.939,0.959,1.0	-0.095
14395	ENSG00000101019	UQCC1	chr20	-	35409344	35409467	35394091	35394196	35411939	35411973	14395	0,1,0	1,0,1	3,1,2	1,1,1	197	74	0.00893677331265	0.390712382157	0.0,1.0,0.0	0.53,0.273,0.429	-0.077
27395	ENSG00000162819	BROX	chr1	+	222715144	222715269	222713400	222713416	222715683	222715800	27395	2,1,2	1,1,1	1,2,4	1,0,1	199	74	0.00894815392035	0.390712382157	0.427,0.271,0.427	0.271,1.0,0.598	-0.248
7920	ENSG00000090006	LTBP4	chr19	+	40616888	40617042	40614179	40614446	40619346	40619493	7920	8,24,12	1,4,0	5,6,14	0,0,1	228	74	0.00896052991304	0.390735921307	0.722,0.661,1.0	1.0,1.0,0.82	-0.146
43493	ENSG00000100479	POLE2	chr14	-	49646993	49647092	49643563	49643670	49647292	49647360	43493	0,0,2	9,5,3	4,2,2	10,5,7	173	74	0.00904104364363	0.393207971905	0.0,0.0,0.222	0.146,0.146,0.109	-0.06
46029	ENSG00000132394	EEFSEC	chr3	+	128262127	128262224	128246835	128247043	128341232	128341889	46029	44,5,9	2,2,2	34,13,10	0,2,0	171	74	0.00904007875548	0.393207971905	0.905,0.52,0.661	1.0,0.738,1.0	-0.217
14655	ENSG00000118564	FBXL5	chr4	-	15626872	15626955	15625251	15625977	15630665	15630791	14655	31,25,16	0,0,1	30,37,19	0,2,4	157	74	0.0090765859837	0.393716298715	1.0,1.0,0.883	1.0,0.897,0.691	0.098
34184	ENSG00000164306	PRIMPOL	chr4	+	184682247	184682336	184678231	184678394	184691498	184691581	34184	16,4,4	0,0,0	27,13,4	0,3,2	163	74	0.00906662778851	0.393716298715	1.0,1.0,1.0	1.0,0.663,0.476	0.287
26645	ENSG00000104626	ERI1	chr8	+	9018296	9018406	9011541	9011752	9020349	9020464	26645	79,52,38	0,0,0	72,57,39	0,7,0	184	74	0.00910558373201	0.394304112009	1.0,1.0,1.0	1.0,0.766,1.0	0.078
45679	ENSG00000197930	ERO1A	chr14	-	52661292	52661304	52658123	52658150	52663800	52664202	45679	846,1066,1986	4,10,18	694,1224,1684	7,22,27	86	74	0.00911402718761	0.394304112009	0.995,0.989,0.99	0.988,0.98,0.982	0.008
25156	ENSG00000120798	NR2C1	chr12	-	95040475	95040597	95031348	95031488	95051761	95051869	25156	57,39,23	0,3,3	56,37,29	0,0,0	196	74	0.00915714814774	0.395651126122	1.0,0.831,0.743	1.0,1.0,1.0	-0.142
23906	ENSG00000143995	MEIS1	chr2	+	66512148	66512294	66464108	66464220	66547942	66548019	23906	33,17,15	1,0,0	29,12,13	2,0,3	220	74	0.00918375043605	0.396281832541	0.917,1.0,1.0	0.83,1.0,0.593	0.165
30472	ENSG00000137831	UACA	chr15	-	70684264	70684446	70682757	70682795	70687539	70687646	30472	121,82,74	3,3,3	78,130,76	0,0,3	256	74	0.00930825867756	0.401130050844	0.921,0.888,0.877	1.0,1.0,0.88	-0.065
52645	ENSG00000116641	DOCK7	chr1	-	62487397	62487412	62477699	62477825	62488933	62489065	52645	5,1,5	7,0,0	5,2,3	0,0,0	89	74	0.00934041314483	0.401990922961	0.373,1.0,1.0	1.0,1.0,1.0	-0.209
20024	ENSG00000124786	SLC35B3	chr6	-	8422469	8422624	8420720	8420828	8427936	8428058	20024	99,63,40	2,8,7	113,78,57	3,2,2	229	74	0.00938192724276	0.403251846723	0.941,0.718,0.649	0.924,0.926,0.902	-0.148
53869	ENSG00000136147	PHF11	chr13	+	49497055	49497217	49495983	49496095	49506634	49506756	53869	2,1,0	2,0,1	1,0,2	0,1,0	236	74	0.00942296567883	0.404489072898	0.239,1.0,0.0	1.0,0.0,1.0	-0.254
11049	ENSG00000103121	CMC2	chr16	-	80998284	80998354	80997313	80997429	81006733	81006894	11049	28,14,26	546,532,362	29,17,15	259,192,299	144	74	0.00944583444909	0.404944149564	0.026,0.013,0.036	0.054,0.044,0.025	-0.016
27716	ENSG00000146282	RARS2	chr6	-	87564543	87564662	87564129	87564232	87569516	87569590	27716	4,5,1	32,20,12	1,2,0	44,20,14	193	74	0.00946669501041	0.405312065232	0.046,0.087,0.031	0.009,0.037,0.0	0.039
50079	ENSG00000068971	PPP2R5B	chr11	+	64926711	64926908	64925847	64925933	64927801	64927903	50079	35,30,28	0,0,8	23,30,36	0,0,2	271	74	0.00954552764989	0.408006177829	1.0,1.0,0.489	1.0,1.0,0.831	-0.114
50870	ENSG00000136002	ARHGEF4	chr2	+	131027944	131028084	130946508	130946635	131038852	131039032	50870	18,23,33	0,0,7	4,11,14	0,0,2	214	74	0.0095543403654	0.408006177829	1.0,1.0,0.62	1.0,1.0,0.708	-0.029
11587	ENSG00000123106	CCDC91	chr12	+	28226139	28226199	28225794	28225861	28255580	28255662	11587	6,2,1	3,2,0	4,5,1	0,1,1	134	74	0.00961913107851	0.410242269899	0.525,0.356,1.0	1.0,0.734,0.356	-0.07
37832	ENSG00000143643	TTC13	chr1	-	230943805	230943898	230940439	230940556	230945388	230945454	37832	38,20,6	2,0,1	24,20,20	0,4,5	167	74	0.00971052338925	0.413605647844	0.894,1.0,0.727	1.0,0.689,0.639	0.098
15723	ENSG00000067064	IDI1	chr10	-	1043998	1044171	1043300	1043393	1048863	1049170	15723	1329,2790,2783	6,40,34	1754,3046,3182	5,27,24	247	74	0.00975345503349	0.414898905484	0.985,0.954,0.961	0.991,0.971,0.975	-0.012
4669	ENSG00000112715	VEGFA	chr6	+	43780731	43780854	43778888	43778918	43781955	43782087	4669	40,25,36	129,154,188	13,25,20	114,167,157	197	74	0.0097793652431	0.415465697136	0.104,0.057,0.067	0.041,0.053,0.046	0.029
17934	ENSG00000088179	PTPN4	chr2	+	119926597	119926666	119920068	119920241	119932423	119932549	17934	18,0,8	5,3,5	13,13,7	3,1,1	143	74	0.00983668531059	0.417363730209	0.651,0.0,0.453	0.692,0.871,0.784	-0.414
38249	ENSG00000115594	IL1R1	chr2	+	102157718	102157785	102153940	102154017	102164773	102165008	38249	10,3,6	8,0,0	22,3,4	0,0,1	141	74	0.00987593920294	0.41849133901	0.396,1.0,1.0	1.0,1.0,0.677	-0.094
13724	ENSG00000175600	SUGCT	chr7	+	40274512	40274656	40237634	40237726	40316759	40316855	13724	4,7,3	2,1,1	4,9,2	0,2,0	218	74	0.00990457977216	0.419166895229	0.404,0.704,0.505	1.0,0.604,1.0	-0.33
35985	ENSG00000122970	IFT81	chr12	+	110143381	110143545	110135326	110135437	110146952	110147048	35985	22,13,14	0,0,2	31,27,31	3,1,3	238	74	0.00995203559932	0.42029461726	1.0,1.0,0.685	0.763,0.894,0.763	0.088
35991	ENSG00000122970	IFT81	chr12	+	110136775	110136860	110135326	110135437	110146952	110147048	35991	65,56,75	0,0,2	45,69,40	3,1,3	159	74	0.00995669162972	0.42029461726	1.0,1.0,0.946	0.875,0.97,0.861	0.08
41720	ENSG00000155066	PROM2	chr2	+	95284968	95285115	95282141	95282226	95285638	95285710	41720	3,4,1	1,2,3	1,0,0	0,1,2	221	74	0.0100080139929	0.421383344267	0.501,0.401,0.1	1.0,0.0,0.0	0.001
54165	ENSG00000122417	ODF2L	chr1	-	86355344	86355383	86354773	86354859	86358786	86358891	54165	5,1,6	35,25,25	1,1,2	48,30,17	113	74	0.0100047215104	0.421383344267	0.086,0.026,0.136	0.013,0.021,0.072	0.047
20282	ENSG00000205133	TRIQK	chr8	-	92954405	92954564	92916928	92917007	92966006	92966145	20282	139,152,98	2,0,1	136,212,143	6,3,2	233	74	0.0100819676308	0.423956371328	0.957,1.0,0.969	0.878,0.957,0.958	0.044
15724	ENSG00000009335	UBE3C	chr7	+	157220688	157220776	157216866	157216971	157223253	157223351	15724	148,72,60	3,7,0	90,93,73	3,0,0	162	74	0.0101397955043	0.425845610174	0.958,0.825,1.0	0.932,1.0,1.0	-0.05
7392	ENSG00000151414	NEK7	chr1	+	198292944	198293039	198264124	198264235	198319411	198322420	7392	17,12,20	0,2,0	23,9,13	6,0,0	169	74	0.0101528523051	0.425852165936	1.0,0.724,1.0	0.627,1.0,1.0	0.032
27242	ENSG00000239779	WBP1	chr2	+	74458831	74459117	74458471	74458671	74459642	74459745	27242	19,53,47	3,7,10	24,39,38	2,2,2	360	74	0.0101904748078	0.426887783509	0.566,0.609,0.491	0.712,0.8,0.796	-0.214
50970	ENSG00000178927	C17orf62	chr17	-	82447579	82447646	82446622	82446696	82449169	82449320	50970	12,0,1	5,2,1	8,3,3	2,1,0	141	74	0.0102157443216	0.427403954444	0.557,0.0,0.344	0.677,0.612,1.0	-0.463
44881	ENSG00000166526	ZNF3	chr7	-	100079535	100079656	100075541	100075630	100081634	100081703	44881	17,18,14	4,6,11	16,20,15	1,0,5	195	74	0.0102644449287	0.4288978824	0.617,0.532,0.326	0.859,1.0,0.532	-0.305
998	ENSG00000047188	YTHDC2	chr5	+	113593302	113593390	113591995	113592178	113593481	113595284	998	81,50,56	2,1,4	91,62,65	0,0,1	162	74	0.0103931403532	0.433726375549	0.949,0.958,0.865	1.0,1.0,0.967	-0.065
30182	ENSG00000141127	PRPSAP2	chr17	+	18857783	18857853	18856380	18856429	18865801	18865952	30182	1,0,3	0,2,0	0,0,1	7,1,0	144	74	0.0104074730624	0.433776118421	1.0,0.0,1.0	0.0,0.0,1.0	0.333
36276	ENSG00000032742	IFT88	chr13	+	20589810	20589867	20582956	20583019	20590966	20591020	36276	23,6,2	6,2,0	27,13,4	0,3,0	131	74	0.0104491304288	0.434963172074	0.684,0.629,1.0	1.0,0.71,1.0	-0.132
49591	ENSG00000144744	UBA3	chr3	-	69071534	69071617	69063438	69063503	69077797	69077918	49591	6,7,11	1,7,7	6,13,9	0,1,3	157	74	0.0104784725365	0.435635237317	0.739,0.32,0.426	1.0,0.86,0.586	-0.32
11410	ENSG00000166435	XRRA1	chr11	-	74930299	74930372	74921213	74921347	74936883	74937068	11410	5,1,2	5,0,0	2,0,1	1,1,2	147	74	0.0104932058357	0.4356990247	0.335,1.0,1.0	0.502,0.0,0.201	0.544
13982	ENSG00000164089	ETNPPL	chr4	-	108756417	108756492	108754619	108754710	108759748	108759908	13982	81,41,48	1,3,0	101,48,47	4,7,2	149	74	0.0105349024474	0.436050242527	0.976,0.872,1.0	0.926,0.773,0.921	0.076
29349	ENSG00000198089	SFI1	chr22	+	31531057	31531129	31528689	31528863	31546860	31546971	29349	9,4,1	6,5,10	0,4,1	9,11,11	146	74	0.0105412933516	0.436050242527	0.432,0.288,0.048	0.0,0.156,0.044	0.189
44760	ENSG00000109180	OCIAD1	chr4	+	48857212	48857365	48851805	48851975	48860724	48861216	44760	1483,1242,1409	7,6,3	1550,1266,1198	23,1,9	227	74	0.0105383105268	0.436050242527	0.986,0.985,0.994	0.956,0.998,0.977	0.011
23964	ENSG00000151135	TMEM263	chr12	+	106957081	106957149	106955843	106956065	106967110	106967180	23964	14,15,7	1,2,2	31,14,9	0,0,0	142	74	0.0106844778203	0.441420041112	0.879,0.796,0.646	1.0,1.0,1.0	-0.226
6422	ENSG00000117868	ESYT2	chr7	-	158749648	158749723	158748193	158748280	158759485	158759581	6422	204,100,97	0,5,9	174,149,86	4,0,1	149	74	0.0107152783192	0.442139171646	1.0,0.909,0.843	0.956,1.0,0.977	-0.06
2340	ENSG00000157578	LCA5L	chr21	-	39428171	39428503	39421559	39423490	39429130	39429211	2340	13,4,2	3,1,0	4,5,4	1,0,0	406	74	0.0107861380576	0.443400270587	0.441,0.422,1.0	0.422,1.0,1.0	-0.186
36924	ENSG00000029364	SLC39A9	chr14	+	69453240	69453309	69442068	69442266	69454811	69454897	36924	31,24,26	3,1,4	38,39,22	1,0,2	143	74	0.010775513888	0.443400270587	0.842,0.925,0.771	0.952,1.0,0.851	-0.088
9800	ENSG00000177463	NR2C2	chr3	+	15004556	15004613	15003914	15003986	15013588	15013789	9800	6,0,0	4,3,3	2,4,2	1,1,1	131	74	0.0107625129798	0.443400270587	0.459,0.0,0.0	0.53,0.693,0.53	-0.431
29433	ENSG00000135297	MTO1	chr6	+	73481000	73481116	73480674	73480805	73482039	73482244	29433	7,5,6	40,43,47	2,3,0	19,35,41	190	74	0.0108855945635	0.446932184753	0.064,0.043,0.047	0.039,0.032,0.0	0.028
28899	ENSG00000126453	BCL2L12	chr19	+	49670215	49670488	49669023	49669115	49673697	49673916	28899	93,80,67	28,31,36	27,33,51	18,18,41	347	74	0.0109134598519	0.447519639393	0.415,0.355,0.284	0.242,0.281,0.21	0.107
12891	ENSG00000126768	TIMM17B	chrX	-	48895351	48895454	48895037	48895101	48896758	48896858	12891	61,52,36	232,202,232	36,61,40	144,115,144	177	74	0.0109489015754	0.448415931767	0.099,0.097,0.061	0.095,0.182,0.104	-0.041
14351	ENSG00000135164	DMTF1	chr7	+	87155454	87155497	87154389	87154528	87163494	87163617	14351	2,0,1	9,3,6	3,2,5	10,6,5	117	74	0.0109635704543	0.448460298261	0.123,0.0,0.095	0.159,0.174,0.387	-0.167
5255	ENSG00000129007	CALML4	chr15	-	68199540	68199681	68197439	68197628	68205120	68205151	5255	3,7,5	1,6,1	1,1,6	0,1,1	215	74	0.0110552455068	0.451650562103	0.508,0.287,0.632	1.0,0.256,0.674	-0.168
38995	ENSG00000079332	SAR1A	chr10	-	70162689	70162759	70161857	70161931	70170412	70170523	38995	6,4,8	57,87,35	12,7,12	54,50,34	144	74	0.0111194882602	0.452594707114	0.051,0.023,0.105	0.102,0.067,0.154	-0.048
40934	ENSG00000188917	TRMT2B	chrX	-	101021967	101022062	101021100	101021315	101023469	101023616	40934	60,32,20	0,2,4	58,35,24	0,0,1	169	74	0.0111141448949	0.452594707114	1.0,0.875,0.686	1.0,1.0,0.913	-0.117
7926	ENSG00000090006	LTBP4	chr19	+	40616888	40617020	40614314	40614446	40619346	40619493	7926	9,24,12	1,4,0	5,6,15	0,0,1	206	74	0.0110934210394	0.452594707114	0.764,0.683,1.0	1.0,1.0,0.843	-0.132
31118	ENSG00000103876	FAH	chr15	+	80172148	80172248	80168263	80168316	80173013	80173144	31118	108,55,31	0,5,2	109,47,25	1,0,0	174	74	0.0111459074124	0.453111334585	1.0,0.824,0.868	0.979,1.0,1.0	-0.096
9417	ENSG00000160191	PDE9A	chr21	+	42697414	42697490	42687916	42687994	42698967	42699011	9417	0,0,1	4,2,2	2,3,0	1,2,1	150	74	0.0111858069946	0.454174033077	0.0,0.0,0.198	0.497,0.425,0.0	-0.241
27241	ENSG00000239779	WBP1	chr2	+	74459437	74459552	74458473	74458671	74459642	74459745	27241	10,10,19	3,7,10	6,20,15	2,2,2	189	74	0.0112712517109	0.457081104394	0.566,0.359,0.427	0.54,0.797,0.746	-0.244
34724	ENSG00000136003	ISCU	chr12	+	108567189	108567268	108565320	108565431	108568830	108569384	34724	596,855,644	5,0,19	538,725,488	5,11,23	153	74	0.0113433735194	0.45944142316	0.983,1.0,0.943	0.981,0.97,0.911	0.021
34419	ENSG00000115694	STK25	chr2	-	241500739	241500847	241500259	241500281	241501477	241501799	34419	116,50,46	4,0,3	78,48,30	0,0,0	182	74	0.0113621915664	0.459639636773	0.922,1.0,0.862	1.0,1.0,1.0	-0.072
42697	ENSG00000077254	USP33	chr1	-	77736055	77736158	77730617	77730731	77739264	77739417	42697	420,222,162	0,3,9	400,358,231	0,1,0	177	74	0.011376400906	0.459651155333	1.0,0.969,0.883	1.0,0.993,1.0	-0.047
20842	ENSG00000154556	SORBS2	chr4	-	185734098	185734154	185690561	185690611	185775230	185775276	20842	4,2,2	4,0,0	4,1,0	5,1,1	130	74	0.011433133387	0.461378646827	0.363,1.0,1.0	0.313,0.363,0.0	0.562
39363	ENSG00000015676	NUDCD3	chr7	-	44485530	44485622	44484967	44485284	44490408	44490606	39363	1,3,1	1,1,3	1,0,0	1,1,1	166	74	0.0114638026877	0.462051436778	0.308,0.572,0.129	0.308,0.0,0.0	0.234
17541	ENSG00000082258	CCNT2	chr2	+	134942611	134942674	134939001	134939062	134946100	134946146	17541	34,35,18	2,6,3	45,32,25	0,2,2	137	74	0.0114781224854	0.462064418589	0.902,0.759,0.764	1.0,0.896,0.871	-0.114
24288	ENSG00000255104	ZNF286A	chr17	+	15716058	15717313	15708154	15708247	15734929	15735070	24288	149,75,90	0,1,0	135,129,89	0,3,2	1329	74	0.0115442729998	0.464161329748	1.0,0.807,1.0	1.0,0.705,0.712	0.13
12362	ENSG00000083454	P2RX5	chr17	-	3689491	3689627	3688011	3688105	3690069	3690150	12362	78,49,38	0,0,2	36,36,29	0,0,7	210	74	0.0116483378379	0.465538951552	1.0,1.0,0.87	1.0,1.0,0.593	0.092
23680	ENSG00000151743	AMN1	chr12	-	31714881	31714951	31709292	31709425	31728970	31729019	23680	2,0,1	8,5,7	2,1,6	5,7,6	144	74	0.0116490510143	0.465538951552	0.114,0.0,0.068	0.171,0.068,0.339	-0.132
35496	ENSG00000127507	ADGRE2	chr19	-	14752328	14752526	14751435	14751671	14764432	14764610	35496	18,1,3	0,0,0	3,6,6	0,3,1	272	74	0.0116122599956	0.465538951552	1.0,1.0,1.0	1.0,0.352,0.62	0.343
41679	ENSG00000125746	EML2	chr19	-	45626704	45626839	45624718	45624818	45629950	45630046	41679	285,381,284	3,0,1	175,300,212	4,7,0	209	74	0.0116387073498	0.465538951552	0.971,1.0,0.99	0.939,0.938,1.0	0.028
44417	ENSG00000100138	SNU13	chr22	-	41687721	41688327	41680245	41680364	41688793	41688804	44417	5,5,12	63,112,79	5,16,14	57,58,64	680	74	0.0115948314163	0.465538951552	0.009,0.005,0.016	0.009,0.029,0.023	-0.01
13156	ENSG00000187079	TEAD1	chr11	+	12864837	12864900	12862249	12862314	12881004	12881051	13156	24,9,7	2,1,1	18,21,7	0,1,0	137	74	0.0116773020602	0.465540750009	0.866,0.829,0.791	1.0,0.919,1.0	-0.144
30039	ENSG00000108506	INTS2	chr17	-	61895314	61895383	61893764	61893899	61897468	61897583	30039	7,6,9	0,1,4	13,11,1	0,0,1	143	74	0.0116694970948	0.465540750009	1.0,0.756,0.538	1.0,1.0,0.341	-0.016
37243	ENSG00000101104	PABPC1L	chr20	+	44936893	44936976	44936636	44936730	44938060	44938191	37243	4,1,1	7,1,1	1,1,2	0,0,2	157	74	0.0117135423172	0.466275487431	0.212,0.32,0.32	1.0,1.0,0.32	-0.489
50883	ENSG00000263072	ZNF213-AS1	chr16	-	3132849	3132945	3131902	3132103	3134629	3134873	50883	12,8,10	7,2,1	4,2,4	0,2,0	170	74	0.011723982265	0.466275487431	0.427,0.635,0.813	1.0,0.303,1.0	-0.143
10987	ENSG00000146918	NCAPG2	chr7	-	158652292	158652480	158646459	158646563	158654594	158654694	10987	193,302,215	5,2,3	120,257,194	0,0,2	262	74	0.0117818099949	0.467239743627	0.916,0.977,0.953	1.0,1.0,0.965	-0.04
20407	ENSG00000091651	ORC6	chr16	+	46693092	46693182	46692381	46692545	46695561	46695674	20407	124,207,192	0,3,11	123,206,220	1,2,2	164	74	0.0117633094009	0.467239743627	1.0,0.969,0.887	0.982,0.979,0.98	-0.028
21478	ENSG00000164574	GALNT10	chr5	+	154412888	154413005	154409540	154409762	154415782	154415932	21478	23,3,7	4,1,0	15,4,9	0,0,0	191	74	0.0117990564125	0.467239743627	0.69,0.538,1.0	1.0,1.0,1.0	-0.257
51207	ENSG00000079156	OSBPL6	chr2	+	178339671	178339764	178338990	178339094	178349223	178349389	51207	9,2,1	0,2,0	7,5,1	1,3,1	167	74	0.0118048453858	0.467239743627	1.0,0.307,1.0	0.756,0.425,0.307	0.273
5926	ENSG00000157014	TATDN2	chr3	+	10278663	10278760	10278278	10278462	10278884	10279034	5926	18,14,12	10,6,12	9,7,7	11,15,11	171	74	0.0118193433044	0.467253320333	0.438,0.502,0.302	0.261,0.168,0.216	0.199
54515	ENSG00000104419	NDRG1	chr8	-	133284248	133284329	133264546	133264652	133297133	133297252	54515	57,50,101	1,1,1	20,29,59	1,3,3	155	74	0.0118372057358	0.46739971452	0.965,0.96,0.98	0.905,0.822,0.904	0.091
25786	ENSG00000135698	MPHOSPH6	chr16	-	82151237	82151352	82149381	82149403	82151423	82151514	25786	1,0,2	62,36,36	12,1,1	69,38,40	189	74	0.0118891244055	0.468580500619	0.006,0.0,0.021	0.064,0.01,0.01	-0.019
39506	ENSG00000138942	RNF185	chr22	+	31195468	31195581	31192683	31192702	31196935	31197157	39506	59,18,21	3,1,1	48,26,21	0,0,0	187	74	0.0118955001369	0.468580500619	0.886,0.877,0.893	1.0,1.0,1.0	-0.115
54258	ENSG00000109107	ALDOC	chr17	-	28575964	28576017	28575420	28575544	28576800	28576895	54258	18,4,2	59,84,77	18,5,8	18,30,59	127	74	0.011929231822	0.469349156668	0.151,0.027,0.015	0.368,0.089,0.073	-0.112
39588	ENSG00000112039	FANCE	chr6	+	35457915	35457984	35457555	35457600	35458296	35458440	39588	61,31,23	5,0,2	43,34,38	0,0,2	143	74	0.0119567363025	0.469871268268	0.863,1.0,0.856	1.0,1.0,0.908	-0.063
44507	ENSG00000164494	PDSS2	chr6	-	107212108	107212282	107193821	107193854	107245547	107245619	44507	23,26,18	0,3,2	32,42,26	0,0,0	248	74	0.0119895017649	0.470598636456	1.0,0.721,0.729	1.0,1.0,1.0	-0.183
20512	ENSG00000164073	MFSD8	chr4	-	127939852	127939997	127938782	127938838	127942044	127942158	20512	20,5,5	0,2,0	29,14,6	0,2,5	219	74	0.01203821353	0.471712853128	1.0,0.458,1.0	1.0,0.703,0.288	0.156
27218	ENSG00000130066	SAT1	chrX	+	23784293	23784403	23783799	23783883	23785327	23785429	27218	191,366,172	658,4741,5960	261,427,220	700,4173,5294	184	74	0.012046468803	0.471712853128	0.105,0.03,0.011	0.13,0.04,0.016	-0.013
41034	ENSG00000133488	SEC14L4	chr22	-	30494149	30494210	30492473	30492557	30494865	30494961	41034	43,6,14	4,0,5	40,14,11	2,0,1	135	74	0.0120937691264	0.472444164334	0.855,1.0,0.605	0.916,1.0,0.858	-0.105
47325	ENSG00000183765	CHEK2	chr22	-	28737884	28738038	28734402	28734727	28741768	28741800	47325	1,3,3	3,5,1	4,5,8	3,0,1	228	74	0.0120904143985	0.472444164334	0.098,0.163,0.493	0.302,1.0,0.722	-0.423
45053	ENSG00000138778	CENPE	chr4	-	103143247	103143406	103141749	103141908	103144330	103144618	45053	165,98,99	4,3,0	178,199,98	11,9,2	233	74	0.0121123155747	0.47260938194	0.929,0.912,1.0	0.837,0.875,0.94	0.063
50336	ENSG00000109762	SNX25	chr4	+	185353484	185353602	185346536	185346650	185357670	185357737	50336	142,201,210	2,3,5	155,213,182	0,2,0	192	74	0.0121421355574	0.473213571133	0.965,0.963,0.942	1.0,0.976,1.0	-0.035
32605	ENSG00000143164	DCAF6	chr1	+	168019544	168019667	168004532	168004793	168022987	168024050	32605	15,4,8	31,9,25	6,3,3	30,16,24	197	74	0.012158765572	0.473248841108	0.154,0.143,0.107	0.07,0.066,0.045	0.074
6304	ENSG00000136631	VPS45	chr1	+	150142837	150142931	150110495	150110627	150144708	150145288	6304	4,12,3	52,40,60	2,2,3	49,56,42	168	74	0.012171713605	0.473248841108	0.033,0.117,0.022	0.018,0.015,0.031	0.036
11418	ENSG00000166435	XRRA1	chr11	-	74927390	74927488	74921213	74921347	74930299	74930372	11418	13,1,2	5,0,1	6,4,2	1,0,1	172	74	0.0122286119039	0.474901739939	0.528,1.0,0.462	0.721,1.0,0.462	-0.064
39224	ENSG00000133794	ARNTL	chr11	+	13355225	13355296	13354300	13354448	13356738	13356777	39224	3,1,2	17,16,19	7,3,4	14,12,12	145	74	0.0122939724143	0.476879000465	0.083,0.031,0.051	0.203,0.113,0.145	-0.099
15034	ENSG00000115310	RTN4	chr2	-	55025085	55027485	54987490	54987698	55028163	55028220	15034	78,62,56	0,1,0	95,83,57	1,1,1	2474	74	0.012389327471	0.478094319587	1.0,0.65,1.0	0.74,0.713,0.63	0.189
20995	ENSG00000118961	LDAH	chr2	-	20739970	20740205	20701574	20701652	20774809	20774979	20995	77,70,53	12,4,9	100,77,55	3,6,2	309	74	0.0123807604871	0.478094319587	0.606,0.807,0.585	0.889,0.755,0.868	-0.171
24858	ENSG00000174446	SNAPC5	chr15	-	66495329	66495419	66494414	66494552	66497489	66497759	24858	39,56,28	1,3,2	41,59,33	0,1,0	164	74	0.0123866461611	0.478094319587	0.946,0.894,0.863	1.0,0.964,1.0	-0.087
28003	ENSG00000073614	KDM5A	chr12	-	286125	286207	285455	285662	292758	292925	28003	12,2,2	37,33,40	17,7,6	16,26,37	156	74	0.0123977200111	0.478094319587	0.133,0.028,0.023	0.335,0.113,0.071	-0.112
8921	ENSG00000233396	RP11-458D21.1	chr1	+	146057693	146057988	146052637	146052948	146058312	146058461	8921	3,17,9	1,2,1	7,10,12	0,1,0	369	74	0.0123960149806	0.478094319587	0.376,0.63,0.643	1.0,0.667,1.0	-0.339
20490	ENSG00000174628	IQCK	chr16	+	19763847	19764112	19735352	19735450	19788837	19789238	20490	8,6,5	0,1,3	8,11,4	1,1,0	339	74	0.012427623259	0.478688265787	1.0,0.567,0.267	0.636,0.706,1.0	-0.169
43488	ENSG00000168061	SAC3D1	chr11	+	65043024	65043164	65041244	65041866	65044224	65044828	43488	3,2,3	3,1,0	6,1,2	1,1,0	214	74	0.0124809503067	0.480182015879	0.257,0.409,1.0	0.675,0.257,1.0	-0.089
26061	ENSG00000114956	DGUOK	chr2	+	73950584	73950732	73946718	73946906	73957124	73957240	26061	197,128,71	5,2,1	194,108,76	0,0,0	222	74	0.0126007028616	0.481980534718	0.929,0.955,0.959	1.0,1.0,1.0	-0.052
27240	ENSG00000239779	WBP1	chr2	+	74458831	74458919	74458438	74458671	74459642	74459745	27240	0,5,9	3,7,10	3,7,7	2,2,2	162	74	0.0125878950451	0.481980534718	0.0,0.246,0.291	0.407,0.615,0.615	-0.367
3737	ENSG00000204130	RUFY2	chr10	-	68381231	68381399	68379423	68379521	68383797	68383914	3737	44,42,25	2,1,3	53,30,34	0,0,2	242	74	0.0125923005398	0.481980534718	0.871,0.928,0.718	1.0,1.0,0.839	-0.107
43032	ENSG00000141447	OSBPL1A	chr18	-	24178012	24178195	24172375	24172483	24179737	24179835	43032	135,151,78	3,0,1	93,138,77	4,2,5	257	74	0.0125477669772	0.481980534718	0.928,1.0,0.957	0.87,0.952,0.816	0.082
47979	ENSG00000131748	STARD3	chr17	+	39658708	39658820	39658404	39658522	39659050	39659106	47979	41,23,18	4,3,0	38,27,27	3,0,0	186	74	0.0125637727262	0.481980534718	0.803,0.753,1.0	0.834,1.0,1.0	-0.093
37900	ENSG00000265808	SEC22B	chr1	-	120168839	120168949	120163209	120163370	120176306	120176515	37900	230,103,80	6,7,11	169,92,86	6,0,3	184	74	0.0127101049176	0.485602503854	0.939,0.855,0.745	0.919,1.0,0.92	-0.1
22238	ENSG00000085788	DDHD2	chr8	+	38246232	38246300	38245741	38245950	38247712	38247836	22238	19,17,16	2,1,0	12,26,15	0,5,4	142	74	0.012749752754	0.485992307632	0.832,0.899,1.0	1.0,0.73,0.662	0.113
40759	ENSG00000164074	C4orf29	chr4	+	128021136	128021238	128020079	128020169	128028474	128028853	40759	37,40,31	1,1,1	34,37,23	5,1,3	176	74	0.0127454619324	0.485992307632	0.94,0.944,0.929	0.741,0.94,0.763	0.123
6670	ENSG00000115504	EHBP1	chr2	+	62949093	62949162	62948291	62948316	62955516	62955660	6670	21,14,11	2,1,1	10,18,11	1,0,0	143	74	0.0127692453869	0.486173921824	0.845,0.879,0.851	0.838,1.0,1.0	-0.088
8431	ENSG00000092978	GPATCH2	chr1	-	217495014	217495075	217491505	217491750	217498355	217498764	8431	4,2,3	2,1,1	4,0,0	5,1,2	135	74	0.0127858758748	0.486246270308	0.523,0.523,0.622	0.305,0.0,0.0	0.454
26097	ENSG00000239382	ALKBH6	chr19	-	36011403	36011464	36010289	36011045	36013020	36013303	26097	108,48,54	7,5,8	74,51,56	3,0,4	135	74	0.0128088301393	0.486251398579	0.894,0.84,0.787	0.931,1.0,0.885	-0.098
43806	ENSG00000157020	SEC13	chr3	-	10319138	10319172	10318067	10318094	10321049	10321082	43806	4,2,0	27,38,18	3,3,7	16,25,17	108	74	0.0128236981784	0.486251398579	0.092,0.035,0.0	0.114,0.076,0.22	-0.094
6886	ENSG00000152292	SH2D6	chr2	+	85434339	85434370	85434032	85434111	85436836	85437027	6886	43,26,26	3,1,3	38,16,26	2,0,0	105	74	0.0128302020043	0.486251398579	0.91,0.948,0.859	0.931,1.0,1.0	-0.071
42528	ENSG00000160746	ANO10	chr3	-	43600383	43600581	43598531	43598666	43605713	43605863	42528	121,60,33	2,0,1	126,75,44	9,0,1	272	74	0.012863612688	0.486479695459	0.943,1.0,0.9	0.792,1.0,0.923	0.043
9126	ENSG00000085760	MTIF2	chr2	-	55266380	55266518	55263640	55263865	55267568	55267635	9126	42,33,11	85,68,61	23,22,12	89,99,57	212	74	0.0128657005191	0.486479695459	0.147,0.145,0.059	0.083,0.072,0.068	0.043
15069	ENSG00000166037	CEP57	chr11	+	95795515	95795559	95790512	95790743	95799231	95799388	15069	5,3,3	34,58,27	11,7,4	19,40,32	118	74	0.0129079228747	0.486960610393	0.084,0.031,0.065	0.266,0.099,0.073	-0.086
50238	ENSG00000069943	PIGB	chr15	+	55327530	55327635	55319231	55319413	55329723	55329854	50238	58,35,31	0,1,5	65,50,37	0,0,1	179	74	0.0129002624356	0.486960610393	1.0,0.935,0.719	1.0,1.0,0.939	-0.095
15355	ENSG00000113231	PDE8B	chr5	+	77425766	77425896	77421820	77421988	77426444	77428195	15355	78,33,24	4,0,2	37,30,18	1,0,0	204	74	0.0129453463679	0.487258704224	0.876,1.0,0.813	0.931,1.0,1.0	-0.081
51970	ENSG00000269335	IKBKG	chrX	+	154542281	154542452	154541254	154541391	154551987	154552189	51970	29,13,9	4,1,1	10,3,9	2,0,0	245	74	0.0129323036475	0.487258704224	0.687,0.797,0.731	0.602,1.0,1.0	-0.129
7964	ENSG00000180257	ZNF816	chr19	-	52960026	52960177	52956026	52956104	52962726	52962861	7964	2,0,1	3,3,3	2,2,3	3,1,0	225	74	0.0130166661242	0.489385135262	0.18,0.0,0.099	0.18,0.397,1.0	-0.433
14566	ENSG00000161526	SAP30BP	chr17	+	75703310	75703371	75702479	75702571	75704755	75704814	14566	53,44,23	3,8,6	65,45,28	3,2,2	135	74	0.0131465820628	0.492027974935	0.906,0.751,0.678	0.922,0.925,0.885	-0.132
16079	ENSG00000159063	ALG8	chr11	-	78103979	78104052	78100941	78101195	78112649	78112770	16079	113,106,182	3,0,7	144,145,181	0,0,3	147	74	0.0131209446022	0.492027974935	0.95,1.0,0.929	1.0,1.0,0.968	-0.03
20	ENSG00000166012	TAF1D	chr11	-	93734624	93734660	93733304	93733397	93734962	93736175	20	65,72,67	8,9,5	52,65,63	13,16,10	110	74	0.0131104579465	0.492027974935	0.845,0.843,0.9	0.729,0.732,0.809	0.106
4684	ENSG00000137312	FLOT1	chr6	-	30740678	30740798	30740495	30740591	30742146	30742307	4684	1051,711,569	10,3,2	903,836,581	22,2,7	194	74	0.0131340409653	0.492027974935	0.976,0.989,0.991	0.94,0.994,0.969	0.018
41260	ENSG00000113810	SMC4	chr3	+	160400599	160400965	160399637	160399749	160401914	160402093	41260	16,4,16	2,1,1	11,9,7	0,1,0	440	74	0.013170280473	0.492356691295	0.574,0.402,0.729	1.0,0.602,1.0	-0.299
28678	ENSG00000126858	RHOT1	chr17	+	32209349	32209445	32208106	32208309	32211115	32211238	28678	113,116,78	8,14,7	93,164,87	4,6,5	170	74	0.0132026848409	0.493009758595	0.86,0.783,0.829	0.91,0.922,0.883	-0.081
37778	ENSG00000162734	PEA15	chr1	+	160207132	160207237	160205420	160205522	160211542	160211716	37778	15,2,3	31,29,22	5,1,0	28,20,16	179	74	0.0132686149412	0.494911840914	0.167,0.028,0.053	0.069,0.02,0.0	0.053
51929	ENSG00000141552	ANAPC11	chr17	+	81893551	81893614	81891720	81891841	81894466	81894586	51929	186,200,148	3,5,7	124,110,128	2,0,2	137	74	0.0133127445269	0.495997400489	0.971,0.956,0.919	0.971,1.0,0.972	-0.032
36872	ENSG00000103599	IQCH	chr15	+	67371427	67371533	67359846	67359885	67372110	67372662	36872	6,0,0	6,3,1	1,0,0	5,4,2	180	74	0.01334662638	0.496292194247	0.291,0.0,0.0	0.076,0.0,0.0	0.072
7452	ENSG00000089006	SNX5	chr20	-	17951020	17951327	17950290	17950396	17951499	17951595	7452	3,0,3	28,44,30	9,2,7	46,35,26	381	74	0.0133507260979	0.496292194247	0.02,0.0,0.019	0.037,0.011,0.05	-0.02
20285	ENSG00000205133	TRIQK	chr8	-	92921502	92921660	92916928	92917007	92966006	92966144	20285	10,19,9	2,0,1	16,21,11	6,3,2	232	74	0.0133817097074	0.496884406571	0.615,1.0,0.742	0.46,0.691,0.637	0.19
2050	ENSG00000127952	STYXL1	chr7	-	76000889	76001002	75996408	75996599	76003757	76003855	2050	163,249,161	21,29,20	122,184,132	8,14,9	187	74	0.0134121582878	0.49745544391	0.754,0.773,0.761	0.858,0.839,0.853	-0.087
31445	ENSG00000174917	C19orf70	chr19	-	5678774	5678902	5678420	5678648	5679344	5679396	31445	10,12,9	258,115,99	1,5,7	200,81,145	202	74	0.0134442769909	0.49752868102	0.014,0.037,0.032	0.002,0.022,0.017	0.014
38621	ENSG00000167085	PHB	chr17	-	49414241	49414333	49413176	49413291	49414834	49414884	38621	45,17,16	56,37,19	54,33,26	37,31,25	166	74	0.0134359497922	0.49752868102	0.264,0.17,0.273	0.394,0.322,0.317	-0.109
30009	ENSG00000166153	DEPDC4	chr12	-	100263496	100263692	100262263	100262409	100266919	100267079	30009	14,13,19	1,1,0	24,13,15	1,3,1	270	74	0.0134848570145	0.4984715902	0.793,0.781,1.0	0.868,0.543,0.804	0.12
16338	ENSG00000114857	NKTR	chr3	+	42620015	42620043	42619663	42619708	42621428	42621516	16338	9,1,3	4,0,3	2,2,2	5,10,3	102	74	0.0135273237751	0.498677741958	0.62,1.0,0.42	0.225,0.127,0.326	0.454
27872	ENSG00000151327	FAM177A1	chr14	+	35050783	35050868	35046603	35046628	35053277	35053451	27872	0,0,0	6,7,5	2,3,0	1,3,1	159	74	0.0135357545227	0.498677741958	0.0,0.0,0.0	0.482,0.318,0.0	-0.267
46377	ENSG00000128487	SPECC1	chr17	+	20296960	20297077	20260191	20260294	20313975	20319026	46377	151,121,73	0,2,6	109,95,77	0,0,0	191	74	0.0135091178217	0.498677741958	1.0,0.959,0.825	1.0,1.0,1.0	-0.072
14708	ENSG00000086712	TXLNG	chrX	+	16839820	16839916	16837592	16837685	16841427	16844517	14708	315,175,136	0,11,0	270,223,177	2,0,0	170	74	0.0136235636047	0.501353215821	1.0,0.874,1.0	0.983,1.0,1.0	-0.036
45621	ENSG00000179912	R3HDM2	chr12	-	57289008	57289040	57283823	57284056	57295398	57295507	45621	8,1,1	5,2,2	1,1,1	1,0,1	106	74	0.0136440939965	0.501549602254	0.528,0.259,0.259	0.411,1.0,0.411	-0.259
48585	ENSG00000233184	RP11-421L21.3	chr1	+	101080388	101080613	101077362	101077508	101086851	101087268	48585	12,2,8	0,0,0	13,5,7	5,0,0	299	74	0.0136693334251	0.501918460915	1.0,1.0,1.0	0.392,1.0,1.0	0.203
53533	ENSG00000149308	NPAT	chr11	-	108186481	108186569	108185402	108185494	108188097	108188179	53533	19,8,19	0,2,3	30,22,14	0,0,0	162	74	0.013701140884	0.502527400645	1.0,0.646,0.743	1.0,1.0,1.0	-0.204
3388	ENSG00000153944	MSI2	chr17	+	57529675	57529724	57401378	57401471	57596867	57596950	3388	260,148,208	0,0,6	243,223,213	0,10,7	123	74	0.013758905437	0.503527126913	1.0,1.0,0.954	1.0,0.931,0.948	0.025
45416	ENSG00000138036	DYNC2LI1	chr2	+	43800840	43800917	43794456	43794643	43801638	43801709	45416	53,25,24	0,3,4	103,50,19	0,2,1	151	74	0.013748547527	0.503527126913	1.0,0.803,0.746	1.0,0.925,0.903	-0.093
19703	ENSG00000120805	ARL1	chr12	-	101402864	101402946	101396398	101396577	101405843	101405981	19703	492,530,340	0,8,11	633,626,414	0,0,9	156	74	0.0138303000358	0.505020137369	1.0,0.969,0.936	1.0,1.0,0.956	-0.017
52775	ENSG00000083807	SLC27A5	chr19	-	58498784	58498915	58498493	58498691	58499122	58499263	52775	138,142,118	4,6,3	81,60,72	1,2,0	205	74	0.0138264299842	0.505020137369	0.926,0.895,0.934	0.967,0.915,1.0	-0.042
20128	ENSG00000155229	MMS19	chr10	-	97468251	97468406	97467504	97467583	97469645	97469723	20128	74,21,16	1,3,2	39,27,38	1,0,1	229	74	0.0138473752552	0.505084925054	0.96,0.693,0.721	0.926,1.0,0.925	-0.159
3678	ENSG00000163781	TOPBP1	chr3	-	133652462	133652547	133649779	133649943	133653344	133653468	3678	43,22,22	0,3,0	51,44,18	1,4,4	159	74	0.0139438540363	0.50804262885	1.0,0.773,1.0	0.96,0.837,0.677	0.1
11964	ENSG00000108306	FBXL20	chr17	-	39285477	39285573	39282728	39282855	39297126	39297195	11964	18,8,8	0,0,1	23,13,13	2,2,1	170	74	0.0140290478787	0.509639241787	1.0,1.0,0.777	0.833,0.739,0.85	0.118
12081	ENSG00000160908	ZNF394	chr7	-	99498715	99498842	99493239	99494631	99499637	99500297	12081	22,23,17	1,2,1	10,9,10	1,0,0	201	74	0.0140751814736	0.509639241787	0.89,0.809,0.862	0.786,1.0,1.0	-0.075
17299	ENSG00000151917	BEND6	chr6	+	57014461	57014525	56992377	56992555	57015132	57015160	17299	1,0,0	4,8,5	2,1,3	9,11,2	138	74	0.0140230703368	0.509639241787	0.118,0.0,0.0	0.106,0.046,0.446	-0.16
1892	ENSG00000164182	NDUFAF2	chr5	+	61098991	61099032	61073124	61073214	61152703	61153037	1892	843,819,707	34,75,72	989,801,684	27,54,50	115	74	0.0140463507146	0.509639241787	0.941,0.875,0.863	0.959,0.905,0.898	-0.028
1946	ENSG00000011243	AKAP8L	chr19	-	15403652	15403715	15403474	15403555	15404009	15404042	1946	56,22,21	4,3,0	40,27,17	0,0,2	137	74	0.0140737399883	0.509639241787	0.883,0.798,1.0	1.0,1.0,0.821	-0.047
35346	ENSG00000163703	CRELD1	chr3	+	9938014	9938106	9937561	9937672	9940849	9941026	35346	37,36,57	2,7,13	24,24,48	0,0,6	166	74	0.0140803086492	0.509639241787	0.892,0.696,0.662	1.0,1.0,0.781	-0.177
34333	ENSG00000132359	RAP1GAP2	chr17	+	3005368	3005440	2998220	2998376	3005954	3006041	34333	67,27,16	1,2,3	31,28,15	0,1,0	146	74	0.0141853667595	0.51287947068	0.971,0.872,0.73	1.0,0.934,1.0	-0.12
29419	ENSG00000163517	HDAC11	chr3	+	13483463	13483564	13481245	13481394	13502883	13502980	29419	12,7,2	2,4,3	12,12,11	0,1,3	175	74	0.0142685633143	0.515323057992	0.717,0.425,0.22	1.0,0.835,0.608	-0.36
16700	ENSG00000164542	KIAA0895	chr7	-	36336153	36336297	36335045	36335178	36356901	36357590	16700	25,13,15	9,10,9	14,14,11	17,15,16	218	74	0.0143287937625	0.51604269765	0.485,0.306,0.361	0.218,0.241,0.189	0.168
20373	ENSG00000139218	SCAF11	chr12	-	45974189	45975734	45964106	45964188	45990352	45990565	20373	90,37,65	29,10,4	85,53,36	6,3,3	1619	74	0.014380346629	0.51604269765	0.124,0.145,0.426	0.393,0.447,0.354	-0.166
27526	ENSG00000152683	SLC30A6	chr2	+	32197317	32197392	32193888	32193983	32197706	32197826	27526	10,7,3	3,1,1	12,9,6	9,10,4	149	74	0.0143681262779	0.51604269765	0.623,0.777,0.598	0.398,0.309,0.427	0.288
37136	ENSG00000166979	EVA1C	chr21	+	32501414	32501538	32495026	32495170	32514813	32515389	37136	44,49,37	0,7,4	60,46,43	0,4,0	198	74	0.0143064993737	0.51604269765	1.0,0.723,0.776	1.0,0.811,1.0	-0.104
46127	ENSG00000149182	ARFGAP2	chr11	-	47175850	47175923	47171663	47171800	47176515	47176634	46127	15,1,1	0,1,4	1,4,4	1,1,0	147	74	0.0143822866355	0.51604269765	1.0,0.335,0.112	0.335,0.668,1.0	-0.185
4909	ENSG00000169891	REPS2	chrX	+	17062437	17062532	17054807	17054950	17103717	17103779	4909	35,51,31	0,1,5	38,29,30	0,0,1	169	74	0.0143466533702	0.51604269765	1.0,0.957,0.731	1.0,1.0,0.929	-0.08
37848	ENSG00000085840	ORC1	chr1	-	52383829	52383937	52383419	52383569	52384549	52384721	37848	132,81,100	3,4,2	78,80,103	1,8,11	182	74	0.0144165381927	0.516710017091	0.947,0.892,0.953	0.969,0.803,0.792	0.076
49214	ENSG00000109674	NEIL3	chr4	+	177341475	177341642	177339782	177339857	177351379	177351549	49214	101,115,74	2,5,0	85,155,83	0,0,0	241	74	0.0145500582791	0.52092996073	0.939,0.876,1.0	1.0,1.0,1.0	-0.062
37134	ENSG00000166979	EVA1C	chr21	+	32501414	32501486	32495026	32495170	32514813	32515389	37134	42,45,37	0,7,4	52,44,39	0,4,0	146	74	0.0145689920805	0.521042717852	1.0,0.765,0.824	1.0,0.848,1.0	-0.086
19815	ENSG00000113845	TIMMDC1	chr3	+	119503953	119504021	119500373	119500860	119517204	119517315	19815	1,2,5	4,2,5	3,6,9	1,5,0	142	74	0.0146008998257	0.521618726457	0.115,0.343,0.343	0.61,0.385,1.0	-0.398
44855	ENSG00000039319	ZFYVE16	chr5	+	80427491	80427545	80408025	80408153	80434108	80434217	44855	3,2,0	0,3,1	1,0,0	3,1,1	128	74	0.0146758661447	0.52373009885	1.0,0.278,0.0	0.162,0.0,0.0	0.372
27915	ENSG00000115827	DCAF17	chr2	+	171458371	171458477	171457970	171458075	171468887	171469030	27915	5,3,2	6,2,3	8,6,4	3,1,1	180	74	0.0146991940968	0.523996109217	0.255,0.381,0.215	0.523,0.712,0.622	-0.335
5817	ENSG00000167977	KCTD5	chr16	+	2697905	2697997	2695934	2696043	2699820	2699916	5817	114,145,126	3,1,5	98,145,124	0,2,0	166	74	0.0147359005095	0.524737945867	0.944,0.985,0.918	1.0,0.97,1.0	-0.041
51545	ENSG00000106868	SUSD1	chr9	-	112052398	112052438	112041866	112041960	112058427	112058686	51545	15,6,3	5,1,0	9,9,5	0,0,2	114	74	0.0147610037761	0.52506544682	0.661,0.796,1.0	1.0,1.0,0.619	-0.054
1129	ENSG00000107669	ATE1	chr10	-	121913789	121913893	121910905	121911151	121922348	121922411	1129	44,26,19	0,1,2	35,52,20	4,4,1	178	74	0.0148188960837	0.525991139487	1.0,0.915,0.798	0.784,0.844,0.893	0.064
2063	ENSG00000167508	MVD	chr16	-	88657145	88657247	88656104	88656304	88657435	88657582	2063	13,16,27	1,2,3	3,20,13	1,0,1	176	74	0.0148122191509	0.525991139487	0.845,0.771,0.791	0.558,1.0,0.845	0.001
15642	ENSG00000070814	TCOF1	chr5	+	150372005	150372236	150369528	150369602	150374173	150374386	15642	154,66,41	5,1,1	64,50,49	1,1,0	305	74	0.0148389115307	0.52613584278	0.882,0.941,0.909	0.939,0.924,1.0	-0.044
8275	ENSG00000260238	PMF1-BGLAP	chr1	+	156233627	156233728	156212981	156213176	156236287	156236483	8275	180,204,242	2,5,6	159,155,202	2,0,2	175	74	0.0149134623205	0.528211793133	0.974,0.945,0.945	0.971,1.0,0.977	-0.028
42966	ENSG00000121741	ZMYM2	chr13	+	20062845	20062971	20061052	20061224	20064450	20064545	42966	110,89,112	0,4,5	109,121,116	0,0,3	200	74	0.0149786686089	0.529385279207	1.0,0.892,0.892	1.0,1.0,0.935	-0.05
52469	ENSG00000114416	FXR1	chr3	+	180914651	180914995	180912684	180912736	180933333	180933386	52469	20,13,9	30,73,31	35,16,17	44,46,29	418	74	0.0149706589437	0.529385279207	0.106,0.031,0.049	0.123,0.058,0.094	-0.03
10371	ENSG00000196588	MKL1	chr22	-	40423535	40423685	40420846	40421100	40424205	40424381	10371	42,12,20	2,1,1	12,14,16	0,1,0	224	74	0.015064265597	0.530618327614	0.874,0.799,0.869	1.0,0.822,1.0	-0.093
30832	ENSG00000050426	LETMD1	chr12	+	51053777	51053860	51049033	51049185	51056143	51056245	30832	21,17,3	0,3,2	8,16,12	1,0,0	157	74	0.0150778549319	0.530618327614	1.0,0.728,0.414	0.79,1.0,1.0	-0.216
42544	ENSG00000184831	APOO	chrX	-	23856301	23856382	23840312	23840377	23858641	23858733	42544	832,874,802	13,19,29	1025,1002,700	11,9,19	155	74	0.0150419012148	0.530618327614	0.968,0.956,0.93	0.978,0.982,0.946	-0.017
43042	ENSG00000188659	SAXO2	chr15	+	82263138	82263188	82262843	82262932	82263358	82263438	43042	3,2,4	0,1,0	2,2,5	2,1,1	124	74	0.015047481244	0.530618327614	1.0,0.544,1.0	0.374,0.544,0.749	0.292
15845	ENSG00000164933	SLC25A32	chr8	-	103404775	103404861	103401940	103402054	103407633	103407784	15845	64,9,13	0,1,1	76,32,18	0,4,3	160	74	0.0150942392152	0.530629218843	1.0,0.806,0.857	1.0,0.787,0.735	0.047
48351	ENSG00000134452	FBXO18	chr10	+	5924750	5924801	5924310	5924508	5925366	5925492	48351	17,6,4	31,31,19	4,3,5	44,21,24	125	74	0.0151123687029	0.530701373279	0.245,0.103,0.111	0.051,0.078,0.11	0.073
49061	ENSG00000163249	CCNYL1	chr2	+	207737410	207737446	207726841	207726876	207742222	207742342	49061	9,8,8	0,0,0	7,10,14	1,3,1	110	74	0.0151304301455	0.530770987357	1.0,1.0,1.0	0.825,0.692,0.904	0.193
32912	ENSG00000090097	PCBP4	chr3	-	51961940	51962088	51961159	51961304	51962809	51962892	32912	7,3,5	1,2,1	4,1,3	1,0,1	222	74	0.0151636091188	0.531370209142	0.7,0.333,0.625	0.571,1.0,0.5	-0.138
17691	ENSG00000198947	DMD	chrX	-	31182737	31182904	31180369	31180481	31203960	31204118	17691	657,305,342	9,1,12	513,447,408	4,2,4	241	74	0.0152240793273	0.532358960375	0.957,0.989,0.897	0.975,0.986,0.969	-0.029
32052	ENSG00000182628	SKA2	chr17	-	59119318	59119495	59111889	59112345	59154955	59155177	32052	206,272,188	2,9,10	248,259,174	2,4,3	251	74	0.0152157770799	0.532358960375	0.968,0.899,0.847	0.973,0.95,0.945	-0.051
49229	ENSG00000112877	CEP72	chr5	+	633768	633947	624470	624579	635371	635584	49229	64,30,42	0,0,2	22,13,33	2,3,0	253	74	0.0152453643265	0.532539128484	1.0,1.0,0.86	0.763,0.559,1.0	0.179
9362	ENSG00000082996	RNF13	chr3	+	149813924	149814026	149812769	149813353	149846010	149846140	9362	6,0,4	32,23,40	8,6,2	20,19,14	176	74	0.0152771320234	0.533084702	0.073,0.0,0.04	0.144,0.117,0.057	-0.068
13996	ENSG00000243927	MRPS6	chr21	+	34125340	34125480	34073522	34073745	34142407	34143034	13996	379,733,944	0,7,11	288,524,814	0,2,0	214	74	0.0153461819358	0.533430876663	1.0,0.973,0.967	1.0,0.989,1.0	-0.016
18851	ENSG00000090054	SPTLC1	chr9	-	92079433	92079566	92067965	92068098	92080015	92080088	18851	11,20,8	119,99,89	31,27,7	88,139,69	207	74	0.0153833702333	0.533430876663	0.032,0.067,0.031	0.112,0.065,0.035	-0.027
28578	ENSG00000139428	MMAB	chr12	-	109559095	109559155	109553736	109557136	109561039	109561104	28578	36,27,25	1,0,5	18,13,23	1,0,0	134	74	0.0153840107417	0.533430876663	0.952,1.0,0.734	0.909,1.0,1.0	-0.074
31902	ENSG00000136932	C9orf156	chr9	-	97912872	97912975	97910282	97910616	97913400	97913558	31902	3,2,2	15,9,12	1,0,0	21,10,16	177	74	0.0153452357438	0.533430876663	0.077,0.085,0.065	0.02,0.0,0.0	0.069
44806	ENSG00000124164	VAPB	chr20	+	58434601	58434705	58418210	58418363	58440906	58441083	44806	110,42,18	4,2,6	87,37,25	1,0,3	178	74	0.0153716031615	0.533430876663	0.92,0.897,0.555	0.973,1.0,0.776	-0.126
47036	ENSG00000089248	ERP29	chr12	+	112019755	112019894	112013315	112013609	112022149	112023168	47036	1313,1884,1880	9,35,14	1109,1411,1460	3,12,11	213	74	0.0153524932473	0.533430876663	0.981,0.949,0.979	0.992,0.976,0.979	-0.013
39256	ENSG00000140307	GTF2A2	chr15	-	59650668	59650764	59642135	59642262	59657405	59657475	39256	589,418,275	2,11,11	575,449,288	0,3,8	170	74	0.0154320172234	0.534533985881	0.992,0.943,0.916	1.0,0.985,0.94	-0.025
35380	ENSG00000267216	AC010642.1	chr19	+	58312165	58312462	58306087	58306216	58314747	58315197	35380	248,232,204	0,3,0	259,184,176	3,0,6	371	74	0.0154524696472	0.534681365885	1.0,0.939,1.0	0.945,1.0,0.854	0.047
52826	ENSG00000013374	NUB1	chr7	+	151352092	151352193	151351423	151351482	151352811	151352882	52826	4,10,5	106,56,78	6,18,11	99,56,64	175	74	0.0154920983277	0.535491273086	0.016,0.07,0.026	0.025,0.12,0.068	-0.034
45323	ENSG00000137513	NARS2	chr11	-	78441090	78441117	78436732	78436814	78443660	78443758	45323	72,80,69	6,14,19	55,86,55	6,3,7	101	74	0.0155211466334	0.535934153105	0.898,0.807,0.727	0.87,0.955,0.852	-0.082
30573	ENSG00000101166	SLMO2	chr20	-	59037190	59037299	59036470	59036573	59038465	59038634	30573	137,125,79	0,7,6	166,139,71	0,4,1	183	74	0.0155459899632	0.536231064457	1.0,0.878,0.842	1.0,0.934,0.966	-0.06
4795	ENSG00000102710	SUPT20H	chr13	-	37017244	37017328	37012191	37012297	37019341	37019397	4795	71,73,52	0,6,1	77,70,73	1,0,0	158	74	0.0155667690569	0.536387313746	1.0,0.851,0.961	0.973,1.0,1.0	-0.054
44152	ENSG00000142396	ERVK3-1	chr19	+	58312196	58312462	58306087	58306216	58314747	58315202	44152	201,187,172	0,3,0	221,155,148	3,0,6	340	74	0.0155897761523	0.536619927828	1.0,0.931,1.0	0.941,1.0,0.843	0.049
28824	ENSG00000138035	PNPT1	chr2	-	55644636	55644720	55643318	55643425	55645348	55645432	28824	426,351,289	5,7,5	476,359,283	2,5,0	158	74	0.0157199246151	0.53997368527	0.976,0.959,0.964	0.991,0.971,1.0	-0.021
41743	ENSG00000164828	SUN1	chr7	+	849519	849603	843340	843520	851383	851482	41743	11,3,7	0,1,1	14,3,1	0,2,2	158	74	0.0157175261679	0.53997368527	1.0,0.584,0.766	1.0,0.413,0.19	0.249
41513	ENSG00000125885	MCM8	chr20	+	5972575	5972726	5967829	5968025	5973055	5973196	41513	5,5,7	2,0,2	4,10,4	0,0,0	225	74	0.0157555579634	0.540635102258	0.451,1.0,0.535	1.0,1.0,1.0	-0.338
45132	ENSG00000169045	HNRNPH1	chr5	-	179615545	179615595	179614889	179614959	179616125	179616218	45132	345,574,313	33,16,17	235,274,286	13,3,9	124	74	0.0157777764704	0.540835307672	0.862,0.955,0.917	0.915,0.982,0.95	-0.038
31499	ENSG00000168405	CMAHP	chr6	-	25093513	25093688	25086783	25086899	25097060	25097201	31499	33,22,19	0,0,0	25,35,17	0,2,3	249	74	0.0158761901907	0.543080868596	1.0,1.0,1.0	1.0,0.839,0.627	0.178
6533	ENSG00000104047	DTWD1	chr15	+	49632170	49632302	49625112	49625431	49634535	49634595	6533	248,180,189	0,2,2	278,216,174	5,4,3	206	74	0.0158647312262	0.543080868596	1.0,0.97,0.971	0.952,0.951,0.954	0.028
25832	ENSG00000125818	PSMF1	chr20	+	1127425	1127508	1125497	1125650	1135120	1135306	25832	210,124,89	6,3,1	186,141,101	1,0,2	157	74	0.0159549288199	0.545209317127	0.943,0.951,0.977	0.989,1.0,0.96	-0.026
23065	ENSG00000111596	CNOT2	chr12	+	70294236	70294294	70285399	70285586	70310894	70311017	23065	2,4,0	3,6,4	2,7,3	2,3,1	132	74	0.015995454751	0.5453765076	0.272,0.272,0.0	0.359,0.567,0.627	-0.336
29978	ENSG00000143545	RAB13	chr1	-	153983218	153983296	153982718	153982808	153983520	153983581	29978	602,1041,703	0,14,11	497,778,689	0,3,4	152	74	0.0159893576884	0.5453765076	1.0,0.973,0.969	1.0,0.992,0.988	-0.013
41978	ENSG00000171824	EXOSC10	chr1	-	11079710	11079822	11077600	11077651	11080498	11080549	41978	182,58,53	1,3,4	107,64,66	0,2,0	186	74	0.0160093861213	0.5453765076	0.986,0.885,0.841	1.0,0.927,1.0	-0.072
51577	ENSG00000118495	PLAGL1	chr6	-	143965179	143965303	143964786	143964818	143966157	143966285	51577	6,1,3	37,8,6	2,0,1	24,17,4	198	74	0.0161505864484	0.549619441919	0.057,0.045,0.157	0.03,0.0,0.085	0.048
13652	ENSG00000136504	KAT7	chr17	+	49809118	49809208	49805362	49805445	49811475	49811574	13652	47,14,6	1,1,1	24,30,18	5,4,0	164	74	0.0161991524385	0.550137882711	0.955,0.863,0.73	0.684,0.772,1.0	0.031
43354	ENSG00000279765	RP11-437B10.1	chr15	+	92929029	92929091	92927243	92927330	92937517	92937625	43354	32,25,28	0,0,2	29,49,37	4,1,2	136	74	0.0161848764055	0.550137882711	1.0,1.0,0.884	0.798,0.964,0.91	0.071
39255	ENSG00000140307	GTF2A2	chr15	-	59650668	59650773	59642135	59642262	59657405	59657538	39255	603,421,282	2,11,11	583,454,289	0,3,8	179	74	0.0162812336483	0.552103293421	0.992,0.941,0.914	1.0,0.984,0.937	-0.025
43554	ENSG00000141699	FAM134C	chr17	-	42587833	42587864	42586764	42586891	42592055	42592162	43554	29,4,4	3,4,1	22,9,6	0,2,1	105	74	0.0162904758495	0.552103293421	0.872,0.413,0.738	1.0,0.76,0.809	-0.182
12960	ENSG00000157216	SSBP3	chr1	-	54257126	54257186	54251793	54251860	54281437	54281527	12960	60,41,32	4,0,6	27,24,34	3,0,0	134	74	0.0163862143678	0.554264638847	0.892,1.0,0.747	0.833,1.0,1.0	-0.065
35463	ENSG00000137822	TUBGCP4	chr15	+	43399111	43399174	43398037	43398179	43400043	43400221	35463	3,0,0	15,7,12	2,3,1	5,7,3	137	74	0.0163878305821	0.554264638847	0.097,0.0,0.0	0.178,0.188,0.153	-0.141
11553	ENSG00000081386	ZNF510	chr9	-	96774787	96774846	96763505	96763632	96775999	96776245	11553	30,18,21	7,2,5	34,33,21	0,3,3	133	74	0.0164392490632	0.55543460755	0.705,0.834,0.7	1.0,0.86,0.796	-0.139
9712	ENSG00000122566	HNRNPA2B1	chr7	-	26190992	26191128	26190124	26190460	26192494	26192577	9712	103,313,173	12,20,16	157,236,219	7,14,7	210	74	0.0164653663356	0.555748203209	0.752,0.847,0.792	0.888,0.856,0.917	-0.09
11225	ENSG00000116830	TTF2	chr1	+	117098205	117098238	117097350	117097433	117098832	117098907	11225	1,1,0	38,41,35	4,2,2	27,30,33	107	74	0.0165658145478	0.558567454773	0.018,0.017,0.0	0.093,0.044,0.04	-0.047
25111	ENSG00000132832	LINC01260	chr20	-	44663204	44663553	44656450	44657051	44695390	44695507	25111	29,30,88	2,0,8	30,46,52	0,1,2	423	74	0.0166815116494	0.560750203204	0.717,1.0,0.658	1.0,0.889,0.82	-0.111
32797	ENSG00000143742	SRP9	chr1	+	225789033	225789141	225783299	225783368	225789239	225789524	32797	67,87,72	652,418,397	74,113,77	549,385,320	182	74	0.0166751847091	0.560750203204	0.04,0.078,0.069	0.052,0.107,0.089	-0.02
43595	ENSG00000067225	PKM	chr15	-	72221167	72221284	72218943	72219110	72230895	72231113	43595	18,1,2	5,2,1	9,3,5	3,0,0	191	74	0.0166643377577	0.560750203204	0.582,0.162,0.437	0.538,1.0,1.0	-0.452
19983	ENSG00000138658	ZGRF1	chr4	-	112623816	112623876	112620001	112620190	112631929	112632010	19983	7,5,6	0,2,0	6,8,4	2,0,3	134	74	0.0167091559477	0.560762151118	1.0,0.58,1.0	0.624,1.0,0.424	0.177
19988	ENSG00000106459	NRF1	chr7	+	129671428	129671543	129657342	129657574	129677631	129677758	19988	30,14,9	4,0,1	22,13,12	0,0,0	189	74	0.016715842372	0.560762151118	0.746,1.0,0.779	1.0,1.0,1.0	-0.158
35195	ENSG00000132694	ARHGEF11	chr1	-	156971696	156971816	156969997	156970043	156976982	156977054	35195	13,2,10	5,0,0	11,4,0	9,1,1	194	74	0.0167817339358	0.562401053016	0.498,1.0,1.0	0.318,0.604,0.0	0.525
13418	ENSG00000137500	CCDC90B	chr11	-	83278725	83278829	83274638	83274740	83280140	83280260	13418	203,180,112	24,17,10	228,211,116	61,21,23	178	74	0.0168429868524	0.563059775614	0.779,0.815,0.823	0.608,0.807,0.677	0.108
15314	ENSG00000101624	CEP76	chr18	-	12695253	12695351	12691358	12691487	12697222	12697408	15314	64,68,35	0,3,6	51,60,47	0,1,2	172	74	0.0168525615967	0.563059775614	1.0,0.907,0.715	1.0,0.963,0.91	-0.084
9940	ENSG00000031003	FAM13B	chr5	-	137946227	137946311	137945901	137945997	137948954	137949184	9940	13,7,6	17,19,24	20,13,12	10,17,16	158	74	0.0168227608407	0.563059775614	0.264,0.147,0.105	0.484,0.264,0.26	-0.164
39469	ENSG00000253710	ALG11	chr13	+	52018912	52019143	52012413	52012462	52028318	52029664	39469	41,24,19	2,3,2	37,33,39	0,1,2	305	74	0.0168958995047	0.56393694909	0.833,0.66,0.697	1.0,0.889,0.826	-0.175
44241	ENSG00000162972	C2orf47	chr2	+	199961780	199961928	199959753	199959880	199963732	199964108	44241	262,220,136	7,9,19	280,221,167	1,5,11	222	74	0.0169777712611	0.565818978273	0.926,0.891,0.705	0.989,0.936,0.835	-0.079
8404	ENSG00000087206	UIMC1	chr5	-	176968554	176969291	176958092	176958154	176969600	176969706	8404	412,456,257	4,11,2	302,419,293	3,2,1	811	74	0.016986567933	0.565818978273	0.904,0.791,0.921	0.902,0.95,0.964	-0.067
17093	ENSG00000131171	SH3BGRL	chrX	+	81202436	81202576	81202127	81202245	81276983	81277169	17093	0,6,1	23,20,19	2,9,4	18,13,15	214	74	0.0170582134289	0.566693467239	0.0,0.094,0.018	0.037,0.193,0.084	-0.067
17674	ENSG00000092531	SNAP23	chr15	+	42529674	42529819	42515236	42515354	42545208	42545356	17674	132,103,111	1,0,7	119,105,111	0,2,0	219	74	0.0170607611585	0.566693467239	0.978,1.0,0.843	1.0,0.947,1.0	-0.042
51783	ENSG00000001631	KRIT1	chr7	-	92245426	92245595	92244901	92245171	92245789	92245920	51783	7,2,1	4,0,1	3,2,2	0,0,2	243	74	0.0170643231274	0.566693467239	0.348,1.0,0.233	1.0,1.0,0.233	-0.217
12358	ENSG00000083454	P2RX5	chr17	-	3688625	3688676	3688011	3688105	3690069	3690150	12358	68,59,57	0,0,2	47,46,33	0,0,7	125	74	0.0171685303406	0.569009223437	1.0,1.0,0.944	1.0,1.0,0.736	0.069
28463	ENSG00000102897	LYRM1	chr16	+	20902485	20902717	20900449	20900535	20915555	20915714	28463	39,50,46	7,8,6	39,53,38	0,6,2	306	74	0.0171654351365	0.569009223437	0.574,0.602,0.65	1.0,0.681,0.821	-0.225
49435	ENSG00000166750	SLFN5	chr17	+	35264182	35264903	35260970	35261096	35265071	35273655	49435	365,121,204	4,1,1	275,232,200	0,0,1	795	74	0.0172145773922	0.569789677818	0.895,0.918,0.95	1.0,1.0,0.949	-0.062
8407	ENSG00000087206	UIMC1	chr5	-	176969052	176969291	176958092	176958154	176969600	176969706	8407	118,119,64	4,11,2	82,115,84	3,2,1	313	74	0.0172266009834	0.569789677818	0.875,0.719,0.883	0.866,0.931,0.952	-0.091
37086	ENSG00000130830	MPP1	chrX	-	154784027	154784108	154783426	154783507	154785050	154785157	37086	39,51,12	0,4,5	24,29,25	0,0,3	155	74	0.0172625184838	0.569988401399	1.0,0.859,0.534	1.0,1.0,0.799	-0.135
50584	ENSG00000178802	MPI	chr15	+	74893137	74893320	74892660	74892802	74896151	74896325	50584	295,118,101	0,1,2	202,91,102	4,2,2	257	74	0.0172671433323	0.569988401399	1.0,0.971,0.936	0.936,0.929,0.936	0.035
27928	ENSG00000100813	ACIN1	chr14	-	23089981	23090101	23081747	23081836	23090521	23090633	27928	14,20,14	12,9,9	9,10,10	14,19,9	194	74	0.0174030103517	0.573899472237	0.308,0.459,0.372	0.197,0.167,0.298	0.159
35758	ENSG00000175792	RUVBL1	chr3	-	128082482	128082574	128064777	128065220	128097299	128097498	35758	176,89,104	2,6,1	135,82,61	1,0,1	166	74	0.0174263006912	0.574093997821	0.975,0.869,0.979	0.984,1.0,0.965	-0.042
26897	ENSG00000156787	TBC1D31	chr8	+	123128280	123128513	123126507	123126687	123129069	123129218	26897	38,44,56	1,2,2	40,74,39	0,1,0	307	74	0.0174897195881	0.575341167792	0.902,0.841,0.871	1.0,0.947,1.0	-0.111
39482	ENSG00000177565	TBL1XR1	chr3	-	177098465	177098541	177064919	177065022	177196339	177196353	39482	10,6,2	1,0,0	25,12,3	4,1,0	150	74	0.0174990164333	0.575341167792	0.831,1.0,1.0	0.755,0.855,1.0	0.074
1460	ENSG00000189067	LITAF	chr16	-	11561145	11561574	11556611	11556735	11586885	11586919	1460	4,2,2	0,1,4	1,1,1	0,0,1	503	74	0.0175962447607	0.577962228409	1.0,0.227,0.069	1.0,1.0,0.128	-0.277
49890	ENSG00000162650	ATXN7L2	chr1	+	109492026	109492104	109491015	109491717	109492585	109492734	49890	2,1,2	4,4,7	1,0,0	1,1,1	152	74	0.0176258274759	0.578358414493	0.196,0.109,0.122	0.327,0.0,0.0	0.033
45851	ENSG00000127314	RAP1B	chr12	+	68651994	68652051	68650399	68650468	68654111	68654252	45851	463,438,389	2,7,12	497,554,374	2,1,7	131	74	0.0176582876481	0.578848138296	0.992,0.972,0.948	0.993,0.997,0.968	-0.015
21257	ENSG00000086015	MAST2	chr1	+	46019595	46019697	46010729	46010939	46021949	46022082	21257	65,31,35	2,0,0	51,64,36	5,2,0	176	74	0.0177796640426	0.581434186108	0.932,1.0,1.0	0.811,0.931,1.0	0.063
29785	ENSG00000119487	MAPKAP1	chr9	-	125484442	125484583	125467971	125468109	125543058	125543168	29785	171,122,122	2,4,2	135,114,120	0,0,0	215	74	0.0177773904583	0.581434186108	0.967,0.913,0.955	1.0,1.0,1.0	-0.055
45401	ENSG00000100162	CENPM	chr22	-	41943609	41943701	41938736	41939196	41945224	41945304	45401	63,34,24	5,1,0	33,13,22	0,0,0	166	74	0.0177900190236	0.581434186108	0.849,0.938,1.0	1.0,1.0,1.0	-0.071
38802	ENSG00000138663	COPS4	chr4	+	83068437	83068522	83066437	83066553	83075296	83075797	38802	1163,1010,596	18,9,2	1506,992,757	5,8,3	159	74	0.0178102240632	0.58151878964	0.968,0.981,0.993	0.993,0.983,0.992	-0.009
16717	ENSG00000010818	HIVEP2	chr6	-	142769551	142775125	142768381	142768536	142776146	142776191	16717	540,121,380	1,0,0	301,350,361	0,5,0	5648	74	0.0178484576411	0.582191291238	0.876,1.0,1.0	1.0,0.478,1.0	0.133
47623	ENSG00000122490	PQLC1	chr18	-	79949518	79949636	79943328	79943462	79950723	79951025	47623	5,2,1	8,3,1	2,1,0	5,6,2	192	74	0.0178776314723	0.582567240771	0.194,0.204,0.278	0.134,0.06,0.0	0.161
12893	ENSG00000126768	TIMM17B	chrX	-	48895351	48895501	48895037	48895101	48896758	48896858	12893	115,115,89	232,202,232	73,122,84	144,115,144	224	74	0.0179499337772	0.582622727616	0.141,0.158,0.112	0.143,0.26,0.162	-0.051
30546	ENSG00000221978	CCNL2	chr1	-	1388949	1389047	1388625	1388743	1390229	1390371	30546	1,3,1	0,2,1	0,0,1	1,1,1	172	74	0.0179376277913	0.582622727616	1.0,0.392,0.301	0.0,0.0,0.301	0.464
4475	ENSG00000120992	LYPLA1	chr8	-	54055059	54055133	54052654	54052756	54062253	54062324	4475	380,207,109	4,7,1	375,276,125	0,1,2	148	74	0.0179358369231	0.582622727616	0.979,0.937,0.982	1.0,0.993,0.969	-0.021
52668	ENSG00000196352	CD55	chr1	+	207340390	207340508	207339396	207339417	207359545	207360501	52668	736,1618,1270	4277,8420,9538	461,1110,987	3458,7317,8447	192	74	0.0179178534156	0.582622727616	0.062,0.069,0.049	0.049,0.055,0.043	0.011
17501	ENSG00000136930	PSMB7	chr9	-	124405316	124405432	124384597	124384656	124412351	124412492	17501	898,993,764	2,16,8	928,978,755	0,5,7	190	74	0.0179794673905	0.583008073242	0.994,0.96,0.974	1.0,0.987,0.977	-0.012
48938	ENSG00000126391	FRMD8	chr11	+	65393572	65393674	65389360	65389528	65394040	65394099	48938	2,1,3	0,2,2	2,1,2	0,1,1	176	74	0.0180429431984	0.58449220312	1.0,0.174,0.387	1.0,0.296,0.457	-0.064
49906	ENSG00000108946	PRKAR1A	chr17	+	68514986	68515119	68511779	68512142	68515393	68515576	49906	7,3,2	3,4,1	16,5,3	2,1,1	207	74	0.0180956272099	0.585624170783	0.455,0.211,0.417	0.741,0.641,0.517	-0.272
52589	ENSG00000164609	SLU7	chr5	-	160417111	160417241	160415124	160415310	160419022	160419081	52589	1,1,1	4,2,3	7,2,2	4,1,4	204	74	0.018198732034	0.588384078788	0.083,0.154,0.108	0.388,0.42,0.154	-0.206
51254	ENSG00000185414	MRPL30	chr2	+	99186918	99187018	99186176	99186254	99188176	99188257	51254	14,12,8	285,231,154	9,7,6	414,259,179	174	74	0.0182268875526	0.588717767232	0.02,0.022,0.022	0.009,0.011,0.014	0.01
36266	ENSG00000175449	RFESD	chr5	+	95654332	95654367	95654060	95654236	95656045	95658082	36266	53,50,25	11,2,1	89,37,32	5,1,0	109	74	0.0182642166099	0.589282614937	0.766,0.944,0.944	0.924,0.962,1.0	-0.077
52117	ENSG00000261040	WFDC21P	chr17	-	60085102	60085203	60083571	60083766	60088196	60088467	52117	411,862,793	5,6,5	379,594,785	9,10,9	175	74	0.0182800786942	0.589282614937	0.972,0.984,0.985	0.947,0.962,0.974	0.019
28450	ENSG00000127527	EPS15L1	chr19	-	16377121	16377254	16361580	16361984	16392303	16392440	28450	19,6,7	0,0,4	7,10,3	1,2,9	207	74	0.0184377013816	0.593783924494	1.0,1.0,0.385	0.714,0.641,0.106	0.308
1284	ENSG00000087266	SH3BP2	chr4	+	2831922	2831978	2831570	2831679	2832330	2832412	1284	13,11,12	1,1,3	3,2,10	1,0,0	130	74	0.0185452264113	0.596172454723	0.881,0.862,0.695	0.631,1.0,1.0	-0.064
23478	ENSG00000108587	GOSR1	chr17	+	30510879	30510909	30492678	30492753	30519938	30520021	23478	55,70,36	5,5,5	55,65,45	0,2,4	104	74	0.0185479888216	0.596172454723	0.887,0.909,0.837	1.0,0.959,0.889	-0.072
21263	ENSG00000186625	KATNA1	chr6	-	149601593	149601799	149598223	149598350	149603267	149603373	21263	37,52,72	4,0,0	37,67,69	4,4,4	280	74	0.0186303822358	0.596756787872	0.71,1.0,1.0	0.71,0.816,0.82	0.121
37439	ENSG00000137996	RTCA	chr1	+	100267499	100267538	100266523	100266624	100268151	100268295	37439	1,1,0	42,23,18	4,2,1	29,18,13	113	74	0.0186260335035	0.596756787872	0.015,0.028,0.0	0.083,0.068,0.048	-0.052
46657	ENSG00000133812	SBF2	chr11	-	9992414	9992543	9989496	9989595	9992989	9993103	46657	25,4,6	2,0,0	18,18,5	0,3,2	203	74	0.0186049471496	0.596756787872	0.82,1.0,1.0	1.0,0.686,0.477	0.219
50902	ENSG00000162639	HENMT1	chr1	-	108649340	108649433	108648294	108648991	108650210	108650388	50902	12,17,10	179,68,76	10,11,6	233,104,81	167	74	0.0186384807118	0.596756787872	0.029,0.1,0.055	0.019,0.045,0.032	0.029
7873	ENSG00000184500	PROS1	chr3	-	93928701	93928797	93927249	93927407	93973673	93973862	7873	2,4,3	5,3,4	8,6,2	1,3,1	170	74	0.018838493916	0.602576244348	0.148,0.367,0.246	0.777,0.465,0.465	-0.315
11784	ENSG00000087586	AURKA	chr20	-	56388686	56388784	56388155	56388202	56390555	56390665	11784	57,53,21	8,3,3	25,37,29	12,5,8	172	74	0.0189219722621	0.603369520977	0.754,0.884,0.751	0.473,0.761,0.609	0.182
24212	ENSG00000198818	SFT2D1	chr6	-	166322856	166324595	166319859	166320256	166328275	166328357	24212	60,92,139	0,1,0	57,112,85	0,0,5	1813	74	0.0189312793424	0.603369520977	1.0,0.79,1.0	1.0,1.0,0.41	0.127
29961	ENSG00000119772	DNMT3A	chr2	-	25236935	25237005	25235784	25235825	25239129	25239215	29961	6,4,1	1,0,3	5,4,3	1,0,0	144	74	0.0188935533191	0.603369520977	0.755,1.0,0.146	0.72,1.0,1.0	-0.273
52544	ENSG00000120318	ARAP3	chr5	-	141655361	141655400	141653402	141654435	141655620	141655758	52544	27,9,5	3,1,2	11,4,7	0,1,1	113	74	0.0189364078683	0.603369520977	0.855,0.855,0.621	1.0,0.724,0.821	-0.071
24424	ENSG00000099204	ABLIM1	chr10	-	114447879	114448020	114445311	114445403	114451623	114451671	24424	105,28,24	0,0,3	53,33,22	0,1,6	215	74	0.0189687644564	0.60381766124	1.0,1.0,0.734	1.0,0.919,0.558	0.086
42654	ENSG00000143702	CEP170	chr1	-	243185778	243186072	243172696	243172846	243186258	243186422	42654	109,93,124	0,0,1	66,129,115	3,2,1	368	74	0.0191310429208	0.607918403772	1.0,1.0,0.961	0.816,0.928,0.959	0.086
50756	ENSG00000119703	ZC2HC1C	chr14	+	75073570	75073635	75070973	75071396	75077531	75077819	50756	1,0,1	0,1,0	0,0,0	1,2,1	139	74	0.01913793936	0.607918403772	1.0,0.0,1.0	0.0,0.0,0.0	0.667
6167	ENSG00000128973	CLN6	chr15	-	68211555	68211863	68211262	68211318	68214289	68214367	6167	45,11,20	4,0,1	45,11,19	1,1,0	382	74	0.0191528367138	0.607918403772	0.685,1.0,0.795	0.897,0.681,1.0	-0.033
6966	ENSG00000144354	CDCA7	chr2	+	173359386	173359491	173358711	173358837	173363225	173363462	6966	17,19,13	26,16,19	4,15,6	21,26,16	179	74	0.0191785505293	0.608149810732	0.213,0.329,0.22	0.073,0.193,0.134	0.121
18057	ENSG00000156504	FAM122B	chrX	-	134772142	134772283	134771095	134771354	134781820	134781917	18057	124,123,127	4,2,3	91,128,90	4,8,6	215	74	0.0192284864174	0.609148115776	0.914,0.955,0.936	0.887,0.846,0.838	0.078
50608	ENSG00000172456	FGGY	chr1	+	59638227	59638375	59625987	59626049	59660218	59660293	50608	74,72,42	0,4,10	50,65,48	0,2,2	222	74	0.0193353594505	0.611946515303	1.0,0.857,0.583	1.0,0.915,0.889	-0.121
26790	ENSG00000084733	RAB10	chr2	+	26109767	26109906	26098661	26098722	26127143	26127278	26790	1398,893,843	5,17,17	1430,1129,698	3,13,6	213	74	0.0193558546961	0.612008394175	0.99,0.948,0.945	0.994,0.968,0.976	-0.018
38260	ENSG00000145819	ARHGAP26	chr5	+	143207197	143207473	143147230	143147381	143213996	143214088	38260	22,10,3	1,4,0	7,6,9	0,1,1	350	74	0.0194536643472	0.614512402011	0.823,0.346,1.0	1.0,0.559,0.656	-0.015
3499	ENSG00000129103	SUMF2	chr7	+	56078921	56079039	56078363	56078508	56079527	56079736	3499	11,9,11	86,82,63	14,12,10	49,35,54	192	74	0.0195159220055	0.615889660996	0.047,0.041,0.063	0.099,0.117,0.067	-0.044
37556	ENSG00000183597	TANGO2	chr22	+	20047969	20048328	20043354	20043443	20052464	20052584	37556	3,5,7	28,13,9	3,2,1	29,15,11	433	74	0.0195587509255	0.616119457032	0.018,0.062,0.117	0.017,0.022,0.015	0.048
37977	ENSG00000064115	TM7SF3	chr12	-	26990449	26990627	26973194	26974227	26995236	26995268	37977	815,578,464	0,4,11	711,576,475	0,2,1	252	74	0.0195605328982	0.616119457032	1.0,0.977,0.925	1.0,0.988,0.993	-0.026
18297	ENSG00000060339	CCAR1	chr10	+	68737844	68737889	68736875	68737048	68747160	68747275	18297	45,27,21	0,0,2	48,37,22	1,6,0	119	74	0.019607513396	0.617010502576	1.0,1.0,0.867	0.968,0.793,1.0	0.035
36764	ENSG00000198538	ZNF28	chr19	-	52805144	52805262	52801309	52801702	52817943	52818031	36764	2,1,2	1,0,1	6,5,1	1,3,2	192	74	0.0197487028118	0.620861599826	0.435,1.0,0.435	0.698,0.391,0.162	0.206
16336	ENSG00000114857	NKTR	chr3	+	42627199	42627227	42621004	42621516	42630545	42630575	16336	4,0,2	8,2,0	0,1,0	5,2,3	102	74	0.0197939011457	0.621155052423	0.266,0.0,1.0	0.0,0.266,0.0	0.333
6413	ENSG00000130254	SAFB2	chr19	-	5611119	5611630	5610638	5610688	5612539	5612567	6413	59,38,43	0,0,3	23,29,38	3,3,0	585	74	0.0197956714677	0.621155052423	1.0,1.0,0.645	0.492,0.55,1.0	0.201
30824	ENSG00000066027	PPP2R5A	chr1	+	212349188	212349242	212345802	212345933	212356625	212356676	30824	179,134,119	1,2,1	136,149,113	3,0,8	128	74	0.0198882696818	0.622040660157	0.99,0.975,0.986	0.963,1.0,0.891	0.032
33564	ENSG00000175309	PHYKPL	chr5	-	178215275	178215430	178214795	178214885	178222354	178222580	33564	28,8,16	1,0,0	15,18,12	1,1,1	229	74	0.0198978426164	0.622040660157	0.9,1.0,1.0	0.829,0.853,0.795	0.141
54598	ENSG00000168487	BMP1	chr8	+	22177566	22177732	22176923	22177139	22177851	22177906	54598	7,1,0	14,9,14	1,1,0	17,11,16	240	74	0.0198544090573	0.622040660157	0.134,0.033,0.0	0.018,0.027,0.0	0.041
8213	ENSG00000152455	SUV39H2	chr10	+	14881499	14881645	14878888	14878919	14896845	14897517	8213	21,7,7	2,0,0	25,12,6	0,4,1	220	74	0.0198992710429	0.622040660157	0.779,1.0,1.0	1.0,0.502,0.669	0.203
17096	ENSG00000063180	CA11	chr19	-	48638239	48638293	48638021	48638144	48638887	48639053	17096	14,22,17	3,4,6	8,10,14	1,1,1	128	74	0.0199437729885	0.622168883405	0.73,0.761,0.621	0.822,0.853,0.89	-0.151
18173	ENSG00000075651	PLD1	chr3	-	171686684	171686798	171677565	171677694	171687370	171687584	18173	1,0,0	15,22,10	1,2,4	8,19,9	188	74	0.019978764508	0.622168883405	0.026,0.0,0.0	0.047,0.04,0.149	-0.07
26724	ENSG00000102078	SLC25A14	chrX	+	130340106	130340353	130339887	130339976	130345181	130345275	26724	5,9,8	1,2,1	3,3,5	1,1,0	321	74	0.0199657575046	0.622168883405	0.535,0.509,0.648	0.409,0.409,1.0	-0.042
41934	ENSG00000040341	STAU2	chr8	-	73738283	73738349	73688653	73688813	73746782	73746849	41934	37,24,29	0,6,0	37,61,35	1,0,0	140	74	0.0199658311363	0.622168883405	1.0,0.679,1.0	0.951,1.0,1.0	-0.091
47144	ENSG00000278202	RP11-152F13.8	chr15	+	82432575	82432631	82431829	82431949	82432816	82432897	47144	3,1,2	0,2,2	1,1,1	1,2,6	130	74	0.0200106046717	0.622573101049	1.0,0.222,0.363	0.363,0.222,0.087	0.304
49719	ENSG00000157426	AASDH	chr4	-	56342834	56342966	56338286	56338791	56343561	56343684	49719	38,53,36	0,0,3	56,54,50	0,3,5	206	74	0.0200304736869	0.622604459891	1.0,1.0,0.812	1.0,0.866,0.782	0.055
44587	ENSG00000111670	GNPTAB	chr12	-	101757571	101757657	101757211	101757310	101760029	101760143	44587	230,108,89	0,5,8	200,154,92	0,2,3	160	74	0.0200530915478	0.622721121348	1.0,0.909,0.837	1.0,0.973,0.934	-0.054
35585	ENSG00000136098	NEK3	chr13	-	52141019	52141069	52136799	52136902	52143914	52143987	35585	8,2,0	0,0,1	11,2,0	1,2,1	124	74	0.0201068280469	0.623803001718	1.0,1.0,0.0	0.868,0.374,0.0	0.253
9268	ENSG00000130985	UBA1	chrX	+	47198166	47198355	47193836	47194024	47198802	47198919	9268	12,2,2	0,0,1	5,7,4	0,3,1	263	74	0.0201460557414	0.624433145562	1.0,1.0,0.36	1.0,0.396,0.53	0.145
37137	ENSG00000166979	EVA1C	chr21	+	32503925	32504015	32495116	32495170	32514813	32515389	37137	42,52,46	0,7,4	48,42,49	0,4,0	164	74	0.0202317880602	0.626186723883	1.0,0.77,0.838	1.0,0.826,1.0	-0.073
46165	ENSG00000100461	RBM23	chr14	-	22908332	22908399	22906200	22906368	22909482	22909595	46165	10,0,0	28,14,9	2,0,1	27,10,10	141	74	0.020240570566	0.626186723883	0.158,0.0,0.0	0.037,0.0,0.05	0.024
40068	ENSG00000163684	RPP14	chr3	+	58310289	58310406	58306309	58306417	58310506	58310591	40068	24,8,9	7,4,4	19,14,7	1,3,1	191	74	0.020319978259	0.628054758736	0.571,0.437,0.466	0.88,0.644,0.731	-0.26
12137	ENSG00000118985	ELL2	chr5	-	95919423	95919545	95913770	95913934	95943001	95943049	12137	493,232,394	7,3,11	395,365,321	7,0,2	196	74	0.0203625265221	0.628193458406	0.964,0.967,0.931	0.955,1.0,0.984	-0.026
6279	ENSG00000092208	GEMIN2	chr14	+	39133660	39133719	39131772	39132068	39136439	39136746	6279	231,226,150	2,0,3	208,224,150	8,2,3	133	74	0.0203461406788	0.628193458406	0.985,1.0,0.965	0.935,0.984,0.965	0.022
34662	ENSG00000121858	TNFSF10	chr3	-	172509216	172509321	172505507	172506919	172514860	172514998	34662	11,6,9	0,4,4	17,7,10	0,0,3	179	74	0.0204125304529	0.629148114146	1.0,0.383,0.482	1.0,1.0,0.579	-0.238
13842	ENSG00000162910	MRPL55	chr1	-	228108436	228108474	228108234	228108321	228108954	228109031	13842	3,4,1	2,1,1	1,1,2	1,0,0	112	74	0.0205204074798	0.629247529321	0.498,0.725,0.398	0.398,1.0,1.0	-0.259
14705	ENSG00000121964	GTDC1	chr2	-	143970652	143970762	143952772	143952843	144007181	144007535	14705	7,2,7	1,1,2	4,5,2	0,0,0	184	74	0.0205221432906	0.629247529321	0.738,0.446,0.585	1.0,1.0,1.0	-0.41
21115	ENSG00000059588	TARBP1	chr1	-	234463836	234463934	234460260	234460396	234465655	234465708	21115	49,9,13	1,0,2	51,27,11	0,5,3	172	74	0.0205238048745	0.629247529321	0.955,1.0,0.737	1.0,0.699,0.612	0.127
23910	ENSG00000108469	RECQL5	chr17	-	75650516	75650718	75631491	75631668	75651185	75651265	23910	1,0,1	17,8,4	6,1,0	7,4,9	276	74	0.0205491922632	0.629247529321	0.016,0.0,0.063	0.187,0.063,0.0	-0.057
46087	ENSG00000014914	MTMR11	chr1	-	149933405	149933530	149932263	149932330	149934190	149934326	46087	10,16,18	0,2,3	8,18,19	0,2,0	199	74	0.0204554335448	0.629247529321	1.0,0.748,0.691	1.0,0.77,1.0	-0.11
48837	ENSG00000115947	ORC4	chr2	-	147981927	147982081	147975901	147975975	148020632	148020747	48837	18,2,1	22,19,12	8,1,1	48,15,11	228	74	0.0205373596725	0.629247529321	0.21,0.033,0.026	0.051,0.021,0.029	0.056
6314	ENSG00000136451	VEZF1	chr17	-	57981872	57981936	57980602	57980786	57982698	57983393	6314	54,61,32	0,3,0	34,60,34	0,4,4	138	74	0.0204507849702	0.629247529321	1.0,0.916,1.0	1.0,0.889,0.82	0.069
22117	ENSG00000164031	DNAJB14	chr4	-	99927716	99927838	99924759	99924815	99930449	99930589	22117	0,0,7	4,4,3	0,0,0	1,1,7	196	74	0.0206372050613	0.631356940754	0.0,0.0,0.468	0.0,0.0,0.0	0.156
3988	ENSG00000111711	GOLT1B	chr12	+	21507116	21507151	21506884	21506976	21508382	21508561	3988	5,6,6	9,10,9	1,6,4	13,22,15	109	74	0.0207163453539	0.633191259382	0.274,0.289,0.312	0.05,0.156,0.153	0.172
32049	ENSG00000182628	SKA2	chr17	-	59131280	59131367	59112046	59112345	59154955	59155177	32049	90,125,57	2,9,10	113,97,71	2,4,3	161	74	0.0207438397875	0.633445098414	0.954,0.865,0.724	0.963,0.918,0.916	-0.085
6969	ENSG00000107758	PPP3CB	chr10	-	73444724	73444822	73436805	73438420	73446491	73446576	6969	137,79,50	2,2,3	92,72,50	3,5,7	172	74	0.0207957866712	0.634444471364	0.967,0.944,0.878	0.93,0.861,0.754	0.081
12043	ENSG00000136051	KIAA1033	chr12	+	105156725	105156792	105152342	105152451	105157235	105157322	12043	96,45,16	5,10,10	121,44,28	5,2,5	141	74	0.0208177173648	0.634527100842	0.91,0.703,0.456	0.927,0.92,0.746	-0.175
21993	ENSG00000143393	PI4KB	chr1	-	151293399	151293462	151292601	151293033	151294017	151294138	21993	5,4,1	21,16,12	2,0,1	20,4,16	137	74	0.0208602410437	0.635236676063	0.114,0.119,0.043	0.051,0.0,0.033	0.064
37324	ENSG00000115657	ABCB6	chr2	-	219217669	219217807	219216651	219216832	219218124	219218190	37324	73,18,21	3,2,1	34,24,27	0,0,2	212	74	0.0209687621699	0.636370323144	0.895,0.759,0.88	1.0,1.0,0.825	-0.097
41725	ENSG00000116731	PRDM2	chr1	+	13778417	13782831	13773077	13773188	13816426	13816570	41725	218,77,140	1,0,1	168,125,109	1,1,1	4488	74	0.020974580781	0.636370323144	0.782,1.0,0.698	0.735,0.673,0.643	0.143
41903	ENSG00000184182	UBE2F	chr2	+	238016565	238016633	237994743	237994809	238030555	238030613	41903	29,33,24	0,2,4	43,23,27	0,0,2	142	74	0.0209669343018	0.636370323144	1.0,0.896,0.758	1.0,1.0,0.876	-0.074
54368	ENSG00000213160	KLHL23	chr2	+	169697892	169697982	169697360	169697531	169741384	169741537	54368	5,0,1	2,1,1	5,0,2	0,2,0	164	74	0.0209649801412	0.636370323144	0.53,0.0,0.311	1.0,0.0,1.0	-0.386
14081	ENSG00000165630	PRPF18	chr10	+	13614014	13614086	13611614	13611683	13616397	13616553	14081	18,16,16	0,2,1	28,20,18	2,3,4	146	74	0.0210916009008	0.63674203951	1.0,0.802,0.89	0.876,0.772,0.695	0.116
14567	ENSG00000161526	SAP30BP	chr17	+	75703310	75703371	75702479	75702571	75703807	75703859	14567	129,97,56	1,1,1	132,90,64	4,3,2	135	74	0.0210672740337	0.63674203951	0.986,0.982,0.968	0.948,0.943,0.946	0.033
21836	ENSG00000132549	VPS13B	chr8	+	99507136	99507203	99502835	99502950	99507769	99507911	21836	2,0,0	3,2,1	2,0,3	1,1,2	141	74	0.0211318504927	0.63674203951	0.259,0.0,0.0	0.512,0.0,0.44	-0.231
24426	ENSG00000099204	ABLIM1	chr10	-	114447879	114448026	114445311	114445403	114451623	114451671	24426	75,23,23	0,0,3	36,31,25	0,1,6	221	74	0.0211327648372	0.63674203951	1.0,1.0,0.72	1.0,0.912,0.582	0.075
26055	ENSG00000114956	DGUOK	chr2	+	73946718	73946906	73926874	73927052	73958145	73958245	26055	236,374,268	3,4,4	185,241,237	0,1,2	262	74	0.0211604367568	0.63674203951	0.957,0.964,0.95	1.0,0.986,0.971	-0.029
31013	ENSG00000134369	NAV1	chr1	+	201790553	201790577	201789739	201789792	201790688	201790766	31013	5,0,1	11,2,5	0,2,0	4,5,3	98	74	0.0211582439943	0.63674203951	0.256,0.0,0.131	0.0,0.232,0.0	0.052
34065	ENSG00000132341	RAN	chr12	+	130872583	130872617	130872075	130872126	130872835	130872920	34065	3,9,0	5,52,38	2,1,0	9,23,25	108	74	0.0211032446855	0.63674203951	0.291,0.106,0.0	0.132,0.029,0.0	0.079
34182	ENSG00000164306	PRIMPOL	chr4	+	184661773	184661903	184659339	184659437	184665916	184666064	34182	76,40,21	2,2,2	75,50,20	1,0,1	204	74	0.021007162458	0.63674203951	0.932,0.879,0.792	0.965,1.0,0.879	-0.08
54133	ENSG00000196655	TRAPPC4	chr11	+	119020149	119020253	119019142	119019317	119021759	119021886	54133	162,256,139	6,5,4	150,164,134	4,0,1	178	74	0.021098543116	0.63674203951	0.918,0.955,0.935	0.94,1.0,0.982	-0.038
8746	ENSG00000079150	FKBP7	chr2	-	178473028	178473142	178469651	178469782	178477061	178477213	8746	6,3,2	8,8,6	1,3,1	11,11,13	188	74	0.0212711667368	0.639491087415	0.228,0.129,0.116	0.035,0.097,0.029	0.104
12360	ENSG00000083454	P2RX5	chr17	-	3689491	3689630	3688011	3688105	3690069	3690150	12360	118,99,70	0,0,2	78,93,72	0,0,7	213	74	0.0213386385417	0.640851568571	1.0,1.0,0.924	1.0,1.0,0.781	0.048
29916	ENSG00000176261	ZBTB8OS	chr1	-	32633950	32634072	32627507	32627544	32634767	32634792	29916	630,420,392	28,23,19	758,485,390	24,14,12	196	74	0.0213552476652	0.640851568571	0.895,0.873,0.886	0.923,0.929,0.925	-0.041
44826	ENSG00000170786	SDR16C5	chr8	-	56303937	56304084	56301300	56301573	56305596	56305722	44826	3,4,4	84,140,177	15,5,8	126,149,170	221	74	0.0213779570688	0.640950374969	0.012,0.009,0.008	0.038,0.011,0.016	-0.012
28888	ENSG00000074696	HACD3	chr15	+	65556738	65556903	65554886	65554960	65558679	65558731	28888	1262,924,838	13,5,4	1403,1288,939	7,2,2	239	74	0.0214146263768	0.641467165788	0.968,0.983,0.985	0.984,0.995,0.993	-0.012
45586	ENSG00000182141	ZNF708	chr19	-	21310500	21310627	21309245	21309341	21329209	21329298	45586	6,2,5	3,0,0	10,3,1	1,4,2	201	74	0.0215140959606	0.643862472946	0.424,1.0,1.0	0.786,0.216,0.155	0.422
14883	ENSG00000223891	OSER1-AS1	chr20	+	44223718	44223872	44217366	44217682	44224820	44225071	14883	0,0,2	2,9,3	0,4,2	2,6,2	228	74	0.0215688360763	0.644332379076	0.0,0.0,0.178	0.0,0.178,0.245	-0.082
50030	ENSG00000166913	YWHAB	chr20	+	44886878	44886978	44885751	44885886	44887647	44887742	50030	3,0,3	16,1,5	1,0,0	11,3,4	174	74	0.0215670286315	0.644332379076	0.074,0.0,0.203	0.037,0.0,0.0	0.08
51724	ENSG00000204619	PPP1R11	chr6	+	30068278	30068353	30067204	30067479	30068589	30068698	51724	9,3,9	45,36,44	11,6,8	26,16,25	149	74	0.0216307442437	0.645014333771	0.09,0.04,0.092	0.174,0.157,0.137	-0.082
54611	ENSG00000145247	OCIAD2	chr4	-	48897803	48897857	48894005	48894053	48904483	48904611	54611	97,90,61	4,6,6	72,88,66	2,3,1	128	74	0.0216127879782	0.645014333771	0.933,0.897,0.855	0.954,0.944,0.974	-0.062
15543	ENSG00000111554	MDM1	chr12	-	68296922	68296982	68294862	68295366	68302619	68302872	15543	32,26,19	0,2,4	31,25,19	0,0,2	134	74	0.0217739291203	0.648698014676	1.0,0.878,0.724	1.0,1.0,0.84	-0.079
11413	ENSG00000166435	XRRA1	chr11	-	74851988	74852082	74851087	74851203	74906238	74906456	11413	5,7,1	1,2,1	3,7,2	1,0,1	168	74	0.0219320424537	0.649937231285	0.688,0.607,0.306	0.569,1.0,0.468	-0.145
11461	ENSG00000178222	RNF212	chr4	-	1081418	1081467	1079642	1079688	1081566	1081619	11461	18,17,13	0,2,0	11,11,14	1,1,3	123	74	0.0218361574456	0.649937231285	1.0,0.836,1.0	0.869,0.869,0.737	0.12
17468	ENSG00000164985	PSIP1	chr9	-	15479590	15479687	15478476	15478552	15486005	15486068	17468	693,689,433	9,29,41	588,669,465	0,21,24	171	74	0.0219335706339	0.649937231285	0.971,0.911,0.82	1.0,0.932,0.893	-0.041
21535	ENSG00000104164	BLOC1S6	chr15	+	45601233	45601407	45592134	45592276	45603099	45603187	21535	0,0,2	32,16,6	8,0,2	31,23,11	248	74	0.0219336587595	0.649937231285	0.0,0.0,0.09	0.071,0.0,0.051	-0.011
27385	ENSG00000122033	MTIF3	chr13	-	27437115	27437273	27435642	27435893	27439988	27440449	27385	530,759,671	0,9,10	572,705,633	0,2,6	232	74	0.0218898073385	0.649937231285	1.0,0.964,0.955	1.0,0.991,0.971	-0.014
964	ENSG00000015153	YAF2	chr12	-	42199135	42199235	42161671	42161765	42210354	42210454	964	7,9,12	2,5,3	2,14,8	7,8,10	174	74	0.0219125080752	0.649937231285	0.598,0.434,0.63	0.108,0.427,0.254	0.291
14523	ENSG00000140743	CDR2	chr16	-	22364901	22365014	22349700	22349849	22374230	22374617	14523	54,64,40	0,2,3	30,74,49	1,6,6	187	74	0.0219901505511	0.650297941128	1.0,0.927,0.841	0.922,0.83,0.764	0.084
43989	ENSG00000156110	ADK	chr10	+	74525255	74525426	74398470	74398579	74589281	74589317	43989	509,740,613	23,34,44	637,931,567	10,36,31	245	74	0.0219743788227	0.650297941128	0.87,0.868,0.808	0.951,0.887,0.847	-0.046
48265	ENSG00000185250	PPIL6	chr6	-	109436103	109436199	109431156	109431345	109440455	109440623	48265	10,6,6	1,1,1	4,12,5	0,0,1	170	74	0.0220056784263	0.650297941128	0.813,0.723,0.723	1.0,1.0,0.685	-0.142
7933	ENSG00000184752	NDUFA12	chr12	-	94994169	94994257	94971332	94971620	95002738	95002821	7933	683,876,671	5,21,35	680,777,610	12,13,9	162	74	0.0220246318746	0.650297941128	0.984,0.95,0.898	0.963,0.965,0.969	-0.022
50526	ENSG00000165219	GAPVD1	chr9	+	125323797	125323923	125321432	125321562	125326415	125326589	50526	72,28,22	0,0,0	64,38,28	2,2,1	200	74	0.0220467411186	0.650369011908	1.0,1.0,1.0	0.922,0.875,0.912	0.097
36422	ENSG00000021355	SERPINB1	chr6	-	2841215	2841475	2840418	2840594	2841811	2841848	36422	23,10,11	2,5,1	18,14,13	0,0,3	334	74	0.0220955261183	0.65122617604	0.718,0.307,0.709	1.0,1.0,0.49	-0.252
3676	ENSG00000163781	TOPBP1	chr3	-	133652462	133652629	133649779	133649943	133653344	133653524	3676	129,40,48	0,3,0	123,95,46	1,4,4	241	74	0.0221426072671	0.651580356107	1.0,0.804,1.0	0.974,0.879,0.779	0.057
54063	ENSG00000164190	NIPBL	chr5	+	36984675	36986301	36975775	36976402	36995621	36995804	54063	757,332,382	2,0,4	478,569,410	0,1,0	1700	74	0.0221470208892	0.651580356107	0.943,1.0,0.806	1.0,0.961,1.0	-0.071
21303	ENSG00000250151	ARPC4-TTLL3	chr3	+	9801660	9801756	9800184	9800296	9803842	9804013	21303	451,210,150	8,3,1	423,210,147	2,1,0	170	74	0.0222548110154	0.654168576686	0.961,0.968,0.985	0.989,0.989,1.0	-0.021
9544	ENSG00000082781	ITGB5	chr3	-	124817620	124817710	124796387	124796817	124821312	124821458	9544	75,58,58	1,1,2	54,68,57	1,5,5	164	74	0.0222816614146	0.654375127487	0.971,0.963,0.929	0.961,0.86,0.837	0.068
39996	ENSG00000025770	NCAPH2	chr22	+	50515719	50515774	50508258	50508445	50516446	50516548	39996	0,0,0	27,17,15	3,1,2	17,10,15	129	74	0.0224409585775	0.658467593461	0.0,0.0,0.0	0.092,0.054,0.071	-0.072
40675	ENSG00000064012	CASP8	chr2	+	201276826	201276968	201272637	201272776	201284815	201285317	40675	173,103,111	4,1,7	187,155,123	0,2,3	216	74	0.0225463981007	0.66043809328	0.937,0.972,0.845	1.0,0.964,0.934	-0.048
52112	ENSG00000261040	WFDC21P	chr17	-	60085054	60085203	60083565	60083766	60088196	60088293	52112	379,682,687	5,6,5	345,472,715	9,10,9	223	74	0.022548128783	0.66043809328	0.962,0.974,0.979	0.927,0.94,0.963	0.028
10572	ENSG00000119537	KDSR	chr18	-	63335256	63335358	63330824	63331901	63350887	63351079	10572	121,82,148	2,1,5	80,111,152	0,0,0	176	74	0.0225706203814	0.6605107968	0.962,0.972,0.926	1.0,1.0,1.0	-0.047
7775	ENSG00000073008	PVR	chr19	+	44658741	44658900	44657761	44657910	44661291	44661323	7775	136,117,71	17,4,2	113,76,62	4,1,2	233	74	0.0226197243767	0.661361471811	0.718,0.903,0.919	0.9,0.96,0.908	-0.076
17164	ENSG00000198408	MGEA5	chr10	-	101806044	101806143	101803734	101804019	101807729	101807901	17164	52,29,43	2,1,2	47,56,34	0,0,1	173	74	0.0226900329126	0.662244019845	0.918,0.925,0.902	1.0,1.0,0.936	-0.064
41746	ENSG00000164828	SUN1	chr7	+	848417	848615	843340	843520	849922	850033	41746	27,4,10	0,3,1	19,17,15	0,0,0	272	74	0.022689408044	0.662244019845	1.0,0.266,0.731	1.0,1.0,1.0	-0.334
7380	ENSG00000133706	LARS	chr5	-	146131018	146131109	146130017	146130158	146132897	146133081	7380	497,442,328	1,10,9	433,531,318	2,3,4	165	74	0.0227137594845	0.662350883908	0.996,0.952,0.942	0.99,0.988,0.973	-0.02
47617	ENSG00000122490	PQLC1	chr18	-	79949518	79949655	79943328	79943462	79950723	79951025	47617	8,2,1	8,3,1	2,2,0	5,6,2	211	74	0.0227813884686	0.663736657854	0.26,0.19,0.26	0.123,0.105,0.0	0.161
9537	ENSG00000082781	ITGB5	chr3	-	124819738	124819834	124796387	124796817	124821312	124821474	9537	375,207,162	1,1,2	252,201,189	1,5,5	170	74	0.0228098881704	0.663980959881	0.994,0.989,0.972	0.991,0.946,0.943	0.025
21513	ENSG00000049618	ARID1B	chr6	+	157174846	157175005	157174007	157174117	157180968	157181178	21513	21,7,3	1,1,2	7,3,4	4,3,2	233	74	0.0228593656741	0.664249701498	0.87,0.69,0.323	0.357,0.241,0.388	0.299
8346	ENSG00000086717	PPEF1	chrX	+	18749791	18749952	18707658	18707826	18779009	18779176	8346	23,13,7	0,0,5	13,11,19	0,0,0	235	74	0.0228512833375	0.664249701498	1.0,1.0,0.306	1.0,1.0,1.0	-0.231
47950	ENSG00000111727	HCFC2	chr12	+	104097610	104097691	104096359	104096433	104098342	104098480	47950	4,0,2	28,25,25	11,2,3	34,28,20	155	74	0.0229138370555	0.665246931576	0.064,0.0,0.037	0.134,0.033,0.067	-0.044
53789	ENSG00000095794	CREM	chr10	+	35178871	35178986	35148367	35148491	35179133	35179276	53789	205,112,73	5,0,3	170,123,81	0,1,0	189	74	0.0229415854413	0.665467254321	0.941,1.0,0.905	1.0,0.98,1.0	-0.045
16489	ENSG00000131437	KIF3A	chr5	-	132700215	132700284	132699170	132699295	132700646	132700700	16489	10,22,12	4,1,0	23,30,8	0,0,0	143	74	0.0230348045055	0.667584632771	0.564,0.919,1.0	1.0,1.0,1.0	-0.172
16903	ENSG00000242715	CCDC169	chr13	-	36295777	36295857	36283591	36283702	36297636	36297832	16903	28,15,3	6,4,2	31,31,9	3,2,1	154	74	0.023122777348	0.668841289997	0.692,0.643,0.419	0.832,0.882,0.812	-0.257
20906	ENSG00000088833	NSFL1C	chr20	-	1455713	1455719	1454966	1455132	1458199	1458274	20906	5,0,1	72,41,38	13,2,0	51,48,38	80	74	0.0231794739702	0.668841289997	0.06,0.0,0.024	0.191,0.037,0.0	-0.048
22486	ENSG00000206145	P2RX6P	chr22	-	21044148	21044299	21042342	21042414	21044961	21045012	22486	18,46,15	1,2,1	17,19,21	0,0,0	225	74	0.0231289016133	0.668841289997	0.855,0.883,0.831	1.0,1.0,1.0	-0.144
3570	ENSG00000105856	HBP1	chr7	+	107174447	107174745	107169772	107170130	107179878	107180062	3570	25,48,47	2,0,0	9,62,32	4,0,1	372	74	0.023175356308	0.668841289997	0.713,1.0,1.0	0.309,1.0,0.864	0.18
52073	ENSG00000204852	TCTN1	chr12	+	110644966	110645143	110640382	110640517	110647210	110647262	52073	28,33,27	4,4,0	27,23,25	0,1,2	251	74	0.0231402809663	0.668841289997	0.674,0.709,1.0	1.0,0.871,0.787	-0.092
12367	ENSG00000149923	PPP4C	chr16	+	30081258	30081310	30076314	30076475	30082483	30082534	12367	59,46,30	3,1,3	37,24,33	0,0,2	126	74	0.0233147783019	0.670985903876	0.92,0.964,0.855	1.0,1.0,0.906	-0.056
42061	ENSG00000178038	ALS2CL	chr3	-	46683129	46683326	46682028	46682094	46683781	46683848	42061	2,0,1	1,1,0	1,1,1	0,0,0	271	74	0.0233128763254	0.670985903876	0.353,0.0,1.0	1.0,1.0,1.0	-0.549
45801	ENSG00000138640	FAM13A	chr4	-	88990972	88991150	88938087	88938241	89020459	89020669	45801	19,14,16	3,6,0	28,14,11	2,1,0	252	74	0.0232908979686	0.670985903876	0.65,0.407,1.0	0.804,0.804,1.0	-0.184
7371	ENSG00000100417	PMM1	chr22	-	41584280	41584372	41583958	41584058	41584526	41584603	7371	98,136,80	1,0,0	65,94,78	0,3,4	166	74	0.0233707892047	0.672011978787	0.978,1.0,1.0	1.0,0.933,0.897	0.049
10141	ENSG00000005801	ZNF195	chr11	-	3361742	3361889	3360319	3360565	3370974	3371147	10141	34,20,13	20,15,19	33,5,8	21,26,27	221	74	0.0234274240321	0.672101664526	0.363,0.309,0.186	0.345,0.06,0.09	0.121
31864	ENSG00000198646	NCOA6	chr20	-	34727258	34727407	34714773	34715365	34732558	34732595	31864	58,50,69	0,2,4	51,39,53	0,0,0	223	74	0.02343105106	0.672101664526	1.0,0.892,0.851	1.0,1.0,1.0	-0.086
39244	ENSG00000140307	GTF2A2	chr15	-	59656814	59657033	59652205	59652326	59657405	59657514	39244	3,4,4	149,117,70	10,5,7	117,65,65	293	74	0.0234349898779	0.672101664526	0.005,0.009,0.014	0.021,0.019,0.026	-0.013
42218	ENSG00000238105	GOLGA2P5	chr12	-	100168459	100168595	100167549	100167639	100168923	100168983	42218	3,5,7	0,0,0	3,16,8	5,0,0	210	74	0.023497772228	0.672678949547	1.0,1.0,1.0	0.175,1.0,1.0	0.275
46754	ENSG00000151338	MIPOL1	chr14	+	37396975	37397014	37308348	37308519	37422854	37422949	46754	2,1,0	3,2,7	3,0,1	0,4,0	113	74	0.0235162528863	0.672678949547	0.304,0.247,0.0	1.0,0.0,1.0	-0.483
49218	ENSG00000109674	NEIL3	chr4	+	177339782	177339857	177336107	177336321	177341475	177341642	49218	48,73,35	3,7,10	55,96,41	1,6,3	149	74	0.023509643863	0.672678949547	0.888,0.838,0.635	0.965,0.888,0.872	-0.121
9545	ENSG00000082781	ITGB5	chr3	-	124809021	124809156	124796387	124796817	124821312	124821474	9545	296,229,212	1,1,2	235,253,230	1,5,5	209	74	0.0236505695565	0.675935325593	0.991,0.988,0.974	0.988,0.947,0.942	0.025
1270	ENSG00000255339	RP11-411B6.6	chr10	-	100523976	100524139	100516873	100516960	100526398	100526554	1270	4,3,3	1,0,1	1,7,5	0,1,3	237	74	0.0237017489764	0.676345741063	0.555,1.0,0.484	1.0,0.686,0.342	0.004
53437	ENSG00000196204	RNF216P1	chr7	+	4989033	4989177	4984909	4985075	4996609	4997119	53437	32,16,20	3,4,11	34,13,18	0,2,3	218	74	0.0237059079797	0.676345741063	0.784,0.576,0.382	1.0,0.688,0.671	-0.206
23262	ENSG00000089177	KIF16B	chr20	-	16356329	16356452	16335925	16336015	16370585	16370636	23262	17,11,3	0,0,0	6,6,4	0,0,5	197	74	0.0238076024122	0.677182553137	1.0,1.0,1.0	1.0,1.0,0.231	0.256
37579	ENSG00000172009	THOP1	chr19	+	2812198	2812372	2811597	2811734	2813114	2813598	37579	15,24,11	163,71,94	11,5,7	127,54,82	248	74	0.0238172960979	0.677182553137	0.027,0.092,0.034	0.025,0.027,0.025	0.025
40553	ENSG00000081377	CDC14B	chr9	-	96509672	96509789	96500112	96503789	96515648	96515792	40553	4,3,3	0,3,0	5,5,4	3,3,3	191	74	0.0238145469851	0.677182553137	1.0,0.279,1.0	0.392,0.392,0.341	0.385
6166	ENSG00000128973	CLN6	chr15	-	68211648	68211863	68211262	68211318	68214289	68214388	6166	44,9,16	4,0,1	41,9,18	1,1,0	289	74	0.0237988799533	0.677182553137	0.738,1.0,0.804	0.913,0.697,1.0	-0.023
40665	ENSG00000144182	LIPT1	chr2	+	99156300	99156426	99154954	99155051	99161956	99162275	40665	2,2,1	1,1,2	2,2,1	0,1,1	200	74	0.0238808212255	0.677238753139	0.425,0.425,0.156	1.0,0.425,0.27	-0.23
45960	ENSG00000188428	BLOC1S5	chr6	-	8027206	8027399	8026366	8026425	8041138	8041268	45960	11,2,4	53,57,36	20,10,6	46,77,39	267	74	0.0238536010778	0.677238753139	0.054,0.01,0.03	0.108,0.035,0.041	-0.03
48188	ENSG00000100129	EIF3L	chr22	+	37855564	37855644	37851279	37851490	37858678	37858740	48188	523,432,203	6,9,8	404,427,235	1,4,5	154	74	0.0238759558988	0.677238753139	0.977,0.958,0.924	0.995,0.981,0.958	-0.025
46065	ENSG00000102384	CENPI	chrX	+	101126708	101126798	101120737	101120784	101127137	101127266	46065	22,25,7	0,0,0	19,22,13	1,0,4	164	74	0.0239355146717	0.678207158208	1.0,1.0,1.0	0.896,1.0,0.595	0.17
31043	ENSG00000204152	TIMM23B	chr10	+	49945031	49945090	49942080	49942300	49952125	49952219	31043	10,2,1	0,0,4	4,0,3	1,2,3	133	74	0.0240718035333	0.681483906204	1.0,1.0,0.122	0.69,0.0,0.357	0.358
21662	ENSG00000120697	ALG5	chr13	-	36971976	36972036	36952513	36952599	36985626	36985740	21662	17,8,10	0,3,0	13,14,7	0,3,6	134	74	0.0240958066368	0.681578900669	1.0,0.596,1.0	1.0,0.72,0.392	0.161
44174	ENSG00000007541	PIGQ	chr16	+	581198	581341	580857	580972	582247	582309	44174	7,4,6	1,2,1	5,2,2	2,0,0	217	74	0.0241375650132	0.682175531751	0.705,0.405,0.672	0.46,1.0,1.0	-0.226
20502	ENSG00000025434	NR1H3	chr11	+	47259179	47259259	47257997	47258129	47259790	47259979	20502	29,13,5	5,1,2	25,12,7	1,2,0	154	74	0.0241613061052	0.682262373424	0.736,0.862,0.546	0.923,0.742,1.0	-0.174
38673	ENSG00000114796	KLHL24	chr3	+	183636220	183636311	183635622	183635747	183643479	183643542	38673	3,3,1	0,0,1	0,0,5	1,1,0	165	74	0.0242257446304	0.683497290812	1.0,1.0,0.31	0.0,0.0,1.0	0.437
13995	ENSG00000243927	MRPS6	chr21	+	34102834	34102908	34073223	34073268	34125340	34125480	13995	12,8,16	0,3,2	10,16,15	0,0,2	148	74	0.0242652782647	0.683949029527	1.0,0.571,0.8	1.0,1.0,0.789	-0.139
37130	ENSG00000166979	EVA1C	chr21	+	32457596	32457720	32453311	32453508	32467695	32467848	37130	69,92,45	0,5,3	27,72,56	0,8,11	198	74	0.0242831948684	0.683949029527	1.0,0.873,0.849	1.0,0.771,0.655	0.099
50553	ENSG00000163131	CTSS	chr1	-	150748164	150748285	150747776	150747879	150750005	150750171	50553	6,3,4	4,3,1	3,1,1	8,1,2	195	74	0.0244093893211	0.686917256172	0.363,0.275,0.603	0.125,0.275,0.159	0.227
1950	ENSG00000011243	AKAP8L	chr19	-	15403657	15403715	15403474	15403555	15404009	15404042	1950	86,33,25	4,3,0	57,34,27	0,0,2	132	74	0.0245052758311	0.687272009503	0.923,0.86,1.0	1.0,1.0,0.883	-0.033
20367	ENSG00000164978	NUDT2	chr9	+	34336228	34336341	34329505	34329599	34338712	34338847	20367	1,2,1	7,14,2	3,5,5	9,13,9	187	74	0.0245029999598	0.687272009503	0.054,0.054,0.165	0.117,0.132,0.18	-0.052
25373	ENSG00000114544	SLC41A3	chr3	-	126050897	126051050	126033606	126033678	126067946	126068246	25373	4,9,5	1,0,0	4,9,7	3,1,0	227	74	0.0244731421488	0.687272009503	0.566,1.0,1.0	0.303,0.746,1.0	0.172
4393	ENSG00000005483	KMT2E	chr7	+	105038125	105038199	105014206	105014535	105040838	105041023	4393	2,1,2	0,4,4	0,0,0	1,3,1	148	74	0.0244745566996	0.687272009503	1.0,0.111,0.2	0.0,0.0,0.0	0.437
3041	ENSG00000037474	NSUN2	chr5	-	6621602	6621744	6620115	6620298	6623213	6623285	3041	6,3,0	1,10,8	2,0,1	6,11,11	216	74	0.02459410831	0.688515570676	0.673,0.093,0.0	0.102,0.0,0.03	0.211
34179	ENSG00000164306	PRIMPOL	chr4	+	184685411	184685498	184682247	184682336	184685575	184685684	34179	30,16,10	3,0,3	39,17,10	3,0,0	161	74	0.0246121894395	0.688515570676	0.821,1.0,0.605	0.857,1.0,1.0	-0.144
48046	ENSG00000156531	PHF6	chrX	+	134378004	134378106	134377571	134377755	134393500	134393634	48046	69,62,35	1,1,0	60,77,40	0,7,0	176	74	0.0245984661467	0.688515570676	0.967,0.963,1.0	1.0,0.822,1.0	0.036
20229	ENSG00000136758	YME1L1	chr10	-	27142386	27142485	27136275	27136385	27145427	27145590	20229	175,139,73	4,1,7	164,193,97	1,2,2	173	74	0.0246742834561	0.689668159937	0.949,0.983,0.817	0.986,0.976,0.954	-0.056
10293	ENSG00000078237	TIGAR	chr12	+	4349818	4349896	4337038	4337160	4351266	4351377	10293	360,283,195	7,3,5	453,302,214	3,1,3	152	74	0.0247315604075	0.690684271617	0.962,0.979,0.95	0.987,0.993,0.972	-0.02
5482	ENSG00000140157	NIPA2	chr15	+	22839654	22839790	22839061	22839174	22851638	22851661	5482	26,15,17	5,0,1	30,14,11	3,0,0	210	74	0.0247942320627	0.691407440369	0.647,1.0,0.857	0.779,1.0,1.0	-0.092
8250	ENSG00000122484	RPAP2	chr1	+	92307187	92307276	92304283	92304349	92320598	92320634	8250	88,17,27	2,4,0	103,41,25	1,0,0	163	74	0.0247993459375	0.691407440369	0.952,0.659,1.0	0.979,1.0,1.0	-0.123
39540	ENSG00000134058	CDK7	chr5	+	69252417	69252451	69235393	69235453	69258042	69258153	39540	84,218,170	2,13,9	88,218,156	2,2,7	108	74	0.0248677125838	0.692583462089	0.966,0.92,0.928	0.968,0.987,0.939	-0.027
53918	ENSG00000171456	ASXL1	chr20	+	32371777	32371874	32369014	32369123	32372163	32372238	53918	13,15,22	53,41,61	9,9,7	51,26,64	171	74	0.0248834894286	0.692583462089	0.096,0.137,0.135	0.071,0.13,0.045	0.041
39499	ENSG00000172890	NADSYN1	chr11	+	71460040	71460213	71458427	71458544	71460721	71460947	39499	4,13,19	5,11,16	4,2,8	6,8,14	247	74	0.0250816426708	0.696889036356	0.193,0.261,0.262	0.166,0.07,0.146	0.111
42062	ENSG00000178038	ALS2CL	chr3	-	46683133	46683326	46682028	46682094	46683781	46683848	42062	2,0,1	1,1,0	1,1,1	0,0,0	267	74	0.0251064614725	0.696889036356	0.357,0.0,1.0	1.0,1.0,1.0	-0.548
54800	ENSG00000119231	SENP5	chr3	+	196927795	196927879	196923413	196923551	196929632	196929683	54800	36,16,9	1,2,0	37,7,14	1,2,4	158	74	0.0250779745287	0.696889036356	0.944,0.789,1.0	0.945,0.621,0.621	0.182
621	ENSG00000165304	MELK	chr9	+	36642996	36643083	36633101	36633200	36651745	36651877	621	285,224,309	23,32,39	234,274,274	10,13,35	161	74	0.0251226280904	0.696889036356	0.851,0.763,0.785	0.915,0.906,0.783	-0.068
52195	ENSG00000145833	DDX46	chr5	+	134833580	134833623	134828658	134828746	134854897	134855133	52195	7,9,9	1,2,0	5,8,8	0,4,3	117	74	0.0252085909633	0.698686471619	0.816,0.74,1.0	1.0,0.558,0.628	0.123
18050	ENSG00000214078	CPNE1	chr20	-	35658929	35659014	35632794	35632923	35664759	35664900	18050	5,3,1	1,0,1	7,4,2	1,2,1	159	74	0.0252831120744	0.699577141304	0.699,1.0,0.318	0.765,0.482,0.482	0.096
42213	ENSG00000238105	GOLGA2P5	chr12	-	100168451	100168633	100167549	100167639	100168923	100169199	42213	20,11,22	0,0,0	17,35,21	5,0,0	256	74	0.0252804739556	0.699577141304	1.0,1.0,1.0	0.496,1.0,1.0	0.168
16668	ENSG00000016864	GLT8D1	chr3	-	52704723	52704952	52700444	52700496	52705446	52705764	16668	102,105,68	6,7,8	50,59,63	14,8,7	303	74	0.0253440865029	0.700062014775	0.806,0.786,0.675	0.466,0.643,0.687	0.157
20265	ENSG00000197467	COL13A1	chr10	+	69872183	69872210	69867797	69867805	69887455	69887491	20265	0,3,2	3,6,2	0,0,1	1,1,1	101	74	0.0253742632201	0.700062014775	0.0,0.268,0.423	0.0,0.0,0.423	0.089
27202	ENSG00000141644	MBD1	chr18	-	50274185	50274353	50273563	50273863	50274976	50275045	27202	5,5,6	1,1,5	3,1,3	1,1,0	242	74	0.0253854659705	0.700062014775	0.605,0.605,0.268	0.478,0.234,1.0	-0.078
36432	ENSG00000138162	TACC2	chr10	+	122213341	122213377	122210396	122211708	122215390	122215451	36432	4,0,0	37,25,8	12,0,0	24,28,13	110	74	0.0253241975665	0.700062014775	0.068,0.0,0.0	0.252,0.0,0.0	-0.061
50042	ENSG00000033030	ZCCHC8	chr12	-	122483278	122483563	122481944	122482087	122489385	122489463	50042	28,16,22	0,3,0	23,15,21	0,3,6	359	74	0.0254188323593	0.700397041887	1.0,0.524,1.0	1.0,0.508,0.419	0.199
12785	ENSG00000176986	SEC24C	chr10	+	73746629	73746716	73744390	73744437	73746804	73747004	12785	9,2,0	3,1,3	12,4,5	1,1,2	161	74	0.0254511060363	0.700701426404	0.58,0.479,0.0	0.847,0.648,0.535	-0.324
7715	ENSG00000149179	C11orf49	chr11	+	46987207	46987310	46936746	46936851	47052387	47052518	7715	58,42,35	2,1,0	33,21,30	2,3,2	177	74	0.0255728001658	0.703465111228	0.924,0.946,1.0	0.873,0.745,0.862	0.13
52008	ENSG00000266094	RASSF5	chr1	+	206585179	206585295	206584386	206584684	206586825	206587712	52008	55,78,45	1,2,3	33,67,58	0,0,1	190	74	0.0256319199777	0.704504311793	0.955,0.938,0.854	1.0,1.0,0.958	-0.07
2262	ENSG00000139644	TMBIM6	chr12	+	49741956	49742115	49741573	49741611	49752463	49752549	2262	17,1,6	58,59,30	9,2,1	50,58,49	233	74	0.0256805874026	0.704838609003	0.085,0.005,0.06	0.054,0.011,0.006	0.026
40994	ENSG00000180398	MCFD2	chr2	-	46910779	46910873	46909022	46909177	46915722	46915810	40994	4,1,6	15,14,7	2,1,3	28,18,23	168	74	0.0256867872351	0.704838609003	0.105,0.031,0.274	0.031,0.024,0.054	0.1
23202	ENSG00000131724	IL13RA1	chrX	+	118766529	118766577	118761137	118761289	118773878	118773975	23202	161,160,138	0,0,4	127,165,146	0,6,5	122	74	0.0257672212941	0.706458450929	1.0,1.0,0.954	1.0,0.943,0.947	0.021
46903	ENSG00000139354	GAS2L3	chr12	+	100591735	100591856	100573710	100573785	100594874	100594922	46903	3,1,2	1,3,4	2,3,1	0,0,3	195	74	0.0258265850372	0.706911751308	0.532,0.112,0.159	1.0,1.0,0.112	-0.436
9531	ENSG00000081791	KIAA0141	chr5	+	141937197	141937357	141934493	141934586	141938520	141938760	9531	92,58,41	2,4,0	54,65,28	0,0,0	234	74	0.0258176069463	0.706911751308	0.936,0.821,1.0	1.0,1.0,1.0	-0.081
16024	ENSG00000136243	NUPL2	chr7	+	23196679	23196766	23187051	23187146	23199457	23199542	16024	191,105,86	3,6,8	202,148,76	0,4,4	161	74	0.0259235726225	0.7074627096	0.967,0.889,0.832	1.0,0.944,0.897	-0.051
20860	ENSG00000138646	HERC5	chr4	+	88470613	88470673	88469156	88469260	88472408	88472502	20860	98,136,48	1,0,7	85,147,43	0,1,0	134	74	0.0259961302898	0.7074627096	0.982,1.0,0.791	1.0,0.988,1.0	-0.072
22650	ENSG00000161091	MFSD12	chr19	-	3544808	3544939	3538260	3538756	3547271	3547364	22650	2,7,4	0,0,6	1,1,3	0,2,3	205	74	0.0259328299565	0.7074627096	1.0,1.0,0.194	1.0,0.153,0.265	0.259
33946	ENSG00000114107	CEP70	chr3	-	138572858	138572984	138571265	138571356	138591853	138591956	33946	124,184,152	2,7,4	180,265,97	6,15,9	200	74	0.0259967363449	0.7074627096	0.958,0.907,0.934	0.917,0.867,0.8	0.072
42474	ENSG00000076685	NT5C2	chr10	-	103139405	103139479	103106588	103106706	103174857	103174982	42474	123,53,37	7,3,5	150,78,64	2,4,2	148	74	0.0259625204532	0.7074627096	0.898,0.898,0.787	0.974,0.907,0.941	-0.08
44469	ENSG00000103051	COG4	chr16	-	70515867	70516040	70514334	70514509	70517625	70517740	44469	4,1,0	128,35,25	9,1,5	79,53,28	247	74	0.0259513718053	0.7074627096	0.009,0.008,0.0	0.033,0.006,0.051	-0.024
7022	ENSG00000173402	DAG1	chr3	+	49488625	49488745	49487253	49487415	49510418	49510765	7022	21,1,3	2,0,0	5,2,5	0,1,3	194	74	0.0259311545778	0.7074627096	0.8,1.0,1.0	1.0,0.433,0.389	0.326
23539	ENSG00000135537	LACE1	chr6	+	108346987	108347039	108323824	108324048	108355653	108355755	23539	22,18,9	0,2,3	18,22,7	0,0,0	126	74	0.0260889947814	0.708422812952	1.0,0.841,0.638	1.0,1.0,1.0	-0.174
8553	ENSG00000100209	HSCB	chr22	+	28743881	28743978	28742030	28742331	28751240	28751288	8553	52,70,34	8,1,2	62,45,43	3,0,1	171	74	0.0260945056413	0.708422812952	0.738,0.968,0.88	0.899,1.0,0.949	-0.087
9072	ENSG00000013573	DDX11	chr12	+	31089402	31089490	31089043	31089151	31089885	31090094	9072	53,19,46	3,1,5	27,26,39	1,0,2	162	74	0.0260963992896	0.708422812952	0.89,0.897,0.808	0.925,1.0,0.899	-0.076
18598	ENSG00000138757	G3BP2	chr4	-	75694797	75694929	75661930	75662049	75724275	75724445	18598	3,2,0	1,2,3	1,0,0	5,8,2	206	74	0.0261456767455	0.709177312546	0.519,0.264,0.0	0.067,0.0,0.0	0.239
19245	ENSG00000127445	PIN1	chr19	+	9836822	9836875	9835368	9835402	9838435	9838648	19245	7,5,4	37,39,20	6,7,10	27,12,21	127	74	0.0262577037831	0.71163120023	0.099,0.07,0.104	0.115,0.254,0.217	-0.104
18159	ENSG00000103168	TAF1C	chr16	-	84184850	84184899	84183696	84183778	84186900	84187057	18159	3,2,3	1,0,3	1,2,1	0,0,0	123	74	0.0263433332035	0.712029128769	0.643,1.0,0.376	1.0,1.0,1.0	-0.327
31889	ENSG00000166262	FAM227B	chr15	-	49589775	49590007	49588015	49588083	49611214	49611268	31889	33,15,24	2,1,0	28,14,23	4,2,0	306	74	0.0263297064904	0.712029128769	0.8,0.784,1.0	0.629,0.629,1.0	0.109
36133	ENSG00000112186	CAP2	chr6	+	17462995	17463073	17426589	17426690	17507168	17507312	36133	26,18,13	2,1,2	16,13,6	0,1,0	152	74	0.0263332254927	0.712029128769	0.864,0.898,0.76	1.0,0.864,1.0	-0.114
36935	ENSG00000104907	TRMT1	chr19	-	13109914	13110001	13109768	13109838	13110157	13110306	36935	19,22,14	4,1,1	9,4,8	0,0,2	161	74	0.0263586669299	0.712029128769	0.686,0.91,0.865	1.0,1.0,0.648	-0.062
30747	ENSG00000129562	DAD1	chr14	-	22575058	22575233	22564904	22565137	22588946	22589269	30747	3177,3982,4289	12,20,27	3860,3955,4141	4,13,20	249	74	0.0263995289964	0.712506628006	0.987,0.983,0.979	0.997,0.989,0.984	-0.007
47198	ENSG00000263528	IKBKE	chr1	+	206473195	206473314	206471155	206471245	206474330	206474471	47198	31,9,11	3,1,1	45,3,9	0,1,1	193	74	0.0264195126531	0.712506628006	0.798,0.775,0.808	1.0,0.535,0.775	0.024
33913	ENSG00000046651	OFD1	chrX	+	13736107	13736296	13735247	13735346	13736477	13736547	33913	6,0,3	23,6,6	10,12,2	20,8,9	263	74	0.0264735802228	0.713381945432	0.068,0.0,0.123	0.123,0.297,0.059	-0.096
27692	ENSG00000066697	MSANTD3	chr9	+	100444127	100445237	100442148	100442356	100450556	100451229	27692	31,9,27	66,73,110	26,22,31	38,69,78	1184	74	0.0264987636067	0.71347812941	0.029,0.008,0.015	0.041,0.02,0.024	-0.011
23198	ENSG00000213024	NUP62	chr19	-	49927693	49927815	49907542	49909884	49929349	49929763	23198	27,4,10	4,0,1	22,4,4	1,1,0	196	74	0.0265328658901	0.713814101901	0.718,1.0,0.791	0.893,0.602,1.0	0.005
8269	ENSG00000160570	DEDD2	chr19	-	42216679	42217045	42215132	42215252	42217631	42217682	8269	37,27,29	3,0,0	17,14,17	1,1,3	440	74	0.0265630115631	0.714043169135	0.675,1.0,1.0	0.741,0.702,0.488	0.248
14664	ENSG00000126773	PCNXL4	chr14	+	60107585	60108327	60091918	60092419	60114699	60114879	14664	62,49,33	2,1,0	61,67,23	2,2,3	816	74	0.0266117581284	0.714115334945	0.738,0.816,1.0	0.734,0.752,0.41	0.219
2505	ENSG00000133195	SLC39A11	chr17	-	72849633	72849804	72736649	72736719	72947730	72947875	2505	37,40,18	3,0,2	28,35,27	0,0,0	245	74	0.0266465177347	0.714115334945	0.788,1.0,0.731	1.0,1.0,1.0	-0.16
27243	ENSG00000239779	WBP1	chr2	+	74458996	74459098	74458399	74458671	74459642	74459745	27243	12,25,23	3,7,10	8,20,19	2,2,2	176	74	0.0266232867916	0.714115334945	0.627,0.6,0.492	0.627,0.808,0.8	-0.172
43471	ENSG00000124532	MRS2	chr6	+	24408407	24408444	24405167	24405241	24412221	24412395	43471	5,3,3	0,0,1	6,2,2	1,2,1	111	74	0.0266522294048	0.714115334945	1.0,1.0,0.667	0.8,0.4,0.571	0.299
14488	ENSG00000073921	PICALM	chr11	-	86068650	86068733	86031468	86031611	86069719	86069811	14488	193,95,74	7,2,0	161,68,83	11,6,1	157	74	0.0267833683808	0.717047031833	0.929,0.957,1.0	0.873,0.842,0.975	0.065
19569	ENSG00000185485	SDHAP1	chr3	-	195968218	195968385	195967878	195967990	195971322	195971444	19569	13,18,17	3,0,0	3,12,15	3,1,1	241	74	0.0268301131019	0.717135249792	0.571,1.0,1.0	0.235,0.787,0.822	0.242
35109	ENSG00000137185	ZSCAN9	chr6	+	28230401	28230488	28227689	28227837	28232561	28233015	35109	2,2,1	13,21,38	3,3,7	13,27,32	161	74	0.0268086461261	0.717135249792	0.066,0.042,0.012	0.096,0.049,0.091	-0.039
10000	ENSG00000096433	ITPR3	chr6	+	33671164	33671306	33670670	33670815	33672028	33672228	10000	85,11,9	0,0,0	39,26,16	1,3,1	216	74	0.02692229088	0.719016846237	1.0,1.0,1.0	0.93,0.748,0.846	0.159
20491	ENSG00000174628	IQCK	chr16	+	19763847	19764112	19733697	19733827	19788837	19789238	20491	9,4,4	3,4,3	7,6,4	0,4,0	339	74	0.0269933911786	0.719751084657	0.396,0.179,0.225	1.0,0.247,1.0	-0.482
4597	ENSG00000254979	RP11-872D17.8	chr11	-	57399495	57399566	57389886	57389956	57414614	57414731	4597	16,13,24	0,2,3	16,15,21	0,0,0	145	74	0.0269788937495	0.719751084657	1.0,0.768,0.803	1.0,1.0,1.0	-0.143
5556	ENSG00000204138	PHACTR4	chr1	+	28457831	28457855	28438150	28438430	28459084	28459258	5556	3,0,0	8,2,4	4,1,1	5,12,5	98	74	0.0271151788097	0.722414893066	0.221,0.0,0.0	0.377,0.059,0.131	-0.115
25259	ENSG00000114735	HEMK1	chr3	+	50572114	50572208	50571709	50571801	50577051	50577186	25259	74,49,38	1,1,2	51,29,25	5,4,0	168	74	0.0271710025012	0.7233183811	0.97,0.956,0.893	0.818,0.762,1.0	0.08
25158	ENSG00000120798	NR2C1	chr12	-	95040475	95040597	95020228	95022403	95049067	95049233	25158	92,50,36	0,1,6	80,49,34	1,1,0	196	74	0.0272801356272	0.725638418255	1.0,0.95,0.694	0.968,0.949,1.0	-0.091
1477	ENSG00000272752	STAG3L5P-PVRIG2P-PILRB	chr7	+	100353209	100353270	100352996	100353123	100355142	100355240	1477	6,7,11	2,1,2	1,1,7	0,1,1	135	74	0.0274937667724	0.730481095149	0.622,0.793,0.751	1.0,0.354,0.793	0.006
5510	ENSG00000154889	MPPE1	chr18	-	11897525	11897620	11896983	11897356	11906202	11906309	5510	22,7,6	8,3,5	11,3,3	12,3,6	169	74	0.0275064526286	0.730481095149	0.546,0.505,0.344	0.286,0.305,0.18	0.208
9919	ENSG00000087842	PIR	chrX	-	15425905	15425990	15407505	15407550	15455847	15456054	9919	521,354,312	1,2,2	558,316,289	10,5,0	159	74	0.0275372625131	0.730711443374	0.996,0.988,0.986	0.963,0.967,1.0	0.013
23510	ENSG00000198920	KIAA0753	chr17	-	6623606	6624006	6622881	6623097	6628116	6628282	23510	3,3,9	1,2,0	3,4,3	0,2,0	474	74	0.0275628952077	0.730804153258	0.319,0.19,1.0	1.0,0.238,1.0	-0.243
41814	ENSG00000165591	FAAH2	chrX	+	57431917	57432037	57380911	57381029	57446927	57447039	41814	23,22,22	0,0,0	20,29,24	0,2,3	194	74	0.0276079309355	0.731410754559	1.0,1.0,1.0	1.0,0.847,0.753	0.133
20249	ENSG00000162241	SLC25A45	chr11	-	65379375	65379561	65376817	65377076	65379866	65379938	20249	11,4,7	1,0,0	4,15,11	3,1,0	260	74	0.0276451408484	0.731809221657	0.758,1.0,1.0	0.275,0.81,1.0	0.224
17078	ENSG00000078043	PIAS2	chr18	-	46864163	46864248	46855564	46855615	46890579	46891054	17078	35,14,23	4,1,6	37,18,17	1,0,3	159	74	0.0276937479182	0.732123973027	0.803,0.867,0.641	0.945,1.0,0.725	-0.12
20240	ENSG00000172175	MALT1	chr18	+	58709377	58709556	58700440	58700591	58709975	58710072	20240	253,122,139	0,0,8	236,186,150	0,0,2	253	74	0.0277013887401	0.732123973027	1.0,1.0,0.836	1.0,1.0,0.956	-0.04
10146	ENSG00000124788	ATXN1	chr6	-	16753232	16753347	16736850	16739918	16761297	16761476	10146	29,11,18	2,2,3	24,20,18	0,0,3	189	74	0.0277471213894	0.732745981651	0.85,0.683,0.701	1.0,1.0,0.701	-0.156
42317	ENSG00000104872	PIH1D1	chr19	-	49447337	49447420	49447023	49447099	49447826	49447908	42317	71,53,40	2,4,4	38,15,41	0,2,1	157	74	0.0277694052131	0.732748254264	0.944,0.862,0.825	1.0,0.779,0.951	-0.033
12457	ENSG00000187109	NAP1L1	chr12	-	76074202	76074239	76067370	76067473	76084566	76084612	12457	3,9,10	0,4,5	4,7,7	0,0,3	111	74	0.0278036053769	0.733064707262	1.0,0.6,0.571	1.0,1.0,0.609	-0.146
30257	ENSG00000099968	BCL2L13	chr22	+	17696140	17696210	17688985	17689142	17726676	17730855	30257	66,69,43	1,1,2	67,67,43	2,3,6	144	74	0.0278573006718	0.733548271372	0.971,0.973,0.917	0.945,0.92,0.786	0.07
30822	ENSG00000066027	PPP2R5A	chr1	+	212347346	212347406	212345802	212345933	212356625	212356676	30822	67,59,72	1,2,1	67,80,52	3,0,8	134	74	0.0278863470771	0.733548271372	0.974,0.942,0.975	0.925,1.0,0.782	0.061
5122	ENSG00000054392	HHAT	chr1	+	210464504	210464655	210418153	210418325	210513152	210513188	5122	11,9,5	0,2,2	3,8,1	0,0,0	225	74	0.0278886119531	0.733548271372	1.0,0.597,0.451	1.0,1.0,1.0	-0.317
48618	ENSG00000127616	SMARCA4	chr19	+	11039457	11039553	11034913	11035132	11041297	11041560	48618	3,1,1	9,4,6	0,1,0	2,1,1	170	74	0.0279997414638	0.735884924936	0.127,0.098,0.068	0.0,0.303,0.0	-0.003
8594	ENSG00000100883	SRP54	chr14	+	35022909	35023080	35018965	35019074	35028087	35028183	8594	368,874,811	2,17,8	373,799,772	0,4,9	245	74	0.0280559093153	0.736774515909	0.982,0.939,0.968	1.0,0.984,0.963	-0.019
15457	ENSG00000065882	TBC1D1	chr4	+	38060619	38060658	38054198	38054338	38089931	38090117	15457	7,2,1	28,26,18	3,0,0	11,16,18	113	74	0.0280915262362	0.737123434862	0.141,0.048,0.035	0.152,0.0,0.0	0.024
40772	ENSG00000066427	ATXN3	chr14	-	92093745	92093831	92093251	92093318	92096092	92096134	40772	14,15,10	1,1,1	19,21,13	1,0,0	160	74	0.0281570355858	0.738255555748	0.866,0.874,0.822	0.898,1.0,1.0	-0.112
21310	ENSG00000250151	ARPC4-TTLL3	chr3	+	9820545	9820741	9813247	9813345	9825799	9825948	21310	46,27,37	2,2,1	25,25,21	1,0,0	270	74	0.0282686242849	0.73887237189	0.863,0.787,0.91	0.873,1.0,1.0	-0.104
24498	ENSG00000180917	CMTR2	chr16	-	71288877	71288937	71281388	71285939	71289135	71289539	24498	8,3,2	1,1,2	8,7,5	1,0,0	134	74	0.0282818454924	0.73887237189	0.815,0.624,0.356	0.815,1.0,1.0	-0.34
25849	ENSG00000100578	KIAA0586	chr14	+	58472198	58472279	58470612	58470723	58474606	58474797	25849	18,3,3	1,0,1	21,6,6	2,0,3	155	74	0.0282946908173	0.73887237189	0.896,1.0,0.589	0.834,1.0,0.488	0.054
26095	ENSG00000239382	ALKBH6	chr19	-	36013513	36013588	36013343	36013422	36014174	36014227	26095	7,8,10	2,1,0	3,7,7	2,1,3	149	74	0.0283372439507	0.73887237189	0.635,0.799,1.0	0.427,0.777,0.537	0.231
3471	ENSG00000167232	ZNF91	chr19	-	23374637	23374764	23359402	23362725	23395324	23395457	3471	36,61,43	1,5,0	40,50,43	0,0,2	201	74	0.0283231641322	0.73887237189	0.93,0.818,1.0	1.0,1.0,0.888	-0.047
43815	ENSG00000246228	CASC8	chr8	-	127479082	127479170	127420828	127420963	127479703	127479806	43815	4,1,7	0,2,0	3,1,4	2,2,0	162	74	0.0283287045954	0.73887237189	1.0,0.186,1.0	0.407,0.186,1.0	0.198
50833	ENSG00000105229	PIAS4	chr19	+	4028145	4028187	4024035	4024120	4028509	4028600	50833	27,28,30	0,0,4	14,14,27	3,2,3	116	74	0.0283352860159	0.73887237189	1.0,1.0,0.827	0.749,0.817,0.852	0.136
49004	ENSG00000007341	ST7L	chr1	-	112616812	112616844	112610840	112611003	112618908	112619189	49004	16,37,38	1,4,3	17,38,22	0,1,2	106	74	0.0283812149743	0.739434811604	0.918,0.866,0.898	1.0,0.964,0.885	-0.056
32979	ENSG00000171466	ZNF562	chr19	-	9658008	9658135	9653707	9653881	9660719	9660874	32979	27,21,12	2,0,3	17,33,26	0,3,0	201	74	0.0284283016114	0.740077473338	0.833,1.0,0.596	1.0,0.802,1.0	-0.124
38257	ENSG00000145819	ARHGAP26	chr5	+	143207197	143207308	143147230	143147381	143213996	143214088	38257	14,4,3	1,4,0	7,3,3	0,1,1	185	74	0.0285270599388	0.742063237652	0.848,0.286,1.0	1.0,0.545,0.545	0.015
43697	ENSG00000018699	TTC27	chr2	+	32812503	32812615	32811023	32811221	32817456	32817557	43697	145,162,138	0,4,6	174,180,152	0,4,0	186	74	0.0285568358291	0.742252874582	1.0,0.942,0.901	1.0,0.947,1.0	-0.035
33836	ENSG00000140463	BBS4	chr15	+	72722788	72722847	72716777	72716850	72724527	72724655	33836	97,30,14	0,3,0	88,43,23	0,4,4	133	74	0.0286140275202	0.743154247397	1.0,0.848,1.0	1.0,0.857,0.762	0.076
30311	ENSG00000151012	SLC7A11	chr4	-	138185120	138185244	138183201	138183305	138214584	138214629	30311	3,0,2	1,4,0	2,0,3	0,2,0	198	74	0.0286412489404	0.743276436732	0.529,0.0,1.0	1.0,0.0,1.0	-0.157
10577	ENSG00000119537	KDSR	chr18	-	63338799	63338883	63331382	63331901	63344409	63344493	10577	199,156,185	3,6,21	161,184,180	0,5,9	158	74	0.0287042554255	0.743625566896	0.969,0.924,0.805	1.0,0.945,0.904	-0.05
1105	ENSG00000137700	SLC37A4	chr11	-	119026602	119026688	119025966	119026080	119026936	119027095	1105	41,17,9	4,1,1	16,15,8	0,0,2	160	74	0.0287673386527	0.743625566896	0.826,0.887,0.806	1.0,1.0,0.649	-0.043
36428	ENSG00000254093	PINX1	chr8	-	10820192	10820269	10765822	10765916	10826151	10826244	36428	82,21,12	5,9,1	76,27,15	14,19,9	151	74	0.0287365456045	0.743625566896	0.889,0.533,0.855	0.727,0.411,0.45	0.23
51028	ENSG00000138069	RAB1A	chr2	-	65090982	65091078	65088938	65089070	65097970	65098066	51028	845,793,543	7,18,38	741,779,618	6,9,23	170	74	0.0287039591177	0.743625566896	0.981,0.95,0.861	0.982,0.974,0.921	-0.028
6405	ENSG00000135541	AHI1	chr6	-	135497187	135497249	135492227	135492291	135497582	135497765	6405	4,3,4	1,0,0	8,6,4	1,2,1	136	74	0.0287511537763	0.743625566896	0.685,1.0,1.0	0.813,0.62,0.685	0.189
24589	ENSG00000176974	SHMT1	chr17	-	18340731	18340813	18340042	18340255	18347495	18347656	24589	160,98,68	5,0,3	120,101,87	0,0,0	156	74	0.0288240288809	0.743925874401	0.938,1.0,0.915	1.0,1.0,1.0	-0.049
7059	ENSG00000137074	APTX	chr9	-	32988082	32988129	32987543	32987731	32989758	32989895	7059	103,69,53	14,20,20	76,72,69	11,7,11	121	74	0.0288148496193	0.743925874401	0.818,0.678,0.618	0.809,0.863,0.793	-0.117
45745	ENSG00000078142	PIK3C3	chr18	+	41984879	41985107	41970326	41970456	41987811	41987875	45745	8,7,4	100,32,31	4,5,3	115,73,47	302	74	0.0289018182586	0.745350797435	0.019,0.051,0.031	0.008,0.017,0.015	0.02
52546	ENSG00000173914	RBM4B	chr11	-	66666271	66666493	66665547	66665578	66668614	66668685	52546	26,38,52	4,2,6	20,35,40	1,0,3	296	74	0.0290088357542	0.747526673104	0.619,0.826,0.684	0.833,1.0,0.769	-0.158
48241	ENSG00000117543	DPH5	chr1	-	100995109	100995149	100990062	100990631	101013709	101013818	48241	31,30,32	1,3,2	37,49,16	0,0,0	114	74	0.0290662187112	0.748421122977	0.953,0.867,0.912	1.0,1.0,1.0	-0.089
8722	ENSG00000179151	EDC3	chr15	-	74676940	74677022	74674960	74675142	74695879	74695987	8722	9,5,4	15,12,6	2,0,3	12,2,7	156	74	0.0292089106337	0.751509072501	0.222,0.165,0.24	0.073,0.0,0.169	0.128
31524	ENSG00000198887	SMC5	chr9	+	70344143	70344269	70324020	70324143	70347065	70347161	31524	76,79,78	0,2,1	65,89,96	0,4,5	200	74	0.0292796915731	0.752346175462	1.0,0.936,0.967	1.0,0.892,0.877	0.045
4794	ENSG00000102710	SUPT20H	chr13	-	37017244	37017364	37012191	37012297	37019341	37019397	4794	110,96,85	0,6,1	106,97,101	1,0,0	194	74	0.0293098207102	0.752346175462	1.0,0.859,0.97	0.976,1.0,1.0	-0.049
6741	ENSG00000143612	C1orf43	chr1	-	154219835	154219937	154214456	154214574	154220341	154220606	6741	597,592,385	34,27,32	489,517,353	15,23,16	176	74	0.0292936904067	0.752346175462	0.881,0.902,0.835	0.932,0.904,0.903	-0.04
3677	ENSG00000163781	TOPBP1	chr3	-	133652462	133652614	133649933	133649943	133653344	133653524	3677	111,30,43	0,3,0	115,85,43	1,4,4	226	74	0.0294851228276	0.756257890085	1.0,0.766,1.0	0.974,0.874,0.779	0.046
35303	ENSG00000134755	DSC2	chr18	-	31068298	31068344	31065973	31068212	31068893	31069151	35303	9,4,9	12,7,17	8,2,2	13,16,19	120	74	0.0297375501877	0.761548899687	0.316,0.261,0.246	0.275,0.072,0.061	0.138
43808	ENSG00000157020	SEC13	chr3	-	10319138	10319172	10318067	10318094	10320508	10321060	43808	6,2,0	20,28,17	3,4,10	10,19,27	108	74	0.0297316910587	0.761548899687	0.171,0.047,0.0	0.171,0.126,0.202	-0.094
14576	ENSG00000136840	ST6GALNAC4	chr9	-	127909950	127910058	127908343	127908581	127912267	127912680	14576	79,60,39	4,3,6	42,41,37	3,0,1	182	74	0.0298219183482	0.762668503925	0.889,0.89,0.725	0.851,1.0,0.938	-0.095
48393	ENSG00000181481	RNF135	chr17	+	30987943	30988106	30984616	30984760	30997241	30997331	48393	83,66,29	7,7,6	67,44,47	5,1,2	237	74	0.0298274776906	0.762668503925	0.787,0.746,0.601	0.807,0.932,0.88	-0.162
21119	ENSG00000198088	NUP62CL	chrX	-	107154095	107154246	107153453	107153503	107167648	107167784	21119	34,31,24	0,4,5	38,55,29	0,2,2	225	74	0.0299393905948	0.764937525955	1.0,0.718,0.612	1.0,0.9,0.827	-0.132
29067	ENSG00000175334	BANF1	chr11	+	66002843	66003070	66002255	66002513	66003234	66003335	29067	25,19,13	52,23,27	14,5,9	40,22,26	301	74	0.0300054891648	0.765441419884	0.106,0.169,0.106	0.079,0.053,0.078	0.057
50279	ENSG00000134905	CARS2	chr13	-	110644064	110644182	110642314	110642521	110644384	110644483	50279	17,20,16	128,66,104	29,12,22	89,42,85	192	74	0.0299838609307	0.765441419884	0.049,0.105,0.056	0.112,0.099,0.091	-0.031
6296	ENSG00000134014	ELP3	chr8	+	28107912	28107976	28106712	28106783	28110369	28110438	6296	64,25,14	2,2,2	48,26,25	1,1,0	138	74	0.0300373740773	0.765663102928	0.945,0.87,0.79	0.963,0.933,1.0	-0.097
47414	ENSG00000185499	MUC1	chr1	-	155188327	155188503	155188162	155188212	155192182	155192310	47414	27,16,15	2,0,1	16,8,18	5,1,0	250	74	0.030071174944	0.765933244523	0.8,1.0,0.816	0.486,0.703,1.0	0.142
29878	ENSG00000172239	PAIP1	chr5	-	43543003	43543116	43536818	43536944	43547727	43547913	29878	438,554,403	0,6,10	383,493,391	0,4,2	187	74	0.0301400645928	0.767096015581	1.0,0.973,0.941	1.0,0.98,0.987	-0.018
25196	ENSG00000141698	NT5C3B	chr17	-	41828789	41828952	41827425	41827626	41830800	41830890	25196	925,659,645	26,5,8	926,793,619	11,4,8	237	74	0.0302016402783	0.767832243982	0.917,0.976,0.962	0.963,0.984,0.96	-0.017
32646	ENSG00000134490	TMEM241	chr18	-	23371421	23371470	23370215	23370261	23373711	23373763	32646	5,3,1	3,2,0	6,5,5	0,3,0	123	74	0.0302279917107	0.767832243982	0.501,0.474,1.0	1.0,0.501,1.0	-0.175
7771	ENSG00000125257	ABCC4	chr13	-	95115921	95116001	95083139	95083290	95161188	95161335	7771	42,26,51	0,0,6	36,52,49	0,0,0	154	74	0.0302387736194	0.767832243982	1.0,1.0,0.803	1.0,1.0,1.0	-0.066
13593	ENSG00000115073	ACTR1B	chr2	-	97660570	97660646	97659351	97659477	97661881	97661946	13593	102,32,35	0,1,0	77,42,28	3,1,2	150	74	0.0303320315039	0.769608270518	1.0,0.94,1.0	0.927,0.954,0.874	0.062
36273	ENSG00000032742	IFT88	chr13	+	20567669	20567997	20567165	20567256	20574379	20574475	36273	18,19,11	5,6,3	19,10,19	2,1,2	402	74	0.0304591286357	0.771646842874	0.399,0.368,0.403	0.636,0.648,0.636	-0.25
5337	ENSG00000102103	PQBP1	chrX	+	48902232	48902384	48901929	48902042	48902731	48902795	5337	373,316,308	7,5,5	318,252,205	2,2,2	226	74	0.0304446847621	0.771646842874	0.946,0.954,0.953	0.981,0.976,0.971	-0.025
6232	ENSG00000104691	UBXN8	chr8	+	30754664	30754787	30753034	30753105	30756764	30756887	6232	187,158,153	4,1,2	239,201,145	8,4,6	197	74	0.0305009593077	0.772114008242	0.946,0.983,0.966	0.918,0.95,0.901	0.042
5010	ENSG00000083845	RPS5	chr19	+	58393358	58393487	58388136	58388245	58394496	58394595	5010	1119,1622,1584	13,23,16	621,584,1078	19,12,14	203	74	0.0305537131424	0.772856759257	0.969,0.963,0.973	0.923,0.947,0.966	0.023
29697	ENSG00000165689	SDCCAG3	chr9	-	136410089	136410239	136407825	136407938	136410327	136410609	29697	31,20,22	1,1,1	27,11,12	1,2,4	224	74	0.0306508121111	0.774719224952	0.911,0.869,0.879	0.899,0.645,0.498	0.206
14940	ENSG00000100109	TFIP11	chr22	-	26511118	26511317	26510616	26510702	26512098	26512175	14940	3,3,0	26,6,7	2,3,9	17,7,9	273	74	0.0307491411446	0.775344798048	0.03,0.119,0.0	0.031,0.104,0.213	-0.066
31629	ENSG00000168385	SEPT2	chr2	+	241320202	241320287	241315905	241315982	241324215	241324241	31629	2,0,0	5,3,2	5,1,0	4,6,2	159	74	0.0307902763725	0.775344798048	0.157,0.0,0.0	0.368,0.072,0.0	-0.094
33468	ENSG00000107372	ZFAND5	chr9	-	72363469	72363606	72360627	72360787	72364695	72365197	33468	21,16,34	5,1,8	35,22,19	1,0,4	211	74	0.0307930030367	0.775344798048	0.596,0.849,0.598	0.925,1.0,0.625	-0.169
41111	ENSG00000115207	GTF3C2	chr2	-	27350313	27350632	27343330	27343578	27356738	27356999	41111	19,6,3	6,1,1	9,6,10	0,3,0	393	74	0.0307587181323	0.775344798048	0.374,0.53,0.361	1.0,0.274,1.0	-0.336
49240	ENSG00000206053	HN1L	chr16	+	1691842	1691985	1685499	1685587	1697811	1697860	49240	432,192,174	3,3,4	340,227,180	0,1,0	217	74	0.0307489276673	0.775344798048	0.98,0.956,0.937	1.0,0.987,1.0	-0.038
42784	ENSG00000099949	LZTR1	chr22	+	20987503	20987583	20985840	20985897	20988009	20988118	42784	39,7,9	2,0,3	21,7,6	0,0,0	154	74	0.0308234377727	0.775519573839	0.904,1.0,0.59	1.0,1.0,1.0	-0.169
25810	ENSG00000143933	CALM2	chr2	-	47172413	47172459	47170733	47170764	47176276	47176470	25810	29,12,3	0,6,1	43,7,6	3,0,0	120	74	0.0308783427836	0.775718489564	1.0,0.552,0.649	0.898,1.0,1.0	-0.232
8278	ENSG00000065615	CYB5R4	chr6	+	83914415	83914448	83909008	83909090	83918004	83918065	8278	98,52,32	0,1,0	123,70,44	5,0,3	107	74	0.0308611475079	0.775718489564	1.0,0.973,1.0	0.944,1.0,0.91	0.04
16471	ENSG00000160584	SIK3	chr11	-	116861273	116861383	116859264	116859604	116861840	116861926	16471	24,1,7	1,0,0	13,6,4	0,1,3	184	74	0.0309337038848	0.776518300561	0.906,1.0,1.0	1.0,0.707,0.349	0.283
6233	ENSG00000104691	UBXN8	chr8	+	30754664	30754749	30753034	30753105	30756764	30756887	6233	89,77,61	4,1,2	118,88,56	8,4,6	159	74	0.030963649166	0.776679376117	0.912,0.973,0.934	0.873,0.911,0.813	0.074
3010	ENSG00000049167	ERCC8	chr5	-	60904787	60904873	60903647	60903716	60918264	60918388	3010	31,15,21	0,0,2	54,26,23	0,2,4	160	74	0.0310505900188	0.777678282641	1.0,1.0,0.829	1.0,0.857,0.727	0.082
31528	ENSG00000167965	MLST8	chr16	+	2206742	2206929	2206496	2206659	2207034	2207110	31528	21,10,6	26,21,19	17,13,10	12,7,15	261	74	0.0310471553381	0.777678282641	0.186,0.119,0.082	0.287,0.345,0.159	-0.135
37403	ENSG00000114473	IQCG	chr3	-	197912674	197912749	197892627	197892759	197913880	197914042	37403	28,18,15	0,3,2	17,15,13	0,0,0	149	74	0.031112526558	0.778638742744	1.0,0.749,0.788	1.0,1.0,1.0	-0.154
11157	ENSG00000116793	PHTF1	chr1	-	113713278	113713438	113711939	113712113	113724758	113724893	11157	141,109,114	1,0,6	122,110,97	2,8,5	234	74	0.031198694446	0.778854011635	0.978,1.0,0.857	0.951,0.813,0.86	0.07
1847	ENSG00000146067	FAM193B	chr5	-	177523162	177523265	177521973	177522071	177523956	177524013	1847	3,2,2	15,13,18	0,1,0	4,7,5	177	74	0.0312298779845	0.778854011635	0.077,0.06,0.044	0.0,0.056,0.0	0.042
29750	ENSG00000100445	SDR39U1	chr14	-	24442108	24442260	24441677	24441795	24442345	24442375	29750	3,2,4	2,1,0	2,0,1	0,1,2	226	74	0.0311724705178	0.778854011635	0.329,0.396,1.0	1.0,0.0,0.141	0.195
44861	ENSG00000229833	PET100	chr19	+	7631231	7631321	7630822	7630846	7631472	7631624	44861	66,95,82	1091,1586,1276	47,58,70	1418,1226,1139	164	74	0.031262695105	0.778854011635	0.027,0.026,0.028	0.015,0.021,0.027	0.006
496	ENSG00000214087	ARL16	chr17	-	81683012	81683126	81682033	81682149	81683535	81683734	496	67,74,42	1,2,3	43,39,30	0,0,1	188	74	0.031178851017	0.778854011635	0.963,0.936,0.846	1.0,1.0,0.922	-0.059
7827	ENSG00000186522	SEPT10	chr2	-	109553086	109553219	109546049	109546237	109564365	109564534	7827	379,367,270	0,3,5	303,399,328	4,10,4	207	74	0.031256348328	0.778854011635	1.0,0.978,0.951	0.964,0.934,0.967	0.021
46644	ENSG00000087053	MTMR2	chr11	-	95914241	95914312	95888155	95888261	95923691	95923796	46644	13,2,2	6,2,2	9,4,2	1,0,2	145	74	0.0313070590798	0.779371055976	0.525,0.338,0.338	0.821,1.0,0.338	-0.319
17854	ENSG00000111358	GTF2H3	chr12	+	123639293	123639343	123633828	123633872	123645454	123645561	17854	20,8,6	0,0,2	21,9,4	1,2,2	124	74	0.0313470580447	0.77977873855	1.0,1.0,0.642	0.926,0.729,0.544	0.148
13886	ENSG00000087903	RFX2	chr19	-	6026162	6026237	6016089	6016271	6039979	6040241	13886	1,4,0	0,1,2	3,1,2	0,0,0	149	74	0.0313862677082	0.780145297235	1.0,0.665,0.0	1.0,1.0,1.0	-0.445
41233	ENSG00000120725	SIL1	chr5	-	139127943	139128052	139127738	139127853	139196440	139196528	41233	12,11,17	8,5,8	10,33,23	5,3,4	183	74	0.0314090608914	0.780145297235	0.378,0.471,0.462	0.447,0.816,0.699	-0.217
44381	ENSG00000171792	RHNO1	chr12	+	2877932	2878113	2877222	2877282	2885282	2885534	44381	2,2,0	2,3,4	1,1,0	0,0,2	255	74	0.0314402315974	0.780332364684	0.225,0.162,0.0	1.0,1.0,0.0	-0.538
3042	ENSG00000173890	GPR160	chr3	+	170077122	170077923	170038914	170039043	170079773	170079897	3042	3,4,1	15,15,13	2,5,6	4,10,9	875	74	0.031476621689	0.780648596509	0.017,0.022,0.006	0.041,0.041,0.053	-0.03
49286	ENSG00000104299	INTS9	chr8	-	28862039	28862212	28859435	28859563	28889873	28889934	49286	1,1,3	1,0,1	0,1,0	4,3,3	247	74	0.031627321293	0.783797204116	0.231,1.0,0.473	0.0,0.091,0.0	0.538
41433	ENSG00000005194	CIAPIN1	chr16	-	57440771	57440983	57439181	57439295	57447341	57447406	41433	132,57,46	0,1,0	136,52,47	3,1,1	286	74	0.0316624587801	0.784079343084	1.0,0.937,1.0	0.921,0.931,0.924	0.054
53806	ENSG00000095794	CREM	chr10	+	35137781	35137879	35127459	35127567	35148367	35148491	53806	5,2,1	2,1,0	3,0,1	3,1,2	172	74	0.0317731719765	0.786231189613	0.518,0.462,1.0	0.301,0.0,0.177	0.501
742	ENSG00000273345	CTD-2410N18.4	chr5	-	134319357	134319497	134312291	134312380	134321790	134321903	742	34,20,6	0,3,0	42,32,13	2,4,0	214	74	0.0318043044905	0.786412053357	1.0,0.697,1.0	0.879,0.734,1.0	0.028
23176	ENSG00000185324	CDK10	chr16	+	89693397	89693467	89693273	89693326	89694172	89694232	23176	62,19,27	0,0,1	29,14,17	1,3,1	144	74	0.031858467316	0.787161681213	1.0,1.0,0.933	0.937,0.706,0.897	0.131
4792	ENSG00000102710	SUPT20H	chr13	-	37025319	37025437	37024339	37024442	37026203	37026236	4792	146,51,51	1,3,1	159,80,62	3,7,4	192	74	0.0319374303668	0.788522495444	0.983,0.868,0.952	0.953,0.815,0.857	0.059
6895	ENSG00000152292	SH2D6	chr2	+	85435665	85435824	85435412	85435496	85436836	85437029	6895	22,4,7	1,0,0	13,1,9	2,1,1	233	74	0.031981052067	0.789009363776	0.875,1.0,1.0	0.674,0.241,0.741	0.406
23186	ENSG00000131351	HAUS8	chr19	-	17062697	17062779	17059996	17060092	17069030	17069086	23186	68,40,45	0,1,2	36,43,43	1,3,3	156	74	0.0320055003178	0.789022827103	1.0,0.95,0.914	0.945,0.872,0.872	0.058
10008	ENSG00000111452	ADGRD1	chr12	+	130968976	130969072	130966462	130966546	130971457	130971580	10008	9,2,3	5,2,3	10,6,4	0,1,3	170	74	0.0321723293949	0.791952716872	0.439,0.303,0.303	1.0,0.723,0.367	-0.348
25627	ENSG00000196290	NIF3L1	chr2	+	200897075	200897214	200895263	200895390	200899384	200899468	25627	1038,876,774	8,19,59	1202,923,821	3,18,33	213	74	0.0321684676811	0.791952716872	0.978,0.941,0.82	0.993,0.947,0.896	-0.032
13835	ENSG00000162910	MRPL55	chr1	-	228108954	228109021	228108234	228108318	228109148	228109299	13835	38,7,5	2,3,0	16,2,7	1,0,0	141	74	0.0322077304151	0.792233368854	0.909,0.55,1.0	0.894,1.0,1.0	-0.145
16493	ENSG00000131437	KIF3A	chr5	-	132710958	132711057	132703462	132703619	132715756	132715931	16493	21,22,9	0,0,0	39,19,17	0,3,2	173	74	0.0322349681875	0.792312955971	1.0,1.0,1.0	1.0,0.73,0.784	0.162
30253	ENSG00000099968	BCL2L13	chr22	+	17702242	17702386	17689073	17689142	17726676	17729140	30253	165,128,93	1,1,2	164,132,131	2,3,6	218	74	0.0322626189297	0.792402567611	0.982,0.978,0.94	0.965,0.937,0.881	0.039
51217	ENSG00000168096	ANKS3	chr16	-	4726658	4726780	4724749	4724831	4729979	4730151	51217	15,4,7	0,2,2	5,14,10	1,0,0	196	74	0.0322957003732	0.792521237313	1.0,0.43,0.569	0.654,1.0,1.0	-0.218
803	ENSG00000275778	PRH1-PRR4	chr12	-	11034781	11034885	10973654	10973721	11047019	11047188	803	6,6,2	2,0,2	3,3,3	7,6,1	178	74	0.0323154675984	0.792521237313	0.555,1.0,0.294	0.151,0.172,0.555	0.324
53213	ENSG00000070501	POLB	chr8	+	42349015	42349090	42344952	42345019	42355515	42355567	53213	84,57,30	0,12,2	100,74,41	1,3,2	149	74	0.0323453110634	0.792664230292	1.0,0.702,0.882	0.98,0.925,0.911	-0.077
18431	ENSG00000106086	PLEKHA8	chr7	+	30055256	30055342	30054708	30054865	30060883	30060942	18431	61,42,56	3,0,3	57,51,44	0,1,0	160	74	0.0324438610876	0.794489506307	0.904,1.0,0.896	1.0,0.959,1.0	-0.053
46950	ENSG00000132199	ENOSF1	chr18	-	675320	675402	674000	674406	683245	683380	46950	88,75,87	0,3,4	90,65,65	0,0,1	156	74	0.0324798179815	0.794780423699	1.0,0.922,0.912	1.0,1.0,0.969	-0.045
39107	ENSG00000178307	TMEM11	chr17	-	21211066	21211227	21198255	21198840	21214090	21214163	39107	136,86,111	17,12,18	78,111,105	7,4,12	235	74	0.0325278979324	0.795367341295	0.716,0.693,0.66	0.778,0.897,0.734	-0.113
16103	ENSG00000006576	PHTF2	chr7	+	77929108	77929327	77922622	77922778	77937709	77937838	16103	181,426,378	0,5,5	138,416,329	0,0,3	293	74	0.0326156521147	0.795545703306	1.0,0.956,0.95	1.0,1.0,0.965	-0.02
1656	ENSG00000074319	TSG101	chr11	-	18519518	18519603	18516098	18516164	18526774	18527232	1656	91,34,24	1,4,4	85,48,41	0,0,4	159	74	0.0326189749206	0.795545703306	0.977,0.798,0.736	1.0,1.0,0.827	-0.105
2698	ENSG00000219200	RNASEK	chr17	+	7013318	7013516	7012460	7012761	7013665	7013742	2698	55,57,47	142,159,202	37,42,36	67,68,118	272	74	0.0325665599516	0.795545703306	0.095,0.089,0.06	0.131,0.144,0.077	-0.036
50328	ENSG00000164930	FZD6	chr8	+	103328267	103328416	103324480	103325498	103329654	103330065	50328	235,93,74	3,0,5	226,115,69	4,6,8	223	74	0.0326315929196	0.795545703306	0.963,1.0,0.831	0.949,0.864,0.741	0.08
39142	ENSG00000143457	GOLPH3L	chr1	-	150663631	150663763	150648436	150648748	150694655	150694850	39142	155,146,134	0,0,0	150,149,143	1,3,4	206	74	0.0327658401308	0.798229064736	1.0,1.0,1.0	0.982,0.947,0.928	0.048
27544	ENSG00000089820	ARHGAP4	chrX	-	153913777	153913879	153913209	153913600	153918831	153919053	27544	64,13,19	1,1,2	30,6,11	3,1,3	176	74	0.0329324488925	0.801696266918	0.964,0.845,0.8	0.808,0.716,0.607	0.159
9563	ENSG00000183010	PYCR1	chr17	-	81934325	81934489	81933355	81933376	81934652	81934745	9563	203,156,163	6,7,7	66,69,117	0,0,5	238	74	0.0329727159298	0.802085005779	0.913,0.874,0.879	1.0,1.0,0.879	-0.071
34177	ENSG00000164306	PRIMPOL	chr4	+	184685408	184685498	184682247	184682336	184685575	184685684	34177	37,21,12	3,0,3	48,21,9	3,0,0	164	74	0.0330256200074	0.802592490765	0.848,1.0,0.643	0.878,1.0,1.0	-0.129
46522	ENSG00000163006	CCDC138	chr2	+	108839184	108839301	108815940	108816105	108846737	108846780	46522	205,76,69	5,3,0	220,93,71	3,0,0	191	74	0.0330422052393	0.802592490765	0.941,0.908,1.0	0.966,1.0,1.0	-0.039
23827	ENSG00000143228	NUF2	chr1	+	163338019	163338093	163336750	163336848	163339380	163339477	23827	540,555,378	0,5,4	564,666,404	2,8,11	148	74	0.0330863988376	0.803075018845	1.0,0.982,0.979	0.993,0.977,0.948	0.014
20835	ENSG00000154556	SORBS2	chr4	-	185894296	185894373	185775226	185775366	185932935	185933370	20835	9,2,2	11,5,5	6,1,4	0,11,0	151	74	0.0332236116755	0.804630536616	0.286,0.164,0.164	1.0,0.043,1.0	-0.476
26590	ENSG00000147459	DOCK5	chr8	+	25368191	25368250	25366869	25366970	25368570	25368687	26590	23,5,5	1,4,0	26,15,8	0,2,0	133	74	0.0332057371774	0.804630536616	0.928,0.41,1.0	1.0,0.807,1.0	-0.156
47859	ENSG00000280987	MATR3	chr5	+	139293452	139293575	139279050	139279129	139316075	139316188	47859	36,87,49	0,1,5	16,101,55	0,0,0	197	74	0.0331955022992	0.804630536616	1.0,0.97,0.786	1.0,1.0,1.0	-0.081
49343	ENSG00000085415	SEH1L	chr18	+	12955462	12955609	12951854	12951905	12963159	12963371	49343	86,89,60	0,3,0	97,82,68	3,0,5	221	74	0.0332883244114	0.805606736672	1.0,0.909,1.0	0.915,1.0,0.82	0.058
52069	ENSG00000204852	TCTN1	chr12	+	110644966	110645129	110640445	110640517	110647210	110647336	52069	41,44,42	4,4,0	39,29,39	0,1,2	237	74	0.0333526507639	0.80657216243	0.762,0.775,1.0	1.0,0.901,0.859	-0.074
28955	ENSG00000156642	NPTN	chr15	-	73587523	73587618	73573661	73573795	73591965	73592137	28955	768,372,306	5,7,6	638,383,378	1,0,7	169	74	0.0334168506057	0.807533117492	0.985,0.959,0.957	0.996,1.0,0.959	-0.018
49064	ENSG00000163249	CCNYL1	chr2	+	207733946	207734047	207726841	207726876	207742222	207742342	49064	39,8,8	0,0,0	32,22,18	1,3,1	175	74	0.0334631093431	0.80805942898	1.0,1.0,1.0	0.931,0.756,0.884	0.143
9743	ENSG00000132669	RIN2	chr20	+	19996678	19996842	19992167	19992299	20000612	20001348	9743	104,72,61	0,0,0	93,64,56	4,2,0	238	74	0.0335142339729	0.80870238556	1.0,1.0,1.0	0.878,0.909,1.0	0.071
15998	ENSG00000125454	SLC25A19	chr17	-	75288387	75288591	75286632	75286802	75289353	75289406	15998	49,31,10	3,5,2	41,30,19	2,2,0	278	74	0.0335850956156	0.809820311374	0.813,0.623,0.571	0.845,0.8,1.0	-0.213
3770	ENSG00000156876	SASS6	chr1	-	100123209	100123289	100121377	100121549	100125881	100125942	3770	28,11,15	0,3,2	32,21,25	0,2,0	154	74	0.0336934221449	0.811081036044	1.0,0.638,0.783	1.0,0.835,1.0	-0.138
39108	ENSG00000178307	TMEM11	chr17	-	21210935	21211227	21197957	21198840	21214090	21214161	39108	259,186,215	17,12,18	159,193,208	7,4,12	366	74	0.0337110930461	0.811081036044	0.755,0.758,0.707	0.821,0.907,0.778	-0.095
558	ENSG00000178741	COX5A	chr15	-	74926765	74926887	74920279	74920442	74929115	74929232	558	820,1148,818	7,3,6	752,869,689	5,13,8	196	74	0.0336924330702	0.811081036044	0.978,0.993,0.981	0.983,0.962,0.97	0.012
33001	ENSG00000130559	CAMSAP1	chr9	-	135862466	135862608	135850321	135850461	135866455	135866536	33001	18,4,4	1,1,2	12,9,4	0,0,0	216	74	0.033736907452	0.8111109359	0.86,0.578,0.407	1.0,1.0,1.0	-0.385
23167	ENSG00000185324	CDK10	chr16	+	89687588	89687815	89686727	89686759	89689251	89689324	23167	13,3,9	4,4,2	13,9,8	6,0,0	301	74	0.0337756626208	0.811451690766	0.444,0.156,0.525	0.348,1.0,1.0	-0.408
43434	ENSG00000119139	TJP2	chr9	+	69251034	69251364	69248011	69248224	69252814	69252900	43434	185,89,71	2,2,1	152,66,69	0,0,1	404	74	0.0338401447597	0.812409584377	0.944,0.891,0.929	1.0,1.0,0.927	-0.054
5127	ENSG00000168234	TTC39C	chr18	+	24118124	24118232	24114553	24114647	24123833	24123943	5127	55,46,35	0,0,2	62,49,37	2,3,1	182	74	0.0338787405017	0.812745075553	1.0,1.0,0.877	0.926,0.869,0.938	0.048
15779	ENSG00000152457	DCLRE1C	chr10	-	14942113	14942240	14939809	14939869	14945104	14945189	15779	6,0,3	9,6,1	2,1,0	9,3,5	201	74	0.0340527815018	0.815734627993	0.197,0.0,0.525	0.076,0.109,0.0	0.179
19839	ENSG00000172785	CBWD1	chr9	-	163977	164037	162431	162469	172080	172172	19839	57,75,86	2,1,6	98,104,80	2,1,1	134	74	0.0340469257425	0.815734627993	0.94,0.976,0.888	0.964,0.983,0.978	-0.04
20896	ENSG00000125944	HNRNPR	chr1	-	23323555	23323732	23321527	23321663	23333517	23333631	20896	848,533,431	8,1,6	779,618,456	4,2,0	251	74	0.0342103598825	0.818915141205	0.969,0.994,0.955	0.983,0.989,1.0	-0.018
42316	ENSG00000104872	PIH1D1	chr19	-	49447337	49447417	49447023	49447099	49447826	49447908	42316	70,51,35	2,4,4	33,13,37	0,2,1	154	74	0.0342411867605	0.819059112293	0.944,0.86,0.808	1.0,0.757,0.947	-0.031
1720	ENSG00000132716	DCAF8	chr1	-	160261284	160261358	160243959	160244034	160262275	160262476	1720	30,3,5	4,1,0	24,9,4	0,1,0	148	74	0.0343396517426	0.820819626375	0.789,0.6,1.0	1.0,0.818,1.0	-0.143
24764	ENSG00000102882	MAPK3	chr16	-	30115594	30115645	30114545	30114708	30116635	30116790	24764	0,2,3	30,29,16	4,4,1	11,10,19	125	74	0.0343925480402	0.820895163273	0.0,0.039,0.1	0.177,0.191,0.03	-0.086
41834	ENSG00000275052	PPP4R3B	chr2	-	55573618	55573777	55568193	55568363	55577314	55577356	41834	176,127,172	9,3,13	208,221,145	8,4,3	233	74	0.0343715382365	0.820895163273	0.861,0.931,0.808	0.892,0.946,0.939	-0.059
19936	ENSG00000126214	KLC1	chr14	+	103687080	103687211	103679383	103679518	103700654	103700727	19936	35,40,39	4,5,6	21,35,30	2,2,1	205	74	0.0345006036285	0.821887156844	0.76,0.743,0.701	0.791,0.863,0.915	-0.122
28645	ENSG00000124155	PIGT	chr20	+	45421382	45421583	45420527	45420693	45424215	45424381	28645	295,273,266	1,4,9	134,138,209	6,9,3	275	74	0.0344942273118	0.821887156844	0.988,0.948,0.888	0.857,0.805,0.949	0.071
53231	ENSG00000114098	ARMC8	chr3	+	138274448	138274544	138272966	138273116	138284430	138284526	53231	25,24,20	0,1,4	25,27,28	1,0,0	170	74	0.0345088033743	0.821887156844	1.0,0.913,0.685	0.916,1.0,1.0	-0.106
31912	ENSG00000186104	CYP2R1	chr11	-	14880135	14880768	14879113	14879443	14885775	14885917	31912	109,66,77	0,1,0	143,60,92	3,2,0	707	74	0.0346102796352	0.823116232535	1.0,0.874,1.0	0.833,0.758,1.0	0.094
47185	ENSG00000022277	RTFDC1	chr20	+	56516934	56516989	56513314	56513428	56517105	56517201	47185	321,338,272	8,4,4	333,317,283	3,0,4	129	74	0.034600328222	0.823116232535	0.958,0.98,0.975	0.985,1.0,0.976	-0.016
14825	ENSG00000157445	CACNA2D3	chr3	+	54562799	54562931	54503491	54503654	54569794	54569855	14825	38,71,49	0,7,4	28,55,50	0,0,4	206	74	0.0348556155442	0.825975498287	1.0,0.785,0.815	1.0,1.0,0.818	-0.073
17669	ENSG00000092531	SNAP23	chr15	+	42528261	42528420	42515236	42515354	42529674	42529819	17669	312,210,215	7,2,1	301,291,218	4,0,0	233	74	0.0348316131135	0.825975498287	0.934,0.971,0.986	0.96,1.0,1.0	-0.023
20954	ENSG00000066117	SMARCD1	chr12	+	50088520	50088637	50086755	50086878	50089883	50089985	20954	86,31,18	4,2,0	40,38,31	1,1,0	191	74	0.0348357938962	0.825975498287	0.893,0.857,1.0	0.939,0.936,1.0	-0.042
50027	ENSG00000166913	YWHAB	chr20	+	44887544	44887742	44885739	44885886	44901530	44901833	50027	68,24,21	65,56,41	67,17,33	40,32,23	272	74	0.0348130509495	0.825975498287	0.222,0.104,0.122	0.313,0.126,0.281	-0.091
6251	ENSG00000142192	APP	chr21	-	26000014	26000182	25982343	25982477	26021839	26022042	6251	2023,1495,1668	24,21,9	1118,1223,1538	22,26,14	242	74	0.0347789486539	0.825975498287	0.963,0.956,0.983	0.94,0.935,0.971	0.019
19288	ENSG00000112984	KIF20A	chr5	+	138185511	138185710	138185094	138185197	138185960	138186052	19288	517,857,669	5,7,7	299,692,591	3,0,4	273	74	0.0349097654468	0.82666524921	0.966,0.971,0.963	0.964,1.0,0.976	-0.013
10949	ENSG00000159023	EPB41	chr1	+	29060421	29060484	29058588	29058645	29064981	29065158	10949	27,6,4	3,0,0	22,10,4	4,0,2	137	74	0.034957796355	0.826670010529	0.829,1.0,1.0	0.748,1.0,0.519	0.187
34697	ENSG00000148291	SURF2	chr9	+	133359949	133360129	133357710	133357814	133360264	133360434	34697	101,42,42	0,3,3	67,23,27	2,0,0	254	74	0.0349600525507	0.826670010529	1.0,0.803,0.803	0.907,1.0,1.0	-0.1
15599	ENSG00000131778	CHD1L	chr1	+	147280025	147280191	147276103	147276257	147284350	147284499	15599	351,231,323	2,4,4	316,207,290	0,1,0	240	74	0.0351262562012	0.829857320437	0.982,0.947,0.961	1.0,0.985,1.0	-0.032
18156	ENSG00000103168	TAF1C	chr16	-	84184850	84184989	84183696	84183778	84186900	84187063	18156	11,5,6	1,0,3	7,2,3	0,0,0	213	74	0.0351451237192	0.829857320437	0.793,1.0,0.41	1.0,1.0,1.0	-0.266
31078	ENSG00000130713	EXOSC2	chr9	+	130698161	130698251	130697581	130697627	130699328	130699394	31078	208,50,27	6,4,2	186,60,40	4,0,1	164	74	0.0352524605112	0.831796798767	0.94,0.849,0.859	0.955,1.0,0.948	-0.085
42626	ENSG00000112812	PRSS16	chr6	+	27254692	27254872	27252807	27252949	27254985	27255119	42626	40,35,35	5,0,2	22,51,49	2,1,0	254	74	0.035378524477	0.834175066418	0.7,1.0,0.836	0.762,0.937,1.0	-0.054
36765	ENSG00000198538	ZNF28	chr19	-	52805144	52805262	52801309	52801702	52808006	52808133	36765	6,2,2	1,0,0	11,8,1	2,1,1	192	74	0.0354863167267	0.836119425516	0.698,1.0,1.0	0.679,0.755,0.278	0.329
42313	ENSG00000137871	ZNF280D	chr15	-	56654197	56654234	56642951	56642997	56654384	56654503	42313	12,3,2	0,2,2	15,11,9	0,0,0	111	74	0.0355874975883	0.837905346212	1.0,0.5,0.4	1.0,1.0,1.0	-0.367
1762	ENSG00000164815	ORC5	chr7	-	104183942	104184033	104168472	104168525	104188250	104188381	1762	97,35,23	2,2,2	114,50,27	0,2,0	165	74	0.0356951240973	0.838092882568	0.956,0.887,0.838	1.0,0.918,1.0	-0.079
39550	ENSG00000116604	MEF2D	chr1	-	156499431	156499560	156483260	156483430	156500485	156500779	39550	3,0,2	2,3,3	0,0,0	2,4,5	203	74	0.035685676252	0.838092882568	0.354,0.0,0.196	0.0,0.0,0.0	0.183
39931	ENSG00000114670	NEK11	chr3	+	131168829	131168937	131165425	131165519	131170772	131170887	39931	8,4,13	1,0,1	14,2,4	2,1,1	182	74	0.0357224079301	0.838092882568	0.765,1.0,0.841	0.74,0.448,0.619	0.266
44944	ENSG00000149262	INTS4	chr11	-	77910969	77911152	77907716	77907810	77918820	77918978	44944	5,4,5	20,12,8	2,1,3	16,14,13	257	74	0.0357189460822	0.838092882568	0.067,0.088,0.153	0.035,0.02,0.062	0.064
48909	ENSG00000147099	HDAC8	chrX	-	72495155	72495268	72464558	72464731	72567888	72568030	48909	43,33,19	0,0,4	22,23,21	0,5,4	187	74	0.0356278244145	0.838092882568	1.0,1.0,0.653	1.0,0.645,0.675	0.111
29422	ENSG00000163517	HDAC11	chr3	+	13483463	13483564	13481245	13481394	13501870	13501933	29422	12,5,3	1,1,2	12,8,11	1,0,0	175	74	0.035792032633	0.839129969613	0.835,0.679,0.388	0.835,1.0,1.0	-0.311
35277	ENSG00000138629	UBL7	chr15	-	74460667	74460778	74458683	74458896	74461036	74461118	35277	19,7,3	10,7,6	17,8,5	6,1,2	185	74	0.0358388590555	0.839182570008	0.432,0.286,0.167	0.531,0.762,0.5	-0.303
39808	ENSG00000135018	UBQLN1	chr9	-	83666349	83666433	83665029	83665145	83669184	83669327	39808	624,448,372	46,52,78	566,610,419	33,41,55	158	74	0.035845120379	0.839182570008	0.864,0.801,0.691	0.889,0.875,0.781	-0.063
1005	ENSG00000070950	RAD18	chr3	-	8913643	8913720	8912311	8912372	8935870	8936055	1005	78,35,26	1,2,3	79,46,32	0,2,0	151	74	0.0359300180315	0.84057398669	0.975,0.896,0.809	1.0,0.919,1.0	-0.08
24872	ENSG00000149428	HYOU1	chr11	-	119049017	119049370	119048713	119048886	119049555	119049635	24872	424,453,482	2,2,2	367,405,452	4,5,4	427	74	0.0359809412808	0.841169172577	0.974,0.975,0.977	0.941,0.933,0.951	0.034
48785	ENSG00000021762	OSBPL5	chr11	-	3120543	3120624	3119546	3119631	3121996	3122098	48785	10,2,2	2,0,2	2,1,2	0,0,1	155	74	0.0360454478661	0.842080845053	0.705,1.0,0.323	1.0,1.0,0.488	-0.153
788	ENSG00000131473	ACLY	chr17	-	41869473	41869587	41869042	41869125	41871688	41871832	788	868,834,568	1,10,9	707,706,610	0,2,5	188	74	0.0361081253123	0.842948526562	0.997,0.97,0.961	1.0,0.993,0.98	-0.015
10188	ENSG00000034533	ASTE1	chr3	-	131016989	131017049	131016143	131016339	131018505	131018716	10188	3,6,5	3,6,4	0,2,4	7,5,4	134	74	0.0361590279121	0.843179219106	0.356,0.356,0.408	0.0,0.181,0.356	0.194
14665	ENSG00000126773	PCNXL4	chr14	+	60133655	60133785	60125636	60125823	60133969	60134809	14665	1,2,1	10,20,9	3,6,1	7,17,10	204	74	0.0361865564131	0.843179219106	0.035,0.035,0.039	0.135,0.113,0.035	-0.058
40335	ENSG00000145414	NAF1	chr4	-	163158224	163158327	163156963	163157454	163164216	163164391	40335	15,3,4	3,0,0	16,9,4	3,1,2	177	74	0.036194636579	0.843179219106	0.676,1.0,1.0	0.69,0.79,0.455	0.247
14575	ENSG00000136840	ST6GALNAC4	chr9	-	127909950	127910528	127908317	127908581	127912267	127912680	14575	99,77,56	4,3,6	60,46,59	3,0,1	652	74	0.0362910010995	0.844232520292	0.737,0.744,0.514	0.694,1.0,0.87	-0.19
46820	ENSG00000006715	VPS41	chr7	-	38796414	38796526	38795541	38795611	38796744	38796864	46820	1,0,0	16,4,2	0,5,1	13,10,3	186	74	0.0362805063758	0.844232520292	0.024,0.0,0.0	0.0,0.166,0.117	-0.086
22444	ENSG00000108523	RNF167	chr17	+	4940872	4940993	4940082	4940230	4941076	4941157	22444	31,24,17	5,0,0	14,3,21	3,4,1	195	74	0.036365032974	0.844764066483	0.702,1.0,1.0	0.639,0.222,0.889	0.317
51690	ENSG00000114125	RNF7	chr3	+	141742643	141742907	141738303	141738516	141743508	141743556	51690	38,42,41	126,120,97	29,41,37	87,55,65	338	74	0.0363412101999	0.844764066483	0.062,0.071,0.085	0.068,0.14,0.111	-0.034
26181	ENSG00000177683	THAP5	chr7	-	108565829	108566022	108564992	108565105	108569489	108569723	26181	113,102,94	4,2,1	131,132,117	2,1,0	267	74	0.0363992839584	0.844965093858	0.887,0.934,0.963	0.948,0.973,1.0	-0.046
28644	ENSG00000124155	PIGT	chr20	+	45424495	45424579	45424215	45424381	45425573	45425977	28644	197,253,196	0,4,2	87,125,161	5,2,3	158	74	0.0364304929582	0.845095272347	1.0,0.967,0.979	0.891,0.967,0.962	0.042
14406	ENSG00000101019	UQCC1	chr20	-	35366556	35366614	35347163	35347272	35381917	35382025	14406	26,25,9	0,1,4	31,34,30	0,0,1	132	74	0.0364783335233	0.845399376497	1.0,0.933,0.558	1.0,1.0,0.944	-0.151
30844	ENSG00000050426	LETMD1	chr12	+	51052091	51052207	51049033	51049185	51055834	51056021	30844	42,61,21	3,2,4	37,57,35	0,0,4	190	74	0.0364948231296	0.845399376497	0.845,0.922,0.672	1.0,1.0,0.773	-0.111
12751	ENSG00000175455	CCDC14	chr3	-	123955842	123956795	123948895	123949132	123961143	123961349	12751	54,52,81	0,0,5	60,99,48	1,0,1	1027	74	0.0366913923641	0.84630948975	1.0,1.0,0.539	0.812,1.0,0.776	-0.016
17711	ENSG00000153310	FAM49B	chr8	-	129880375	129880458	129879388	129879471	129896671	129896854	17711	4,1,0	1,1,1	5,5,3	0,0,0	157	74	0.0369530743418	0.84630948975	0.653,0.32,0.0	1.0,1.0,1.0	-0.676
23428	ENSG00000148814	LRRC27	chr10	+	132366298	132366677	132365423	132365550	132375065	132375457	23428	3,1,3	3,2,1	0,1,3	1,0,0	453	74	0.036844584597	0.84630948975	0.14,0.076,0.329	0.0,1.0,1.0	-0.485
24663	ENSG00000163964	PIGX	chr3	+	196728701	196728755	196727922	196728136	196730991	196731092	24663	10,0,4	101,90,68	1,3,1	93,73,62	128	74	0.0369235449834	0.84630948975	0.054,0.0,0.033	0.006,0.023,0.009	0.016
36137	ENSG00000112186	CAP2	chr6	+	17507640	17507726	17507168	17507312	17513848	17513954	36137	34,20,10	4,1,0	29,18,21	0,1,0	160	74	0.0368568970452	0.84630948975	0.797,0.902,1.0	1.0,0.893,1.0	-0.065
36733	ENSG00000138050	THUMPD2	chr2	-	39757247	39757368	39755888	39755960	39761330	39761418	36733	20,15,14	106,91,76	32,21,15	86,85,68	195	74	0.0369769685611	0.84630948975	0.067,0.059,0.065	0.124,0.086,0.077	-0.032
37507	ENSG00000101782	RIOK3	chr18	+	23467398	23467526	23466132	23466276	23473428	23473626	37507	108,137,124	6,3,1	109,159,124	1,1,2	202	74	0.0368990377158	0.84630948975	0.868,0.944,0.978	0.976,0.983,0.958	-0.042
39343	ENSG00000132153	DHX30	chr3	+	47829023	47829134	47827346	47827477	47840876	47841178	39343	421,101,79	0,0,0	284,149,101	5,1,3	185	74	0.0369471681383	0.84630948975	1.0,1.0,1.0	0.958,0.983,0.931	0.043
3954	ENSG00000120669	SOHLH2	chr13	-	36189945	36190056	36174721	36174869	36191794	36191894	3954	158,61,56	1,5,2	126,73,50	0,3,0	185	74	0.0367323856217	0.84630948975	0.984,0.83,0.918	1.0,0.907,1.0	-0.058
42294	ENSG00000152147	GEMIN6	chr2	+	38779257	38779325	38778971	38779118	38781516	38781965	42294	39,32,19	176,75,58	44,25,17	254,108,75	142	74	0.0369860695737	0.84630948975	0.104,0.182,0.146	0.083,0.108,0.106	0.045
42421	ENSG00000177853	ZNF518A	chr10	+	96151415	96151566	96133582	96133648	96155325	96155398	42421	5,1,2	4,0,0	2,1,2	5,1,5	225	74	0.0369427716396	0.84630948975	0.291,1.0,1.0	0.116,0.247,0.116	0.604
4387	ENSG00000137841	PLCB2	chr15	-	40290024	40290082	40289271	40289358	40290576	40290672	4387	22,6,3	2,1,1	17,5,1	5,1,3	132	74	0.036773457132	0.84630948975	0.86,0.771,0.627	0.656,0.737,0.157	0.236
47235	ENSG00000196187	TMEM63A	chr1	-	225866573	225866682	225865896	225865967	225867111	225867163	47235	34,7,5	2,3,0	36,7,11	3,0,0	183	74	0.0369955950836	0.84630948975	0.873,0.485,1.0	0.829,1.0,1.0	-0.157
50677	ENSG00000048828	FAM120A	chr9	+	93498789	93498886	93497470	93497599	93515666	93515767	50677	249,100,58	0,0,5	154,115,66	1,5,5	171	74	0.036745598637	0.84630948975	1.0,1.0,0.834	0.985,0.909,0.851	0.03
5250	ENSG00000101974	ATP11C	chrX	-	139763315	139763418	139761960	139762106	139768259	139768434	5250	157,116,97	0,1,7	160,231,87	1,0,2	177	74	0.0365889848383	0.84630948975	1.0,0.98,0.853	0.985,1.0,0.948	-0.033
52680	ENSG00000160172	FAM86C2P	chr11	-	67799373	67799475	67793195	67793293	67803001	67803064	52680	1,2,1	1,0,2	6,1,0	1,0,1	176	74	0.0366679860807	0.84630948975	0.296,1.0,0.174	0.716,1.0,0.0	-0.082
6101	ENSG00000115421	PAPOLG	chr2	+	60794709	60794775	60793970	60794191	60794963	60795020	6101	33,15,25	2,6,3	20,27,16	0,3,1	140	74	0.0368260545143	0.84630948975	0.897,0.569,0.815	1.0,0.826,0.894	-0.146
952	ENSG00000130958	SLC35D2	chr9	-	96345298	96345401	96343903	96343996	96360153	96360221	952	35,32,12	0,1,1	26,27,10	0,1,4	177	74	0.0368129583895	0.84630948975	1.0,0.93,0.834	1.0,0.919,0.511	0.111
30921	ENSG00000152601	MBNL1	chr3	+	152432716	152432920	152414940	152415111	152445281	152445539	30921	120,76,105	1,2,3	82,102,91	1,0,0	278	74	0.0370958545417	0.846878158764	0.97,0.91,0.903	0.956,1.0,1.0	-0.058
42320	ENSG00000047634	SCML1	chrX	+	17744070	17744219	17737468	17737680	17746017	17746098	42320	15,3,13	33,77,71	15,13,17	19,78,52	223	74	0.0370974194963	0.846878158764	0.131,0.013,0.057	0.208,0.052,0.098	-0.052
50198	ENSG00000088448	ANKRD10	chr13	-	110900529	110900694	110893196	110893263	110906032	110906124	50198	24,48,25	51,51,60	33,47,25	15,34,52	239	74	0.0370861681273	0.846878158764	0.127,0.226,0.114	0.405,0.3,0.13	-0.123
44177	ENSG00000143498	TAF1A	chr1	-	222564058	222564125	222561363	222561518	222569509	222569668	44177	29,21,17	0,0,0	18,28,11	1,2,1	141	74	0.0371381461039	0.8472219785	1.0,1.0,1.0	0.904,0.88,0.852	0.121
17915	ENSG00000108588	CCDC47	chr17	-	63772776	63772863	63765911	63766194	63773411	63773570	17915	6,5,3	3,2,3	0,2,1	4,1,0	161	74	0.0373180805696	0.849833694453	0.479,0.535,0.315	0.0,0.479,1.0	-0.05
42484	ENSG00000176142	TMEM39A	chr3	-	119435754	119435935	119434761	119434882	119436790	119436816	42484	15,10,21	68,93,104	12,15,12	93,131,155	255	74	0.0373113835114	0.849833694453	0.06,0.03,0.055	0.036,0.032,0.022	0.018
45126	ENSG00000169045	HNRNPH1	chr5	-	179621842	179621976	179621241	179621397	179623036	179623164	45126	28,24,38	146,152,76	16,29,34	95,64,42	208	74	0.0373298654031	0.849833694453	0.064,0.053,0.151	0.057,0.139,0.224	-0.051
15631	ENSG00000157168	NRG1	chr8	+	32742007	32742075	32727948	32728078	32742674	32743224	15631	0,0,3	7,7,3	3,3,0	4,1,1	142	74	0.0373841127759	0.850482124557	0.0,0.0,0.343	0.281,0.61,0.0	-0.183
34360	ENSG00000085274	MYNN	chr3	+	169783476	169783560	169782464	169782643	169784621	169784708	34360	198,254,181	12,13,28	178,245,210	8,10,13	158	74	0.0374130714858	0.850554745004	0.885,0.901,0.752	0.912,0.92,0.883	-0.059
33476	ENSG00000151779	NBAS	chr2	-	15178987	15179116	15166913	15167323	15186741	15186880	33476	36,102,96	1,5,1	33,75,67	2,3,8	203	74	0.0375070703083	0.852104880163	0.929,0.881,0.972	0.857,0.901,0.753	0.09
7459	ENSG00000119820	YIPF4	chr2	+	32298233	32298311	32292176	32292348	32301381	32301495	7459	371,347,264	0,0,1	479,469,272	9,0,6	152	74	0.0375330416764	0.852108463369	1.0,1.0,0.992	0.963,1.0,0.957	0.024
15786	ENSG00000152457	DCLRE1C	chr10	-	14936537	14936593	14935462	14935564	14939809	14939869	15786	12,3,3	3,1,0	12,3,3	5,3,3	130	74	0.0375917895968	0.852689484219	0.695,0.631,1.0	0.577,0.363,0.363	0.341
1802	ENSG00000037897	METTL1	chr12	-	57771479	57771605	57771093	57771257	57771973	57772116	1802	2,3,6	0,0,0	0,1,3	3,0,0	200	74	0.0376102965472	0.852689484219	1.0,1.0,1.0	0.0,1.0,1.0	0.333
41391	ENSG00000147687	TATDN1	chr8	-	124518817	124518881	124508602	124508688	124539024	124539076	41391	4,9,5	0,0,0	4,7,3	0,2,2	138	74	0.0377314948203	0.854850133163	1.0,1.0,1.0	1.0,0.652,0.446	0.301
44968	ENSG00000197111	PCBP2	chr12	+	53467804	53467843	53467220	53467293	53468779	53468832	44968	861,664,409	11,31,17	611,555,434	0,15,16	113	74	0.0377672680166	0.855073742955	0.981,0.933,0.94	1.0,0.96,0.947	-0.018
13344	ENSG00000145715	RASA1	chr5	+	87374839	87374916	87374162	87374320	87376392	87376565	13344	15,16,9	0,0,5	22,17,21	0,1,0	151	74	0.0380400306752	0.857414571415	1.0,1.0,0.469	1.0,0.893,1.0	-0.141
17855	ENSG00000111358	GTF2H3	chr12	+	123639263	123639343	123633738	123633872	123645454	123645561	17855	26,10,6	0,0,2	27,11,6	1,2,2	154	74	0.0380524794645	0.857414571415	1.0,1.0,0.59	0.928,0.725,0.59	0.116
3604	ENSG00000138356	AOX1	chr2	+	200611383	200611493	200609208	200609414	200612608	200612793	3604	10,2,3	3,1,0	16,7,2	0,0,0	184	74	0.0380229979227	0.857414571415	0.573,0.446,1.0	1.0,1.0,1.0	-0.327
40183	ENSG00000164506	STXBP5	chr6	+	147339178	147339238	147334156	147334222	147353322	147353373	40183	1,0,1	10,4,1	3,1,1	6,4,2	134	74	0.0380063844163	0.857414571415	0.052,0.0,0.356	0.216,0.121,0.216	-0.048
47582	ENSG00000136146	MED4	chr13	-	48083370	48083428	48081644	48081731	48086281	48086452	47582	216,155,90	3,8,4	228,166,95	0,2,5	132	74	0.0380029445284	0.857414571415	0.976,0.916,0.927	1.0,0.979,0.914	-0.025
47895	ENSG00000138709	LARP1B	chr4	+	128082164	128082305	128077787	128077962	128091000	128091144	47895	84,82,87	0,9,2	94,107,85	4,14,8	215	74	0.0379488767593	0.857414571415	1.0,0.758,0.937	0.89,0.725,0.785	0.098
49895	ENSG00000125772	GPCPD1	chr20	-	5561464	5561530	5559939	5560076	5565016	5565078	49895	84,59,70	0,2,5	117,64,66	0,0,0	140	74	0.0380501612258	0.857414571415	1.0,0.94,0.881	1.0,1.0,1.0	-0.06
12269	ENSG00000110075	PPP6R3	chr11	+	68583042	68583129	68575957	68576043	68587926	68588024	12269	62,20,23	12,3,3	48,24,16	12,13,5	161	74	0.0381382413613	0.858760809916	0.704,0.754,0.779	0.648,0.459,0.595	0.178
44984	ENSG00000139641	ESYT1	chr12	+	56142284	56142425	56138926	56139013	56142577	56142732	44984	166,73,58	4,1,4	75,59,69	8,2,5	215	74	0.0382076009227	0.859736132555	0.935,0.962,0.833	0.763,0.91,0.826	0.077
49927	ENSG00000231607	DLEU2	chr13	-	50029277	50029492	50027132	50027406	50044650	50044768	49927	3,2,2	2,0,1	14,7,4	1,0,0	289	74	0.0382615910937	0.860364524525	0.277,1.0,0.339	0.782,1.0,1.0	-0.389
11234	ENSG00000241288	RP11-379B18.5	chr3	-	125908781	125908874	125908436	125908560	125910219	125910323	11234	5,5,1	2,2,1	0,2,1	2,1,0	167	74	0.0383095490029	0.860856509589	0.526,0.526,0.307	0.0,0.47,1.0	-0.037
28385	ENSG00000091164	TXNL1	chr18	-	56616244	56616314	56614423	56614596	56618003	56618126	28385	368,286,308	1,7,14	375,338,258	1,2,8	144	74	0.0383544517677	0.860998479557	0.995,0.955,0.919	0.995,0.989,0.943	-0.019
35419	ENSG00000204991	SPIRE2	chr16	+	89868188	89868216	89863793	89863861	89869566	89869682	35419	67,60,44	5,1,1	54,62,54	1,0,0	102	74	0.0383680328212	0.860998479557	0.907,0.978,0.97	0.975,1.0,1.0	-0.04
3412	ENSG00000101574	METTL4	chr18	-	2563796	2563859	2554668	2555038	2566820	2567654	3412	33,49,57	0,1,5	22,49,50	0,0,1	137	74	0.0384186591619	0.861548871559	1.0,0.964,0.86	1.0,1.0,0.964	-0.047
30193	ENSG00000205581	HMGN1	chr21	-	39347378	39347483	39345829	39347292	39348291	39348339	30193	49,20,17	2,1,0	44,25,15	3,3,1	179	74	0.0384758846812	0.862246404159	0.91,0.892,1.0	0.858,0.775,0.861	0.103
16155	ENSG00000127989	MTERF1	chr7	-	91876877	91876926	91874314	91874764	91880054	91880113	16155	4,1,1	19,11,14	2,0,0	21,17,11	123	74	0.0389967158643	0.862417393822	0.112,0.052,0.041	0.054,0.0,0.0	0.05
1718	ENSG00000132716	DCAF8	chr1	-	160261284	160261325	160243959	160244034	160262275	160262436	1718	29,3,5	4,1,0	19,8,3	0,1,0	115	74	0.0387024042716	0.862417393822	0.823,0.659,1.0	1.0,0.837,1.0	-0.118
19540	ENSG00000135046	ANXA1	chr9	+	73166096	73166192	73165115	73165209	73167496	73167555	19540	5091,5074,3676	17,134,322	7272,5293,4443	14,88,255	170	74	0.0386904538596	0.862417393822	0.992,0.943,0.832	0.996,0.963,0.884	-0.025
23662	ENSG00000168591	TMUB2	chr17	+	44187906	44188009	44187271	44187743	44188934	44189299	23662	43,44,29	14,8,4	43,60,32	4,5,5	177	74	0.0387756191899	0.862417393822	0.562,0.697,0.752	0.818,0.834,0.728	-0.123
24427	ENSG00000099204	ABLIM1	chr10	-	114473878	114473956	114472976	114473132	114487957	114488016	24427	57,16,15	3,3,5	47,31,22	3,1,1	152	74	0.0386452487675	0.862417393822	0.902,0.722,0.594	0.884,0.938,0.915	-0.173
27209	ENSG00000141644	MBD1	chr18	-	50271468	50271540	50268846	50269818	50272676	50272738	27209	2,3,9	0,3,1	5,4,4	0,1,0	146	74	0.0387743997412	0.862417393822	1.0,0.336,0.82	1.0,0.67,1.0	-0.171
29615	ENSG00000255526	NEDD8-MDP1	chr14	-	24215736	24215797	24215551	24215662	24218132	24218215	29615	10,2,2	2,2,0	5,2,4	0,0,0	135	74	0.0389286681609	0.862417393822	0.733,0.354,1.0	1.0,1.0,1.0	-0.304
29908	ENSG00000176261	ZBTB8OS	chr1	-	32634767	32634792	32633950	32634072	32650432	32650560	29908	213,129,135	6,23,11	331,158,124	0,15,12	99	74	0.0390578601611	0.862417393822	0.964,0.807,0.902	1.0,0.887,0.885	-0.033
29923	ENSG00000176261	ZBTB8OS	chr1	-	32631826	32631879	32621857	32621948	32650432	32650584	29923	4,1,3	17,41,35	0,0,0	16,33,32	127	74	0.0390441930447	0.862417393822	0.121,0.014,0.048	0.0,0.0,0.0	0.061
32418	ENSG00000136261	BZW2	chr7	+	16685923	16686040	16682779	16682845	16689796	16689906	32418	443,380,252	2,1,10	297,271,217	3,6,11	191	74	0.0387641621066	0.862417393822	0.988,0.993,0.907	0.975,0.946,0.884	0.028
32571	ENSG00000271503	CCL5	chr17	-	35875560	35875642	35872001	35872464	35878527	35878639	32571	14,17,7	257,212,75	18,6,1	292,213,108	156	74	0.0388329649667	0.862417393822	0.025,0.037,0.042	0.028,0.013,0.004	0.02
32656	ENSG00000134490	TMEM241	chr18	-	23399565	23399647	23384989	23385067	23421366	23421444	32656	13,6,5	4,5,1	18,9,3	1,2,1	156	74	0.0388744286269	0.862417393822	0.607,0.363,0.703	0.895,0.681,0.587	-0.163
34642	ENSG00000114268	PFKFB4	chr3	-	48525564	48525669	48523700	48523830	48535511	48535658	34642	244,84,160	3,3,7	102,91,122	3,0,1	179	74	0.0385898880574	0.862417393822	0.971,0.92,0.904	0.934,1.0,0.981	-0.04
39974	ENSG00000205726	ITSN1	chr21	+	33826817	33826863	33819240	33819323	33829623	33829745	39974	18,6,7	12,27,15	11,14,12	2,11,12	120	74	0.0389111299863	0.862417393822	0.481,0.121,0.223	0.772,0.44,0.381	-0.256
4169	ENSG00000136717	BIN1	chr2	-	127051153	127051243	127050801	127050912	127057472	127057601	4169	27,11,13	4,0,0	4,5,11	2,3,1	164	74	0.0390498061491	0.862417393822	0.753,1.0,1.0	0.474,0.429,0.832	0.339
45330	ENSG00000075711	DLG1	chr3	-	197076585	197076682	197066703	197066754	197081050	197081117	45330	23,18,13	0,0,5	25,21,15	1,0,0	171	74	0.0387901556007	0.862417393822	1.0,1.0,0.529	0.915,1.0,1.0	-0.129
47124	ENSG00000153774	CFDP1	chr16	-	75395089	75395209	75305023	75305182	75411824	75411952	47124	295,796,650	2,3,17	306,710,568	0,5,5	194	74	0.0390512564053	0.862417393822	0.983,0.99,0.936	1.0,0.982,0.977	-0.017
48171	ENSG00000167985	SDHAF2	chr11	+	61437624	61437848	61430124	61430182	61445940	61446115	48171	262,158,120	0,2,0	212,147,137	3,3,1	298	74	0.0390056956446	0.862417393822	1.0,0.951,1.0	0.946,0.924,0.971	0.037
51073	ENSG00000172594	SMPDL3A	chr6	+	122801309	122801406	122796823	122796968	122803663	122803833	51073	11,11,15	0,3,3	24,25,7	0,0,3	171	74	0.0389763215573	0.862417393822	1.0,0.613,0.684	1.0,1.0,0.502	-0.068
51497	ENSG00000115806	GORASP2	chr2	+	170956435	170956559	170951327	170951458	170961662	170961749	51497	189,130,115	4,2,6	210,178,153	2,1,3	198	74	0.0390582854821	0.862417393822	0.946,0.96,0.878	0.975,0.985,0.95	-0.042
53762	ENSG00000082458	DLG3	chrX	+	70497179	70497221	70493375	70493475	70498519	70498570	53762	26,8,13	1,4,0	16,27,9	0,0,0	116	74	0.0389610722929	0.862417393822	0.943,0.561,1.0	1.0,1.0,1.0	-0.165
9584	ENSG00000118292	C1orf54	chr1	+	150279642	150279741	150276521	150276632	150280834	150280916	9584	3,9,1	0,2,2	9,5,3	0,2,0	173	74	0.0388822455124	0.862417393822	1.0,0.658,0.176	1.0,0.517,1.0	-0.228
23051	ENSG00000111596	CNOT2	chr12	+	70294070	70294294	70278131	70278274	70310894	70311017	23051	3,8,3	17,21,28	6,19,4	19,20,25	298	74	0.0390851342675	0.862433343697	0.042,0.086,0.026	0.073,0.191,0.038	-0.049
29353	ENSG00000135362	PRR5L	chr11	+	36451208	36451335	36446299	36446440	36462341	36465204	29353	14,7,2	2,1,1	6,3,5	0,0,0	201	74	0.0391378264051	0.863019138031	0.72,0.72,0.424	1.0,1.0,1.0	-0.379
29688	ENSG00000165689	SDCCAG3	chr9	-	136408998	136409067	136407825	136407938	136410327	136410593	29688	27,9,10	1,1,1	16,17,8	1,2,4	143	74	0.0391927955717	0.863478685392	0.933,0.823,0.838	0.892,0.815,0.509	0.126
40233	ENSG00000114209	PDCD10	chr3	-	167734213	167734345	167720061	167720273	167734805	167734892	40233	100,103,75	137,163,100	102,122,100	124,130,97	206	74	0.0392296487878	0.863478685392	0.208,0.185,0.212	0.228,0.252,0.27	-0.048
9918	ENSG00000144566	RAB5A	chr3	+	19970547	19970717	19950805	19951061	19975600	19975752	9918	5,1,5	55,80,66	6,6,8	48,64,60	244	74	0.0392371411114	0.863478685392	0.027,0.004,0.022	0.037,0.028,0.039	-0.017
20828	ENSG00000154556	SORBS2	chr4	-	185593885	185593935	185589678	185589785	185611779	185611980	20828	119,13,16	7,6,7	91,20,15	7,2,1	124	74	0.03932424841	0.864819080622	0.91,0.564,0.577	0.886,0.856,0.9	-0.197
10855	ENSG00000164885	CDK5	chr7	-	151055752	151055848	151055531	151055606	151056579	151056636	10855	133,99,53	11,3,1	124,70,72	3,2,1	170	74	0.0394711654912	0.867472152373	0.84,0.935,0.958	0.947,0.938,0.969	-0.04
12347	ENSG00000114982	KANSL3	chr2	-	96615491	96615544	96613487	96613619	96619358	96619544	12347	2,1,0	15,5,7	3,3,0	2,6,4	127	74	0.0395447137856	0.867995942266	0.072,0.104,0.0	0.466,0.226,0.0	-0.172
18960	ENSG00000115464	USP34	chr2	-	61203139	61203206	61192900	61192980	61204255	61204330	18960	20,25,18	0,4,4	30,42,23	0,2,2	141	74	0.0395548105321	0.867995942266	1.0,0.766,0.703	1.0,0.917,0.858	-0.102
37278	ENSG00000099864	PALM	chr19	+	740351	740483	736018	736078	746284	748329	37278	14,9,4	2,7,1	4,4,7	0,0,3	206	74	0.0395738834629	0.867995942266	0.715,0.316,0.59	1.0,1.0,0.456	-0.278
33766	ENSG00000177674	AGTRAP	chr1	+	11746126	11746223	11745800	11745837	11747439	11747545	33766	12,16,10	11,7,3	7,14,9	2,3,1	171	74	0.03971917807	0.870057452072	0.321,0.497,0.591	0.602,0.669,0.796	-0.219
39223	ENSG00000133794	ARNTL	chr11	+	13355232	13355296	13354300	13354448	13356738	13356777	39223	3,0,1	17,16,19	6,2,1	14,12,12	138	74	0.0397299424881	0.870057452072	0.086,0.0,0.027	0.187,0.082,0.043	-0.066
47229	ENSG00000184445	KNTC1	chr12	+	122580602	122580670	122577671	122577791	122582704	122582985	47229	10,5,4	0,2,2	6,2,5	0,0,0	142	74	0.0397469444933	0.870057452072	1.0,0.566,0.51	1.0,1.0,1.0	-0.308
44951	ENSG00000109586	GALNT7	chr4	+	173295763	173295843	173295395	173295526	173298114	173298297	44951	78,22,14	3,0,3	64,28,22	0,2,0	154	74	0.0398221536725	0.871126105188	0.926,1.0,0.692	1.0,0.871,1.0	-0.084
42930	ENSG00000139613	SMARCC2	chr12	-	56172936	56173029	56172584	56172704	56173695	56173849	42930	10,2,3	40,15,14	0,3,2	19,15,17	167	74	0.0399071117204	0.872406462179	0.1,0.056,0.087	0.0,0.081,0.05	0.037
47897	ENSG00000138709	LARP1B	chr4	+	128206427	128206537	128200520	128200665	128207255	128207383	47897	16,9,18	3,0,0	12,15,12	2,2,2	184	74	0.0399541131211	0.872855906107	0.682,1.0,1.0	0.707,0.751,0.707	0.172
53234	ENSG00000114098	ARMC8	chr3	+	138188454	138188530	138187266	138187599	138221925	138221997	53234	5,5,3	1,1,2	7,1,0	0,0,1	150	74	0.0400430597947	0.874220505174	0.712,0.712,0.425	1.0,1.0,0.0	-0.05
48519	ENSG00000107077	KDM4C	chr9	+	7105401	7105500	7103684	7103870	7128065	7128236	48519	1,0,0	14,21,19	5,0,1	9,10,7	173	74	0.0401509944649	0.875997572562	0.03,0.0,0.0	0.192,0.0,0.058	-0.073
18548	ENSG00000180758	GPR157	chr1	-	9105485	9105680	9100304	9104634	9111275	9111489	18548	2,2,1	7,5,5	3,3,1	1,1,1	269	74	0.0402029958547	0.876552769593	0.073,0.099,0.052	0.452,0.452,0.216	-0.299
24350	ENSG00000112078	KCTD20	chr6	+	36479590	36479711	36474788	36475062	36481561	36481759	24350	102,67,59	4,9,13	97,102,76	0,12,3	195	74	0.0402988706261	0.878063181101	0.906,0.739,0.633	1.0,0.763,0.906	-0.13
45292	ENSG00000169062	UPF3A	chr13	+	114298839	114299000	114291633	114291792	114301730	114301792	45292	203,219,216	2,12,2	164,199,153	1,0,5	235	74	0.0403592498853	0.878798706276	0.97,0.852,0.971	0.981,1.0,0.906	-0.031
37092	ENSG00000166946	CCNDBP1	chr15	+	43194080	43194137	43192742	43192803	43194414	43194461	37092	12,8,7	87,78,47	10,1,4	75,88,63	131	74	0.0404150834254	0.879434346653	0.072,0.055,0.078	0.07,0.006,0.035	0.031
31820	ENSG00000119899	SLC17A5	chr6	-	73621803	73621962	73615314	73615447	73635381	73635500	31820	173,154,137	0,0,8	177,222,155	0,3,0	233	74	0.0405935553545	0.881614777312	1.0,1.0,0.845	1.0,0.959,1.0	-0.038
41977	ENSG00000171824	EXOSC10	chr1	-	11077329	11077443	11076841	11076948	11077600	11077651	41977	53,18,13	2,1,2	30,11,17	0,1,0	188	74	0.0405954093158	0.881614777312	0.913,0.876,0.719	1.0,0.812,1.0	-0.101
6165	ENSG00000128973	CLN6	chr15	-	68211674	68211863	68211262	68211318	68214289	68214388	6165	63,14,28	4,0,1	61,17,28	1,1,0	263	74	0.0405851331253	0.881614777312	0.816,1.0,0.887	0.945,0.827,1.0	-0.023
52170	ENSG00000136933	RABEPK	chr9	+	125220538	125220700	125207563	125207721	125227909	125228059	52170	382,151,159	10,0,0	296,183,165	6,7,6	236	74	0.0406540455584	0.882307721159	0.923,1.0,1.0	0.939,0.891,0.896	0.066
31035	ENSG00000074964	ARHGEF10L	chr1	+	17625955	17626048	17624386	17624503	17627329	17627503	31035	23,6,4	3,0,6	6,2,5	5,1,8	167	74	0.0407963827334	0.883074487888	0.773,1.0,0.228	0.347,0.47,0.217	0.322
47861	ENSG00000280987	MATR3	chr5	+	139293452	139293575	139279050	139279129	139314674	139314736	47861	45,109,50	39,68,36	20,128,63	35,105,67	197	74	0.0407739144273	0.883074487888	0.302,0.376,0.343	0.177,0.314,0.261	0.09
51336	ENSG00000143353	LYPLAL1	chr1	+	219193081	219193251	219179146	219179246	219210531	219210647	51336	200,183,162	7,2,4	240,184,164	5,1,0	244	74	0.0407604135851	0.883074487888	0.897,0.965,0.925	0.936,0.982,1.0	-0.044
9427	ENSG00000076108	BAZ2A	chr12	-	56630775	56630865	56617394	56617532	56636181	56636293	9427	4,0,0	6,1,1	5,2,2	1,3,2	164	74	0.040777259431	0.883074487888	0.231,0.0,0.0	0.693,0.231,0.311	-0.335
42208	ENSG00000130935	NOL11	chr17	+	67737070	67737145	67736579	67736754	67737507	67737692	42208	397,244,221	0,35,17	494,288,276	0,14,18	149	74	0.0408820767495	0.883770369025	1.0,0.776,0.866	1.0,0.911,0.884	-0.051
43938	ENSG00000184307	ZDHHC23	chr3	+	113959520	113959600	113958362	113958538	113961051	113962978	43938	4,7,2	0,3,1	6,5,6	0,1,0	154	74	0.0408594685249	0.883770369025	1.0,0.529,0.49	1.0,0.706,1.0	-0.229
39320	ENSG00000117155	SSX2IP	chr1	-	84671176	84671308	84670645	84670815	84690370	84690545	39320	123,46,24	2,3,6	136,75,48	0,3,3	206	74	0.0409282218444	0.884188876364	0.957,0.846,0.59	1.0,0.9,0.852	-0.12
43423	ENSG00000112695	COX7A2	chr6	-	75241821	75241938	75241175	75241265	75243716	75243790	43423	13,25,23	413,710,352	15,7,8	400,404,367	191	74	0.0409620769817	0.884341505014	0.012,0.013,0.025	0.014,0.007,0.008	0.007
51069	ENSG00000139746	RBM26	chr13	-	79353152	79353224	79344668	79344794	79354438	79354570	51069	9,1,3	61,29,39	2,2,1	54,33,29	146	74	0.0410788436458	0.886282763887	0.07,0.017,0.038	0.018,0.03,0.017	0.02
28727	ENSG00000125319	C17orf53	chr17	+	44157832	44157941	44155285	44155411	44161870	44162004	28727	19,16,19	0,4,2	8,13,14	3,5,3	183	74	0.0411134859099	0.88645079679	1.0,0.618,0.793	0.519,0.513,0.654	0.242
41595	ENSG00000114346	ECT2	chr3	+	172752149	172752272	172750762	172750857	172754508	172754660	41595	16,10,2	73,63,23	8,6,1	60,73,29	197	74	0.04123525383	0.888495906611	0.076,0.056,0.032	0.048,0.03,0.013	0.024
18463	ENSG00000064042	LIMCH1	chr4	+	41605893	41606004	41598919	41599026	41613465	41613661	18463	146,64,78	2,0,6	103,132,86	0,1,2	185	74	0.04126910928	0.888645334203	0.967,1.0,0.839	1.0,0.981,0.945	-0.04
10352	ENSG00000093167	LRRFIP2	chr3	-	37065809	37065942	37063741	37063791	37075023	37075116	10352	94,141,71	0,6,5	68,122,76	1,3,0	207	74	0.0414429487961	0.89041404448	1.0,0.894,0.835	0.96,0.936,1.0	-0.056
21955	ENSG00000134901	KDELC1	chr13	-	102786231	102786339	102784280	102784512	102787833	102787923	21955	245,325,393	2,5,21	283,263,300	0,5,8	182	74	0.0414591453004	0.89041404448	0.98,0.964,0.884	1.0,0.955,0.938	-0.022
31148	ENSG00000110958	PTGES3	chr12	-	56666203	56666266	56664775	56664800	56670274	56670364	31148	1845,1628,1341	26,51,41	1752,1573,1342	19,32,31	137	74	0.041380208108	0.89041404448	0.975,0.945,0.946	0.98,0.964,0.959	-0.012
3506	ENSG00000129103	SUMF2	chr7	+	56074173	56074218	56072996	56073111	56076833	56076889	3506	48,55,49	4,3,5	50,50,44	4,1,0	119	74	0.0414578398735	0.89041404448	0.882,0.919,0.859	0.886,0.969,1.0	-0.065
10571	ENSG00000119537	KDSR	chr18	-	63335256	63335358	63330824	63331901	63344409	63346530	10571	121,83,148	3,6,21	80,111,152	0,5,9	176	74	0.041529400343	0.891342981354	0.944,0.853,0.748	1.0,0.903,0.877	-0.078
34643	ENSG00000114268	PFKFB4	chr3	-	48548531	48548659	48539696	48539771	48549863	48549960	34643	5,3,15	6,3,10	3,1,3	5,3,6	202	74	0.0416233079945	0.892778035672	0.234,0.268,0.355	0.18,0.109,0.155	0.138
29928	ENSG00000176261	ZBTB8OS	chr1	-	32633950	32634110	32627507	32627544	32634767	32634792	29928	590,395,335	28,23,19	619,431,361	24,14,12	234	74	0.0418210070114	0.892956947895	0.87,0.845,0.848	0.891,0.907,0.905	-0.047
33239	ENSG00000175029	CTBP2	chr10	-	125110989	125111093	125038996	125039155	125160826	125161026	33239	79,60,48	3,4,5	64,57,35	4,8,10	178	74	0.0418072821666	0.892956947895	0.916,0.862,0.8	0.869,0.748,0.593	0.123
48478	ENSG00000126698	DNAJC8	chr1	-	28209971	28210066	28208341	28208413	28210570	28210637	48478	1177,743,552	12,13,9	1212,869,588	10,25,22	169	74	0.0417861810173	0.892956947895	0.977,0.962,0.964	0.982,0.938,0.921	0.021
50762	ENSG00000177200	CHD9	chr16	+	53319812	53319951	53318211	53318340	53321525	53321563	50762	2,2,2	12,11,9	0,1,0	17,9,11	213	74	0.0417287935327	0.892956947895	0.055,0.059,0.072	0.0,0.037,0.0	0.05
54606	ENSG00000145247	OCIAD2	chr4	-	48899828	48899925	48894005	48894053	48904483	48904611	54606	202,199,119	4,6,6	167,148,95	2,3,1	171	74	0.0417534662418	0.892956947895	0.956,0.935,0.896	0.973,0.955,0.976	-0.039
8363	ENSG00000160767	FAM189B	chr1	-	155250275	155250929	155248404	155248473	155251094	155251164	8363	28,38,15	3,1,1	4,8,16	1,4,1	728	74	0.0417335375851	0.892956947895	0.487,0.794,0.604	0.289,0.169,0.619	0.269
8806	ENSG00000155744	FAM126B	chr2	-	201022058	201022114	201016990	201017170	201022830	201022932	8806	2,0,0	4,5,5	1,0,5	7,4,2	130	74	0.04168476889	0.892956947895	0.222,0.0,0.0	0.075,0.0,0.587	-0.147
1368	ENSG00000108100	CCNY	chr10	+	35516522	35516623	35501500	35501535	35525963	35525999	1368	152,58,41	0,0,0	126,86,60	6,1,0	175	74	0.041922821065	0.893397239093	1.0,1.0,1.0	0.899,0.973,1.0	0.043
27509	ENSG00000123219	CENPK	chr5	-	65528918	65529017	65528451	65528578	65529116	65529199	27509	300,281,138	3,11,4	414,307,177	8,13,17	173	74	0.0419144380228	0.893397239093	0.977,0.916,0.937	0.957,0.91,0.817	0.049
49849	ENSG00000204764	RANBP17	chr5	+	171028871	171028989	170968255	170968377	171170129	171170203	49849	5,3,3	5,3,4	7,6,3	1,2,2	192	74	0.0418917643663	0.893397239093	0.278,0.278,0.224	0.73,0.536,0.366	-0.284
10548	ENSG00000154582	TCEB1	chr8	-	73964486	73964625	73955910	73956054	73972076	73972252	10548	36,49,25	2,6,10	29,28,21	2,2,1	213	74	0.0419674451522	0.893771202887	0.862,0.739,0.465	0.834,0.829,0.879	-0.159
11845	ENSG00000116747	TROVE2	chr1	+	193070553	193070619	193069231	193069634	193075819	193075931	11845	0,0,2	29,28,43	6,2,0	34,36,20	140	74	0.0421206765286	0.895301694919	0.0,0.0,0.024	0.085,0.029,0.0	-0.03
14801	ENSG00000163539	CLASP2	chr3	-	33559124	33559175	33551251	33551395	33559306	33559385	14801	1,0,0	22,4,10	3,1,2	17,18,10	125	74	0.042090297875	0.895301694919	0.026,0.0,0.0	0.095,0.032,0.106	-0.069
27091	ENSG00000100038	TOP3B	chr22	-	21975980	21976187	21975639	21975807	21982413	21982449	27091	15,6,9	0,1,2	4,3,10	2,1,2	281	74	0.0421173584138	0.895301694919	1.0,0.612,0.542	0.345,0.441,0.568	0.267
16025	ENSG00000136243	NUPL2	chr7	+	23197172	23197230	23196679	23196766	23199457	23199542	16025	4,2,2	167,96,70	14,2,3	188,118,68	132	74	0.0423454335754	0.896325724856	0.013,0.012,0.016	0.04,0.009,0.024	-0.011
16160	ENSG00000119684	MLH3	chr14	-	75039910	75040015	75038339	75038412	75041614	75041700	16160	16,28,17	1,2,2	24,26,10	0,0,2	179	74	0.0423169432371	0.896325724856	0.869,0.853,0.778	1.0,1.0,0.674	-0.058
24747	ENSG00000134444	KIAA1468	chr18	+	62280359	62280442	62275373	62275473	62280645	62280709	24747	15,1,2	0,0,0	7,7,3	0,3,1	157	74	0.0422493665019	0.896325724856	1.0,1.0,1.0	1.0,0.524,0.586	0.297
3986	ENSG00000111711	GOLT1B	chr12	+	21508382	21508561	21506884	21506976	21512294	21512376	3986	323,420,401	5,16,40	438,603,379	0,11,29	253	74	0.0422798133945	0.896325724856	0.95,0.885,0.746	1.0,0.941,0.793	-0.051
48173	ENSG00000167985	SDHAF2	chr11	+	61436760	61436960	61430130	61430182	61437624	61437848	48173	29,20,16	10,4,5	24,33,21	4,4,2	274	74	0.0422076051051	0.896325724856	0.439,0.575,0.464	0.618,0.69,0.739	-0.19
53400	ENSG00000119471	HSDL2	chr9	+	112408906	112409021	112405623	112405722	112418859	112418958	53400	289,200,119	8,25,21	328,247,134	3,16,14	189	74	0.0423589255006	0.896325724856	0.934,0.758,0.689	0.977,0.858,0.789	-0.081
53807	ENSG00000095794	CREM	chr10	+	35137781	35137879	35127155	35127193	35148367	35148491	53807	5,2,1	5,4,1	3,1,0	9,1,6	172	74	0.0422653481983	0.896325724856	0.301,0.177,0.301	0.125,0.301,0.0	0.118
6071	ENSG00000143033	MTF2	chr1	+	93120548	93120672	93119332	93119401	93127231	93127299	6071	141,89,145	7,19,8	156,128,145	1,8,10	198	74	0.0424149912211	0.896937130178	0.883,0.636,0.871	0.983,0.857,0.844	-0.098
35163	ENSG00000110066	SUV420H1	chr11	-	68180131	68180200	68175017	68175183	68185780	68185928	35163	22,36,23	1,1,4	19,40,22	1,6,9	143	74	0.0425572814306	0.899369948799	0.919,0.949,0.748	0.908,0.775,0.558	0.125
31183	ENSG00000169418	NPR1	chr1	+	153686122	153686200	153685805	153685880	153686645	153686750	31183	81,51,32	3,1,2	72,65,42	2,0,0	152	74	0.0426386791478	0.900479661196	0.929,0.961,0.886	0.946,1.0,1.0	-0.057
52983	ENSG00000072310	SREBF1	chr17	-	17817547	17817591	17817255	17817457	17817695	17817916	52983	4,8,10	7,5,0	2,7,6	3,0,0	118	74	0.0426643498973	0.900479661196	0.264,0.501,1.0	0.295,1.0,1.0	-0.177
29518	ENSG00000164953	TMEM67	chr8	+	93755777	93755866	93754894	93755137	93758486	93758576	29518	10,10,2	0,0,1	6,5,7	2,2,0	163	74	0.042754475567	0.901229398765	1.0,1.0,0.476	0.577,0.532,1.0	0.122
48590	ENSG00000233184	RP11-421L21.3	chr1	+	101083460	101083574	101077362	101077508	101086851	101087171	48590	29,9,13	0,0,0	34,17,14	5,0,0	188	74	0.0427372236887	0.901229398765	1.0,1.0,1.0	0.728,1.0,1.0	0.091
19080	ENSG00000162604	TM2D1	chr1	-	61724287	61724425	61723712	61723772	61724919	61725050	19080	6,3,1	5,0,0	4,0,1	3,1,1	212	74	0.0427833476916	0.901262480727	0.295,1.0,1.0	0.318,0.0,0.259	0.573
11184	ENSG00000002919	SNX11	chr17	+	48110707	48110767	48107557	48107838	48112030	48112085	11184	0,1,1	1,4,2	1,2,1	1,1,1	134	74	0.042892811323	0.901871349596	0.0,0.121,0.216	0.356,0.525,0.356	-0.3
15763	ENSG00000213246	SUPT4H1	chr17	-	58347528	58347584	58347199	58347241	58351401	58351508	15763	380,414,284	16,4,9	413,366,289	10,4,2	130	74	0.0428793209746	0.901871349596	0.931,0.983,0.947	0.959,0.981,0.988	-0.022
45749	ENSG00000170917	NUDT6	chr4	-	122897623	122897678	122892574	122893225	122912567	122912623	45749	35,52,34	0,1,2	31,43,26	3,1,3	129	74	0.0428942144461	0.901871349596	1.0,0.968,0.907	0.856,0.961,0.833	0.075
31915	ENSG00000186104	CYP2R1	chr11	-	14880135	14880359	14879113	14879443	14885775	14885917	31915	47,30,38	0,1,0	67,24,44	3,2,0	298	74	0.0431271871395	0.90619251908	1.0,0.882,1.0	0.847,0.749,1.0	0.095
19842	ENSG00000172785	CBWD1	chr9	-	152033	152078	134978	135030	154708	154795	19842	32,22,31	0,2,5	30,39,21	0,0,3	119	74	0.0432718299969	0.907909853522	1.0,0.872,0.794	1.0,1.0,0.813	-0.049
53006	ENSG00000141376	BCAS3	chr17	+	60688931	60689046	60683981	60684036	60689685	60689761	53006	1,0,0	7,1,2	0,2,3	3,5,4	189	74	0.043257173817	0.907909853522	0.053,0.0,0.0	0.0,0.135,0.227	-0.103
549	ENSG00000095319	NUP188	chr9	+	128990152	128990226	128988046	128988186	128993196	128993230	549	39,9,13	0,0,5	24,11,12	0,0,0	148	74	0.0432914301558	0.907909853522	1.0,1.0,0.565	1.0,1.0,1.0	-0.145
48787	ENSG00000021762	OSBPL5	chr11	-	3120420	3120624	3119546	3119631	3121996	3122098	48787	19,10,5	2,0,2	6,3,4	0,0,1	278	74	0.0434027567949	0.908513000507	0.717,1.0,0.4	1.0,1.0,0.516	-0.133
5303	ENSG00000203995	ZYG11A	chr1	+	52877924	52877969	52877681	52877843	52885832	52885894	5303	7,0,0	0,1,1	4,1,1	2,1,0	119	74	0.0433616171488	0.908513000507	1.0,0.0,0.0	0.554,0.383,1.0	-0.312
53139	ENSG00000173226	IQCB1	chr3	-	121807343	121807443	121790072	121790215	121826050	121826180	53139	17,27,32	0,0,0	38,22,19	3,0,2	174	74	0.0433891861961	0.908513000507	1.0,1.0,1.0	0.843,1.0,0.802	0.118
26375	ENSG00000138303	ASCC1	chr10	-	72152868	72152988	72133056	72133181	72161537	72161556	26375	141,170,106	13,12,5	156,186,93	4,8,5	194	74	0.0434694332192	0.909332059928	0.805,0.844,0.89	0.937,0.899,0.876	-0.058
34745	ENSG00000131503	ANKHD1	chr5	+	140535361	140535538	140528183	140529796	140537337	140537589	34745	178,177,180	7,6,7	126,173,181	7,12,13	251	74	0.0435791568429	0.91105001101	0.882,0.897,0.883	0.841,0.81,0.804	0.069
52323	ENSG00000135837	CEP350	chr1	+	180052223	180052316	180048535	180048705	180052969	180053166	52323	1,3,2	14,5,10	0,0,0	4,4,5	167	74	0.0436081328353	0.911078775249	0.031,0.21,0.081	0.0,0.0,0.0	0.107
42556	ENSG00000145725	PPIP5K2	chr5	+	103187313	103187376	103186319	103186439	103190841	103190982	42556	3,0,1	0,1,0	7,0,1	0,2,1	137	74	0.0437228193983	0.912897070422	1.0,0.0,1.0	1.0,0.0,0.351	0.216
3272	ENSG00000105486	LIG1	chr19	-	48133980	48134066	48132981	48133097	48135679	48135779	3272	42,15,17	1,2,2	17,9,14	0,0,1	160	74	0.0438936762442	0.915399137002	0.951,0.776,0.797	1.0,1.0,0.866	-0.114
40029	ENSG00000047578	KIAA0556	chr16	+	27648603	27648735	27631064	27631162	27677728	27677996	40029	9,3,2	1,3,2	2,0,1	0,2,2	206	74	0.0438981167487	0.915399137002	0.764,0.264,0.264	1.0,0.0,0.152	0.047
45872	ENSG00000127314	RAP1B	chr12	+	68624507	68624873	68610907	68611043	68648698	68648757	45872	29,24,17	6,15,6	33,26,19	3,4,5	440	74	0.0439911485664	0.916759983698	0.448,0.212,0.323	0.649,0.522,0.39	-0.193
44721	ENSG00000148356	LRSAM1	chr9	+	127467739	127467830	127462251	127462373	127473800	127473931	44721	12,6,3	2,0,2	8,2,4	0,0,0	165	74	0.0440271648942	0.916931680226	0.729,1.0,0.402	1.0,1.0,1.0	-0.29
14822	ENSG00000163597	SNHG16	chr17	+	76558944	76559043	76557791	76557857	76561287	76561398	14822	180,250,87	28,56,23	148,214,114	14,33,19	173	74	0.0441245529513	0.917223862042	0.733,0.656,0.618	0.819,0.735,0.72	-0.089
41326	ENSG00000006611	USH1C	chr11	-	17523210	17523267	17522882	17522926	17523418	17523478	41326	24,5,7	2,0,3	11,5,4	2,0,0	131	74	0.0440818482334	0.917223862042	0.871,1.0,0.569	0.757,1.0,1.0	-0.106
44815	ENSG00000205763	RP9P	chr7	-	32918310	32918372	32916814	32917542	32921338	32921430	44815	34,72,32	0,5,0	45,53,43	4,0,8	136	74	0.0441195497899	0.917223862042	1.0,0.887,1.0	0.86,1.0,0.745	0.094
18045	ENSG00000214078	CPNE1	chr20	-	35632162	35632248	35631944	35632025	35632310	35632385	18045	53,19,30	3,1,1	32,24,14	1,0,0	160	74	0.0444295150274	0.920086757249	0.891,0.898,0.933	0.937,1.0,1.0	-0.072
18064	ENSG00000133816	MICAL2	chr11	+	12249183	12249246	12239435	12239585	12256784	12256971	18064	6,1,0	15,12,7	8,4,2	7,9,9	137	74	0.0443651610673	0.920086757249	0.178,0.043,0.0	0.382,0.194,0.107	-0.154
44244	ENSG00000139620	KANSL2	chr12	-	48679035	48679150	48671798	48671962	48679654	48679833	44244	206,184,138	4,1,1	178,233,153	6,5,3	189	74	0.0443494305047	0.920086757249	0.953,0.986,0.982	0.921,0.948,0.952	0.033
50964	ENSG00000178927	C17orf62	chr17	-	82447579	82447621	82446622	82446696	82449169	82449292	50964	40,11,6	5,2,1	28,3,6	2,1,0	116	74	0.0444112321398	0.920086757249	0.836,0.778,0.793	0.899,0.657,1.0	-0.05
53973	ENSG00000138600	SPPL2A	chr15	-	50730964	50731039	50726320	50726377	50736100	50736202	53973	59,28,49	0,2,4	53,39,31	0,0,2	149	74	0.0444058623483	0.920086757249	1.0,0.874,0.859	1.0,1.0,0.885	-0.051
6082	ENSG00000167220	HDHD2	chr18	-	47137234	47137296	47136338	47136449	47150377	47150476	6082	4,4,3	3,4,0	10,3,5	1,1,1	136	74	0.0444228546666	0.920086757249	0.42,0.352,1.0	0.845,0.62,0.731	-0.141
17183	ENSG00000198910	L1CAM	chrX	-	153865087	153865210	153864820	153864994	153865298	153865500	17183	83,51,42	6,0,0	30,13,31	0,0,0	197	74	0.0446465510147	0.921114155622	0.839,1.0,1.0	1.0,1.0,1.0	-0.054
20691	ENSG00000113360	DROSHA	chr5	-	31531449	31531525	31530797	31530924	31531989	31532074	20691	28,7,2	4,0,1	19,8,7	0,1,0	150	74	0.0445893143928	0.921114155622	0.775,1.0,0.497	1.0,0.798,1.0	-0.175
22183	ENSG00000142856	ITGB3BP	chr1	-	63490082	63490218	63454889	63454968	63508527	63508570	22183	1353,1141,790	52,117,37	1652,1296,972	37,72,57	210	74	0.0446420110464	0.921114155622	0.902,0.775,0.883	0.94,0.864,0.857	-0.034
30396	ENSG00000130707	ASS1	chr9	+	130450271	130450333	130444987	130444995	130452223	130452333	30396	17,15,21	16,12,8	9,9,19	4,0,6	136	74	0.0446318983605	0.921114155622	0.366,0.405,0.588	0.55,1.0,0.633	-0.275
39066	ENSG00000059378	PARP12	chr7	-	140046883	140047007	140034234	140034331	140054661	140054763	39066	56,31,21	2,1,1	58,36,20	0,1,0	198	74	0.0446449815709	0.921114155622	0.913,0.921,0.887	1.0,0.931,1.0	-0.07
52510	ENSG00000165915	SLC39A13	chr11	+	47413399	47413507	47412345	47412467	47413596	47413686	52510	7,5,5	2,0,2	10,3,1	2,0,0	182	74	0.0446138990737	0.921114155622	0.587,1.0,0.504	0.67,1.0,1.0	-0.193
40237	ENSG00000114209	PDCD10	chr3	-	167734213	167734350	167720061	167720273	167734805	167734836	40237	106,103,75	137,163,100	104,122,102	124,130,97	211	74	0.0447524696051	0.922722686861	0.213,0.181,0.208	0.227,0.248,0.269	-0.047
53349	ENSG00000198270	TMEM116	chr12	-	111937159	111937243	111933885	111934030	111938160	111938210	53349	31,21,21	0,2,3	22,27,13	0,0,1	158	74	0.0447873450959	0.922865331845	1.0,0.831,0.766	1.0,1.0,0.859	-0.087
24002	ENSG00000182718	ANXA2	chr15	-	60382341	60382441	60364428	60364523	60386027	60386086	24002	3313,3503,3173	4,57,60	3624,3822,2893	7,36,46	174	74	0.0448403831823	0.923185529353	0.997,0.963,0.957	0.995,0.978,0.964	-0.007
45856	ENSG00000127314	RAP1B	chr12	+	68624674	68624873	68610924	68611043	68648698	68648781	45856	28,21,17	6,15,6	33,25,17	3,4,5	273	74	0.0448588182091	0.923185529353	0.558,0.275,0.434	0.749,0.629,0.48	-0.197
26148	ENSG00000120438	TCP1	chr6	-	159785899	159786020	159785385	159785496	159787742	159787902	26148	442,465,210	1,2,9	378,411,205	0,1,1	195	74	0.0449372833674	0.924224127077	0.994,0.989,0.899	1.0,0.994,0.987	-0.033
10058	ENSG00000148308	GTF3C5	chr9	+	133054943	133054964	133054711	133054809	133056011	133056094	10058	10,9,13	42,40,51	15,10,10	18,31,27	95	74	0.0449785249038	0.924479099375	0.156,0.149,0.166	0.394,0.201,0.224	-0.116
30172	ENSG00000141127	PRPSAP2	chr17	+	18872582	18872649	18865801	18865952	18877697	18877870	30172	111,56,40	4,2,4	83,78,41	2,0,2	141	74	0.0450056925991	0.924479099375	0.936,0.936,0.84	0.956,1.0,0.915	-0.053
25388	ENSG00000183291	SEP15	chr1	-	86868052	86868102	86862446	86863605	86903280	86903448	25388	974,1000,779	4,18,60	1107,1119,877	3,18,39	124	74	0.0450834064473	0.925450479668	0.993,0.971,0.886	0.995,0.974,0.931	-0.017
25539	ENSG00000245937	LINC01184	chr5	-	128076946	128077093	128061143	128061244	128082734	128082881	25539	7,0,2	10,5,6	15,4,3	12,6,4	221	74	0.0451237672901	0.925450479668	0.19,0.0,0.1	0.295,0.182,0.201	-0.129
26723	ENSG00000102078	SLC25A14	chrX	+	130340106	130340344	130339887	130339976	130345181	130345275	26723	3,5,6	1,2,1	3,1,4	1,1,0	312	74	0.0451370879208	0.925450479668	0.416,0.372,0.587	0.416,0.192,1.0	-0.078
109	ENSG00000082898	XPO1	chr2	-	61502248	61502310	61499764	61499894	61522610	61522683	109	302,131,135	4,13,17	286,199,133	1,11,9	136	74	0.0452147892833	0.92646815285	0.976,0.846,0.812	0.994,0.908,0.889	-0.052
49815	ENSG00000100852	ARHGAP5	chr14	+	32117139	32117287	32090501	32094386	32146262	32146340	49815	188,297,440	3,7,15	178,438,369	2,3,9	222	74	0.0453007623371	0.927653948355	0.954,0.934,0.907	0.967,0.98,0.932	-0.028
19820	ENSG00000173041	ZNF680	chr7	-	64543706	64543802	64519883	64522500	64562924	64563022	19820	31,29,37	2,3,1	38,34,29	5,5,4	170	74	0.0454531526618	0.930197501157	0.871,0.808,0.942	0.768,0.747,0.759	0.116
6573	ENSG00000103671	TRIP4	chr15	+	64393340	64393434	64387861	64388048	64393945	64394026	6573	1,2,0	0,3,1	1,1,0	0,0,4	168	74	0.0455707704934	0.932026724899	1.0,0.227,0.0	1.0,1.0,0.0	-0.258
5437	ENSG00000249859	PVT1	chr8	+	128070159	128070272	127989161	127989291	128096520	128096578	5437	23,29,17	0,5,0	27,18,9	0,0,0	187	74	0.0456672899768	0.93342244095	1.0,0.697,1.0	1.0,1.0,1.0	-0.101
36771	ENSG00000131069	ACSS2	chr20	+	34926104	34926281	34925697	34925766	34926876	34926951	36771	71,318,404	2,11,22	59,217,356	1,4,11	251	74	0.0458537782704	0.936074966423	0.913,0.895,0.844	0.946,0.941,0.905	-0.047
53800	ENSG00000095794	CREM	chr10	+	35201450	35201486	35179133	35179276	35206894	35207051	53800	41,9,16	62,38,55	27,1,6	51,39,46	110	74	0.045830935551	0.936074966423	0.308,0.137,0.164	0.263,0.017,0.081	0.083
11665	ENSG00000094914	AAAS	chr12	-	53315334	53315426	53315093	53315140	53315726	53315782	11665	155,40,41	2,2,2	100,59,44	0,0,1	166	74	0.0459138007619	0.936221295041	0.972,0.899,0.901	1.0,1.0,0.951	-0.06
13158	ENSG00000187079	TEAD1	chr11	+	12901939	12902113	12862249	12862314	12924911	12925052	13158	88,57,42	2,0,9	101,83,29	0,0,4	248	74	0.0459176696962	0.936221295041	0.929,1.0,0.582	1.0,1.0,0.684	-0.058
12425	ENSG00000008130	NADK	chr1	-	1755373	1755476	1754543	1754698	1756257	1756343	12425	112,49,43	3,1,4	65,30,58	0,2,1	177	74	0.046021205958	0.9366507433	0.94,0.953,0.818	1.0,0.862,0.96	-0.037
43658	ENSG00000064102	ASUN	chr12	-	26914407	26914578	26913973	26914128	26916001	26916180	43658	830,1434,1330	8,20,16	703,1462,1097	20,19,21	245	74	0.0460238565778	0.9366507433	0.969,0.956,0.962	0.914,0.959,0.94	0.025
51870	ENSG00000151287	TEX30	chr13	-	102770011	102770086	102769310	102769541	102773681	102773811	51870	60,10,6	18,16,8	75,15,15	1,8,11	149	74	0.0459781486615	0.9366507433	0.623,0.237,0.271	0.974,0.482,0.404	-0.243
44360	ENSG00000147799	ARHGAP39	chr8	-	144537720	144537813	144534128	144534202	144545248	144545810	44360	14,3,3	4,2,6	15,6,5	0,4,1	167	74	0.0460726264334	0.937065556726	0.608,0.399,0.181	1.0,0.399,0.689	-0.3
33835	ENSG00000140463	BBS4	chr15	+	72727939	72727994	72724527	72724655	72731304	72731457	33835	44,11,12	4,5,2	53,25,14	2,4,0	129	74	0.0461192931103	0.937437109342	0.863,0.558,0.775	0.938,0.782,1.0	-0.175
11642	ENSG00000114520	SNX4	chr3	-	125489407	125489463	125480246	125480319	125497340	125497388	11642	314,130,55	5,3,4	424,211,87	2,4,1	130	74	0.0463078422047	0.937485746596	0.973,0.961,0.887	0.992,0.968,0.98	-0.04
20523	ENSG00000106077	ABHD11	chr7	-	73737875	73738142	73737645	73737735	73738327	73738383	20523	14,3,1	5,0,0	6,1,2	0,0,1	341	74	0.0463001399915	0.937485746596	0.378,1.0,1.0	1.0,1.0,0.303	0.025
24227	ENSG00000164253	WDR41	chr5	-	77438239	77438361	77430932	77433287	77440812	77440997	24227	115,201,185	2,3,10	141,218,158	1,0,6	196	74	0.0463469289477	0.937485746596	0.956,0.962,0.875	0.982,1.0,0.909	-0.033
27093	ENSG00000100038	TOP3B	chr22	-	21968618	21968775	21967602	21967716	21971876	21971951	27093	64,72,113	0,0,2	46,92,82	0,0,6	231	74	0.0463567302424	0.937485746596	1.0,1.0,0.948	1.0,1.0,0.814	0.045
28298	ENSG00000224699	LAMTOR5-AS1	chr1	+	110413320	110413410	110412172	110412293	110416008	110416186	28298	2,4,2	4,4,3	6,7,4	3,2,3	164	74	0.046311165546	0.937485746596	0.184,0.311,0.231	0.474,0.612,0.376	-0.245
30258	ENSG00000099968	BCL2L13	chr22	+	17696140	17696210	17683213	17683321	17702242	17702386	30258	65,37,29	3,1,3	53,40,32	4,7,4	144	74	0.046414930942	0.937485746596	0.918,0.95,0.832	0.872,0.746,0.804	0.093
30906	ENSG00000228106	RP11-452F19.3	chr1	+	222827427	222827601	222815046	222815078	222835118	222835215	30906	27,19,25	5,5,3	39,29,39	4,2,2	248	74	0.0461862467276	0.937485746596	0.617,0.531,0.713	0.744,0.812,0.853	-0.183
34575	ENSG00000029725	RABEP1	chr17	+	5380363	5380462	5378176	5378232	5383121	5385812	34575	66,73,56	0,4,2	52,57,43	1,0,0	173	74	0.0464436192077	0.937485746596	1.0,0.886,0.923	0.957,1.0,1.0	-0.049
47125	ENSG00000153774	CFDP1	chr16	-	75301756	75301905	75293907	75294042	75305023	75305438	47125	14,18,18	184,427,447	17,21,26	162,383,343	223	74	0.0463753418338	0.937485746596	0.025,0.014,0.013	0.034,0.018,0.025	-0.008
47326	ENSG00000183765	CHEK2	chr22	-	28719394	28719485	28711908	28712017	28724976	28725124	47326	181,185,155	5,8,4	144,225,143	1,4,3	165	74	0.0464702669192	0.937485746596	0.942,0.912,0.946	0.985,0.962,0.955	-0.034
51335	ENSG00000143353	LYPLAL1	chr1	+	219193129	219193251	219179146	219179246	219210531	219210647	51335	136,133,112	7,2,4	164,127,105	5,1,0	196	74	0.0464908866155	0.937485746596	0.88,0.962,0.914	0.925,0.98,1.0	-0.05
593	ENSG00000204576	PRR3	chr6	+	30561327	30561508	30557313	30557450	30561833	30562124	593	15,10,10	6,0,1	14,21,4	0,3,0	255	74	0.0464483432396	0.937485746596	0.42,1.0,0.744	1.0,0.67,1.0	-0.169
6839	ENSG00000228439	TSTD3	chr6	+	99531362	99531536	99526063	99526109	99531631	99531918	6839	18,18,15	5,0,0	30,20,13	1,0,1	248	74	0.0463895010912	0.937485746596	0.518,1.0,1.0	0.9,1.0,0.795	-0.059
44250	ENSG00000139620	KANSL2	chr12	-	48679035	48679238	48671798	48671962	48679654	48679833	44250	134,127,94	4,1,1	114,163,103	6,5,3	277	74	0.0465634622924	0.938376001387	0.899,0.971,0.962	0.835,0.897,0.902	0.066
34173	ENSG00000151876	FBXO4	chr5	+	41928517	41928691	41927012	41927248	41929696	41929917	34173	7,5,5	28,6,2	2,4,3	23,10,10	248	74	0.0466759004167	0.940068012663	0.069,0.199,0.427	0.025,0.107,0.082	0.16
21864	ENSG00000043143	JADE2	chr5	+	134576767	134577038	134573756	134573762	134578496	134579475	21864	56,63,51	1,0,4	37,50,24	1,4,4	345	74	0.0468166762453	0.941101456832	0.923,1.0,0.732	0.888,0.728,0.563	0.159
23969	ENSG00000204599	TRIM39	chr6	+	30340271	30340361	30339907	30339930	30340504	30340620	23969	2,1,0	4,12,12	3,2,1	6,5,7	164	74	0.0468681280839	0.941101456832	0.184,0.036,0.0	0.184,0.153,0.061	-0.059
33829	ENSG00000140463	BBS4	chr15	+	72722793	72722847	72716777	72716850	72724527	72724655	33829	125,37,29	0,3,0	125,66,30	0,4,4	128	74	0.0468697605281	0.941101456832	1.0,0.877,1.0	1.0,0.905,0.813	0.053
49820	ENSG00000187118	CMC1	chr3	+	28263290	28263380	28241594	28241812	28316332	28316423	49820	152,123,98	9,23,15	169,96,89	1,11,11	164	74	0.0467690783809	0.941101456832	0.884,0.707,0.747	0.987,0.797,0.785	-0.077
51639	ENSG00000073417	PDE8A	chr15	+	85091043	85091181	85083555	85083644	85097947	85098036	51639	39,12,10	1,1,1	36,20,12	1,2,4	212	74	0.0468060458731	0.941101456832	0.932,0.807,0.777	0.926,0.777,0.512	0.1
25384	ENSG00000139112	GABARAPL1	chr12	+	10213835	10214187	10212892	10213219	10220439	10220558	25384	85,41,30	2,4,1	78,45,26	2,1,0	426	74	0.0469288608109	0.941143192812	0.881,0.64,0.839	0.871,0.887,1.0	-0.133
8425	ENSG00000135549	PKIB	chr6	+	122675077	122675144	122633282	122633367	122717786	122717963	8425	28,14,16	0,3,6	29,20,20	0,1,3	141	74	0.0469283962678	0.941143192812	1.0,0.71,0.583	1.0,0.913,0.778	-0.133
26788	ENSG00000132589	FLOT2	chr17	-	28885856	28885947	28883107	28883231	28888944	28889026	26788	6,1,2	5,5,3	6,4,6	2,2,4	165	74	0.0470553672274	0.943107269081	0.35,0.082,0.23	0.574,0.473,0.402	-0.262
39981	ENSG00000205726	ITSN1	chr21	+	33767712	33767828	33765874	33766012	33772060	33772323	39981	99,49,35	5,0,1	107,62,34	0,0,2	190	74	0.0470888739471	0.943206146234	0.885,1.0,0.932	1.0,1.0,0.869	-0.017
11522	ENSG00000131116	ZNF428	chr19	-	43608504	43608603	43607627	43608107	43614228	43614434	11522	9,2,0	34,28,20	0,1,2	22,10,7	173	74	0.0472215942917	0.943249463062	0.102,0.03,0.0	0.0,0.041,0.109	-0.006
12541	ENSG00000223414	LINC00473	chr6	-	165949254	165949619	165940588	165940766	165987528	165987914	12541	288,261,245	4,1,2	186,164,181	11,0,2	439	74	0.0472021905105	0.943249463062	0.924,0.978,0.954	0.74,1.0,0.938	0.059
18198	ENSG00000154710	RABGEF1	chr7	+	66783674	66783841	66775226	66775393	66795510	66795592	18198	232,142,134	2,4,2	172,157,137	0,1,2	241	74	0.0472165572786	0.943249463062	0.973,0.916,0.954	1.0,0.98,0.955	-0.031
316	ENSG00000223745	RP4-717I23.3	chr1	-	93339155	93339274	93325768	93325895	93339356	93339536	316	6,10,9	5,0,2	5,6,10	8,4,6	193	74	0.0473196337725	0.943249463062	0.315,1.0,0.633	0.193,0.365,0.39	0.333
32935	ENSG00000069869	NEDD4	chr15	-	55872414	55872476	55869578	55869681	55873957	55874008	32935	32,13,23	1,2,2	20,18,20	0,0,1	136	74	0.0473094507673	0.943249463062	0.946,0.78,0.862	1.0,1.0,0.916	-0.109
45859	ENSG00000127314	RAP1B	chr12	+	68624670	68624873	68610907	68611043	68648698	68648781	45859	28,22,17	6,15,6	33,25,17	3,4,5	277	74	0.0471744213499	0.943249463062	0.555,0.282,0.431	0.746,0.625,0.476	-0.193
4760	ENSG00000114062	UBE3A	chr15	-	25407066	25407262	25405460	25405502	25409087	25409207	4760	28,20,4	9,3,0	26,14,6	19,7,2	270	74	0.0472540526212	0.943249463062	0.46,0.646,1.0	0.273,0.354,0.451	0.343
5336	ENSG00000102103	PQBP1	chrX	+	48902232	48902517	48901929	48902042	48902731	48902795	5336	755,651,584	7,5,5	539,439,429	2,2,2	359	74	0.047282390134	0.943249463062	0.957,0.964,0.96	0.982,0.978,0.978	-0.019
7823	ENSG00000186522	SEPT10	chr2	-	109593050	109593119	109585720	109585838	109613797	109614093	7823	30,22,15	0,3,2	24,13,10	0,0,1	143	74	0.0473869990977	0.944022233081	1.0,0.791,0.795	1.0,1.0,0.838	-0.084
21874	ENSG00000152795	HNRNPDL	chr4	-	82425562	82425667	82424628	82424883	82426036	82426129	21874	149,571,351	701,729,1075	86,328,227	746,590,831	179	74	0.0474258611861	0.944226584893	0.081,0.245,0.119	0.045,0.187,0.101	0.037
14328	ENSG00000108448	TRIM16L	chr17	+	18731069	18731235	18727524	18727758	18732038	18732134	14328	123,65,70	7,0,1	102,52,66	3,0,0	240	74	0.0475752535611	0.944514523496	0.844,1.0,0.956	0.913,1.0,1.0	-0.038
17435	ENSG00000136068	FLNB	chr3	+	58111790	58111881	58110009	58110170	58112148	58112318	17435	121,30,23	2,0,4	54,55,36	0,0,0	165	74	0.0475037317667	0.944514523496	0.964,1.0,0.721	1.0,1.0,1.0	-0.105
21344	ENSG00000144524	COPS7B	chr2	+	231790946	231791173	231788554	231788732	231791732	231791808	21344	11,10,22	32,18,12	7,7,8	17,25,20	301	74	0.0476097331197	0.944514523496	0.078,0.12,0.311	0.092,0.064,0.09	0.088
22278	ENSG00000020922	MRE11A	chr11	-	94476288	94476403	94471573	94471759	94478734	94478876	22278	133,108,70	0,0,2	169,198,79	0,5,3	189	74	0.0475572136649	0.944514523496	1.0,1.0,0.932	1.0,0.939,0.912	0.027
44553	ENSG00000067365	METTL22	chr16	+	8644556	8644725	8642462	8642565	8646107	8646222	44553	36,16,18	6,3,3	29,9,13	0,0,4	243	74	0.0475858516738	0.944514523496	0.646,0.619,0.646	1.0,1.0,0.497	-0.195
49014	ENSG00000007341	ST7L	chr1	-	112616812	112616895	112610840	112611003	112618908	112619418	49014	63,138,119	1,4,3	70,126,89	0,1,2	157	74	0.0476376412571	0.944514523496	0.967,0.942,0.949	1.0,0.983,0.954	-0.026
50701	ENSG00000105053	VRK3	chr19	-	49995190	49995275	49994813	49994919	50000789	50000854	50701	15,8,10	0,1,3	9,12,6	1,7,2	159	74	0.0476406144084	0.944514523496	1.0,0.788,0.608	0.807,0.444,0.583	0.187
15996	ENSG00000125454	SLC25A19	chr17	-	75288387	75288461	75286632	75286802	75289353	75289386	15996	50,35,11	3,5,2	42,22,23	2,2,0	148	74	0.0477431902852	0.945835012123	0.893,0.778,0.733	0.913,0.846,1.0	-0.118
24440	ENSG00000134717	BTF3L4	chr1	+	52083339	52083541	52064824	52064938	52086111	52086610	24440	595,456,267	121,120,94	672,504,351	112,100,83	276	74	0.0477645248473	0.945835012123	0.569,0.505,0.432	0.617,0.575,0.531	-0.072
35782	ENSG00000171988	JMJD1C	chr10	-	63215552	63215696	63215262	63215455	63217206	63217331	35782	14,7,8	2,2,0	8,21,8	0,0,0	218	74	0.0478026815686	0.945854942795	0.704,0.543,1.0	1.0,1.0,1.0	-0.251
6417	ENSG00000129351	ILF3	chr19	+	10688549	10688678	10685927	10687708	10689178	10689492	6417	299,285,170	2,0,0	139,185,169	5,3,0	203	74	0.0478228385194	0.945854942795	0.982,1.0,1.0	0.91,0.957,1.0	0.038
10173	ENSG00000114391	RPL24	chr3	-	101682428	101682492	101681091	101681215	101682770	101682907	10173	8590,14694,12703	79,149,151	10466,14754,12343	91,78,144	138	74	0.047934113185	0.946921051009	0.983,0.981,0.978	0.984,0.99,0.979	-0.004
37674	ENSG00000119777	TMEM214	chr2	+	27037814	27037892	27037560	27037702	27038145	27038237	37674	13,5,7	58,41,65	5,3,2	35,45,46	152	74	0.0479057351641	0.946921051009	0.098,0.056,0.05	0.065,0.031,0.021	0.029
28088	ENSG00000278535	DHRS11	chr17	+	36599670	36599763	36598920	36599050	36599971	36599985	28088	47,32,18	2,3,2	36,31,10	3,0,0	167	74	0.0482179680091	0.951958806208	0.912,0.825,0.8	0.842,1.0,1.0	-0.102
7069	ENSG00000164713	BRI3	chr7	+	98282831	98283010	98282350	98282453	98291110	98291545	7069	5,4,4	88,140,99	2,8,6	50,52,73	253	74	0.048302683945	0.953061325179	0.016,0.008,0.012	0.012,0.043,0.023	-0.014
18308	ENSG00000121931	LRIF1	chr1	-	110951287	110952815	110949850	110950123	110963620	110964079	18308	75,63,85	12,9,11	119,64,86	5,9,4	1602	74	0.0483684182315	0.953218797506	0.224,0.244,0.263	0.524,0.247,0.498	-0.179
49448	ENSG00000149100	EIF3M	chr11	+	32587011	32587144	32583831	32583929	32589546	32589641	49448	400,446,244	21,8,1	368,378,230	34,7,7	207	74	0.0483626882877	0.953218797506	0.872,0.952,0.989	0.795,0.951,0.922	0.048
10095	ENSG00000137210	TMEM14B	chr6	+	10755141	10755232	10751132	10751234	10756466	10756981	10095	1288,665,849	11,8,5	1360,677,797	2,0,4	165	74	0.0484292826063	0.953493394446	0.981,0.974,0.987	0.997,1.0,0.989	-0.015
32132	ENSG00000163681	SLMAP	chr3	+	57864806	57864857	57864547	57864716	57871635	57871698	32132	20,7,15	3,0,4	11,8,9	2,0,1	125	74	0.0484401218566	0.953493394446	0.798,1.0,0.689	0.765,1.0,0.842	-0.04
9512	ENSG00000061273	HDAC7	chr12	-	47784694	47784801	47784078	47784217	47785386	47785471	9512	3,7,6	39,26,26	1,2,3	28,14,30	181	74	0.0485099870874	0.954299567196	0.03,0.099,0.086	0.014,0.055,0.039	0.036
3764	ENSG00000156876	SASS6	chr1	-	100122379	100122484	100121377	100121549	100125881	100125942	3764	27,33,25	0,3,2	28,40,23	0,2,0	179	74	0.048607885141	0.9556559193	1.0,0.82,0.838	1.0,0.892,1.0	-0.078
24218	ENSG00000164253	WDR41	chr5	-	77436260	77436394	77432812	77433287	77440812	77440997	24218	217,329,332	2,3,10	184,380,334	1,0,6	208	74	0.0490168401291	0.963122555156	0.975,0.975,0.922	0.985,1.0,0.952	-0.022
20505	ENSG00000025434	NR1H3	chr11	+	47259100	47259259	47257970	47258129	47259790	47259979	20505	23,11,7	5,1,2	20,8,4	1,2,0	233	74	0.0490889342949	0.963867714133	0.594,0.777,0.526	0.864,0.56,1.0	-0.176
33504	ENSG00000141759	TXNL4A	chr18	-	79977597	79977701	79973512	79973856	79988239	79988536	33504	515,649,679	25,20,3	584,498,574	13,7,7	178	74	0.0491131625317	0.963867714133	0.895,0.931,0.989	0.949,0.967,0.972	-0.024
40067	ENSG00000163684	RPP14	chr3	+	58310308	58310406	58306274	58306417	58310506	58310591	40067	30,18,10	7,4,4	23,15,7	1,3,1	172	74	0.049259237509	0.966160089229	0.648,0.659,0.518	0.908,0.683,0.751	-0.172
30712	ENSG00000122483	CCDC18	chr1	+	93212100	93212261	93207106	93207398	93214745	93214966	30712	58,33,27	1,0,4	66,56,21	0,0,0	235	74	0.0494401672347	0.968557816271	0.948,1.0,0.68	1.0,1.0,1.0	-0.124
49474	ENSG00000142227	EMP3	chr19	+	48326829	48326922	48325607	48325610	48327520	48327623	49474	384,333,365	5,6,4	360,224,322	2,2,2	167	74	0.049428619658	0.968557816271	0.971,0.961,0.976	0.988,0.98,0.986	-0.015
19400	ENSG00000115825	PRKD3	chr2	-	37259582	37259681	37256661	37256929	37260222	37260384	19400	46,69,83	0,3,3	36,81,76	1,0,0	173	74	0.049474941662	0.968664189954	1.0,0.908,0.922	0.939,1.0,1.0	-0.036
36345	ENSG00000133612	AGAP3	chr7	+	151120519	151120745	151119986	151120145	151123793	151123850	36345	10,3,2	18,11,5	5,2,4	1,3,1	300	74	0.049583732393	0.970218735206	0.121,0.063,0.09	0.552,0.141,0.497	-0.305
11794	ENSG00000087586	AURKA	chr20	-	56388311	56388506	56388155	56388202	56390555	56390665	11794	16,15,24	8,3,3	5,17,16	12,5,8	269	74	0.0498098575038	0.970565698238	0.355,0.579,0.688	0.103,0.483,0.355	0.227
12152	ENSG00000196678	ERI2	chr16	-	20805714	20805945	20803602	20803670	20806407	20806676	12152	25,36,19	3,1,0	27,41,17	5,2,3	305	74	0.0497167451456	0.970565698238	0.669,0.897,1.0	0.567,0.833,0.579	0.196
16154	ENSG00000127989	MTERF1	chr7	-	91876877	91876978	91873321	91874764	91880054	91880113	16154	8,1,1	19,11,14	2,2,0	21,17,11	175	74	0.0496965039213	0.970565698238	0.151,0.037,0.029	0.039,0.047,0.0	0.044
19473	ENSG00000169764	UGP2	chr2	+	63842058	63842204	63840953	63841232	63856305	63856433	19473	427,228,434	103,93,77	459,420,422	79,76,77	220	74	0.0498366815666	0.970565698238	0.582,0.452,0.655	0.662,0.65,0.648	-0.09
21768	ENSG00000111321	LTBR	chr12	+	6388397	6388505	6386346	6386444	6388799	6388825	21768	431,300,283	37,36,51	222,184,230	22,11,21	182	74	0.0497551020085	0.970565698238	0.826,0.772,0.693	0.804,0.872,0.817	-0.067
22470	ENSG00000153094	BCL2L11	chr2	+	111161418	111161550	111150043	111150147	111164132	111164231	22470	2,0,0	10,12,12	2,1,2	6,3,12	206	74	0.0496681534633	0.970565698238	0.067,0.0,0.0	0.107,0.107,0.056	-0.068
49747	ENSG00000106771	TMEM245	chr9	-	109090921	109091155	109087172	109087342	109093474	109093591	49747	260,124,84	7,0,0	161,139,75	0,0,0	308	74	0.0498340295692	0.970565698238	0.899,1.0,1.0	1.0,1.0,1.0	-0.034
7667	ENSG00000124140	SLC12A5	chr20	+	46022929	46023071	46021838	46021886	46023368	46023589	7667	2,5,3	0,1,2	2,3,7	1,0,3	216	74	0.0497781072932	0.970565698238	1.0,0.631,0.339	0.407,1.0,0.444	0.04
17715	ENSG00000153310	FAM49B	chr8	-	129879388	129879471	129871374	129871496	129880375	129880458	17715	111,83,82	3,3,1	172,108,70	1,1,0	157	74	0.0498777940815	0.970793621834	0.946,0.929,0.975	0.988,0.981,1.0	-0.04
51524	ENSG00000167323	STIM1	chr11	+	4084672	4084765	4083262	4083498	4086476	4086543	51524	5,0,2	28,9,18	0,0,0	11,6,16	167	74	0.0499658536053	0.97193448881	0.073,0.0,0.047	0.0,0.0,0.0	0.04
43057	ENSG00000123124	WWP1	chr8	+	86440625	86440733	86438584	86438673	86442618	86442778	43057	2,7,5	69,76,75	0,1,1	71,79,56	182	74	0.050073243005	0.973449794815	0.012,0.036,0.026	0.0,0.005,0.007	0.021
13686	ENSG00000141219	C17orf80	chr17	+	73242243	73242351	73235475	73236995	73242895	73243003	13686	22,16,11	18,6,6	41,15,20	12,6,4	182	74	0.0501600598074	0.974544440182	0.332,0.52,0.427	0.581,0.504,0.67	-0.159
40861	ENSG00000114021	NIT2	chr3	+	100346180	100346255	100341072	100341161	100348802	100348881	40861	296,298,248	1,0,1	335,271,240	7,5,0	149	74	0.0501885958288	0.974544440182	0.993,1.0,0.992	0.96,0.964,1.0	0.02
14144	ENSG00000241058	NSUN6	chr10	-	18648489	18648645	18616183	18616293	18651128	18651622	14144	20,5,4	0,4,0	24,9,12	0,0,0	230	74	0.0502922432867	0.975982922336	1.0,0.287,1.0	1.0,1.0,1.0	-0.238
240	ENSG00000099875	MKNK2	chr19	-	2046366	2046468	2043502	2043582	2050800	2050947	240	25,40,35	0,0,8	17,17,38	0,2,1	176	74	0.0503343812552	0.976226748081	1.0,1.0,0.648	1.0,0.781,0.941	-0.025
15134	ENSG00000039560	RAI14	chr5	+	34813573	34813660	34812179	34812208	34814582	34814669	15134	57,26,10	0,1,0	36,41,15	2,1,1	161	74	0.0503751627741	0.976443994817	1.0,0.923,1.0	0.892,0.95,0.873	0.069
21638	ENSG00000066933	MYO9A	chr15	-	72019038	72019095	72010377	72010447	72020917	72021017	21638	4,0,1	3,2,2	2,0,0	2,2,3	131	74	0.0504202977231	0.976745321502	0.43,0.0,0.22	0.361,0.0,0.0	0.096
53572	ENSG00000169016	E2F6	chr2	-	11455341	11455474	11453581	11453798	11457178	11457233	53572	12,0,0	1,7,1	7,5,4	5,2,1	207	74	0.0504709284675	0.977152697192	0.811,0.0,0.0	0.334,0.472,0.588	-0.194
34036	ENSG00000134248	LAMTOR5	chr1	-	110407032	110407128	110406317	110406379	110407585	110407668	34036	75,115,106	217,432,316	86,137,104	245,300,277	170	74	0.0505269572499	0.977664043857	0.131,0.104,0.127	0.133,0.166,0.14	-0.026
17483	ENSG00000142230	SAE1	chr19	+	47180145	47180303	47169817	47169923	47203670	47203740	17483	9,6,0	20,18,19	16,4,6	15,9,22	232	74	0.0506492426846	0.978882611838	0.126,0.096,0.0	0.254,0.124,0.08	-0.079
41447	ENSG00000155957	TMBIM4	chr12	-	66138723	66138734	66137919	66138166	66145840	66145958	41447	13,14,12	2,1,1	26,7,12	1,0,0	85	74	0.0506263390685	0.978882611838	0.85,0.924,0.913	0.958,1.0,1.0	-0.09
27216	ENSG00000077147	TM9SF3	chr10	-	96559658	96559736	96553023	96553059	96561977	96562138	27216	99,116,67	4,7,9	88,105,58	0,5,4	152	74	0.050804937398	0.979597537096	0.923,0.89,0.784	1.0,0.911,0.876	-0.063
41973	ENSG00000171824	EXOSC10	chr1	-	11077364	11077443	11076841	11076948	11077600	11077651	41973	95,24,29	2,1,2	53,31,35	0,1,0	153	74	0.050789475268	0.979597537096	0.958,0.921,0.875	1.0,0.937,1.0	-0.061
45668	ENSG00000139324	TMTC3	chr12	+	88174606	88174727	88172596	88172745	88176207	88176319	45668	67,15,13	1,4,0	60,24,14	0,1,0	195	74	0.0507408055304	0.979597537096	0.962,0.587,1.0	1.0,0.901,1.0	-0.117
6534	ENSG00000104047	DTWD1	chr15	+	49632158	49632302	49625112	49625431	49634535	49634794	6534	427,309,280	0,2,2	498,383,287	5,4,3	218	74	0.050795819602	0.979597537096	1.0,0.981,0.979	0.971,0.97,0.97	0.016
11221	ENSG00000116830	TTF2	chr1	+	117086416	117086522	117081827	117081947	117088800	117088982	11221	58,34,15	0,0,0	35,39,18	0,2,3	180	74	0.050947300059	0.981769045504	1.0,1.0,1.0	1.0,0.889,0.712	0.133
5338	ENSG00000102103	PQBP1	chrX	+	48902218	48902517	48901929	48902042	48902731	48902795	5338	563,494,408	7,5,5	385,310,327	2,2,2	373	74	0.0509918392184	0.982054033022	0.941,0.951,0.942	0.974,0.969,0.97	-0.026
29321	ENSG00000148700	ADD3	chr10	+	110116258	110116410	110112776	110112915	110117341	110117359	29321	429,246,186	1,0,0	355,330,220	3,5,2	226	74	0.0511254403413	0.984052936249	0.993,1.0,1.0	0.975,0.956,0.973	0.03
2107	ENSG00000243678	NME1-NME2	chr17	+	51169936	51170049	51168241	51168343	51171486	51171744	2107	16217,15295,13227	62,79,48	12893,9764,10782	80,54,51	187	74	0.0511583800497	0.984113126714	0.99,0.987,0.991	0.985,0.986,0.988	0.003
52431	ENSG00000070081	NUCB2	chr11	+	17291239	17291365	17286633	17286713	17295323	17295441	52431	15,8,12	8,10,4	12,5,10	7,17,19	200	74	0.0512798784816	0.985875823342	0.41,0.228,0.526	0.388,0.098,0.163	0.172
16564	ENSG00000196922	ZNF252P	chr8	-	144996506	144996607	144994478	144994592	144999602	144999769	16564	16,5,4	2,1,1	16,6,6	1,0,1	175	74	0.0513745742919	0.987121476936	0.772,0.679,0.628	0.871,1.0,0.717	-0.17
54881	ENSG00000143507	DUSP10	chr1	-	221738933	221739787	221706094	221706466	221741980	221742176	54881	57,51,76	0,3,1	38,52,56	5,1,3	928	74	0.0515203243314	0.989346076893	1.0,0.575,0.858	0.377,0.806,0.598	0.217
46697	ENSG00000151689	INPP1	chr2	+	190362626	190362687	190360038	190360306	190366694	190366858	46697	54,24,11	1,6,9	41,40,11	0,3,3	135	74	0.0515968609429	0.989664369393	0.967,0.687,0.401	1.0,0.88,0.668	-0.164
5174	ENSG00000169762	TAPT1	chr4	-	16170652	16170729	16166632	16166793	16174203	16174272	5174	16,23,12	0,1,5	14,13,17	0,3,0	151	74	0.0515799106506	0.989664369393	1.0,0.919,0.54	1.0,0.68,1.0	-0.074
10447	ENSG00000104093	DMXL2	chr15	-	51465565	51465651	51464674	51464876	51466183	51466311	10447	39,19,21	2,0,3	39,43,17	0,0,0	160	74	0.0518391329106	0.99088548975	0.9,1.0,0.764	1.0,1.0,1.0	-0.112
34126	ENSG00000120159	CAAP1	chr9	-	26886103	26886188	26884809	26884885	26887312	26887513	34126	148,119,100	7,12,14	160,169,118	2,7,13	159	74	0.0518896732655	0.99088548975	0.908,0.822,0.769	0.974,0.918,0.809	-0.067
36618	ENSG00000204954	C12orf73	chr12	-	103956630	103956748	103953413	103953534	103965515	103965708	36618	45,44,29	0,2,3	40,18,41	0,3,9	192	74	0.0518991947766	0.99088548975	1.0,0.895,0.788	1.0,0.698,0.637	0.116
44883	ENSG00000166526	ZNF3	chr7	-	100077302	100077433	100075229	100075630	100081634	100081739	44883	30,6,3	4,6,11	19,12,3	1,0,5	205	74	0.0518161792805	0.99088548975	0.73,0.265,0.09	0.873,1.0,0.178	-0.322
46033	ENSG00000178852	EFCAB13	chr17	+	47361377	47361521	47345015	47345098	47370436	47370508	46033	13,14,11	0,0,0	14,11,8	0,2,2	218	74	0.0517703939967	0.99088548975	1.0,1.0,1.0	1.0,0.651,0.576	0.258
47765	ENSG00000121775	TMEM39B	chr1	+	32077163	32077318	32075602	32075822	32091674	32092011	47765	9,1,4	0,1,1	7,0,8	0,1,3	229	74	0.0517145578933	0.99088548975	1.0,0.244,0.564	1.0,0.0,0.463	0.115
50683	ENSG00000112739	PRPF4B	chr6	+	4061654	4061700	4060412	4061147	4062212	4062299	50683	20,17,28	3,4,9	21,20,36	0,5,3	120	74	0.0519006668215	0.99088548975	0.804,0.724,0.657	1.0,0.712,0.881	-0.136
890	ENSG00000010219	DYRK4	chr12	+	4607326	4607387	4604913	4605086	4610154	4610284	890	2,3,3	19,28,15	7,5,5	14,26,19	135	74	0.0517466949916	0.99088548975	0.055,0.055,0.099	0.215,0.095,0.126	-0.076
20396	ENSG00000056972	TRAF3IP2	chr6	-	111601195	111601306	111591257	111592094	111605775	111606278	20396	1,0,1	17,11,16	5,1,0	8,7,14	185	74	0.05195198441	0.990931480032	0.023,0.0,0.024	0.2,0.054,0.0	-0.069
7525	ENSG00000185246	PRPF39	chr14	+	45096423	45096492	45096102	45096228	45096595	45096758	7525	8,4,10	1,3,0	6,6,8	4,5,2	143	74	0.0519631139635	0.990931480032	0.805,0.408,1.0	0.437,0.383,0.674	0.24
19394	ENSG00000136643	RPS6KC1	chr1	+	213072869	213072986	213071005	213071041	213077695	213077816	19394	4,2,0	10,11,6	2,0,0	15,6,4	191	74	0.0521026031073	0.991139999602	0.134,0.066,0.0	0.049,0.0,0.0	0.05
35356	ENSG00000197622	CDC42SE1	chr1	-	151056655	151056786	151055676	151055993	151059478	151059773	35356	13,3,2	29,11,16	2,3,2	23,11,14	205	74	0.0521241756834	0.991139999602	0.139,0.09,0.043	0.03,0.09,0.049	0.034
37609	ENSG00000113712	CSNK1A1	chr5	-	149517793	149517877	149513069	149513209	149520289	149520388	37609	40,9,2	188,147,107	22,8,3	181,189,100	158	74	0.0520221806358	0.991139999602	0.091,0.028,0.009	0.054,0.019,0.014	0.014
50990	ENSG00000163848	ZNF148	chr3	-	125314936	125315053	125313307	125313656	125323308	125323444	50990	18,7,4	8,8,6	11,4,2	15,11,6	191	74	0.0521215071575	0.991139999602	0.466,0.253,0.205	0.221,0.123,0.114	0.155
54112	ENSG00000149187	CELF1	chr11	-	47471997	47472102	47470293	47470555	47472190	47472357	54112	26,24,36	0,0,3	16,15,17	2,1,2	179	74	0.0520633394332	0.991139999602	1.0,1.0,0.832	0.768,0.861,0.778	0.142
50197	ENSG00000088448	ANKRD10	chr13	-	110894108	110894202	110892691	110893263	110906032	110906124	50197	40,29,28	51,51,60	40,36,29	15,34,52	168	74	0.0523305839514	0.994491984016	0.257,0.2,0.171	0.54,0.318,0.197	-0.142
18834	ENSG00000174851	YIF1A	chr11	-	66285380	66285536	66284579	66284966	66285700	66285758	18834	282,207,183	38,11,22	159,102,165	9,6,12	230	74	0.0524434334788	0.994797425918	0.705,0.858,0.728	0.85,0.845,0.816	-0.073
21666	ENSG00000166452	AKIP1	chr11	+	8912452	8912533	8911442	8911671	8914825	8914930	21666	70,23,35	22,15,14	83,41,29	8,11,11	155	74	0.0524836910263	0.994797425918	0.603,0.423,0.544	0.832,0.64,0.557	-0.153
39064	ENSG00000059378	PARP12	chr7	-	140037714	140037856	140034234	140034331	140041643	140041728	39064	47,15,11	3,3,3	39,17,20	1,1,2	216	74	0.0524754474898	0.994797425918	0.843,0.631,0.557	0.93,0.853,0.774	-0.175
46552	ENSG00000163162	RNF149	chr2	-	101286080	101286177	101281858	101282057	101288972	101289055	46552	137,63,75	0,0,0	148,77,66	0,4,3	171	74	0.0525576101424	0.994797425918	1.0,1.0,1.0	1.0,0.893,0.905	0.067
47592	ENSG00000196262	PPIA	chr7	+	44798747	44798904	44796680	44796793	44799246	44799277	47592	192,476,250	5338,7386,5082	175,303,218	4063,3300,4154	231	74	0.0523897585633	0.994797425918	0.011,0.02,0.016	0.014,0.029,0.017	-0.004
48744	ENSG00000080823	MOK	chr14	-	102263545	102263616	102251960	102251995	102283477	102283592	48744	10,3,1	8,1,2	9,6,5	2,3,0	145	74	0.0525445222426	0.994797425918	0.389,0.605,0.203	0.697,0.505,1.0	-0.335
51585	ENSG00000075188	NUP37	chr12	-	102076796	102076847	102075000	102075094	102077321	102077503	51585	524,458,280	3,23,24	645,532,311	0,13,23	125	74	0.0525183384436	0.994797425918	0.99,0.922,0.874	1.0,0.96,0.889	-0.021
36912	ENSG00000171017	LRRC8E	chr19	+	7895598	7895741	7888504	7888600	7898660	7902016	36912	13,10,5	0,0,0	10,8,11	0,1,3	217	74	0.0525952727142	0.994939800743	1.0,1.0,1.0	1.0,0.732,0.556	0.237
33984	ENSG00000103540	CCP110	chr16	+	19548514	19548600	19546848	19548014	19551195	19551622	33984	15,14,36	18,20,29	16,32,49	11,21,30	160	74	0.0527049305568	0.996443160183	0.278,0.245,0.365	0.402,0.413,0.43	-0.119
47581	ENSG00000100603	SNW1	chr14	-	77723180	77723277	77720710	77720828	77730987	77731129	47581	243,407,281	1,10,12	238,310,279	0,4,7	171	74	0.0527423812113	0.99658042575	0.991,0.946,0.91	1.0,0.971,0.945	-0.023
52120	ENSG00000261040	WFDC21P	chr17	-	60085931	60086126	60085102	60085203	60088196	60088256	52120	102,114,95	178,344,326	131,118,134	208,257,354	269	74	0.0527870878687	0.996854559809	0.136,0.084,0.074	0.148,0.112,0.094	-0.02
16281	ENSG00000114650	SCAP	chr3	-	47423932	47424045	47422441	47422536	47435007	47435137	16281	62,30,17	4,1,0	38,22,25	1,0,0	187	74	0.0528289014308	0.997073777147	0.86,0.922,1.0	0.938,1.0,1.0	-0.052
10001	ENSG00000096433	ITPR3	chr6	+	33691800	33691928	33691614	33691719	33692727	33692893	10001	133,107,126	0,0,2	65,58,94	0,0,0	202	74	1	1.0	1.0,1.0,0.958	1.0,1.0,1.0	-0.014
10002	ENSG00000185359	HGS	chr17	+	81690181	81690234	81688751	81688827	81690673	81690742	10002	341,131,195	7,0,7	200,125,159	5,1,0	127	74	0.145656565699	1.0	0.966,1.0,0.942	0.959,0.986,1.0	-0.012
10003	ENSG00000234949	AC104667.3	chr2	+	237591565	237591771	237591019	237591267	237591871	237592006	10003	6,9,7	2,2,2	14,1,8	2,2,4	280	74	0.414816570567	1.0	0.442,0.543,0.481	0.649,0.117,0.346	0.118
10005	ENSG00000111452	ADGRD1	chr12	+	130971457	130971580	130966462	130966546	130992236	130992392	10005	9,3,6	0,0,0	10,5,8	0,0,2	197	74	1	1.0	1.0,1.0,1.0	1.0,1.0,0.6	0.133
10006	ENSG00000111452	ADGRD1	chr12	+	130991013	130991078	130987094	130987349	130992236	130992392	10006	16,4,12	0,0,1	12,4,12	0,0,1	139	74	1	1.0	1.0,1.0,0.865	1.0,1.0,0.865	0.0
10007	ENSG00000111452	ADGRD1	chr12	+	130987094	130987349	130971457	130971580	130992236	130992268	10007	15,10,9	0,0,0	6,7,14	1,0,1	329	74	1	1.0	1.0,1.0,1.0	0.574,1.0,0.759	0.222
10009	ENSG00000111452	ADGRD1	chr12	+	130981883	130982063	130971457	130971580	130987094	130987349	10009	26,7,10	0,0,0	14,6,9	0,0,1	254	74	1	1.0	1.0,1.0,1.0	1.0,1.0,0.724	0.092
10012	ENSG00000105339	DENND3	chr8	+	141150285	141150348	141144147	141144259	141150833	141150908	10012	2,1,1	5,1,1	0,0,3	2,0,1	137	74	1	1.0	0.178,0.351,0.351	0.0,NA,0.618	-0.016
10014	ENSG00000105339	DENND3	chr8	+	141160631	141160787	141155848	141155970	141165185	141165289	10014	12,3,8	1,0,0	4,5,7	0,0,0	230	74	1	1.0	0.794,1.0,1.0	1.0,1.0,1.0	-0.069
10015	ENSG00000105339	DENND3	chr8	+	141188985	141189146	141184487	141185278	141192330	141192449	10015	17,34,37	1,0,0	21,19,35	0,0,0	235	74	1	1.0	0.843,1.0,1.0	1.0,1.0,1.0	-0.052
10016	ENSG00000105339	DENND3	chr8	+	141190283	141190417	141188985	141189146	141192330	141192449	10016	11,4,10	0,1,3	6,5,13	1,0,0	208	74	0.059198580524	1.0	1.0,0.587,0.543	0.681,1.0,1.0	-0.184
10017	ENSG00000105339	DENND3	chr8	+	141163332	141163429	141155848	141155970	141165185	141165289	10017	9,11,11	1,0,0	13,7,7	0,0,0	171	74	1	1.0	0.796,1.0,1.0	1.0,1.0,1.0	-0.068
10018	ENSG00000105339	DENND3	chr8	+	141163332	141163429	141160631	141160787	141165185	141165289	10018	9,14,12	0,0,1	13,8,8	0,0,0	171	74	1	1.0	1.0,1.0,0.839	1.0,1.0,1.0	-0.054
10019	ENSG00000105339	DENND3	chr8	+	141165185	141165289	141160631	141160787	141166189	141166233	10019	15,10,9	0,1,0	13,12,13	0,0,0	178	74	1	1.0	1.0,0.806,1.0	1.0,1.0,1.0	-0.065
10020	ENSG00000077549	CAPZB	chr1	-	19419660	19419750	19385504	19385626	19485435	19485485	10020	124,76,66	0,0,0	73,71,51	1,0,0	164	74	1	1.0	1.0,1.0,1.0	0.971,1.0,1.0	0.01
10021	ENSG00000077549	CAPZB	chr1	-	19342751	19342864	19338822	19339617	19344357	19344434	10021	1,1,1	269,204,144	0,0,2	188,162,140	187	74	1	1.0	0.001,0.002,0.003	0.0,0.0,0.006	0.0
10022	ENSG00000077549	CAPZB	chr1	-	19344357	19344434	19339358	19339617	19345186	19345252	10022	513,407,292	0,0,4	360,304,271	0,0,1	151	74	1	1.0	1.0,1.0,0.973	1.0,1.0,0.993	-0.007
10026	ENSG00000169992	NLGN2	chr17	+	7412156	7412207	7408011	7408712	7414343	7414493	10026	20,9,16	1,1,0	9,7,7	1,1,0	125	74	1	1.0	0.922,0.842,1.0	0.842,0.806,1.0	0.039
10027	ENSG00000102287	GABRE	chrX	-	151958963	151959149	151957282	151957486	151959838	151959976	10027	4,1,14	5,0,0	4,3,19	2,8,3	260	74	0.0635509239763	1.0	0.185,1.0,1.0	0.363,0.096,0.643	0.361
10028	ENSG00000102287	GABRE	chrX	-	151959838	151959976	151955707	151955860	151962422	151962643	10028	11,16,19	0,1,0	7,17,17	0,0,0	212	74	1	1.0	1.0,0.848,1.0	1.0,1.0,1.0	-0.051
10030	ENSG00000102287	GABRE	chrX	-	151971139	151971317	151970056	151970402	151974569	151974664	10030	22,22,50	4,2,4	13,31,44	1,2,4	252	74	0.546341720047	1.0	0.618,0.764,0.786	0.792,0.82,0.764	-0.069
10031	ENSG00000102287	GABRE	chrX	-	151955367	151955567	151953124	151955084	151955707	151955860	10031	28,24,70	0,0,0	21,50,66	2,0,0	274	74	1	1.0	1.0,1.0,1.0	0.739,1.0,1.0	0.087
10032	ENSG00000072134	EPN2	chr17	+	19276396	19276538	19237395	19237531	19281954	19282077	10032	0,2,0	2,1,0	0,0,0	2,1,0	216	74	1	1.0	0.0,0.407,NA	0.0,0.0,NA	0.203
10037	ENSG00000072134	EPN2	chr17	+	19279857	19279980	19249370	19249526	19281954	19282077	10037	0,1,0	1,0,0	1,0,0	0,0,1	197	74	1	1.0	0.0,1.0,NA	1.0,NA,0.0	0.0
10038	ENSG00000072134	EPN2	chr17	+	19279861	19279980	19237418	19237531	19281954	19282077	10038	0,1,0	2,1,0	1,0,0	2,1,0	193	74	1	1.0	0.0,0.277,NA	0.161,0.0,NA	0.058
10039	ENSG00000072134	EPN2	chr17	+	19331852	19332068	19329560	19329647	19333955	19336715	10039	85,62,61	0,0,1	68,59,55	0,0,1	290	74	1	1.0	1.0,1.0,0.94	1.0,1.0,0.933	0.002
1003	ENSG00000070950	RAD18	chr3	-	8902379	8902520	8898893	8899047	8912311	8912469	1003	104,69,67	0,0,2	136,89,54	0,0,2	215	74	1	1.0	1.0,1.0,0.92	1.0,1.0,0.903	0.006
10041	ENSG00000072134	EPN2	chr17	+	19249370	19249526	19237428	19237531	19281954	19282077	10041	1,0,0	2,1,0	0,0,1	2,1,0	230	74	1	1.0	0.139,0.0,NA	0.0,0.0,1.0	-0.264
10042	ENSG00000153827	TRIP12	chr2	-	229860405	229860531	229859227	229859574	229879981	229880128	10042	36,6,2	16,4,1	24,14,1	14,5,5	200	74	0.385470696888	1.0	0.454,0.357,0.425	0.388,0.509,0.069	0.09
10043	ENSG00000153827	TRIP12	chr2	-	229900736	229900858	229879981	229880128	229921879	229921994	10043	2,0,0	2,0,0	1,0,0	0,3,0	196	74	1	1.0	0.274,NA,NA	1.0,0.0,NA	-0.226
10044	ENSG00000153827	TRIP12	chr2	-	229771518	229771632	229769230	229769325	229774096	229774261	10044	196,206,240	0,0,1	180,238,241	0,2,1	188	74	1	1.0	1.0,1.0,0.99	1.0,0.979,0.99	0.007
10045	ENSG00000153827	TRIP12	chr2	-	229774096	229774261	229771518	229771632	229777314	229777479	10045	263,304,266	0,0,0	242,298,257	0,1,0	239	74	1	1.0	1.0,1.0,1.0	1.0,0.989,1.0	0.004
10048	ENSG00000162148	PPP1R32	chr11	+	61486523	61486610	61485798	61485911	61486947	61487061	10048	2,5,7	0,0,2	2,6,7	0,0,0	161	74	1	1.0	1.0,1.0,0.617	1.0,1.0,1.0	-0.128
10049	ENSG00000162148	PPP1R32	chr11	+	61486343	61486403	61485798	61485911	61486523	61486610	10049	1,1,2	0,1,1	0,0,1	0,2,0	134	74	1	1.0	1.0,0.356,0.525	NA,0.0,1.0	0.127
1004	ENSG00000070950	RAD18	chr3	-	8912311	8912372	8902379	8902520	8935870	8936055	1004	27,23,22	0,1,0	46,25,15	0,0,0	135	74	1	1.0	1.0,0.927,1.0	1.0,1.0,1.0	-0.024
10051	ENSG00000162148	PPP1R32	chr11	+	61485798	61485911	61485337	61485401	61486343	61486403	10051	0,2,5	0,0,0	0,4,0	0,0,1	187	74	1	1.0	NA,1.0,1.0	NA,1.0,0.0	0.5
10052	ENSG00000162148	PPP1R32	chr11	+	61489781	61489946	61487145	61487240	61490500	61490584	10052	2,3,3	2,3,1	1,4,4	3,2,8	239	74	0.501052030182	1.0	0.236,0.236,0.482	0.094,0.382,0.134	0.115
10055	ENSG00000077514	POLD3	chr11	+	74629216	74629323	74625407	74625573	74634582	74634695	10055	200,118,93	1,0,0	144,149,86	0,0,0	181	74	1	1.0	0.988,1.0,1.0	1.0,1.0,1.0	-0.004
10056	ENSG00000148308	GTF3C5	chr9	+	133052059	133052164	133050782	133050978	133053827	133053942	10056	166,99,146	2,0,0	93,88,107	0,0,1	179	74	1	1.0	0.972,1.0,1.0	1.0,1.0,0.978	-0.002
10060	ENSG00000215067	ALOX12-AS1	chr17	-	7010058	7010137	7009795	7009889	7012195	7012331	10060	0,0,1	5,4,4	0,1,0	4,8,3	153	74	1	1.0	0.0,0.0,0.108	0.0,0.057,0.0	0.017
10061	ENSG00000215067	ALOX12-AS1	chr17	-	7002483	7002620	6999309	6999586	7012195	7012338	10061	15,6,7	0,0,1	6,8,13	0,0,0	211	74	1	1.0	1.0,1.0,0.711	1.0,1.0,1.0	-0.096
10062	ENSG00000215067	ALOX12-AS1	chr17	-	7002483	7002620	6999309	6999586	7009795	7009889	10062	10,7,7	0,0,0	7,5,10	1,0,0	211	74	1	1.0	1.0,1.0,1.0	0.711,1.0,1.0	0.096
10063	ENSG00000215067	ALOX12-AS1	chr17	-	7009795	7009889	7002483	7002620	7012195	7012338	10063	7,7,6	6,1,1	7,8,5	1,3,4	168	74	0.850240126375	1.0	0.339,0.755,0.725	0.755,0.54,0.355	0.056
10064	ENSG00000215067	ALOX12-AS1	chr17	-	7009795	7009889	6999398	6999586	7012195	7012338	10064	6,5,5	0,0,1	6,8,4	0,0,0	168	74	1	1.0	1.0,1.0,0.688	1.0,1.0,1.0	-0.104
10065	ENSG00000058804	NDC1	chr1	-	53803927	53804009	53800692	53800848	53806424	53806517	10065	272,205,192	0,0,0	219,256,146	1,0,0	156	74	1	1.0	1.0,1.0,1.0	0.99,1.0,1.0	0.003
10066	ENSG00000058804	NDC1	chr1	-	53809694	53809746	53807655	53807791	53818970	53819079	10066	80,42,65	0,0,0	90,86,46	1,0,0	126	74	1	1.0	1.0,1.0,1.0	0.981,1.0,1.0	0.006
10068	ENSG00000058804	NDC1	chr1	-	53793228	53793279	53789132	53789196	53796688	53796804	10068	166,152,112	3,1,0	120,139,128	0,1,0	125	74	1	1.0	0.97,0.989,1.0	1.0,0.988,1.0	-0.01
10074	ENSG00000272514	C6orf165	chr6	+	87461021	87461165	87434859	87435053	87464019	87464460	10074	1,0,4	0,0,0	5,1,0	1,0,0	218	74	1	1.0	1.0,NA,1.0	0.629,1.0,NA	0.185
10075	ENSG00000272514	C6orf165	chr6	+	87418207	87418416	87416668	87416827	87426525	87426645	10075	8,4,4	0,0,0	12,5,4	0,0,1	283	74	1	1.0	1.0,1.0,1.0	1.0,1.0,0.511	0.163
10076	ENSG00000156973	PDE6D	chr2	-	231737186	231737292	231732424	231733033	231738012	231738138	10076	323,256,270	1,0,3	268,332,243	4,0,3	180	74	0.653164988065	1.0	0.993,1.0,0.974	0.965,1.0,0.971	0.01
10077	ENSG00000129968	ABHD17A	chr19	-	1878663	1878904	1877507	1877687	1879920	1880017	10077	8,1,4	0,1,1	4,2,6	0,0,0	315	74	1	1.0	1.0,0.19,0.484	1.0,1.0,1.0	-0.442
10079	ENSG00000137210	TMEM14B	chr6	+	10770076	10770204	10751132	10751234	10829006	10829165	10079	18,44,35	0,3,0	16,48,42	0,0,0	202	74	0.771069695536	1.0	1.0,0.843,1.0	1.0,1.0,1.0	-0.052
10080	ENSG00000137210	TMEM14B	chr6	+	10770076	10770204	10749621	10749698	10829006	10829165	10080	22,53,38	2,0,0	19,57,53	0,0,3	202	74	0.816341897984	1.0	0.801,1.0,1.0	1.0,1.0,0.866	-0.022
10081	ENSG00000137210	TMEM14B	chr6	+	10826563	10826612	10770076	10770204	10829006	10829203	10081	0,2,1	9,30,23	0,2,1	12,33,32	123	74	1	1.0	0.0,0.039,0.025	0.0,0.035,0.018	0.004
10082	ENSG00000137210	TMEM14B	chr6	+	10749621	10749698	10749201	10749268	10751132	10751234	10082	499,356,332	1,0,0	459,211,287	0,0,1	151	74	1	1.0	0.996,1.0,1.0	1.0,1.0,0.993	0.001
10083	ENSG00000137210	TMEM14B	chr6	+	10749621	10749698	10749201	10749268	10755141	10755232	10083	558,366,332	12,6,11	519,241,312	14,6,3	151	74	0.777366908377	1.0	0.958,0.968,0.937	0.948,0.952,0.981	-0.006
10084	ENSG00000137210	TMEM14B	chr6	+	10749621	10749698	10749201	10749268	10756466	10756981	10084	314,253,215	3,5,0	280,143,205	4,3,5	151	74	0.148262474895	1.0	0.981,0.961,1.0	0.972,0.959,0.953	0.019
10085	ENSG00000137210	TMEM14B	chr6	+	10749621	10749698	10749201	10749268	10770076	10770204	10085	309,247,208	4,3,2	272,134,201	5,3,2	151	74	0.502315423181	1.0	0.974,0.976,0.981	0.964,0.956,0.98	0.01
10086	ENSG00000137210	TMEM14B	chr6	+	10749621	10749698	10747772	10747881	10756466	10756981	10086	9,17,10	1,0,2	11,18,15	0,0,3	151	74	0.602450470227	1.0	0.815,1.0,0.71	1.0,1.0,0.71	-0.062
10087	ENSG00000137210	TMEM14B	chr6	+	10749621	10749698	10747772	10747881	10770076	10770204	10087	4,11,3	0,0,5	3,9,11	0,2,0	151	74	0.114453346233	1.0	1.0,1.0,0.227	1.0,0.688,1.0	-0.154
10088	ENSG00000137210	TMEM14B	chr6	+	10751132	10751234	10749621	10749698	10755141	10755232	10088	817,454,546	253,130,127	656,303,465	250,116,122	176	74	0.103108647523	1.0	0.576,0.595,0.644	0.525,0.523,0.616	0.05
10089	ENSG00000137210	TMEM14B	chr6	+	10751132	10751234	10749621	10749698	10756466	10756981	10089	399,231,284	9,17,10	337,143,217	11,18,15	176	74	0.058493205544	1.0	0.949,0.851,0.923	0.928,0.77,0.859	0.055
10090	ENSG00000137210	TMEM14B	chr6	+	10751132	10751234	10749621	10749698	10770076	10770204	10090	388,225,279	4,11,3	335,143,213	3,9,11	176	74	0.115571027972	1.0	0.976,0.896,0.975	0.979,0.87,0.891	0.036
10091	ENSG00000137210	TMEM14B	chr6	+	10751132	10751234	10749201	10749268	10755141	10755232	10091	624,334,419	12,6,11	466,217,369	14,6,3	176	74	0.852065768287	1.0	0.956,0.959,0.941	0.933,0.938,0.981	0.001
10092	ENSG00000137210	TMEM14B	chr6	+	10751132	10751234	10749201	10749268	10756466	10756981	10092	206,111,157	3,5,0	147,57,121	4,3,5	176	74	0.0809462207568	1.0	0.967,0.903,1.0	0.939,0.889,0.911	0.044
10093	ENSG00000137210	TMEM14B	chr6	+	10751132	10751234	10749201	10749268	10770076	10770204	10093	195,105,152	4,3,2	145,57,117	5,3,2	176	74	0.368029861651	1.0	0.953,0.936,0.97	0.924,0.889,0.961	0.028
10096	ENSG00000137210	TMEM14B	chr6	+	10755141	10755232	10751132	10751234	10770076	10770204	10096	450,243,287	0,2,0	344,183,267	0,0,0	165	74	1	1.0	1.0,0.982,1.0	1.0,1.0,1.0	-0.006
10097	ENSG00000137210	TMEM14B	chr6	+	10755141	10755232	10749621	10749698	10756466	10756981	10097	1112,564,709	9,17,10	1289,633,667	11,18,15	165	74	0.576282224849	1.0	0.982,0.937,0.97	0.981,0.94,0.952	0.005
10098	ENSG00000137210	TMEM14B	chr6	+	10755141	10755232	10749621	10749698	10770076	10770204	10098	274,142,147	4,11,3	273,139,137	3,9,11	165	74	0.37552247133	1.0	0.968,0.853,0.956	0.976,0.874,0.848	0.026
10099	ENSG00000137210	TMEM14B	chr6	+	10755141	10755232	10749201	10749268	10756466	10756981	10099	871,440,593	3,5,0	1053,523,548	4,3,5	165	74	0.795221660598	1.0	0.992,0.975,1.0	0.992,0.987,0.98	0.003
100	ENSG00000135636	DYSF	chr2	+	71620546	71620609	71613333	71613410	71643964	71644063	100	4,0,0	3,0,1	0,1,0	1,0,1	137	74	1	1.0	0.419,NA,0.0	0.0,1.0,0.0	-0.124
10100	ENSG00000137210	TMEM14B	chr6	+	10755141	10755232	10749201	10749268	10770076	10770204	10100	33,18,31	4,3,2	37,29,18	5,3,2	165	74	0.862427318326	1.0	0.787,0.729,0.874	0.768,0.813,0.801	0.003
10102	ENSG00000137210	TMEM14B	chr6	+	10749201	10749268	10747758	10747881	10770076	10770204	10102	51,38,25	0,0,5	25,14,29	0,2,0	141	74	0.252727135212	1.0	1.0,1.0,0.724	1.0,0.786,1.0	-0.021
10103	ENSG00000137210	TMEM14B	chr6	+	10749201	10749268	10747758	10747881	10756466	10756973	10103	50,40,23	1,0,2	24,14,32	0,0,3	141	74	0.882264375584	1.0	0.963,1.0,0.858	1.0,1.0,0.848	-0.009
10104	ENSG00000198682	PAPSS2	chr10	+	87721755	87721770	87715731	87715843	87727283	87727489	10104	1,0,3	92,46,39	0,0,1	66,62,38	89	74	0.979995090374	1.0	0.009,0.0,0.06	0.0,0.0,0.021	0.016
1010	ENSG00000131899	LLGL1	chr17	+	18241450	18241715	18240577	18240873	18241884	18241999	1010	20,12,17	0,1,0	15,11,6	0,0,0	339	74	1	1.0	1.0,0.724,1.0	1.0,1.0,1.0	-0.092
10111	ENSG00000030066	NUP160	chr11	-	47821723	47821821	47819373	47819458	47822086	47822164	10111	120,40,19	1,0,0	108,58,33	0,0,1	172	74	1	1.0	0.981,1.0,1.0	1.0,1.0,0.934	0.016
10112	ENSG00000030066	NUP160	chr11	-	47791929	47791990	47788500	47788611	47792785	47792946	10112	304,182,144	0,0,0	240,265,159	0,1,0	135	74	1	1.0	1.0,1.0,1.0	1.0,0.993,1.0	0.002
10113	ENSG00000030066	NUP160	chr11	-	47827074	47827194	47822086	47822164	47835650	47835809	10113	5,0,2	54,24,12	1,0,0	59,34,9	194	74	0.471892847706	1.0	0.034,0.0,0.06	0.006,0.0,0.0	0.029
1011	ENSG00000131899	LLGL1	chr17	+	18234272	18234408	18234012	18234175	18234648	18234703	1011	28,4,11	1,0,0	16,17,8	0,0,0	210	74	1	1.0	0.908,1.0,1.0	1.0,1.0,1.0	-0.031
10124	ENSG00000005801	ZNF195	chr11	-	3361975	3362032	3361742	3361889	3370974	3371070	10124	3,0,1	11,2,1	2,0,0	7,0,0	131	74	1	1.0	0.133,0.0,0.361	0.139,NA,NA	0.026
10125	ENSG00000005801	ZNF195	chr11	-	3361975	3362073	3361742	3361889	3370974	3371071	10125	4,1,2	11,2,1	5,0,0	7,0,0	172	74	1	1.0	0.135,0.177,0.462	0.235,NA,NA	0.023
10126	ENSG00000005801	ZNF195	chr11	-	3373576	3373675	3371576	3371703	3379037	3379139	10126	11,0,1	11,15,7	8,0,3	13,7,2	173	74	0.61752826455	1.0	0.3,0.0,0.058	0.208,0.0,0.391	-0.08
10127	ENSG00000005801	ZNF195	chr11	-	3369356	3369502	3368791	3368855	3370974	3371070	10127	11,1,0	0,0,0	7,1,2	0,1,0	220	74	1	1.0	1.0,1.0,NA	1.0,0.252,1.0	0.249
10128	ENSG00000005801	ZNF195	chr11	-	3369356	3369502	3362545	3362602	3370974	3371070	10128	9,1,0	2,0,0	7,1,2	3,0,1	220	74	1	1.0	0.602,1.0,NA	0.44,1.0,0.402	0.187
1012	ENSG00000131899	LLGL1	chr17	+	18242742	18242822	18242507	18242628	18243907	18244875	1012	52,31,32	0,0,0	40,14,19	0,1,0	154	74	1	1.0	1.0,1.0,1.0	1.0,0.871,1.0	0.043
10130	ENSG00000005801	ZNF195	chr11	-	3377616	3377802	3371576	3371703	3379037	3379123	10130	4,5,1	11,15,7	7,1,3	13,7,2	260	74	0.492529738778	1.0	0.094,0.087,0.039	0.133,0.039,0.299	-0.084
10131	ENSG00000005801	ZNF195	chr11	-	3360719	3360788	3360384	3360565	3361742	3361889	10131	4,0,0	14,10,6	1,1,1	18,4,8	143	74	0.449702300291	1.0	0.129,0.0,0.0	0.028,0.115,0.061	-0.025
10132	ENSG00000005801	ZNF195	chr11	-	3360719	3360788	3360384	3360565	3370974	3371070	10132	3,0,0	20,15,19	1,1,0	21,26,27	143	74	0.912198640571	1.0	0.072,0.0,0.0	0.024,0.02,0.0	0.009
10133	ENSG00000005801	ZNF195	chr11	-	3377616	3377900	3373576	3373656	3379037	3379218	10133	7,1,2	6,3,1	10,1,4	2,1,0	358	74	0.116442049545	1.0	0.194,0.064,0.292	0.508,0.171,1.0	-0.376
10134	ENSG00000005801	ZNF195	chr11	-	3362532	3362602	3361808	3361889	3370974	3371070	10134	3,0,0	11,2,1	3,0,1	7,0,0	144	74	1	1.0	0.123,0.0,0.0	0.18,NA,1.0	-0.549
10136	ENSG00000005801	ZNF195	chr11	-	3362545	3362602	3362017	3362073	3370974	3371070	10136	2,0,0	0,0,0	3,0,1	2,0,0	131	74	1	1.0	1.0,NA,NA	0.459,NA,1.0	0.27
10137	ENSG00000005801	ZNF195	chr11	-	3362545	3362602	3359996	3360565	3370974	3371070	10137	2,0,0	20,15,19	3,1,2	21,26,27	131	74	0.161186594713	1.0	0.053,0.0,0.0	0.075,0.021,0.04	-0.028
10138	ENSG00000005801	ZNF195	chr11	-	3375496	3375662	3373576	3373656	3379037	3379154	10138	0,1,0	6,3,1	1,0,0	2,1,0	240	74	1	1.0	0.0,0.093,0.0	0.134,0.0,NA	-0.036
10139	ENSG00000005801	ZNF195	chr11	-	3361742	3361889	3360319	3360565	3370942	3371070	10139	23,18,12	0,0,2	26,5,8	1,0,0	221	74	1	1.0	1.0,1.0,0.668	0.897,1.0,1.0	-0.076
10140	ENSG00000005801	ZNF195	chr11	-	3361742	3361889	3360319	3360565	3362545	3362602	10140	23,18,13	0,0,0	30,6,8	0,1,1	221	74	1	1.0	1.0,1.0,1.0	1.0,0.668,0.728	0.201
10143	ENSG00000005801	ZNF195	chr11	-	3373576	3373656	3371576	3371703	3379037	3379138	10143	14,3,2	11,15,7	9,1,3	13,7,2	154	74	0.944452388185	1.0	0.379,0.088,0.121	0.25,0.064,0.419	-0.048
10144	ENSG00000005801	ZNF195	chr11	-	3373576	3373656	3371576	3371703	3377616	3377802	10144	8,0,1	1,5,0	9,0,4	2,0,0	154	74	1	1.0	0.794,0.0,1.0	0.684,NA,1.0	-0.244
10148	ENSG00000124788	ATXN1	chr6	-	16754042	16754091	16753232	16753347	16761297	16761456	10148	0,0,0	10,4,7	0,1,0	8,9,4	123	74	1	1.0	0.0,0.0,0.0	0.0,0.063,0.0	-0.021
10149	ENSG00000124788	ATXN1	chr6	-	16326393	16328470	16299111	16306859	16485971	16486109	10149	70,30,107	0,0,2	20,52,82	0,0,3	2151	74	0.445707474384	1.0	1.0,1.0,0.648	1.0,1.0,0.485	0.054
10150	ENSG00000254505	CHMP4A	chr14	-	24210653	24210768	24210347	24210483	24211414	24211592	10150	154,116,85	1,0,0	158,111,94	0,0,0	189	74	1	1.0	0.984,1.0,1.0	1.0,1.0,1.0	-0.005
10151	ENSG00000186283	TOR3A	chr1	+	179085627	179085893	179082939	179083053	179094092	179094217	10151	138,90,55	1,0,0	86,63,50	0,0,0	340	74	1	1.0	0.968,1.0,1.0	1.0,1.0,1.0	-0.011
10152	ENSG00000186283	TOR3A	chr1	+	179085627	179085893	179082939	179083053	179087910	179088089	10152	201,133,74	2,2,0	121,85,78	1,1,3	340	74	0.45889499503	1.0	0.956,0.935,1.0	0.963,0.949,0.85	0.043
10153	ENSG00000186283	TOR3A	chr1	+	179091664	179091777	179087910	179088089	179094092	179094135	10153	1,1,0	50,33,20	0,1,1	38,21,27	187	74	1	1.0	0.008,0.012,0.0	0.0,0.018,0.014	-0.004
10154	ENSG00000186283	TOR3A	chr1	+	179087910	179088089	179085627	179085893	179094092	179094217	10154	189,136,79	0,0,0	136,68,94	2,0,0	253	74	1	1.0	1.0,1.0,1.0	0.952,1.0,1.0	0.016
10155	ENSG00000186283	TOR3A	chr1	+	179087910	179088089	179082939	179083053	179094092	179094217	10155	128,95,60	1,0,0	100,47,69	0,0,0	253	74	1	1.0	0.974,1.0,1.0	1.0,1.0,1.0	-0.009
10156	ENSG00000205659	LIN52	chr14	+	74101154	74101238	74097793	74097860	74198921	74201235	10156	52,69,40	0,5,2	72,78,54	0,4,2	158	74	0.589410746263	1.0	1.0,0.866,0.904	1.0,0.901,0.927	-0.019
10157	ENSG00000011454	RABGAP1	chr9	+	123099477	123099549	123098714	123098798	123101565	123101763	10157	111,81,78	0,0,2	78,101,96	0,0,0	146	74	1	1.0	1.0,1.0,0.952	1.0,1.0,1.0	-0.016
10158	ENSG00000011454	RABGAP1	chr9	+	122984484	122984719	122957010	122957209	122986214	122986419	10158	162,103,69	0,0,0	124,122,77	0,1,1	309	74	1	1.0	1.0,1.0,1.0	1.0,0.967,0.949	0.028
10159	ENSG00000011454	RABGAP1	chr9	+	122990055	122990213	122989296	122989471	122996040	122996151	10159	147,88,59	0,0,0	125,98,81	0,0,1	232	74	1	1.0	1.0,1.0,1.0	1.0,1.0,0.963	0.012
10160	ENSG00000011454	RABGAP1	chr9	+	123071411	123071501	123070349	123070424	123073551	123073677	10160	0,0,0	20,10,11	0,0,1	20,24,15	164	74	1	1.0	0.0,0.0,0.0	0.0,0.0,0.029	-0.01
10161	ENSG00000011454	RABGAP1	chr9	+	122971664	122971952	122957010	122957209	122984484	122984719	10161	1,0,1	28,16,17	0,6,2	23,27,19	362	74	0.601856930038	1.0	0.007,0.0,0.012	0.0,0.043,0.021	-0.015
10162	ENSG00000182158	CREB3L2	chr7	-	137922589	137922767	137915836	137916012	137928149	137928269	10162	1,0,0	2,3,3	0,0,1	3,6,3	252	74	1	1.0	0.128,0.0,0.0	0.0,0.0,0.089	0.013
10164	ENSG00000139618	BRCA2	chr13	+	32344557	32344653	32336264	32341196	32346826	32346896	10164	9,2,5	2,1,0	9,1,5	0,3,0	170	74	0.365502898109	1.0	0.662,0.465,1.0	1.0,0.127,1.0	0.0
10165	ENSG00000139618	BRCA2	chr13	+	32395990	32396116	32394688	32394933	32396897	32397044	10165	1,0,0	4,7,4	0,2,0	4,0,4	200	74	0.450717936859	1.0	0.085,0.0,0.0	0.0,1.0,0.0	-0.305
10167	ENSG00000170364	SETMAR	chr3	+	4313646	4313761	4303607	4303868	4316211	4317265	10167	3,2,2	1,1,0	4,1,3	3,0,0	189	74	0.298630393418	1.0	0.54,0.439,1.0	0.343,1.0,1.0	-0.121
10169	ENSG00000144320	KIAA1715	chr2	-	175994133	175994280	175993180	175993223	175995557	175995646	10169	4,1,0	13,6,7	6,2,2	13,9,8	221	74	0.162310837435	1.0	0.093,0.053,0.0	0.134,0.069,0.077	-0.045
1016	ENSG00000163382	APOA1BP	chr1	+	156592364	156592475	156592100	156592209	156592556	156592670	1016	816,494,460	1,0,0	526,332,437	0,0,0	185	74	1	1.0	0.997,1.0,1.0	1.0,1.0,1.0	-0.001
10171	ENSG00000144320	KIAA1715	chr2	-	175938312	175938383	175937343	175937514	175939551	175939657	10171	110,92,87	0,0,0	85,95,85	1,0,0	145	74	1	1.0	1.0,1.0,1.0	0.977,1.0,1.0	0.008
10172	ENSG00000144320	KIAA1715	chr2	-	175940987	175941080	175939551	175939657	175947479	175947692	10172	4,4,2	23,20,25	2,2,3	12,15,20	167	74	0.857035045955	1.0	0.072,0.081,0.034	0.069,0.056,0.062	0.0
10174	ENSG00000114391	RPL24	chr3	-	101682770	101682907	101681095	101681215	101685817	101685928	10174	9293,16399,13122	0,0,0	11504,14680,12506	0,1,1	211	74	1	1.0	1.0,1.0,1.0	1.0,1.0,1.0	0.0
10175	ENSG00000204650	CRHR1-IT1	chr17	+	45627375	45627682	45621907	45622041	45629903	45630158	10175	0,1,0	10,6,8	0,0,0	10,11,2	381	74	1	1.0	0.0,0.031,0.0	0.0,0.0,0.0	0.01
10176	ENSG00000204650	CRHR1-IT1	chr17	+	45635300	45635398	45629903	45630158	45636282	45636473	10176	1,1,0	5,3,6	0,0,0	10,6,7	172	74	1	1.0	0.079,0.125,0.0	0.0,0.0,0.0	0.068
10177	ENSG00000204650	CRHR1-IT1	chr17	+	45640388	45640455	45639436	45639520	45645900	45646232	10177	1,1,3	0,1,0	0,2,2	1,0,0	141	74	1	1.0	1.0,0.344,1.0	0.0,1.0,1.0	0.115
10178	ENSG00000107816	LZTS2	chr10	+	101003506	101004166	100999475	101002946	101005457	101005715	10178	226,184,277	1,2,0	120,99,211	1,0,0	734	74	0.70933163551	1.0	0.958,0.903,1.0	0.924,1.0,1.0	-0.021
10179	ENSG00000255139	AP000442.1	chr11	+	59635419	59635532	59620414	59620472	59639319	59639542	10179	0,1,2	0,1,0	2,4,4	0,0,0	187	74	1	1.0	NA,0.284,1.0	1.0,1.0,1.0	-0.358
1017	ENSG00000163382	APOA1BP	chr1	+	156592556	156592670	156592364	156592475	156593407	156593555	1017	1390,963,811	1,0,0	1067,824,773	0,0,0	188	74	1	1.0	0.998,1.0,1.0	1.0,1.0,1.0	-0.001
10181	ENSG00000128283	CDC42EP1	chr22	+	37565599	37565722	37560479	37560588	37566071	37566559	10181	0,1,0	0,0,2	0,0,2	0,0,0	197	74	1	1.0	NA,1.0,0.0	NA,NA,1.0	-0.5
10182	ENSG00000188878	FBF1	chr17	-	75929996	75930047	75928075	75928193	75931228	75931289	10182	5,0,1	0,0,0	4,3,1	0,0,2	125	74	1	1.0	1.0,NA,1.0	1.0,1.0,0.228	0.257
10183	ENSG00000188878	FBF1	chr17	-	75935631	75935673	75932994	75933088	75937565	75937594	10183	4,1,3	2,1,1	5,4,8	4,0,2	116	74	0.750838056927	1.0	0.561,0.389,0.657	0.444,1.0,0.718	-0.185
10184	ENSG00000186792	HYAL3	chr3	-	50293631	50293721	50292980	50293515	50294708	50294853	10184	22,14,13	0,0,1	15,6,10	0,0,0	164	74	1	1.0	1.0,1.0,0.854	1.0,1.0,1.0	-0.049
10185	ENSG00000140104	C14orf79	chr14	+	104989631	104989707	104988942	104989088	104991490	104991620	10185	4,4,5	8,1,2	5,3,5	14,1,2	150	74	0.671243345487	1.0	0.198,0.664,0.552	0.15,0.597,0.552	0.038
10186	ENSG00000034533	ASTE1	chr3	-	131015181	131015256	131013874	131014387	131016143	131016339	10186	1,2,1	8,13,17	0,1,0	8,7,10	149	74	0.16124708982	1.0	0.058,0.071,0.028	0.0,0.066,0.0	0.03
10187	ENSG00000034533	ASTE1	chr3	-	131024004	131024238	131018504	131018716	131025163	131025331	10187	24,20,29	0,0,1	15,25,31	0,0,0	308	74	1	1.0	1.0,1.0,0.874	1.0,1.0,1.0	-0.042
1018	ENSG00000000457	SCYL3	chr1	-	169864368	169864508	169862612	169862797	169866895	169866973	1018	12,10,15	0,3,3	14,11,23	2,0,2	214	74	0.182922032734	1.0	1.0,0.535,0.634	0.708,1.0,0.799	-0.113
10195	ENSG00000167081	PBX3	chr9	+	125962101	125962214	125960683	125960849	125963011	125963101	10195	28,36,22	7,3,14	20,39,16	11,8,10	187	74	0.359504152603	1.0	0.613,0.826,0.383	0.418,0.659,0.388	0.119
10196	ENSG00000167081	PBX3	chr9	+	125949377	125949440	125935471	125935607	125960683	125960849	10196	2,3,0	10,24,17	1,3,1	8,16,12	137	74	0.81290535835	1.0	0.097,0.063,0.0	0.063,0.092,0.043	-0.013
10197	ENSG00000167081	PBX3	chr9	+	125915685	125915927	125748549	125748623	125929654	125929845	10197	56,66,42	3,6,0	41,60,42	1,12,0	316	74	0.813717230367	1.0	0.814,0.72,1.0	0.906,0.539,1.0	0.03
10198	ENSG00000117748	RPA2	chr1	-	27914062	27914169	27907180	27907282	27914433	27914743	10198	118,64,46	0,0,0	59,35,33	0,1,0	181	74	1	1.0	1.0,1.0,1.0	1.0,0.935,1.0	0.022
10199	ENSG00000117748	RPA2	chr1	-	27897632	27897707	27897004	27897121	27906927	27907041	10199	181,131,126	0,3,5	149,135,118	0,1,5	149	74	0.56847307464	1.0	1.0,0.956,0.926	1.0,0.985,0.921	-0.008
1019	ENSG00000000457	SCYL3	chr1	-	169870254	169870357	169868927	169869128	169873695	169873752	1019	28,17,15	0,0,0	20,32,17	1,0,0	177	74	1	1.0	1.0,1.0,1.0	0.893,1.0,1.0	0.036
101	ENSG00000135636	DYSF	chr2	+	71669111	71669207	71668753	71668842	71669604	71669746	101	3,5,1	1,0,0	2,2,0	0,0,0	170	74	1	1.0	0.566,1.0,1.0	1.0,1.0,NA	-0.145
10205	ENSG00000122958	VPS26A	chr10	+	69157006	69157163	69132897	69133047	69162405	69162512	10205	351,331,215	1,0,0	351,312,192	0,0,0	231	74	1	1.0	0.991,1.0,1.0	1.0,1.0,1.0	-0.003
10206	ENSG00000122958	VPS26A	chr10	+	69157006	69157163	69132897	69133047	69158046	69158211	10206	512,508,321	1,2,1	514,502,284	0,0,2	231	74	1	1.0	0.994,0.988,0.99	1.0,1.0,0.978	-0.002
10208	ENSG00000122958	VPS26A	chr10	+	69158046	69158211	69132897	69133047	69162405	69162512	10208	325,320,197	1,0,0	288,306,208	0,0,0	239	74	1	1.0	0.99,1.0,1.0	1.0,1.0,1.0	-0.003
10209	ENSG00000122958	VPS26A	chr10	+	69155811	69155887	69132897	69133047	69157006	69157163	10209	261,284,101	3,12,16	260,233,117	7,9,11	150	74	0.702353873737	1.0	0.977,0.921,0.757	0.948,0.927,0.84	-0.02
1020	ENSG00000000457	SCYL3	chr1	-	169855795	169855957	169854269	169854964	169859040	169859212	1020	4,2,2	9,11,15	3,3,4	18,12,13	236	74	0.837028391807	1.0	0.122,0.054,0.04	0.05,0.073,0.088	0.002
10210	ENSG00000122958	VPS26A	chr10	+	69168488	69168631	69166041	69166110	69171155	69171260	10210	753,780,531	0,5,0	708,718,457	6,3,2	217	74	0.740512078949	1.0	1.0,0.982,1.0	0.976,0.988,0.987	0.01
10217	ENSG00000136819	C9orf78	chr9	-	129833657	129833709	129833446	129833517	129834706	129834766	10217	216,198,146	1,0,0	206,198,133	0,0,0	126	74	1	1.0	0.992,1.0,1.0	1.0,1.0,1.0	-0.003
10218	ENSG00000136819	C9orf78	chr9	-	129834706	129834766	129833657	129833709	129835138	129835275	10218	167,146,90	6,11,7	119,114,81	3,6,6	134	74	0.422949761351	1.0	0.939,0.88,0.877	0.956,0.913,0.882	-0.018
10220	ENSG00000178921	PFAS	chr17	+	8263774	8263936	8263574	8263636	8264211	8264314	10220	140,18,8	0,0,0	78,12,8	0,0,2	236	74	0.870057904852	1.0	1.0,1.0,1.0	1.0,1.0,0.556	0.148
10223	ENSG00000198898	CAPZA2	chr7	+	116906262	116906342	116904176	116904383	116910232	116910311	10223	1519,917,478	2,0,1	1783,904,682	6,2,4	154	74	1	1.0	0.997,1.0,0.996	0.993,0.995,0.988	0.006
10224	ENSG00000198898	CAPZA2	chr7	+	116906262	116906342	116904176	116904383	116910212	116910311	10224	810,473,235	6,4,5	965,469,338	2,2,3	154	74	0.134677559235	1.0	0.985,0.983,0.958	0.996,0.991,0.982	-0.014
10225	ENSG00000198898	CAPZA2	chr7	+	116912068	116912140	116910232	116910311	116916059	116916122	10225	1267,747,409	3,0,0	1460,746,577	0,0,0	146	74	1	1.0	0.995,1.0,1.0	1.0,1.0,1.0	-0.002
10226	ENSG00000198898	CAPZA2	chr7	+	116880066	116880147	116862586	116862650	116888126	116888190	10226	4,3,0	112,83,30	5,4,3	126,60,33	155	74	0.162975136278	1.0	0.017,0.017,0.0	0.019,0.031,0.042	-0.019
1022	ENSG00000253882	RP11-61L23.2	chr7	-	143836156	143836269	143813334	143813779	143836639	143836670	1022	0,0,1	0,1,1	2,1,1	0,0,0	187	74	1	1.0	NA,0.0,0.284	1.0,1.0,1.0	-0.858
10230	ENSG00000104320	NBN	chr8	-	89970363	89970557	89964409	89964507	89980733	89980893	10230	241,125,163	0,0,2	252,205,164	0,0,0	268	74	1	1.0	1.0,1.0,0.957	1.0,1.0,1.0	-0.014
10231	ENSG00000104320	NBN	chr8	-	89946139	89946295	89943252	89943366	89953243	89953691	10231	196,175,244	0,0,1	229,245,244	0,0,0	230	74	1	1.0	1.0,1.0,0.987	1.0,1.0,1.0	-0.004
10232	ENSG00000104320	NBN	chr8	-	89946139	89946295	89943252	89943366	89947823	89947892	10232	264,246,288	4,1,2	318,357,314	1,2,2	230	74	0.352312156435	1.0	0.955,0.988,0.979	0.99,0.983,0.981	-0.011
10233	ENSG00000104320	NBN	chr8	-	89978219	89978323	89970363	89970557	89980733	89980893	10233	82,41,36	0,0,0	80,61,42	0,0,2	178	74	1	1.0	1.0,1.0,1.0	1.0,1.0,0.897	0.034
10234	ENSG00000104320	NBN	chr8	-	89978219	89978323	89971172	89971290	89980733	89980893	10234	155,78,95	0,0,1	159,122,97	0,0,0	178	74	1	1.0	1.0,1.0,0.975	1.0,1.0,1.0	-0.008
10235	ENSG00000104320	NBN	chr8	-	89943252	89943366	89937025	89937075	89953243	89953691	10235	223,257,265	0,0,0	249,273,233	0,1,0	188	74	1	1.0	1.0,1.0,1.0	1.0,0.991,1.0	0.003
10236	ENSG00000104320	NBN	chr8	-	89937025	89937075	89935170	89935612	89943252	89943366	10236	178,227,205	0,0,6	171,196,190	1,0,3	124	74	0.658682612186	1.0	1.0,1.0,0.953	0.99,1.0,0.974	-0.004
10237	ENSG00000104320	NBN	chr8	-	89980733	89980893	89971172	89971290	89981374	89981523	10237	79,39,39	0,2,0	74,61,52	1,0,0	234	74	1	1.0	1.0,0.86,1.0	0.959,1.0,1.0	-0.033
10238	ENSG00000104320	NBN	chr8	-	89971172	89971290	89970363	89970557	89980733	89980893	10238	184,104,107	0,0,0	167,170,141	0,0,2	192	74	1	1.0	1.0,1.0,1.0	1.0,1.0,0.965	0.012
10239	ENSG00000104320	NBN	chr8	-	89971172	89971290	89970363	89970557	89978219	89978323	10239	257,141,165	0,0,0	246,235,196	0,4,0	192	74	1	1.0	1.0,1.0,1.0	1.0,0.958,1.0	0.014
10240	ENSG00000104320	NBN	chr8	-	89981952	89982002	89981374	89981523	89982721	89982855	10240	10,2,0	26,21,18	13,6,0	37,23,21	124	74	0.468038140438	1.0	0.187,0.054,0.0	0.173,0.135,0.0	-0.022
10241	ENSG00000104320	NBN	chr8	-	89947823	89947892	89946139	89946295	89953243	89953691	10241	185,157,150	0,0,13	219,244,154	0,0,8	143	74	0.109561120994	1.0	1.0,1.0,0.857	1.0,1.0,0.909	-0.017
10242	ENSG00000104320	NBN	chr8	-	89947823	89947892	89943252	89943366	89953243	89953691	10242	121,87,95	0,0,1	131,134,78	0,0,0	143	74	1	1.0	1.0,1.0,0.98	1.0,1.0,1.0	-0.007
10243	ENSG00000197841	ZNF181	chr19	+	34736074	34736206	34734969	34735046	34739147	34739268	10243	0,1,0	7,8,4	0,0,1	16,8,11	206	74	1	1.0	0.0,0.043,0.0	0.0,0.0,0.032	0.004
1024	ENSG00000253882	RP11-61L23.2	chr7	-	143833246	143833883	143811968	143813779	143836639	143836708	1024	14,10,7	0,1,1	10,7,6	0,0,0	711	74	1	1.0	1.0,0.51,0.421	1.0,1.0,1.0	-0.356
10253	ENSG00000111859	NEDD9	chr6	-	11193590	11193692	11189963	11191205	11213280	11213727	10253	51,17,19	0,0,0	19,29,18	1,0,0	176	74	1	1.0	1.0,1.0,1.0	0.889,1.0,1.0	0.037
10257	ENSG00000111859	NEDD9	chr6	-	11192344	11192446	11189963	11191205	11193590	11193692	10257	68,25,47	1,0,0	39,40,31	0,0,0	176	74	1	1.0	0.966,1.0,1.0	1.0,1.0,1.0	-0.011
1025	ENSG00000253882	RP11-61L23.2	chr7	-	143833246	143833883	143811968	143813779	143836156	143836208	1025	14,10,7	0,0,1	10,7,6	0,0,1	711	74	1	1.0	1.0,1.0,0.421	1.0,1.0,0.384	0.012
10260	ENSG00000111859	NEDD9	chr6	-	11213280	11213727	11193590	11193692	11232503	11232658	10260	130,35,70	0,0,0	81,70,63	1,0,0	521	74	1	1.0	1.0,1.0,1.0	0.92,1.0,1.0	0.027
10262	ENSG00000171940	ZNF217	chr20	-	53571720	53571853	53567072	53569264	53575726	53577280	10262	102,109,85	8,14,15	64,107,95	3,3,20	207	74	0.255182691636	1.0	0.82,0.736,0.67	0.884,0.927,0.629	-0.071
10263	ENSG00000281883	RP11-65B7.2	chr13	+	43890003	43890274	43888756	43888982	43891448	43891570	10263	16,9,3	0,0,6	13,15,6	0,3,0	345	74	0.326482112278	1.0	1.0,1.0,0.097	1.0,0.517,1.0	-0.14
10265	ENSG00000281883	RP11-65B7.2	chr13	+	43919384	43919433	43908683	43908776	43942422	43942613	10265	1,2,0	0,0,0	0,0,1	0,0,1	123	74	1	1.0	1.0,1.0,NA	NA,NA,0.376	0.624
10266	ENSG00000224745	RP11-380G5.2	chr10	+	87880071	87880110	87878691	87879023	87880299	87880427	10266	0,0,0	3,0,0	0,0,1	0,0,3	113	74	1	1.0	0.0,NA,NA	NA,NA,0.179	-0.179
10268	ENSG00000140948	ZCCHC14	chr16	-	87420606	87420716	87419782	87419877	87423809	87423881	10268	33,18,13	1,0,0	23,18,19	1,0,0	184	74	1	1.0	0.93,1.0,1.0	0.902,1.0,1.0	0.009
10269	ENSG00000140948	ZCCHC14	chr16	-	87419782	87419877	87418846	87418901	87423809	87423881	10269	14,13,10	1,0,0	13,14,10	0,0,0	169	74	1	1.0	0.86,1.0,1.0	1.0,1.0,1.0	-0.047
1026	ENSG00000101294	HM13	chr20	+	31568077	31568280	31566209	31566295	31569119	31569567	1026	4,6,3	165,64,114	5,1,0	118,71,75	277	74	1	1.0	0.006,0.024,0.007	0.011,0.004,0.0	0.007
10271	ENSG00000130449	ZSWIM6	chr5	+	61490785	61490934	61472680	61473037	61494259	61494410	10271	40,22,27	1,0,0	23,37,22	1,0,0	223	74	1	1.0	0.93,1.0,1.0	0.884,1.0,1.0	0.015
10272	ENSG00000130449	ZSWIM6	chr5	+	61535483	61535619	61531464	61531725	61538813	61538971	10272	56,26,52	0,0,0	41,54,41	0,0,1	210	74	1	1.0	1.0,1.0,1.0	1.0,1.0,0.935	0.022
10273	ENSG00000130449	ZSWIM6	chr5	+	61526249	61526396	61525799	61525976	61530051	61530198	10273	59,16,27	1,0,0	31,31,41	0,0,0	221	74	1	1.0	0.952,1.0,1.0	1.0,1.0,1.0	-0.016
10274	ENSG00000107625	DDX50	chr10	+	68914058	68914204	68913426	68913576	68919831	68919981	10274	320,294,190	1,0,0	316,429,213	1,0,0	220	74	1	1.0	0.991,1.0,1.0	0.991,1.0,1.0	0.0
10275	ENSG00000107625	DDX50	chr10	+	68936935	68937095	68934798	68934918	68941059	68941194	10275	272,346,238	0,0,0	233,417,297	1,1,0	234	74	1	1.0	1.0,1.0,1.0	0.987,0.992,1.0	0.007
10276	ENSG00000107625	DDX50	chr10	+	68934198	68934360	68919831	68919981	68934798	68934918	10276	376,582,330	1,8,7	463,626,315	0,3,11	236	74	0.600363733506	1.0	0.992,0.958,0.937	1.0,0.985,0.9	0.001
10277	ENSG00000107625	DDX50	chr10	+	68906283	68906337	68901285	68901471	68906710	68907007	10277	11,1,1	77,57,36	6,4,0	62,77,33	128	74	0.491721949005	1.0	0.076,0.01,0.016	0.053,0.029,0.0	0.007
10278	ENSG00000107625	DDX50	chr10	+	68906225	68906337	68901316	68901471	68906710	68907007	10278	21,4,4	77,57,36	20,9,5	62,77,33	186	74	0.564197050724	1.0	0.098,0.027,0.042	0.114,0.044,0.057	-0.016
10279	ENSG00000107625	DDX50	chr10	+	68936005	68936079	68934798	68934918	68936935	68937095	10279	185,307,215	0,4,1	262,328,209	0,1,0	148	74	1	1.0	1.0,0.975,0.991	1.0,0.994,1.0	-0.009
1027	ENSG00000101294	HM13	chr20	+	31568077	31568280	31561633	31561736	31569119	31569567	1027	2,4,3	28,16,30	0,2,0	20,17,27	277	74	0.116087871629	1.0	0.019,0.063,0.026	0.0,0.03,0.0	0.026
10281	ENSG00000151116	UEVLD	chr11	-	18534329	18534453	18532280	18532487	18544622	18544796	10281	28,24,23	2,0,0	24,42,36	0,0,0	198	74	1	1.0	0.84,1.0,1.0	1.0,1.0,1.0	-0.053
10282	ENSG00000151116	UEVLD	chr11	-	18575346	18575412	18570213	18570377	18578723	18578808	10282	14,8,14	0,1,0	19,14,6	0,0,0	140	74	1	1.0	1.0,0.809,1.0	1.0,1.0,1.0	-0.064
10283	ENSG00000151116	UEVLD	chr11	-	18575346	18575412	18570213	18570377	18588612	18588674	10283	8,4,5	0,4,0	9,5,3	0,0,0	140	74	0.0774829014807	1.0	1.0,0.346,1.0	1.0,1.0,1.0	-0.218
10285	ENSG00000151116	UEVLD	chr11	-	18578723	18578808	18575346	18575412	18588612	18588746	10285	17,13,14	1,0,1	19,17,6	0,0,0	159	74	1	1.0	0.888,1.0,0.867	1.0,1.0,1.0	-0.082
10286	ENSG00000151116	UEVLD	chr11	-	18578723	18578808	18570213	18570377	18588612	18588746	10286	10,10,3	0,4,0	9,8,3	0,0,0	159	74	0.137453670448	1.0	1.0,0.538,1.0	1.0,1.0,1.0	-0.154
10288	ENSG00000151116	UEVLD	chr11	-	18570620	18570738	18570344	18570377	18575346	18575412	10288	1,0,0	7,4,4	0,4,0	9,5,3	192	74	0.426060440031	1.0	0.052,0.0,0.0	0.0,0.236,0.0	-0.061
10289	ENSG00000151116	UEVLD	chr11	-	18570213	18570377	18566346	18566482	18575346	18575412	10289	38,26,30	0,0,2	50,49,30	1,1,0	238	74	1	1.0	1.0,1.0,0.823	0.94,0.938,1.0	-0.018
10290	ENSG00000151116	UEVLD	chr11	-	18546879	18547050	18544622	18544796	18558227	18558330	10290	79,68,60	1,0,0	64,99,62	0,0,0	245	74	1	1.0	0.96,1.0,1.0	1.0,1.0,1.0	-0.013
10291	ENSG00000151116	UEVLD	chr11	-	18536405	18536469	18531200	18532487	18544622	18544796	10291	34,37,25	2,0,0	28,34,13	0,0,0	138	74	1	1.0	0.901,1.0,1.0	1.0,1.0,1.0	-0.033
10292	ENSG00000151116	UEVLD	chr11	-	18536405	18536469	18534329	18534453	18544622	18544796	10292	56,60,46	0,1,0	48,64,27	0,1,0	138	74	1	1.0	1.0,0.97,1.0	1.0,0.972,1.0	-0.001
10294	ENSG00000225921	NOL7	chr6	+	13620753	13620856	13620407	13620485	13632392	13632739	10294	1298,1170,1092	1,0,0	1342,956,1036	0,0,0	177	74	1	1.0	0.998,1.0,1.0	1.0,1.0,1.0	-0.001
10295	ENSG00000225921	NOL7	chr6	+	13618057	13618139	13617769	13617801	13620207	13620329	10295	860,617,626	0,0,0	846,625,605	0,1,0	156	74	1	1.0	1.0,1.0,1.0	1.0,0.997,1.0	0.001
10296	ENSG00000225921	NOL7	chr6	+	13617769	13617801	13616462	13616521	13620207	13620329	10296	211,140,120	0,0,0	199,107,94	0,1,1	106	74	1	1.0	1.0,1.0,1.0	1.0,0.987,0.985	0.009
10297	ENSG00000133103	COG6	chr13	+	39679537	39679620	39677467	39677579	39679974	39680045	10297	88,52,17	0,3,3	103,88,37	0,3,4	157	74	0.859098349911	1.0	1.0,0.891,0.728	1.0,0.933,0.813	-0.042
10299	ENSG00000133103	COG6	chr13	+	39656116	39656275	39655661	39655879	39659363	39659503	10299	0,0,0	3,4,1	0,1,0	0,3,1	233	74	1	1.0	0.0,0.0,0.0	NA,0.096,0.0	-0.048
1029	ENSG00000101294	HM13	chr20	+	31549028	31549114	31538178	31538261	31550063	31550121	1029	34,10,18	1,0,0	21,5,18	0,0,0	160	74	1	1.0	0.94,1.0,1.0	1.0,1.0,1.0	-0.02
10300	ENSG00000133103	COG6	chr13	+	39656825	39656890	39655723	39655879	39659363	39659507	10300	1,0,0	3,4,1	0,0,0	0,3,1	139	74	1	1.0	0.151,0.0,0.0	NA,0.0,0.0	0.05
10301	ENSG00000133103	COG6	chr13	+	39656825	39656890	39656116	39656275	39659363	39659507	10301	1,0,0	0,0,0	0,0,0	0,1,0	139	74	1	1.0	1.0,NA,NA	NA,0.0,NA	1.0
10303	ENSG00000196428	TSC22D2	chr3	+	150423048	150423120	150411178	150411308	150457075	150457127	10303	1,1,1	8,15,33	1,3,3	11,27,25	146	74	0.0887747779903	1.0	0.06,0.033,0.015	0.044,0.053,0.057	-0.015
10305	ENSG00000196428	TSC22D2	chr3	+	150438197	150438354	150411178	150411308	150457075	150457127	10305	2,3,7	8,15,33	5,9,10	11,27,25	231	74	0.0952046414476	1.0	0.074,0.06,0.064	0.127,0.096,0.114	-0.046
10306	ENSG00000196428	TSC22D2	chr3	+	150438197	150438354	150423048	150423120	150457075	150457127	10306	1,3,8	1,0,0	4,8,9	1,1,1	231	74	0.454370731246	1.0	0.243,1.0,1.0	0.562,0.719,0.742	0.073
10307	ENSG00000162039	MEIOB	chr16	-	1839254	1839438	1833987	1834366	1841819	1841973	10307	84,139,115	0,0,6	89,130,94	0,0,0	258	74	0.102290471161	1.0	1.0,1.0,0.846	1.0,1.0,1.0	-0.051
10308	ENSG00000162039	MEIOB	chr16	-	1853218	1853271	1853038	1853134	1857734	1857930	10308	11,11,11	0,0,4	9,7,14	0,0,0	127	74	0.296522963539	1.0	1.0,1.0,0.616	1.0,1.0,1.0	-0.128
[truncated: 31,046 more rows]
